# Supplementary material for: In silico identification of NF-kappaB-regulated genes in pancreatic beta-cells
Source: BMC Bioinformatics. 2007 Feb 15;8:55. doi: 10.1186/1471-2105-8-55 (PMC1810323; doi:10.1186/1471-2105-8-55)
Supplement: Additional file 1 — table S1. list of predicted NF-κB-responding genes in primary rat beta-cells. Prob.: posterior probability for NF-κB regulation; EST: expressed sequence tag. [file 1471-2105-8-55-S1.xls]

## Sheet: Sheet1
Ensembl gene ID	Gene description	Prob.
ENSRNOG00000011023	Nitric oxide synthase, inducible	0,999999
ENSRNOG00000022256	Small inducible cytokine B10 precursor	0,9999876
ENSRNOG00000008943	Proenkephalin A precursor	0,9999353
ENSRNOG00000020254	Period circadian protein 2	0,9998323
ENSRNOG00000014297	Syndecan-4 precursor	0,9998138
ENSRNOG00000012180	RAB5A, member RAS oncogene family	0,999691
ENSRNOG00000020102	sirtuin	0,9996131
ENSRNOG00000002792	Macrophage inflammatory protein 2 precursor	0,9995781
ENSRNOG00000009972	retinoic acid receptor, alpha	0,9995495
ENSRNOG00000021130	Sulfonylurea receptor 1.	0,9995427
ENSRNOG00000021156	PREDICTED: vascular endothelial growth factor B	0,9993918
ENSRNOG00000007390	NF-κB inhibitor alpha	0,9992648
ENSRNOG00000013412	cAMP response element binding protein	0,9992169
ENSRNOG00000012106	DnaJ	0,9991399
ENSRNOG00000002843	Small inducible cytokine B5 precursor	0,9990807
ENSRNOG00000009552	tumor differentially expressed 1	0,9989298
ENSRNOG00000008217	Mucosal addressin cell adhesion molecule 1 precursor	0,9989056
ENSRNOG00000016970	Transcription factor E2-alpha	0,9988974
ENSRNOG00000020481	Platelet-activating factor acetylhydrolase IB gamma subunit	0,998769
ENSRNOG00000000105	Complexin-2	0,9985486
ENSRNOG00000033414	Glandular kallikrein-3, submandibular	0,9984662
ENSRNOG00000029940	ribosomal protein L7a	0,9982206
ENSRNOG00000018835	Neurogenic locus notch homolog protein 2 precursor	0,9980739
ENSRNOG00000020775	Cytochrome P450 2B2	0,9977889
ENSRNOG00000031090	RT1 class I, CE7	0,9977805
ENSRNOG00000018735	H-2 class II histocompatibility antigen, gamma chain	0,9977451
ENSRNOG00000033680	Cytochrome P450 2B1	0,9974351
ENSRNOG00000000723	RT1 class I, CE5 isoform 2	0,9971602
ENSRNOG00000011559	Calponin-3	0,9969718
ENSRNOG00000007795	G protein-coupled receptor 20	0,9967567
ENSRNOG00000000468	RT1 class I, A3	0,9967067
ENSRNOG00000018273	Nucleolin	0,9966934
ENSRNOG00000030251	RT1-CE10 protein	0,9966473
ENSRNOG00000030712	RT1 class Ia, locus A1	0,9964791
ENSRNOG00000014807	trypsin protease inhibitor-like 4	0,9964013
ENSRNOG00000005438	Neuroendocrine convertase 2 precursor	0,9959563
ENSRNOG00000014621	Ras-related protein Rab-8A.	0,995936
ENSRNOG00000001242	Glutathione S-transferase theta 1	0,9958009
ENSRNOG00000002390	Guanine nucleotide-binding protein beta subunit 2-like 1	0,9956367
ENSRNOG00000000451	RT1 class II, locus Ba	0,9949906
ENSRNOG00000032707	Pro-epidermal growth factor precursor	0,9939991
ENSRNOG00000016346	Protein kinase C, delta type	0,9937999
ENSRNOG00000032087	PREDICTED: similar to 60S ribosomal protein L12	0,9934531
ENSRNOG00000013177	Mitogen-activated protein kinase kinase kinase 1	0,9929875
ENSRNOG00000000827	immediate early response 3	0,9929195
ENSRNOG00000006268	Interferon beta precursor	0,9927901
ENSRNOG00000000048	Cyclin G-associated kinase	0,9926305
ENSRNOG00000014041	IP63 protein	0,9913403
ENSRNOG00000016630	Tln_predicted protein.	0,989963
ENSRNOG00000021128	ATP-sensitive inward rectifier potassium channel 11	0,9899182
ENSRNOG00000012325	Adenosine kinase	0,9896296
ENSRNOG00000023210	transmembrane protein 1	0,9895686
ENSRNOG00000000954	Polypeptide (RPA16) [M.musculus]	0,9887468
ENSRNOG00000028198	linker of T-cell receptor pathways	0,9883074
ENSRNOG00000019080	hydroxy-delta-5-steroid dehydrogenase, 3 beta- and steroid delta-isomerase 7	0,9877145
ENSRNOG00000027421	ribosomal protein L29	0,9870714
ENSRNOG00000031607	RT1 class I, CE4	0,9867331
ENSRNOG00000004148	Serine/threonine-protein kinase PCTAIRE-2	0,9858205
ENSRNOG00000028387	START domain containing 3	0,9851434
ENSRNOG00000003743	Aspartyl-tRNA synthetase	0,9849856
ENSRNOG00000012490	Amphiphysin.	0,9843974
ENSRNOG00000016588	myeloid-associated differentiation marker	0,983779
ENSRNOG00000003741	Neuronal pentraxin-1 precursor	0,983586
ENSRNOG00000021229	Vasopressin-neurophysin 2-copeptin precursor	0,9833687
ENSRNOG00000032542	40S ribosomal protein S29.	0,9827053
ENSRNOG00000014288	Fibronectin precursor	0,9827045
ENSRNOG00000017912	Sarcoplasmic/endoplasmic reticulum calcium ATPase 3	0,9809565
ENSRNOG00000012852	Myc box dependent-interacting protein 1	0,9793982
ENSRNOG00000016275	Transthyretin precursor	0,9783301
ENSRNOG00000009980	Lipid phosphate phosphohydrolase 1	0,977648
ENSRNOG00000018923	Nucleolar protein B23	0,9770863
ENSRNOG00000021875	heat shock protein 84 - mouse	0,9755317
ENSRNOG00000001030	TSC22 domain family protein 1	0,9745565
ENSRNOG00000029941	glutamate receptor, ionotropic, N-methyl D-asparate-associated protein 1	0,9744225
ENSRNOG00000018159	Annexin A4	0,9741165
ENSRNOG00000014333	Vascular cell adhesion protein 1 precursor	0,9740961
ENSRNOG00000005206	Potassium voltage-gated channel subfamily KQT member 3	0,9739034
ENSRNOG00000006483	PREDICTED: similar to RIKEN cDNA D930036F22 gene	0,9731519
ENSRNOG00000030346	PREDICTED: similar to 60S ribosomal protein L32	0,9722926
ENSRNOG00000013973	Neutrophil gelatinase-associated lipocalin precursor	0,9717822
ENSRNOG00000021778	PREDICTED: similar to p34 protein	0,9711072
ENSRNOG00000009329	Orphan nuclear receptor NR1D1	0,9704398
ENSRNOG00000009845	Acyl-CoA dehydrogenase, medium-chain specific, mitochondrial precursor	0,9688623
ENSRNOG00000014018	sialyltransferase 8 A	0,9677026
ENSRNOG00000003402	Syntaxin-6.	0,9676793
ENSRNOG00000006158	glyceraldehyde-3-phosphate-dehydrogenase (GAPDH)	0,9672219
ENSRNOG00000021280	PREDICTED: similar to Heterogeneous nuclear ribonucleoprotein A1	0,9664545
ENSRNOG00000010044	ribosomal protein S13	0,9645765
ENSRNOG00000010407	PREDICTED: similar to Pex5 protein	0,9628253
ENSRNOG00000003504	ribonuclease H2, large subunit	0,9584642
ENSRNOG00000014256	Hepatocyte nuclear factor 3-gamma	0,9578572
ENSRNOG00000002818	LOC287739 protein	0,9577174
ENSRNOG00000017478	Proprotein convertase subtilisin/kexin type 7 precursor	0,9566645
ENSRNOG00000020248	Alpha-internexin	0,9562791
ENSRNOG00000026109	Protein arginine N-methyltransferase 1	0,9555672
ENSRNOG00000010550	Trafficking protein particle complex subunit 3.	0,9548948
ENSRNOG00000014170	Drebrin	0,9547862
ENSRNOG00000022719	Multidrug resistance protein 1	0,9542411
ENSRNOG00000008533	Eukaryotic translation initiation factor 2C 2	0,9522408
ENSRNOG00000008946	Calcium-binding protein p22	0,9520759
ENSRNOG00000030153	PREDICTED: similar to pyridoxal	0,951998
ENSRNOG00000002812	LIM/homeobox protein Lhx1	0,9518883
ENSRNOG00000005639	Androgen receptor	0,9494154
ENSRNOG00000008292	Hypoxia-inducible factor 1 alpha	0,9493508
ENSRNOG00000019048	Superoxide dismutase 2, mitochondrial	0,946606
ENSRNOG00000031485	dipeptidylpeptidase 3	0,9451823
ENSRNOG00000020466	Amyloid beta A4 precursor protein-binding family A member 3	0,9446719
ENSRNOG00000001490	Programmed cell death protein 2	0,9441393
ENSRNOG00000007214	PREDICTED: similar to OMA1 homolog, zinc metallopeptidase	0,9422612
ENSRNOG00000021027	D-site-binding protein	0,9417252
ENSRNOG00000030287	3-ketoacyl-CoA thiolase A, peroxisomal precursor	0,9416071
ENSRNOG00000015509	Forkhead box protein D4	0,9368484
ENSRNOG00000015078	Interferon-inducible protein.	0,933051
ENSRNOG00000003712	expressed sequence AW011752	0,932459
ENSRNOG00000005425	Cytochrome P450 4F5	0,9312566
ENSRNOG00000034093	70 kd heat-shock-like protein	0,9282243
ENSRNOG00000002598	transcription factor 2	0,927913
ENSRNOG00000019973	ADP-ribosylation factor-like protein 3	0,924307
ENSRNOG00000015420	Syntaxin-binding protein 1	0,9236724
ENSRNOG00000015290	Triosephosphate isomerase	0,9233038
ENSRNOG00000010958	peroxiredoxin 3	0,9201752
ENSRNOG00000012630	Transforming protein RhoA.	0,918238
ENSRNOG00000020111	ribosomal protein L28	0,9158164
ENSRNOG00000018524	Ezrin	0,9157411
ENSRNOG00000001989	CD166 antigen precursor	0,9117247
ENSRNOG00000019206	Nuclear protein 1	0,90306
ENSRNOG00000020646	EST	0,8991379
ENSRNOG00000000595	MGC112844 protein.	0,8986666
ENSRNOG00000017932	CMP-N-acetylneuraminate-beta-galactosamide-alpha-2,3-sialyltransferase	0,89866
ENSRNOG00000013102	Ectonucleoside triphosphate diphosphohydrolase 2	0,8972037
ENSRNOG00000018804	Ab2-162.	0,8925998
ENSRNOG00000011278	serine/threonine kinase 3	0,8883458
ENSRNOG00000000763	RT1 class Ib gene RT1-M3	0,8871843
ENSRNOG00000002525	Prostaglandin G/H synthase 2 precursor	0,8840583
ENSRNOG00000006130	PREDICTED: similar to RAB5B protein	0,8837757
ENSRNOG00000031367	Hypoxanthine-guanine phosphoribosyltransferase	0,8803603
ENSRNOG00000001478	general transcription factor II I repeat domain-containing 1	0,8753632
ENSRNOG00000001436	14-3-3 protein gamma.	0,8730107
ENSRNOG00000016580	40S ribosomal protein S23.	0,8674778
ENSRNOG00000007730	putative pheromone receptor	0,8644424
ENSRNOG00000018214	Bcl-2-related ovarian killer protein.	0,8638466
ENSRNOG00000018445	Angiotensinogen precursor	0,8575767
ENSRNOG00000000051	ATP synthase beta subunit	0,8546268
ENSRNOG00000006683	E3 ubiquitin-protein ligase NEDD4	0,8541465
ENSRNOG00000030351	High mobility group protein 1	0,8539792
ENSRNOG00000007946	Apoptosis regulator Bcl-X	0,8519242
ENSRNOG00000026646	NADH dehydrogenase	0,8509209
ENSRNOG00000009422	Hydroxymethylglutaryl-CoA lyase, mitochondrial precursor	0,8429733
ENSRNOG00000017597	Fructose-1,6- biphosphatase	0,8429165
ENSRNOG00000001425	SH2 and PH domain-containing adapter protein APS	0,8424694
ENSRNOG00000022595	SNRPN upstream reading frame	0,8423039
ENSRNOG00000003029	Calreticulin precursor	0,8402396
ENSRNOG00000017123	Beta-2-microglobulin precursor.	0,8399483
ENSRNOG00000019246	Proteasome activator complex subunit 2	0,828124
ENSRNOG00000004688	PREDICTED: similar to putative RNA-binding protein fxh	0,8260166
ENSRNOG00000019891	Small glutamine-rich tetratricopeptide repeat-containing protein A.	0,8251578
ENSRNOG00000004222	Vitamin D-dependent calcium-binding protein, intestinal	0,8243751
ENSRNOG00000010216	MKIAA0564 protein	0,8224444
ENSRNOG00000013591	PREDICTED: similar to D7H11orf15 protein	0,8200616
ENSRNOG00000012644	Nucleoporin p58/p45	0,8199534
ENSRNOG00000014997	insulin-like growth factor 2 receptor	0,8196028
ENSRNOG00000008049	Max protein	0,8193131
ENSRNOG00000011796	C1r_predicted protein	0,8170451
ENSRNOG00000009946	Low-density lipoprotein receptor precursor	0,8088572
ENSRNOG00000013878	PREDICTED: similar to High mobility group box 2-like 1	0,8057446
ENSRNOG00000013927	Jagged-2	0,8041035
ENSRNOG00000017496	2',3'-cyclic-nucleotide 3'-phosphodiesterase	0,8035472
ENSRNOG00000018071	olfactory receptor Olr35	0,7999802
ENSRNOG00000014294	Tyrosine-protein phosphatase non-receptor type 6	0,7913868
ENSRNOG00000020877	Peptide YY precursor	0,7883451
ENSRNOG00000033673	PREDICTED: similar to macrophage migration inhibitory factor	0,7872794
ENSRNOG00000021664	hnRNP protein	0,7866542
ENSRNOG00000001739	antigen p97	0,7840377
ENSRNOG00000007733	Cdc42 guanine nucleotide exchange factor	0,7791808
ENSRNOG00000021012	PREDICTED: similar to regulator factor X 5	0,7727911
ENSRNOG00000019693	Suppressor of potassium transport defect 3	0,7691875
ENSRNOG00000010721	PREDICTED: similar to discs large homolog 7	0,7637633
ENSRNOG00000015205	Cytochrome b5.	0,7632535
ENSRNOG00000005600	Orphan nuclear receptor NR4A2	0,7619792
ENSRNOG00000012966	Acyl-CoA dehydrogenase, long-chain specific, mitochondrial precursor	0,7608464
ENSRNOG00000018685	Rat snRNP-associated polypeptide N, complete cds.	0,7509909
ENSRNOG00000003581	POU domain, class 2, transcription factor 1	0,7487126
ENSRNOG00000015991	Atrial natriuretic peptide receptor B precursor	0,7431882
ENSRNOG00000003897	Collagen alpha-1	0,73606
ENSRNOG00000025188	Brain acid soluble protein 1	0,7351664
ENSRNOG00000000435	Palmitoyl-protein thioesterase 2 precursor	0,7245455
ENSRNOG00000008250	Nucleoplasmin-related protein (Nuclear protein B23)	0,7167798
ENSRNOG00000018281	Ubiquinol-cytochrome c reductase iron-sulfur subunit, mitochondrial precursor	0,715725
ENSRNOG00000012410	S-100 protein, alpha chain.	0,7144861
ENSRNOG00000005864	MAX	0,7126446
ENSRNOG00000008144	Interferon regulatory factor 1	0,6926852
ENSRNOG00000008001	Ras-related protein Rab-3B.	0,6824688
ENSRNOG00000004846	ATPase, H+ transporting, V1 subunit C, isoform 1	0,6706159
ENSRNOG00000016800	Ss18_predicted protein	0,6692492
ENSRNOG00000014254	Carnitine O-palmitoyltransferase I, mitochondrial liver isoform	0,6537022
ENSRNOG00000030858	unc-13 homolog A	0,6458164
ENSRNOG00000018834	Somatostatin receptor type 5	0,6441435
ENSRNOG00000015380	Junction plakoglobin.	0,6426671
ENSRNOG00000009958	PREDICTED: similar to Expressed sequence AU019823	0,6423797
ENSRNOG00000007126	Probable G-protein coupled receptor 19.	0,6409525
ENSRNOG00000002251	SEC31-like 1	0,6402757
ENSRNOG00000003745	Cyclic AMP-dependent transcription factor ATF-3	0,6380557
ENSRNOG00000007219	heat shock protein 1, alpha	0,636265
ENSRNOG00000011069	S-adenosylmethionine decarboxylase	0,6205098
ENSRNOG00000020930	PREDICTED: similar to ATXN7L3 protein	0,6144257
ENSRNOG00000004426	40S ribosomal protein S27a.	0,6121382
ENSRNOG00000023816	EST	0,6078041
ENSRNOG00000004500	Myc proto-oncogene protein	0,6073638
ENSRNOG00000031036	PREDICTED: similar to MyoD family inhibitor domain containing	0,6050653
ENSRNOG00000006375	Voltage-dependent anion-selective channel protein 1	0,604003
ENSRNOG00000017328	Phosphotriesterase related protein	0,6036595
ENSRNOG00000011984	LOC498700	0,6000015
ENSRNOG00000026293	Transcription factor AP-1	0,5997579
ENSRNOG00000019465	Guanine nucleotide-binding protein G	0,5992349
ENSRNOG00000010485	proline-rich proteoglycan 2	0,5980503
ENSRNOG00000000519	serine/threonine kinase 38	0,5950085
ENSRNOG00000001349	minichromosome maintenance protein 7	0,5932861
ENSRNOG00000016833	Insulin-degrading enzyme	0,5884687
ENSRNOG00000011800	Tissue factor precursor	0,585348
ENSRNOG00000000007	Glutamate decarboxylase 1	0,5840259
ENSRNOG00000033345	Gamma-aminobutyric acid receptor-associated protein-like 2	0,581827
ENSRNOG00000025383	Pyruvate dehydrogenase E1 component alpha subunit, somatic form, mitochondrial precursor	0,5818015
ENSRNOG00000016547	Regulator of G-protein signaling 19	0,5799857
ENSRNOG00000006589	Macrophage migration inhibitory factor	0,5797386
ENSRNOG00000016133	SMT3 suppressor of mif two 3 homolog 1	0,5773562
ENSRNOG00000000170	Zinc transporter 4	0,5771438
ENSRNOG00000029947	cytoplasmic beta-actin	0,5722631
ENSRNOG00000005700	Neuron-specific protein family member 1	0,5717355
ENSRNOG00000032908	3-ketoacyl-CoA thiolase B, peroxisomal precursor	0,5709459
ENSRNOG00000003917	uridine-cytidine kinase 2	0,5671466
ENSRNOG00000007237	DNA-binding protein inhibitor ID-2	0,5668806
ENSRNOG00000029152	transmembrane protein 69	0,5652266
ENSRNOG00000002151	Transgelin-3	0,5610534
ENSRNOG00000000180	ubiquitin A-52 residue ribosomal protein fusion product 1	0,5609701
ENSRNOG00000004133	Cationic amino acid transporter 3	0,5607191
ENSRNOG00000025164	Basic helix-loop-helix protein MIST1	0,5517266
ENSRNOG00000015787	Synaptonemal complex protein SC65.	0,5488754
ENSRNOG00000020679	Intercellular adhesion molecule 1 precursor	0,5443811
ENSRNOG00000025536	ribosomal protein L31	0,5421757
ENSRNOG00000011747	PREDICTED: hypothetical protein XP_217094	0,5406753
ENSRNOG00000003189	Cbp/p300-interacting transactivator with Glu/Asp-rich carboxy-terminal domain 1	0,5392998
ENSRNOG00000000321	Signal transducer CD24 precursor	0,5330971
ENSRNOG00000003975	Profilin-1	0,532436
ENSRNOG00000016552	Hydroxymethylglutaryl-CoA synthase, cytoplasmic	0,5286608
ENSRNOG00000026873	ribosomal protein S24	0,5227698
ENSRNOG00000033625	ribosomal protein L35a	0,5223872
ENSRNOG00000007998	Lupus La protein homolog	0,5203916
ENSRNOG00000029386	RT1 class Ib gene, H2-TL-like, grc region	0,5177906
ENSRNOG00000011419	Methylmalonate-semialdehyde dehydrogenase	0,5107718
ENSRNOG00000026374	ribosomal protein S15	0,5068935
ENSRNOG00000000902	heat shock protein 105	0,500313
