# Supplementary material for: In silico identification of NF-kappaB-regulated genes in pancreatic beta-cells
Source: BMC Bioinformatics. 2007 Feb 15;8:55. doi: 10.1186/1471-2105-8-55 (PMC1810323; doi:10.1186/1471-2105-8-55)
Supplement: Additional file 2 — table S2. list of predicted NF-κB-responding genes in INS1-E cells. Prob.: posterior probability for NF-κB regulation; EST: expressed sequence tag. [file 1471-2105-8-55-S2.xls]

## Sheet: Sheet1
Ensembl gene ID	Gene description	Prob.
ENSRNOG00000011023	Nitric oxide synthase, inducible	0.999999
ENSRNOG00000016917	Chloride channel isoform 2	0.999992
ENSRNOG00000022256	Small inducible cytokine B10 precursor	0.999988
ENSRNOG00000008943	Proenkephalin A precursor	0.999935
ENSRNOG00000020254	Period circadian protein 2	0.999832
ENSRNOG00000014297	Syndecan-4 precursor	0.999814
ENSRNOG00000012180	RAB5A, member RAS oncogene family	0.999691
ENSRNOG00000020102	sirtuin	0.999613
ENSRNOG00000002792	Macrophage inflammatory protein 2 precursor	0.999578
ENSRNOG00000014505	polyamine modulated factor 1 binding protein 1	0.999575
ENSRNOG00000009972	retinoic acid receptor, alpha	0.999549
ENSRNOG00000021130	Sulfonylurea receptor 1.	0.999543
ENSRNOG00000021156	PREDICTED: vascular endothelial growth factor B	0.999392
ENSRNOG00000014862	Gamma-aminobutyric-acid receptor gamma-3 subunit precursor	0.999334
ENSRNOG00000007390	NF-κB inhibitor alpha	0.999265
ENSRNOG00000028043	Macrophage inflammatory protein 2-beta precursor	0.999185
ENSRNOG00000012106	DnaJ	0.99914
ENSRNOG00000009552	tumor differentially expressed 1	0.99893
ENSRNOG00000008217	Mucosal addressin cell adhesion molecule 1 precursor	0.998906
ENSRNOG00000016970	Transcription factor E2-alpha	0.998897
ENSRNOG00000000105	Complexin-2	0.998549
ENSRNOG00000033414	Glandular kallikrein-3, submandibular	0.998466
ENSRNOG00000029940	ribosomal protein L7a	0.998221
ENSRNOG00000013398	Long palate, lung and nasal epithelium carcinoma-associated protein 3 precursor	0.997965
ENSRNOG00000020775	Cytochrome P450 2B2	0.997789
ENSRNOG00000031090	RT1 class I, CE7	0.99778
ENSRNOG00000018735	H-2 class II histocompatibility antigen, gamma chain	0.997745
ENSRNOG00000033680	Cytochrome P450 2B1	0.997435
ENSRNOG00000000723	RT1 class I, CE5 isoform 2	0.99716
ENSRNOG00000000468	RT1 class I, A3	0.996707
ENSRNOG00000018273	Nucleolin	0.996693
ENSRNOG00000030251	RT1-CE10 protein	0.996647
ENSRNOG00000030712	RT1 class Ia, locus A1	0.996479
ENSRNOG00000005438	Neuroendocrine convertase 2 precursor	0.995956
ENSRNOG00000014621	Ras-related protein Rab-8A.	0.995936
ENSRNOG00000001242	Glutathione S-transferase theta 1	0.995801
ENSRNOG00000002390	Guanine nucleotide-binding protein beta subunit 2-like 1	0.995637
ENSRNOG00000000451	RT1 class II, locus Ba	0.994991
ENSRNOG00000032707	Pro-epidermal growth factor precursor	0.993999
ENSRNOG00000016346	Protein kinase C, delta type	0.9938
ENSRNOG00000032087	PREDICTED: similar to 60S ribosomal protein L12	0.993453
ENSRNOG00000013177	Mitogen-activated protein kinase kinase kinase 1	0.992988
ENSRNOG00000000827	immediate early response 3	0.992919
ENSRNOG00000000048	Cyclin G-associated kinase	0.99263
ENSRNOG00000027365	Hox1.4 protein	0.991797
ENSRNOG00000002802	Growth regulated alpha protein precursor	0.99174
ENSRNOG00000019118	Solute carrier family 13 member 3	0.991155
ENSRNOG00000033444	Coagulation factor X precursor	0.990894
ENSRNOG00000021128	ATP-sensitive inward rectifier potassium channel 11	0.989918
ENSRNOG00000000954	Polypeptide (RPA16) [M.musculus]	0.988747
ENSRNOG00000028198	linker of T-cell receptor pathways	0.988307
ENSRNOG00000031607	RT1 class I, CE4	0.986733
ENSRNOG00000004148	Serine/threonine-protein kinase PCTAIRE-2	0.98582
ENSRNOG00000028387	START domain containing 3	0.985143
ENSRNOG00000003743	Aspartyl-tRNA synthetase	0.984986
ENSRNOG00000032542	40S ribosomal protein S29.	0.982705
ENSRNOG00000014288	Fibronectin precursor	0.982704
ENSRNOG00000017912	Sarcoplasmic/endoplasmic reticulum calcium ATPase 3	0.980957
ENSRNOG00000029128	Cytochrome P450 2D10	0.980768
ENSRNOG00000033708	glyceraldehyde-3-phosphate-dehydrogenase (GAPDH)	0.979748
ENSRNOG00000012852	Myc box dependent-interacting protein 1	0.979398
ENSRNOG00000009980	Lipid phosphate phosphohydrolase 1	0.977648
ENSRNOG00000018923	Nucleolar protein B23	0.977086
ENSRNOG00000021875	heat shock protein 84 - mouse	0.975532
ENSRNOG00000001030	TSC22 domain family protein 1	0.974557
ENSRNOG00000029941	glutamate receptor, ionotropic, N-methyl D-asparate-associated protein 1	0.974422
ENSRNOG00000018159	Annexin A4	0.974117
ENSRNOG00000014333	Vascular cell adhesion protein 1 precursor	0.974096
ENSRNOG00000005206	Potassium voltage-gated channel subfamily KQT member 3	0.973903
ENSRNOG00000015589	PREDICTED: similar to NN8-4AG	0.973402
ENSRNOG00000016196	Disks large-associated protein 1	0.970784
ENSRNOG00000009329	Orphan nuclear receptor NR1D1	0.97044
ENSRNOG00000003402	Syntaxin-6.	0.967679
ENSRNOG00000031535	prostaglandin D receptor	0.966685
ENSRNOG00000021280	PREDICTED: similar to Heterogeneous nuclear ribonucleoprotein A1	0.966454
ENSRNOG00000003138	Low affinity immunoglobulin gamma Fc region receptor II precursor	0.963845
ENSRNOG00000010407	PREDICTED: similar to Pex5 protein	0.962825
ENSRNOG00000003504	ribonuclease H2, large subunit	0.958464
ENSRNOG00000014256	Hepatocyte nuclear factor 3-gamma	0.957857
ENSRNOG00000017478	Proprotein convertase subtilisin/kexin type 7 precursor	0.956665
ENSRNOG00000020248	Alpha-internexin	0.956279
ENSRNOG00000010550	Trafficking protein particle complex subunit 3.	0.954895
ENSRNOG00000014170	Drebrin	0.954786
ENSRNOG00000022719	Multidrug resistance protein 1	0.954241
ENSRNOG00000008533	Eukaryotic translation initiation factor 2C 2	0.952241
ENSRNOG00000008946	Calcium-binding protein p22	0.952076
ENSRNOG00000019048	Superoxide dismutase 2, mitochondrial	0.946606
ENSRNOG00000031485	dipeptidylpeptidase 3	0.945182
ENSRNOG00000020466	Amyloid beta A4 precursor protein-binding family A member 3	0.944672
ENSRNOG00000001490	Programmed cell death protein 2	0.944139
ENSRNOG00000007214	PREDICTED: similar to OMA1 homolog, zinc metallopeptidase	0.942261
ENSRNOG00000018911	6-phosphofructo-2-kinase/fructose-2,6-biphosphatase 3	0.942181
ENSRNOG00000021027	D-site-binding protein	0.941725
ENSRNOG00000015078	Interferon-inducible protein.	0.933051
ENSRNOG00000003712	expressed sequence AW011752	0.932459
ENSRNOG00000005425	Cytochrome P450 4F5	0.931257
ENSRNOG00000003441	ankyrin repeat and SOCS box-containing protein 9	0.931039
ENSRNOG00000034093	70 kd heat-shock-like protein	0.928224
ENSRNOG00000019973	ADP-ribosylation factor-like protein 3	0.924307
ENSRNOG00000015420	Syntaxin-binding protein 1	0.923672
ENSRNOG00000015290	Triosephosphate isomerase	0.923304
ENSRNOG00000000837	Tumor necrosis factor precursor	0.922378
ENSRNOG00000018624	Homeobox protein CDX-1	0.921107
ENSRNOG00000010958	peroxiredoxin 3	0.920175
ENSRNOG00000012630	Transforming protein RhoA.	0.918238
ENSRNOG00000001143	citron	0.917391
ENSRNOG00000018524	Ezrin	0.915741
ENSRNOG00000001989	CD166 antigen precursor	0.911725
ENSRNOG00000034055	carcinoembryonic antigen gene family 4	0.905987
ENSRNOG00000000907	Arachidonate 5-lipoxygenase-activating protein	0.904248
ENSRNOG00000019206	Nuclear protein 1	0.90306
ENSRNOG00000017932	CMP-N-acetylneuraminate-beta-galactosamide-alpha-2,3-sialyltransferase	0.89866
ENSRNOG00000013102	Ectonucleoside triphosphate diphosphohydrolase 2	0.897204
ENSRNOG00000015449	proline-rich protein PRP2	0.893431
ENSRNOG00000018804	Ab2-162.	0.8926
ENSRNOG00000000763	RT1 class Ib gene RT1-M3	0.887184
ENSRNOG00000010580	Cytosolic acyl coenzyme A thioester hydrolase	0.887177
ENSRNOG00000000465	RT1 class I, locus Ke4	0.886473
ENSRNOG00000002525	Prostaglandin G/H synthase 2 precursor	0.884058
ENSRNOG00000006130	PREDICTED: similar to RAB5B protein	0.883776
ENSRNOG00000031367	Hypoxanthine-guanine phosphoribosyltransferase	0.88036
ENSRNOG00000001478	general transcription factor II I repeat domain-containing 1	0.875363
ENSRNOG00000011586	Cyclin-L1	0.874867
ENSRNOG00000001436	14-3-3 protein gamma.	0.873011
ENSRNOG00000016580	40S ribosomal protein S23.	0.867478
ENSRNOG00000002909	EST	0.865663
ENSRNOG00000018214	Bcl-2-related ovarian killer protein.	0.863847
ENSRNOG00000006877	Ephrin-B1 precursor	0.861666
ENSRNOG00000000692	uracil DNA glycosylase	0.857987
ENSRNOG00000018445	Angiotensinogen precursor	0.857577
ENSRNOG00000000051	ATP synthase beta subunit	0.854627
ENSRNOG00000030351	High mobility group protein 1	0.853979
ENSRNOG00000007946	Apoptosis regulator Bcl-X	0.851924
ENSRNOG00000026646	NADH dehydrogenase	0.850921
ENSRNOG00000009422	Hydroxymethylglutaryl-CoA lyase, mitochondrial precursor	0.842973
ENSRNOG00000017597	Fructose-1,6- biphosphatase	0.842916
ENSRNOG00000022595	SNRPN upstream reading frame	0.842304
ENSRNOG00000003029	Calreticulin precursor	0.84024
ENSRNOG00000019246	Proteasome activator complex subunit 2	0.828124
ENSRNOG00000007574	Protein-arginine deiminase type II	0.827056
ENSRNOG00000004688	PREDICTED: similar to putative RNA-binding protein fxh	0.826017
ENSRNOG00000019891	Small glutamine-rich tetratricopeptide repeat-containing protein A.	0.825158
ENSRNOG00000012644	Nucleoporin p58/p45	0.819953
ENSRNOG00000008049	Max protein	0.819313
ENSRNOG00000011796	C1r_predicted protein	0.817045
ENSRNOG00000009946	Low-density lipoprotein receptor precursor	0.808857
ENSRNOG00000013878	PREDICTED: similar to High mobility group box 2-like 1	0.805745
ENSRNOG00000013927	Jagged-2	0.804103
ENSRNOG00000017496	2',3'-cyclic-nucleotide 3'-phosphodiesterase	0.803547
ENSRNOG00000001031	Oncomodulin	0.796499
ENSRNOG00000014294	Tyrosine-protein phosphatase non-receptor type 6	0.791387
ENSRNOG00000033673	PREDICTED: similar to macrophage migration inhibitory factor	0.787279
ENSRNOG00000001061	EST	0.782077
ENSRNOG00000018692	Melanocortin receptor 4	0.781862
ENSRNOG00000007733	Cdc42 guanine nucleotide exchange factor	0.779181
ENSRNOG00000021012	PREDICTED: similar to regulator factor X 5	0.772791
ENSRNOG00000015205	Cytochrome b5.	0.763254
ENSRNOG00000012966	Acyl-CoA dehydrogenase, long-chain specific, mitochondrial precursor	0.760846
ENSRNOG00000029543	Cytokine-inducible SH2-containing protein	0.756661
ENSRNOG00000020136	Protein-glutamine gamma-glutamyltransferase K	0.756523
ENSRNOG00000010063	5-hydroxytryptamine 2A receptor	0.751468
ENSRNOG00000018685	Rat snRNP-associated polypeptide N, complete cds.	0.750991
ENSRNOG00000018917	Forkhead box protein I1	0.748919
ENSRNOG00000003581	POU domain, class 2, transcription factor 1	0.748713
ENSRNOG00000001057	Cortexin-1.	0.746692
ENSRNOG00000003897	Collagen alpha-1	0.73606
ENSRNOG00000025188	Brain acid soluble protein 1	0.735166
ENSRNOG00000001924	Tumor protein p73-like	0.726366
ENSRNOG00000000435	Palmitoyl-protein thioesterase 2 precursor	0.724545
ENSRNOG00000015823	prohibitin (phb)	0.72194
ENSRNOG00000017804	septin 1	0.721378
ENSRNOG00000016700	transcription factor 21	0.720275
ENSRNOG00000024874	PREDICTED: similar to phosphoribosyl transferase domain containing 1	0.718825
ENSRNOG00000005854	Angiopoietin-1 precursor	0.717583
ENSRNOG00000008250	Nucleoplasmin-related protein (Nuclear protein B23)	0.71678
ENSRNOG00000012410	S-100 protein, alpha chain.	0.714486
ENSRNOG00000005864	MAX	0.712645
ENSRNOG00000024970	PREDICTED: similar to Ras GTPase-activating-like protein IQGAP2	0.708876
ENSRNOG00000008144	Interferon regulatory factor 1	0.692685
ENSRNOG00000008001	Ras-related protein Rab-3B.	0.682469
ENSRNOG00000028845	Transcription factor COE1	0.678358
ENSRNOG00000004846	ATPase, H+ transporting, V1 subunit C, isoform 1	0.670616
ENSRNOG00000020701	Breast cancer type 1 susceptibility protein homolog.	0.670284
ENSRNOG00000014254	Carnitine O-palmitoyltransferase I, mitochondrial liver isoform	0.653702
ENSRNOG00000018834	Somatostatin receptor type 5	0.644143
ENSRNOG00000015380	Junction plakoglobin.	0.642667
ENSRNOG00000009958	PREDICTED: similar to Expressed sequence AU019823	0.64238
ENSRNOG00000007126	Probable G-protein coupled receptor 19.	0.640953
ENSRNOG00000002251	SEC31-like 1	0.640276
ENSRNOG00000003745	Cyclic AMP-dependent transcription factor ATF-3	0.638056
ENSRNOG00000007219	heat shock protein 1, alpha	0.636265
ENSRNOG00000011069	S-adenosylmethionine decarboxylase	0.62051
ENSRNOG00000007477	Endothelin-3 precursor	0.619964
ENSRNOG00000004426	40S ribosomal protein S27a.	0.612138
ENSRNOG00000023816	EST	0.607804
ENSRNOG00000004500	Myc proto-oncogene protein	0.607364
ENSRNOG00000006375	Voltage-dependent anion-selective channel protein 1	0.604003
ENSRNOG00000017328	Phosphotriesterase related protein	0.60366
ENSRNOG00000012439	BH3 interacting domain death agonist	0.600074
ENSRNOG00000026293	Transcription factor AP-1	0.599758
ENSRNOG00000000519	serine/threonine kinase 38	0.595009
ENSRNOG00000001349	minichromosome maintenance protein 7	0.593286
ENSRNOG00000016833	Insulin-degrading enzyme	0.588469
ENSRNOG00000000007	Glutamate decarboxylase 1	0.584026
ENSRNOG00000025383	Pyruvate dehydrogenase E1 component alpha subunit, somatic form, mitochondrial precursor	0.581801
ENSRNOG00000016547	Regulator of G-protein signaling 19	0.579986
ENSRNOG00000006589	Macrophage migration inhibitory factor	0.579739
ENSRNOG00000016133	SMT3 suppressor of mif two 3 homolog 1	0.577356
ENSRNOG00000019776	SH3-containing GRB2-like protein 3	0.572693
ENSRNOG00000029947	cytoplasmic beta-actin	0.572263
ENSRNOG00000005700	Neuron-specific protein family member 1	0.571735
ENSRNOG00000003917	uridine-cytidine kinase 2	0.567147
ENSRNOG00000007237	DNA-binding protein inhibitor ID-2	0.566881
ENSRNOG00000000180	ubiquitin A-52 residue ribosomal protein fusion product 1	0.56097
ENSRNOG00000004133	Cationic amino acid transporter 3	0.560719
ENSRNOG00000028930	Disabled homolog 2	0.552645
ENSRNOG00000015787	Synaptonemal complex protein SC65.	0.548875
ENSRNOG00000001706	Huntingtin-associated protein-interacting protein	0.547351
ENSRNOG00000010708	Transcription factor GATA-4	0.544467
ENSRNOG00000020679	Intercellular adhesion molecule 1 precursor	0.544381
ENSRNOG00000011747	PREDICTED: hypothetical protein XP_217094	0.540675
ENSRNOG00000000321	Signal transducer CD24 precursor	0.533097
ENSRNOG00000003975	Profilin-1	0.532436
ENSRNOG00000016552	Hydroxymethylglutaryl-CoA synthase, cytoplasmic	0.528661
ENSRNOG00000033625	ribosomal protein L35a	0.522387
ENSRNOG00000010803	Gamma-aminobutyric-acid receptor alpha-5 subunit precursor	0.521501
ENSRNOG00000007998	Lupus La protein homolog	0.520392
ENSRNOG00000014656	Cytochrome c oxidase polypeptide VIII-heart, mitochondrial precursor	0.519007
ENSRNOG00000029386	RT1 class Ib gene, H2-TL-like, grc region	0.517791
ENSRNOG00000020505	PREDICTED: similar to Ser/Thr kinase	0.50521
ENSRNOG00000000902	heat shock protein 105	0.500313
