# Supplementary material for: In silico identification of NF-kappaB-regulated genes in pancreatic beta-cells
Source: BMC Bioinformatics. 2007 Feb 15;8:55. doi: 10.1186/1471-2105-8-55 (PMC1810323; doi:10.1186/1471-2105-8-55)
Supplement: Additional file 3 — table S3. list of predicted NF-κB-responding genes in human islets. Prob.: Posterior probability for NF-κB regulation; NA: gene description not available. [file 1471-2105-8-55-S3.xls]

## Sheet: Sheet1
Ensembl gene ID	Gene description	Prob.
ENSG00000166710	Beta-2-microglobulin precursor	0.999984
ENSG00000133401	PDZ domain containing protein 3	0.999984
ENSG00000197499	HLA class I histocompatibility antigen, A-3 alpha chain precursor	0.999973
ENSG00000162734	Astrocytic phosphoprotein PEA-15	0.999919
ENSG00000125347	Interferon regulatory factor 1	0.999892
ENSG00000162924	C-Rel proto-oncogene protein	0.999855
ENSG00000118260	cAMP response element binding protein	0.999818
ENSG00000137397	Tripartite motif protein 31.	0.999803
ENSG00000197943	1-phosphatidylinositol-4,5-bisphosphate phosphodiesterase gamma 2	0.999796
ENSG00000122783	hypothetical protein MGC5242	0.99979
ENSG00000185324	Cell division protein kinase 10	0.999787
ENSG00000130724	Charged multivesicular body protein 2a	0.999684
ENSG00000077150	Nuclear factor NF-kappa-B p100 subunit	0.999629
ENSG00000131748	MLN 64 protein	0.99956
ENSG00000148660	Calcium/calmodulin-dependent protein kinase type II gamma chain	0.999454
ENSG00000166444	suppression of tumorigenicity 5 isoform 2	0.999391
ENSG00000163257	hypothetical protein FLJ20280	0.999327
ENSG00000112511	PHD finger protein 1	0.99921
ENSG00000121104	C/EBP-induced protein	0.9991
ENSG00000163568	Interferon-inducible protein AIM2	0.999083
ENSG00000159199	ATP synthase lipid-binding protein, mitochondrial precursor	0.999081
ENSG00000183726	Transmembrane protein 50A	0.999028
ENSG00000198638	HLA class I histocompatibility antigen, B-7 alpha chain precursor	0.998993
ENSG00000084207	Glutathione S-transferase P	0.998989
ENSG00000068903	NAD-dependent deacetylase sirtuin-2	0.998978
ENSG00000162174	asparaginase-like 1 protein	0.998948
ENSG00000071655	Methyl-CpG-binding domain protein 3	0.998922
ENSG00000125851	Neuroendocrine convertase 2 precursor	0.998884
ENSG00000115866	Aspartyl-tRNA synthetase	0.998737
ENSG00000196954	Caspase-4 precursor	0.998706
ENSG00000049249	Tumor necrosis factor receptor superfamily member 9 precursor	0.998628
ENSG00000117616	hypothetical protein dJ465N24.2.1	0.998576
ENSG00000169245	Small inducible cytokine B10 precursor	0.998492
ENSG00000137364	Thiopurine S-methyltransferase	0.998017
ENSG00000112082	Proteasome subunit beta type 9 precursor	0.998008
ENSG00000125445	mitochondrial ribosomal protein S7	0.998005
ENSG00000002586	T-cell surface glycoprotein E2 precursor	0.997948
ENSG00000136688	Interleukin-1 family member 9	0.997806
ENSG00000123358	Orphan nuclear receptor NR4A1	0.997771
ENSG00000197223	nuclear DNA-binding protein	0.997689
ENSG00000165801	hypothetical protein FLJ10357	0.99759
ENSG00000133048	Chitinase-3-like protein 1 precursor	0.997494
ENSG00000132334	Receptor-type tyrosine-protein phosphatase epsilon precursor	0.99743
ENSG00000187688	Transient receptor potential cation channel subfamily V member 2	0.997414
ENSG00000144283	Plakophilin-4	0.997402
ENSG00000132965	Arachidonate 5-lipoxygenase-activating protein	0.997298
ENSG00000118503	Tumor necrosis factor, alpha-induced protein 3	0.99722
ENSG00000114270	Collagen alpha-1	0.997078
ENSG00000102934	Plasmolipin	0.996875
ENSG00000137478	FCH and double SH3 domains 2	0.996659
ENSG00000140479	Proprotein convertase subtilisin/kexin type 6 precursor	0.996507
ENSG00000144182	Lipoyltransferase 1, mitochondrial precursor	0.996459
ENSG00000158691	Zinc finger protein 96	0.996427
ENSG00000099795	NADH-ubiquinone oxidoreductase B18 subunit	0.996399
ENSG00000174483	Bardet-Biedl syndrome 1 protein	0.996332
ENSG00000182022	B cell RAG associated protein	0.996091
ENSG00000005700	inhibitor of Bruton's tyrosine kinase	0.996022
ENSG00000104365	Inhibitor of nuclear factor kappa B kinase beta subunit	0.995868
ENSG00000169180	exportin 6	0.99571
ENSG00000100906	NF-κB inhibitor alpha	0.995659
ENSG00000102908	Nuclear factor of activated T cells 5	0.995412
ENSG00000112477	Polycomb complex protein RING1	0.995339
ENSG00000198095	Homo sapiens, clone MGC:21483 IMAGE:3854163, mRNA, complete cds	0.995307
ENSG00000145901	Nef-associated factor 1	0.995296
ENSG00000114956	Deoxyguanosine kinase, mitochondrial precursor	0.995144
ENSG00000163735	Small inducible cytokine B5 precursor	0.995079
ENSG00000056586	Membrane-associated nucleic acid binding protein	0.99489
ENSG00000083799	Probable ubiquitin carboxyl-terminal hydrolase CYLD	0.994699
ENSG00000172059	Transforming growth factor-beta-inducible early growth response protein 2	0.994698
ENSG00000130303	Bone marrow stromal antigen 2	0.994634
ENSG00000124875	Small inducible cytokine B6 precursor	0.994194
ENSG00000149131	Plasma protease C1 inhibitor precursor	0.994089
ENSG00000172602	Rho-related GTP-binding protein Rho6	0.993993
ENSG00000130489	SCO2 protein homolog, mitochondrial precursor.	0.99381
ENSG00000157212	PAX interacting	0.993781
ENSG00000126803	Heat shock-related 70 kDa protein 2	0.993318
ENSG00000138119	Myoferlin	0.99328
ENSG00000109320	Nuclear factor NF-kappa-B p105 subunit	0.993235
ENSG00000162923	WD-repeat protein 26.	0.993224
ENSG00000174398	transcriptional activation, subunit 8 (34kD), clone MGC:11274 IMAGE:3944264, mRNA, complete cds	0.993073
ENSG00000197063	Transcription factor MafG	0.992935
ENSG00000188835	NA	0.992935
ENSG00000143344	Ral guanine nucleotide dissociation stimulator-like 1	0.992851
ENSG00000158006	Platelet-activating factor acetylhydrolase 2, cytoplasmic	0.992812
ENSG00000110944	interleukin 23, alpha subunit p19 precursor	0.992693
ENSG00000197635	Dipeptidyl peptidase 4	0.992149
ENSG00000162704	Actin-related protein 2/3 complex subunit 5	0.991628
ENSG00000166347	Cytochrome b5.	0.99141
ENSG00000116266	Syntaxin-binding protein 3	0.99125
ENSG00000158373	Histone H2B.b	0.99078
ENSG00000172331	Bisphosphoglycerate mutase	0.990737
ENSG00000139998	Ras-related protein Rab-15	0.990649
ENSG00000004139	sterile alpha and TIR motif containing 1	0.990518
ENSG00000109917	Zinc-finger protein ZPR1	0.989884
ENSG00000118985	RNA polymerase II elongation factor ELL2.	0.988858
ENSG00000178038	ALS2 C-terminal like isoform 1	0.988092
ENSG00000144445	Homo sapiens mRNA; cDNA DKFZp434H1215 (from clone DKFZp434H1215); partial cds	0.988023
ENSG00000117280	Ras-related protein Rab-7L1	0.987831
ENSG00000172046	Ubiquitin carboxyl-terminal hydrolase 19	0.987574
ENSG00000148337	Cip1-interacting zinc finger protein	0.987501
ENSG00000172183	Interferon-stimulated gene 20 kDa protein	0.987373
ENSG00000165458	inositol polyphosphate phosphatase-like 1	0.986536
ENSG00000184371	Macrophage colony-stimulating factor 1 precursor	0.985689
ENSG00000176783	RUN and FYVE domain containing protein 1	0.985618
ENSG00000187570	Melanoma derived growth regulatory protein precursor	0.985207
ENSG00000023330	5-aminolevulinate synthase, nonspecific, mitochondrial precursor	0.98488
ENSG00000196652	Zinc finger protein 95 homolog	0.984755
ENSG00000143466	Inhibitor of nuclear factor kappa-B kinase epsilon subunit	0.984533
ENSG00000101187	Solute carrier organic anion transporter family member 4A1	0.984489
ENSG00000002933	hepatocellular carcinoma-associated antigen 112	0.984276
ENSG00000110921	Mevalonate kinase	0.983962
ENSG00000069399	B-cell lymphoma 3-encoded protein	0.983869
ENSG00000099866	Mucosal addressin cell adhesion molecule 1 precursor	0.983707
ENSG00000103502	CDP-diacylglycerol--inositol 3-phosphatidyltransferase	0.983449
ENSG00000198559	HLA complex P5	0.982793
ENSG00000101210	Elongation factor 1-alpha 2	0.982131
ENSG00000100985	Matrix metalloproteinase-9 precursor	0.981028
ENSG00000108509	calmodulin binding transcription activator 2	0.980917
ENSG00000112297	Absent in melanoma 1 protein.	0.980834
ENSG00000140968	Interferon regulatory factor 8	0.980227
ENSG00000091704	Carboxypeptidase A1 precursor	0.97992
ENSG00000153234	Orphan nuclear receptor NR4A2	0.979117
ENSG00000146872	Serine/threonine-protein kinase tousled-like 2	0.978515
ENSG00000100644	Hypoxia-inducible factor 1 alpha	0.97841
ENSG00000100239	SAPS domain family member 2	0.978095
ENSG00000170260	Zinc finger protein 212	0.978074
ENSG00000122884	Prolyl 4-hydroxylase alpha-1 subunit precursor	0.976859
ENSG00000171453	DNA-directed RNA polymerase I 40 kDa polypeptide	0.976803
ENSG00000153113	Calpastatin	0.976577
ENSG00000198919	Ubiquitin ligase protein DZIP3	0.976395
ENSG00000131626	Liprin-alpha 1	0.975728
ENSG00000131196	Nuclear factor of activated T-cells, cytoplasmic 1	0.975618
ENSG00000152990	Probable G-protein coupled receptor 125 precursor.	0.97552
ENSG00000125944	Heterogeneous nuclear ribonucleoprotein R	0.975489
ENSG00000112658	Serum response factor	0.974508
ENSG00000101017	Tumor necrosis factor receptor superfamily member 5 precursor	0.974463
ENSG00000134253	Tripartite motif protein 45	0.974008
ENSG00000100614	Protein phosphatase 2C isoform alpha	0.97333
ENSG00000103034	NDRG4 protein	0.973147
ENSG00000151116	ubiquitin-conjugating enzyme E2-like	0.972801
ENSG00000105401	Hsp90 co-chaperone Cdc37	0.971438
ENSG00000167434	Carbonic anhydrase 4 precursor	0.97103
ENSG00000133816	Protein MICAL-2.	0.970926
ENSG00000180098	tRNA selenocysteine associated protein	0.970806
ENSG00000144566	Ras-related protein Rab-5A.	0.970696
ENSG00000143061	immunoglobulin superfamily, member 3 isoform 2	0.970391
ENSG00000173795	NA	0.96743
ENSG00000079819	Band 4.1-like protein 2	0.966555
ENSG00000101194	Putative transporter C20orf59.	0.966515
ENSG00000163734	Macrophage inflammatory protein 2-beta precursor	0.966511
ENSG00000143787	Left-right determination factor B precursor	0.966329
ENSG00000196306	HLA class I histocompatibility antigen, alpha chain H precursor	0.965654
ENSG00000135845	Phosphatidylinositol N-acetylglucosaminyltransferase subunit C	0.965545
ENSG00000155380	Monocarboxylate transporter 1	0.965441
ENSG00000112043	Pre-B-cell leukemia transcription factor 2	0.96405
ENSG00000156973	Retinal rod rhodopsin-sensitive cGMP 3',5'-cyclic phosphodiesterase delta-subunit	0.96388
ENSG00000160679	DKFZP547E1010 protein	0.963407
ENSG00000135373	ets homologous factor	0.963263
ENSG00000075643	molybdenum cofactor sulfurase	0.962561
ENSG00000163932	Protein kinase C, delta type	0.962468
ENSG00000167191	G-protein coupled receptor family C group 5 member B precursor	0.961384
ENSG00000105971	Caveolin-2.	0.961186
ENSG00000166398	KIAA0355 gene product	0.96055
ENSG00000081041	Macrophage inflammatory protein 2-alpha precursor	0.959731
ENSG00000099797	Synaptic glycoprotein SC2.	0.958445
ENSG00000106633	Glucokinase	0.958353
ENSG00000130770	ATPase inhibitor, mitochondrial precursor.	0.95756
ENSG00000108342	Granulocyte colony-stimulating factor precursor	0.957512
ENSG00000105063	SAPS domain family member 1	0.957313
ENSG00000043093	DCN1-like protein 1	0.957091
ENSG00000101160	Cathepsin Z precursor	0.956792
ENSG00000165055	methyltransferase like 2	0.956713
ENSG00000148498	Partitioning-defective 3 homolog	0.956116
ENSG00000105552	Branched-chain-amino-acid aminotransferase, mitochondrial precursor	0.955759
ENSG00000164104	High mobility group protein 2	0.955641
ENSG00000104093	Dmx-like 2	0.953439
ENSG00000133895	Menin.	0.95336
ENSG00000038427	Versican core protein precursor	0.952891
ENSG00000112493	Tapasin precursor	0.952679
ENSG00000169567	Histidine triad nucleotide-binding protein 1	0.951209
ENSG00000147403	60S ribosomal protein L10	0.950196
ENSG00000179431	four jointed box 1	0.949989
ENSG00000161547	Splicing factor, arginine/serine-rich 2	0.948869
ENSG00000162972	hypothetical protein FLJ22555	0.948287
ENSG00000118007	Cohesin subunit SA-1	0.948209
ENSG00000169469	Cornifin B	0.947811
ENSG00000116148	Cyclin-L2	0.947565
ENSG00000127946	Huntingtin-interacting protein 1	0.947448
ENSG00000178951	Zinc finger and BTB domain-containing protein 7A	0.946925
ENSG00000164168	transmembrane protein 34	0.946853
ENSG00000108406	DEAH	0.946557
ENSG00000068793	cytoplasmic FMR1 interacting protein 1 isoform a	0.945497
ENSG00000187596	NA	0.944925
ENSG00000171700	Regulator of G-protein signaling 19	0.944728
ENSG00000125733	Cdc42-interacting protein 4	0.943651
ENSG00000175279	Cortistatin precursor	0.942857
ENSG00000105619	TCF3	0.942299
ENSG00000170852	Kelch repeat and BTB domain containing protein 2	0.941851
ENSG00000138760	Lysosome membrane protein II	0.94154
ENSG00000124209	Ras-related protein Rab-22A	0.939599
ENSG00000146834	bin3, bicoid-interacting 3	0.939336
ENSG00000116586	Late endosomal/lysosomal Mp1 interacting protein	0.938515
ENSG00000060642	phosphatidylinositol glycan class V	0.937736
ENSG00000086544	inositol 1,4,5-trisphosphate 3-kinase C	0.937302
ENSG00000171608	Phosphatidylinositol-4,5-bisphosphate 3-kinase catalytic subunit delta isoform	0.9368
ENSG00000198131	Zinc finger protein 544.	0.936292
ENSG00000116906	Dihydroxyacetone phosphate acyltransferase	0.935771
ENSG00000182534	Transmembrane anchor protein 1	0.934602
ENSG00000003400	Caspase-10 precursor	0.934064
ENSG00000166285	Complement factor B precursor	0.933039
ENSG00000122140	Mitochondrial 28S ribosomal protein S2	0.93206
ENSG00000116337	AMP deaminase 2	0.931431
ENSG00000117643	Mannosyl-oligosaccharide 1,2-alpha-mannosidase IC	0.930706
ENSG00000168763	cyclin M3 isoform 1	0.930599
ENSG00000086189	Probable dimethyladenosine transferase	0.930265
ENSG00000069482	Galanin precursor	0.929211
ENSG00000163719	hypothetical protein FLJ22405	0.92874
ENSG00000168398	B2 bradykinin receptor	0.928669
ENSG00000108511	Homeobox protein Hox-B6	0.92846
ENSG00000152556	6-phosphofructokinase, muscle type	0.928145
ENSG00000169504	Chloride intracellular channel protein 4	0.928053
ENSG00000115267	Interferon induced with helicase C domain protein 1	0.926815
ENSG00000096717	NAD-dependent deacetylase sirtuin-1	0.926052
ENSG00000126458	Ras-related protein R-Ras	0.923978
ENSG00000135677	N-acetylglucosamine-6-sulfatase precursor	0.923408
ENSG00000124788	Ataxin-1	0.92248
ENSG00000149485	fatty acid desaturase 3	0.921606
ENSG00000172846	Docking protein 1-like protein	0.921215
ENSG00000198648	STE20/SPS1-related proline-alanine-rich protein kinase	0.920228
ENSG00000105176	RNA polymerase II subunit 5-mediating protein	0.919481
ENSG00000123415	Single-strand selective monofunctional uracil DNA glycosylase	0.918679
ENSG00000114514	Zinc finger protein 148	0.918647
ENSG00000124102	Elafin precursor	0.918332
ENSG00000112079	Serine/threonine-protein kinase 38	0.916731
ENSG00000178834	CDC14C protein	0.915336
ENSG00000141456	Proline and glutamic acid rich nuclear protein isoform	0.915254
ENSG00000154978	EGFR-coamplified and overexpressed protein	0.914896
ENSG00000134294	solute carrier family 38, member 2	0.914247
ENSG00000160948	VPS28 protein homolog.	0.913694
ENSG00000087995	Methyltransferase-like protein 2	0.913482
ENSG00000104856	Transcription factor RelB	0.913287
ENSG00000104723	Tumor suppressor candidate 3	0.912218
ENSG00000169084	Zinc finger BED domain containing protein 1	0.910771
ENSG00000125505	leukocyte receptor cluster	0.909559
ENSG00000128253	Ret finger protein-like 2	0.909277
ENSG00000139083	Transcription factor ETV6	0.908902
ENSG00000009413	DNA polymerase zeta catalytic subunit	0.908184
ENSG00000117625	REST corepressor 3	0.90785
ENSG00000125971	Dynein light chain 2A, cytoplasmic	0.907412
ENSG00000197165	Sulfotransferase 1A2	0.907083
ENSG00000125107	CCR4-NOT transcription complex, subunit 1 isoform a	0.906924
ENSG00000099964	Macrophage migration inhibitory factor	0.905918
ENSG00000110218	Pannexin-1.	0.905203
ENSG00000188480	NA	0.90475
ENSG00000198073	NA	0.904105
ENSG00000128683	Glutamate decarboxylase 1	0.903711
ENSG00000129968	hypothetical protein MGC:5244,	0.903562
ENSG00000186743	PREDICTED: similar to Triosephosphate isomerase	0.902113
ENSG00000184156	Potassium voltage-gated channel subfamily KQT member 3	0.899945
ENSG00000162366	PDZK1-interacting protein 1	0.899734
ENSG00000176623	Protein FAM82B.	0.89967
ENSG00000182446	Protein NPL4.	0.89753
ENSG00000069974	Ras-related protein Rab-27A	0.897206
ENSG00000073584	SWI/SNF-related matrix-associated actin-dependent regulator of chromatin subfamily E member 1	0.896801
ENSG00000155366	Rho-related GTP-binding protein RhoC	0.896659
ENSG00000136938	Acidic leucine-rich nuclear phosphoprotein 32 family member B	0.896441
ENSG00000178149	DALR anticodon binding domain containing 3 isoform 1	0.895841
ENSG00000031823	Ran-binding protein 3	0.890132
ENSG00000139613	SWI/SNF-related matrix-associated actin-dependent regulator of chromatin subfamily C member 2	0.888671
ENSG00000198664	GRLF1 protein.	0.888299
ENSG00000100926	Transmembrane 9 superfamily protein member 1 precursor	0.886164
ENSG00000119326	Alpha-catulin	0.885665
ENSG00000087074	protein phosphatase 1, regulatory subunit 15A	0.884804
ENSG00000167173	Uncharacterized protein C15orf39	0.884161
ENSG00000168496	Flap endonuclease-1	0.883376
ENSG00000144579	Carboxy-terminal domain RNA polymerase II polypeptide A small phosphatase 1	0.882146
ENSG00000120805	ADP-ribosylation factor-like protein 1.	0.881812
ENSG00000100241	SET binding factor 1	0.880467
ENSG00000198479	HLA class I histocompatibility antigen, Cw-7 alpha chain precursor	0.879732
ENSG00000139352	Achaete-scute homolog 1	0.878869
ENSG00000133112	Translationally-controlled tumor protein	0.87763
ENSG00000152117	CDNA FLJ41352 fis, clone BRAWH2014645	0.877487
ENSG00000005001	Brain-specific serine protease 4 precursor	0.876566
ENSG00000126005	Eukaryotic translation initiation factor 6	0.876475
ENSG00000105216	Protein FAM61A	0.87602
ENSG00000067141	Neogenin precursor.	0.874808
ENSG00000121722	Adapter-related protein complex 4 mu 1 subunit	0.8724
ENSG00000131791	5'-AMP-activated protein kinase, beta-2 subunit	0.872343
ENSG00000125730	Complement C3 precursor	0.872127
ENSG00000143793	Multiple myeloma tumor-associated protein 2	0.871958
ENSG00000069275	Nuclear ubiquitous casein and cyclin-dependent kinases substrate	0.871524
ENSG00000183340	Jerky protein homolog-like	0.870816
ENSG00000120280	hypothetical protein FLJ11577	0.870539
ENSG00000106305	Multisynthetase complex auxiliary component p38	0.869624
ENSG00000172441	NA	0.869426
ENSG00000142794	hypothetical protein FLJ20719	0.869149
ENSG00000134470	Interleukin-15 receptor alpha chain precursor	0.869145
ENSG00000071054	Mitogen-activated protein kinase kinase kinase kinase 4	0.868546
ENSG00000136738	Signal transducing adapter molecule 1 (STAT-1)	0.865272
ENSG00000182287	Adapter-related protein complex 1 sigma 1B subunit	0.864242
ENSG00000130702	Laminin alpha-5 chain precursor.	0.861294
ENSG00000164877	MICAL-like protein 2.	0.86067
ENSG00000167515	hematopoietic stem/progenitor cells 176	0.859759
ENSG00000168675	chromosome 18 open reading frame 1	0.855947
ENSG00000173334	Tribbles homolog 1	0.855531
ENSG00000071462	Putative methyltransferase WBSCR22	0.855154
ENSG00000144840	RAB, member of RAS oncogene family-like 3	0.853265
ENSG00000178764	Zinc fingers and homeoboxes protein 2	0.85252
ENSG00000129993	myeloid translocation gene-related protein 2 isoform MTG16b	0.851738
ENSG00000049541	Activator 1 40 kDa subunit	0.849973
ENSG00000148123	plasticity related gene 3	0.849838
ENSG00000158445	Potassium voltage-gated channel subfamily B member 1	0.848796
ENSG00000079974	Rab-like protein 2B.	0.845536
ENSG00000146067	hypothetical protein	0.845487
ENSG00000112339	HBS1-like protein	0.844887
ENSG00000161570	Small inducible cytokine A5 precursor	0.844282
ENSG00000122515	PIAS-like protein Zimp7.	0.844123
ENSG00000156256	Ubiquitin carboxyl-terminal hydrolase 16	0.843002
ENSG00000128789	tumor necrosis factor superfamily, member 5-induced protein 1	0.842199
ENSG00000142168	Superoxide dismutase 2, mitochondrial	0.841613
ENSG00000105953	2-oxoglutarate dehydrogenase E1 component, mitochondrial precursor	0.841544
ENSG00000102103	Polyglutamine-binding protein 1	0.841052
ENSG00000099331	Myosin-9B	0.840811
ENSG00000178709	Claudin-9.	0.839671
ENSG00000111642	Chromodomain helicase-DNA-binding protein 4	0.839451
ENSG00000131459	Glucosamine--fructose-6-phosphate aminotransferase	0.837938
ENSG00000171843	Protein AF-9	0.837587
ENSG00000173540	GDP-mannose pyrophosphorylase B isoform 1	0.837059
ENSG00000178035	Inosine-5'-monophosphate dehydrogenase 2	0.835874
ENSG00000116698	Protein SMG7	0.834344
ENSG00000127870	RING finger protein 6	0.8335
ENSG00000012779	Arachidonate 5-lipoxygenase	0.831632
ENSG00000198142	hypothetical protein FLJ21870	0.829661
ENSG00000104368	Tissue-type plasminogen activator precursor	0.828631
ENSG00000181409	AATK protein	0.828041
ENSG00000161956	Sentrin-specific protease 3	0.82627
ENSG00000166396	Serpin B7	0.825386
ENSG00000116406	Putative alpha-mannosidase C1orf22	0.823236
ENSG00000134186	PRP38 pre-mRNA processing factor 38	0.822537
ENSG00000163430	Follistatin-related protein 1 precursor	0.822139
ENSG00000164307	Adipocyte-derived leucine aminopeptidase precursor	0.821833
ENSG00000111956	Tumor necrosis factor precursor	0.821514
ENSG00000154999	28S ribosomal protein S17, mitochondrial precursor	0.819962
ENSG00000142784	WD and tetratricopeptide repeats protein 1.	0.818708
ENSG00000047648	Rho-GTPase-activating protein 6	0.814953
ENSG00000107185	KIAA0258 gene product	0.814579
ENSG00000154001	Serine/threonine protein phosphatase 2A, 56 kDa regulatory subunit, epsilon isoform	0.814042
ENSG00000161638	Integrin alpha-5 precursor	0.812005
ENSG00000134339	serum amyloid A2	0.811001
ENSG00000129925	Transmembrane protein 8 precursor	0.809137
ENSG00000198470	Cytochrome P450 2A6	0.807829
ENSG00000184470	Thioredoxin reductase 2, mitochondrial precursor	0.806728
ENSG00000158486	dynein, axonemal, heavy polypeptide 3	0.804665
ENSG00000105193	40S ribosomal protein S16.	0.80388
ENSG00000166197	Nucleolar phosphoprotein p130	0.802306
ENSG00000139211	Amphoterin-induced protein 2 precursor	0.801706
ENSG00000126945	Heterogeneous nuclear ribonucleoprotein H'	0.801344
ENSG00000189060	Histone H1.0	0.801119
ENSG00000157500	DCC-interacting protein 13 alpha	0.800034
ENSG00000112531	quaking homolog, KH domain RNA binding isoform HQK-7	0.796243
ENSG00000164930	Frizzled 6 precursor	0.793637
ENSG00000168214	Recombining binding protein suppressor of hairless	0.793493
ENSG00000171862	Phosphatidylinositol-3,4,5-trisphosphate 3-phosphatase PTEN	0.790233
ENSG00000125686	Peroxisome proliferator-activated receptor-binding protein	0.789527
ENSG00000109016	DKFZP566O084 protein	0.787436
ENSG00000005955	zinc finger protein 403	0.781387
ENSG00000135447	Protein phosphatase inhibitor 1	0.780787
ENSG00000087095	Serine/threonine kinase NLK	0.777259
ENSG00000132010	Zinc finger protein 20	0.774062
ENSG00000142528	Zinc finger protein 473	0.77351
ENSG00000073910	hypothetical protein CG003	0.771939
ENSG00000166167	F-box/WD-repeat protein 1A	0.770481
ENSG00000135801	TAF5-like RNA polymerase II p300/CBP-associated factor-associated factor 65 kDa subunit 5L	0.770448
ENSG00000172037	Laminin beta-2 chain precursor	0.769123
ENSG00000154473	Mitotic checkpoint protein BUB3.	0.768228
ENSG00000149541	Galactosylgalactosylxylosylprotein 3-beta-glucuronosyltransferase 3	0.767922
ENSG00000167971	RNA-binding protein with serine-rich domain 1	0.766531
ENSG00000147434	Neuronal acetylcholine receptor protein, alpha-6 subunit precursor.	0.766414
ENSG00000135924	DnaJ homolog subfamily B member 2	0.762122
ENSG00000106635	B-cell CLL/lymphoma 7B isoform 1	0.760753
ENSG00000103035	26S proteasome non-ATPase regulatory subunit 7	0.760731
ENSG00000101193	Protein C20orf11	0.760585
ENSG00000135378	Transmembrane gamma-carboxyglutamic acid protein 4 precursor	0.75835
ENSG00000138594	Tropomodulin-3	0.757474
ENSG00000130935	Nucleolar protein 11.	0.756886
ENSG00000150594	Alpha-2A adrenergic receptor	0.756554
ENSG00000088808	Apoptosis stimulating of p53 protein 1	0.7561
ENSG00000107968	Mitogen-activated protein kinase kinase kinase 8	0.749955
ENSG00000128422	similar to keratin 17, transcript variant 1 (LOC650517), mRNA	0.749009
ENSG00000108963	candidate tumor suppressor in ovarian cancer 2	0.747034
ENSG00000072110	Alpha-actinin 1	0.746451
ENSG00000130066	Diamine acetyltransferase 1	0.745939
ENSG00000141736	Receptor tyrosine-protein kinase erbB-2 precursor	0.744855
ENSG00000157077	Zinc finger FYVE domain-containing protein 9	0.744013
ENSG00000102575	Tartrate-resistant acid phosphatase type 5 precursor	0.742606
ENSG00000111012	25-hydroxyvitamin D-1 alpha hydroxylase, mitochondrial precursor	0.742521
ENSG00000119321	Peptidyl-prolyl cis-trans isomerase	0.742359
ENSG00000139793	muscleblind-like 2 isoform 3	0.740877
ENSG00000162407	Lipid phosphate phosphohydrolase 3	0.73804
ENSG00000110719	Vacuolar proton translocating ATPase 116 kDa subunit a isoform 3	0.737699
ENSG00000196470	Ubiquitin ligase SIAH1	0.737555
ENSG00000075975	Makorin-2	0.737386
ENSG00000104951	Interleukin-4-induced protein 1 precursor	0.737321
ENSG00000105287	Protein kinase C, D2 type	0.73636
ENSG00000102468	5-hydroxytryptamine 2A receptor	0.732352
ENSG00000117419	prion protein interacting protein	0.731818
ENSG00000072071	Latrophilin-1 precursor	0.731789
ENSG00000107140	Dual specificity testis-specific protein kinase 1	0.730122
ENSG00000110011	DnaJ homolog subfamily C member 4	0.730028
ENSG00000105355	Mannose-6-phosphate receptor binding protein 1	0.729425
ENSG00000102409	Brain-expressed X-linked protein 4	0.728035
ENSG00000198081	Zinc finger protein 161 homolog	0.727742
ENSG00000064933	PMS1 protein homolog 1	0.726968
ENSG00000073756	Prostaglandin G/H synthase 2 precursor	0.72239
ENSG00000103056	Sphingomyelin phosphodiesterase 3	0.721769
ENSG00000166923	Gremlin-1 precursor	0.720718
ENSG00000113580	Glucocorticoid receptor	0.719735
ENSG00000095951	Zinc finger protein 40	0.719097
ENSG00000123989	Chondroitin sulfate synthase 2	0.718777
ENSG00000116701	Neutrophil cytosol factor 2	0.717859
ENSG00000169718	PP3111 protein	0.716521
ENSG00000111968	Casein kinase II beta subunit	0.716256
ENSG00000102096	Serine/threonine-protein kinase Pim-2	0.715302
ENSG00000198211	Tubulin beta-3 chain	0.715116
ENSG00000188976	Nucleolar complex protein 2 homolog	0.714028
ENSG00000101003	DNA replication complex GINS protein PSF1.	0.712178
ENSG00000165698	chromosome 9 open reading frame 9	0.711628
ENSG00000186831	Keratin, type I cytoskeletal 17	0.709591
ENSG00000137076	talin 1	0.705337
ENSG00000152082	Homo sapiens, clone IMAGE:4634703, mRNA, partial cds	0.699089
ENSG00000176434	NA	0.697487
ENSG00000159692	C-terminal binding protein 1	0.696337
ENSG00000156587	Ubiquitin-conjugating enzyme E2 L6	0.695422
ENSG00000139644	Bax inhibitor-1	0.693346
ENSG00000127666	TIR domain containing adaptor inducing interferon-beta isoform 2	0.6891
ENSG00000163661	Pentraxin-related protein PTX3 precursor	0.687996
ENSG00000112679	dual specificity phosphatase 22	0.685483
ENSG00000131773	KH domain containing, RNA binding, signal transduction associated 3	0.684829
ENSG00000125166	Aspartate aminotransferase, mitochondrial precursor	0.683718
ENSG00000141738	Growth factor receptor-bound protein 7	0.682947
ENSG00000157617	Protein C21orf25 precursor	0.680606
ENSG00000083535	Progesterone-induced-blocking factor 1.	0.680153
ENSG00000197771	hypothetical protein FLJ13081	0.679104
ENSG00000123728	Ras-related protein Rap-2c.	0.677853
ENSG00000122490	PQ loop repeat containing 1	0.677322
ENSG00000144908	10-formyltetrahydrofolate dehydrogenase	0.676315
ENSG00000188126	MYO15B protein.	0.676185
ENSG00000005339	CREB-binding protein	0.675179
ENSG00000150403	transmembrane and coiled-coil domains 3	0.675148
ENSG00000006071	Sulfonylurea receptor 1.	0.675139
ENSG00000128731	hect domain and RLD 2	0.674351
ENSG00000116815	Lymphocyte function-associated antigen 3 precursor	0.673652
ENSG00000162692	Vascular cell adhesion protein 1 precursor	0.671619
ENSG00000100320	RNA-binding protein 9	0.670672
ENSG00000152518	Butyrate response factor 2	0.668585
ENSG00000176956	Lymphocyte antigen Ly-6H precursor.	0.666831
ENSG00000006704	General transcription factor II-I repeat domain-containing protein 1	0.666434
ENSG00000119509	Inversin	0.665619
ENSG00000099810	S-methyl-5-thioadenosine phosphorylase	0.662259
ENSG00000166949	Mothers against decapentaplegic homolog 3	0.661133
ENSG00000176734	KIAA0644 gene product	0.660771
ENSG00000113504	Solute carrier family 12 member 7	0.660598
ENSG00000107518	attractin-like 1	0.65949
ENSG00000198444	coagulation factor VIII-associated	0.658526
ENSG00000123545	UPF0240 protein C6orf66.	0.657976
ENSG00000143947	40S ribosomal protein S27a.	0.6577
ENSG00000165264	NADH-ubiquinone oxidoreductase B17 subunit	0.655869
ENSG00000139192	Tapasin-related protein precursor	0.650435
ENSG00000142677	interleukin 22 receptor, alpha 1	0.650354
ENSG00000106125	Aquaporin-1	0.649087
ENSG00000186575	Merlin	0.648935
ENSG00000120896	Vinexin	0.647958
ENSG00000113558	S-phase kinase-associated protein 1A	0.64615
ENSG00000146242	Trophoblast glycoprotein precursor	0.641346
ENSG00000177050	PREDICTED: similar to C-jun-amino-terminal kinase interacting protein 1	0.636783
ENSG00000185208	nuclear pore complex interacting protein (NPIP), mRNA	0.63597
ENSG00000069651	nuclear pore complex interacting protein	0.63597
ENSG00000180228	protein kinase, interferon-inducible double stranded RNA dependent activator	0.632546
ENSG00000078668	Voltage-dependent anion-selective channel protein 3	0.632219
ENSG00000184009	Actin, cytoplasmic 2	0.629301
ENSG00000141526	Monocarboxylate transporter 4	0.626395
ENSG00000182149	putative MAPK activating protein PM28	0.625395
ENSG00000097007	Proto-oncogene tyrosine-protein kinase ABL1	0.624829
ENSG00000163541	Succinyl-CoA ligase	0.624223
ENSG00000119977	Tectonic 3 precursor	0.623959
ENSG00000064886	Chitinase 3-like protein 2 precursor	0.620559
ENSG00000114446	estrogen-related receptor beta like 1	0.619763
ENSG00000141542	Ras-related protein Rab-40B	0.618076
ENSG00000100227	Polymerase delta-interacting protein 3	0.61616
ENSG00000173366	Toll-like receptor 9 precursor	0.615263
ENSG00000135090	Serine/threonine-protein kinase TAO3	0.614944
ENSG00000113734	BCL2/adenovirus E1B 19-kDa protein-interacting protein 1.	0.614895
ENSG00000148346	Neutrophil gelatinase-associated lipocalin precursor	0.614178
ENSG00000096682	G8 protein.	0.614045
ENSG00000106682	Eukaryotic translation initiation factor 4H	0.612915
ENSG00000112112	Collagen alpha-2	0.612399
ENSG00000178127	NADH-ubiquinone oxidoreductase 24 kDa subunit, mitochondrial precursor	0.611797
ENSG00000109083	intraflagellar transport protein IFT20	0.609533
ENSG00000177105	Rho-related GTP-binding protein RhoG.	0.60847
ENSG00000160179	ATP-binding cassette sub-family G member 1	0.605543
ENSG00000010704	Hereditary hemochromatosis protein precursor	0.603883
ENSG00000185246	PRP39 pre-mRNA processing factor 39 homolog	0.599625
ENSG00000137221	Tight junction-associated protein 1	0.59628
ENSG00000005882	Pyruvate dehydrogenase kinase isoform 2	0.596229
ENSG00000076003	DNA replication licensing factor MCM6	0.595723
ENSG00000033627	Vacuolar proton translocating ATPase 116 kDa subunit a isoform 1	0.595499
ENSG00000138031	Adenylate cyclase type III	0.593704
ENSG00000134153	Uncharacterized protein C15orf24 precursor	0.593275
ENSG00000138430	Putative GTP-binding protein PTD004.	0.591445
ENSG00000138613	Gamma-secretase subunit APH-1B	0.590513
ENSG00000172172	39S ribosomal protein L13, mitochondrial	0.590208
ENSG00000139597	hypothetical gene CG018	0.589818
ENSG00000160294	80 kda MCM3-associated protein	0.58903
ENSG00000112033	Peroxisome proliferator-activated receptor delta	0.588873
ENSG00000063177	60S ribosomal protein L18.	0.58022
ENSG00000182901	Regulator of G-protein signaling 7	0.580019
ENSG00000143390	DNA-binding protein RFX5	0.579112
ENSG00000072609	Ubiquitin ligase protein CHFR	0.57884
ENSG00000160767	COTE1 protein.	0.578282
ENSG00000169371	RNA U transporter 1	0.574276
ENSG00000074201	Methylosome subunit pICln	0.573333
ENSG00000198948	Microfibrillar-associated protein 3-like precursor	0.573326
ENSG00000011451	WIZ protein	0.570407
ENSG00000090686	ubiquitin specific protease 48 isoform a	0.570261
ENSG00000139679	P2Y purinoceptor 5	0.570029
ENSG00000184436	THAP domain-containing protein 7.	0.568851
ENSG00000132646	Proliferating cell nuclear antigen	0.567293
ENSG00000179801	brain protein 16	0.565702
ENSG00000109079	Tumor necrosis factor, alpha-induced protein 1, endothelial	0.565426
ENSG00000068323	Transcription factor E3.	0.563764
ENSG00000154511	ribosomal protein L5	0.563491
ENSG00000153132	Calmegin precursor.	0.562091
ENSG00000115414	Fibronectin precursor	0.560888
ENSG00000196154	S100 calcium-binding protein A4	0.56013
ENSG00000142675	Connector enhancer of kinase suppressor of ras 1	0.558871
ENSG00000198961	praja 2, RING-H2 motif containing	0.557244
ENSG00000108239	TBC1 domain family member 12.	0.556476
ENSG00000155229	MMS19-like protein	0.554985
ENSG00000163956	Alpha-2-macroglobulin receptor-associated protein precursor	0.554562
ENSG00000159713	Protein CGI-38.	0.551878
ENSG00000112977	Death-associated protein 1	0.551082
ENSG00000188723	Probable aminopeptidase NPEPL1	0.548924
ENSG00000152684	Pelota homolog.	0.548693
ENSG00000174996	Kinesin light chain 2	0.546652
ENSG00000053371	Aflatoxin B1 aldehyde reductase member 2	0.545469
ENSG00000066044	ELAV-like protein 1	0.544656
ENSG00000133678	hypothetical protein FLJ13263	0.54342
ENSG00000169627	BolA-like protein 2.	0.54198
ENSG00000088992	tescalcin (TESC)	0.541139
ENSG00000170734	DNA polymerase eta	0.540948
ENSG00000181202	NA	0.538236
ENSG00000136026	cytoskeleton-associated protein 4	0.538104
ENSG00000187098	Microphthalmia-associated transcription factor.	0.537604
ENSG00000113269	Goliath homolog precursor	0.536591
ENSG00000162552	Wnt-4 protein precursor.	0.53477
ENSG00000187869	NA	0.531307
ENSG00000189315	NA	0.531307
ENSG00000185803	Porcine endogenous retrovirus A receptor 1 precursor	0.530291
ENSG00000110025	Sorting nexin-15.	0.528793
ENSG00000170962	platelet derived growth factor D isoform 2 precursor	0.528165
ENSG00000137193	Proto-oncogene serine/threonine-protein kinase Pim-1	0.527003
ENSG00000197262	CCL4 protein	0.525234
ENSG00000135698	M-phase phosphoprotein 6.	0.523541
ENSG00000103978	DKFZP564G2022 protein	0.522847
ENSG00000165119	Heterogeneous nuclear ribonucleoprotein K	0.522094
ENSG00000142208	RAC-alpha serine/threonine-protein kinase	0.518266
ENSG00000133997	RNA polymerase transcriptional regulation mediator, subunit 6 homolog	0.517751
ENSG00000150551	LY6/PLAUR domain containing 1	0.515879
ENSG00000168952	Syntaxin-binding protein 6	0.514671
ENSG00000108381	Aspartoacylase	0.513939
ENSG00000121741	Zinc finger protein 198.	0.513703
ENSG00000125534	UPF0362 protein C20orf149	0.511279
ENSG00000149962	Novel protein similar to Pre-B cell enhancing factor	0.510239
ENSG00000159352	26S proteasome non-ATPase regulatory subunit 4	0.509668
ENSG00000083857	Cadherin-related tumor suppressor homolog precursor	0.509088
ENSG00000137699	Tripartite motif protein 29	0.508278
ENSG00000078403	Protein AF-10.	0.507918
ENSG00000116754	Splicing factor arginine/serine-rich 11	0.505902
ENSG00000136824	Structural maintenance of chromosome 2-like 1 protein	0.505178
ENSG00000114115	Retinol-binding protein I, cellular	0.50425
