# Supplementary material for: In silico identification of NF-kappaB-regulated genes in pancreatic beta-cells
Source: BMC Bioinformatics. 2007 Feb 15;8:55. doi: 10.1186/1471-2105-8-55 (PMC1810323; doi:10.1186/1471-2105-8-55)
Supplement: Additional file 4 — table S4. list of primary rat beta-cell genes predicted as NF-κB targets in both rat and a primate species. Prob.: Posterior probability for NF-κB regulation; NF-κB: the homolog gene is predicted as an NF-κB target; CTL: the homolog gene is predicted as a non NF-κB target; NA: upstream sequence of the homolog gene not available. [file 1471-2105-8-55-S4.xls]

## Sheet: Sheet1
Ensembl gene ID	Gene description	Prob.	Human	Mouse	Chimpanzee
ENSRNOG00000011023	Nitric oxide synthase, inducible	0,999999	NF-κB	NF-κB	NF-κB
ENSRNOG00000022256	Small inducible cytokine B10 precursor	0,999988	NF-κB	NF-κB	NF-κB
ENSRNOG00000014297	Syndecan-4 precursor	0,999814	NF-κB	NF-κB	NF-κB
ENSRNOG00000012180	RAB5A, member RAS oncogene family	0,999691	NF-κB	NF-κB	NF-κB
ENSRNOG00000020102	sirtuin	0,999613	NF-κB	NF-κB	NF-κB
ENSRNOG00000002792	Macrophage inflammatory protein 2 precursor	0,999578	NF-κB	NF-κB	NF-κB
ENSRNOG00000021130	Sulfonylurea receptor 1.	0,999543	NF-κB	NF-κB	CTL
ENSRNOG00000021156	PREDICTED: vascular endothelial growth factor B	0,999392	NF-κB	NF-κB	NF-κB
ENSRNOG00000007390	NF-κB inhibitor alpha	0,999265	NF-κB	NF-κB	NF-κB
ENSRNOG00000013412	cAMP response element binding protein	0,999217	NF-κB	NF-κB	NF-κB
ENSRNOG00000002843	Small inducible cytokine B5 precursor	0,999081	NF-κB	NF-κB	NF-κB
ENSRNOG00000008217	Mucosal addressin cell adhesion molecule 1 precursor	0,998906	NF-κB	NF-κB	NA
ENSRNOG00000020481	Platelet-activating factor acetylhydrolase IB gamma subunit	0,998769	NF-κB	NF-κB	NF-κB
ENSRNOG00000031090	RT1 class I, CE7	0,99778	NF-κB	NF-κB	NF-κB
ENSRNOG00000000723	RT1 class I, CE5 isoform 2	0,99716	NF-κB	NF-κB	NF-κB
ENSRNOG00000011559	Calponin-3	0,996972	NF-κB	NF-κB	NF-κB
ENSRNOG00000000468	RT1 class I, A3	0,996707	NF-κB	CTL	NF-κB
ENSRNOG00000030251	RT1-CE10 protein	0,996647	NF-κB	NF-κB	NF-κB
ENSRNOG00000030712	RT1 class Ia, locus A1	0,996479	NF-κB	NF-κB	NF-κB
ENSRNOG00000005438	Neuroendocrine convertase 2 precursor	0,995956	NF-κB	NF-κB	NF-κB
ENSRNOG00000032707	Pro-epidermal growth factor precursor	0,993999	NF-κB	NF-κB	NF-κB
ENSRNOG00000016346	Protein kinase C, delta type	0,9938	NF-κB	NF-κB	CTL
ENSRNOG00000006268	Interferon beta precursor	0,99279	NF-κB	NF-κB	NF-κB
ENSRNOG00000016630	Tln_predicted protein.	0,989963	NF-κB	CTL	NF-κB
ENSRNOG00000019080	hydroxy-delta-5-steroid dehydrogenase, 3 beta- and steroid delta-isomerase 7	0,987715	NF-κB	NF-κB	NF-κB
ENSRNOG00000031607	RT1 class I, CE4	0,986733	NF-κB	CTL	NF-κB
ENSRNOG00000004148	Serine/threonine-protein kinase PCTAIRE-2	0,98582	CTL	NF-κB	NF-κB
ENSRNOG00000028387	START domain containing 3	0,985143	NF-κB	CTL	NA
ENSRNOG00000003743	Aspartyl-tRNA synthetase	0,984986	NF-κB	CTL	CTL
ENSRNOG00000016588	myeloid-associated differentiation marker	0,983779	NF-κB	NA	NF-κB
ENSRNOG00000003741	Neuronal pentraxin-1 precursor	0,983586	NF-κB	NF-κB	CTL
ENSRNOG00000014288	Fibronectin precursor	0,982704	NF-κB	CTL	NF-κB
ENSRNOG00000009980	Lipid phosphate phosphohydrolase 1	0,977648	CTL	CTL	NF-κB
ENSRNOG00000014333	Vascular cell adhesion protein 1 precursor	0,974096	NF-κB	CTL	NF-κB
ENSRNOG00000005206	Potassium voltage-gated channel subfamily KQT member 3	0,973903	NF-κB	NF-κB	NF-κB
ENSRNOG00000013973	Neutrophil gelatinase-associated lipocalin precursor	0,971782	NF-κB	NF-κB	NF-κB
ENSRNOG00000009329	Orphan nuclear receptor NR1D1	0,97044	NF-κB	NF-κB	NF-κB
ENSRNOG00000002818	LOC287739 protein	0,957717	NF-κB	CTL	NF-κB
ENSRNOG00000017478	Proprotein convertase subtilisin/kexin type 7 precursor	0,956665	CTL	CTL	NF-κB
ENSRNOG00000010550	Trafficking protein particle complex subunit 3.	0,954895	NF-κB	CTL	NF-κB
ENSRNOG00000008292	Hypoxia-inducible factor 1 alpha	0,949351	NF-κB	CTL	NF-κB
ENSRNOG00000031485	dipeptidylpeptidase 3	0,945182	NF-κB	CTL	CTL
ENSRNOG00000015420	Syntaxin-binding protein 1	0,923672	CTL	CTL	NF-κB
ENSRNOG00000012630	Transforming protein RhoA.	0,918238	NF-κB	NF-κB	NF-κB
ENSRNOG00000017932	CMP-N-acetylneuraminate-beta-galactosamide-alpha-2,3-sialyltransferase	0,89866	CTL	CTL	NF-κB
ENSRNOG00000013102	Ectonucleoside triphosphate diphosphohydrolase 2	0,897204	NF-κB	NF-κB	NA
ENSRNOG00000000763	RT1 class Ib gene RT1-M3	0,887184	NF-κB	NF-κB	NF-κB
ENSRNOG00000002525	Prostaglandin G/H synthase 2 precursor	0,884058	NF-κB	NF-κB	NF-κB
ENSRNOG00000001478	general transcription factor II I repeat domain-containing 1	0,875363	NF-κB	NA	NF-κB
ENSRNOG00000007946	Apoptosis regulator Bcl-X	0,851924	NF-κB	CTL	NF-κB
ENSRNOG00000017123	Beta-2-microglobulin precursor.	0,839948	NF-κB	NF-κB	NF-κB
ENSRNOG00000004688	PREDICTED: similar to putative RNA-binding protein fxh	0,826017	NF-κB	NF-κB	NF-κB
ENSRNOG00000009946	Low-density lipoprotein receptor precursor	0,808857	NF-κB	NF-κB	NF-κB
ENSRNOG00000013878	PREDICTED: similar to High mobility group box 2-like 1	0,805745	NF-κB	CTL	NF-κB
ENSRNOG00000021012	PREDICTED: similar to regulator factor X 5	0,772791	NF-κB	CTL	NF-κB
ENSRNOG00000019693	Suppressor of potassium transport defect 3	0,769188	CTL	CTL	NF-κB
ENSRNOG00000015205	Cytochrome b5.	0,763253	NF-κB	NF-κB	NF-κB
ENSRNOG00000005600	Orphan nuclear receptor NR4A2	0,761979	NF-κB	CTL	NF-κB
ENSRNOG00000008144	Interferon regulatory factor 1	0,692685	NF-κB	CTL	NF-κB
ENSRNOG00000016800	Ss18_predicted protein	0,669249	NF-κB	CTL	NF-κB
ENSRNOG00000009958	PREDICTED: similar to Expressed sequence AU019823	0,64238	NF-κB	CTL	NF-κB
ENSRNOG00000004426	40S ribosomal protein S27a.	0,612138	NF-κB	CTL	NF-κB
ENSRNOG00000006375	Voltage-dependent anion-selective channel protein 1	0,604003	CTL	CTL	NF-κB
ENSRNOG00000011984	ATP-binding cassette transporter sub-family C member 8	0,600002	NF-κB	CTL	NF-κB
ENSRNOG00000000519	serine/threonine kinase 38	0,595009	NF-κB	CTL	NF-κB
ENSRNOG00000016833	Insulin-degrading enzyme	0,588469	NF-κB	CTL	CTL
ENSRNOG00000011800	Tissue factor precursor	0,585348	NF-κB	CTL	NF-κB
ENSRNOG00000000007	Glutamate decarboxylase 1	0,584026	NF-κB	NA	NF-κB
ENSRNOG00000016547	Regulator of G-protein signaling 19	0,579986	NF-κB	NF-κB	CTL
ENSRNOG00000006589	Macrophage migration inhibitory factor	0,579739	NF-κB	CTL	NF-κB
ENSRNOG00000004133	Cationic amino acid transporter 3	0,560719	NF-κB	CTL	NF-κB
ENSRNOG00000020679	Intercellular adhesion molecule 1 precursor	0,544381	CTL	CTL	NF-κB
ENSRNOG00000003975	Profilin-1	0,532436	CTL	NF-κB	NF-κB
ENSRNOG00000029386	RT1 class Ib gene, H2-TL-like, grc region	0,517791	NA	NF-κB	NF-κB
