# Supplementary material for: In silico identification of NF-kappaB-regulated genes in pancreatic beta-cells
Source: BMC Bioinformatics. 2007 Feb 15;8:55. doi: 10.1186/1471-2105-8-55 (PMC1810323; doi:10.1186/1471-2105-8-55)
Supplement: Additional file 6 — table S6. list of human islet genes predicted as NF-κB targets in both human and a rodent species. Prob.: Posterior probability for NF-κB regulation; NF-κB: the homolog gene is predicted as an NF-κB target; CTL: the homolog gene is predicted as a non NF-κB target; NA: upstream sequence of the homolog gene not available. [file 1471-2105-8-55-S6.xls]

## Sheet: Sheet1
Ensembl gene ID	Gene description	Prob.	Rat	Mouse	Chimpanzee
ENSG00000166710	Beta-2-microglobulin precursor	0,99998	NF-κB	NF-κB	NF-κB
ENSG00000133401	PDZ domain containing protein 3	0,99998	CTL	NF-κB	NF-κB
ENSG00000197499	HLA class I histocompatibility antigen, A-3 alpha chain precursor	0,99997	NF-κB	NF-κB	NF-κB
ENSG00000162924	C-Rel proto-oncogene protein	0,99986	CTL	NF-κB	CTL
ENSG00000118260	cAMP response element binding protein	0,99982	NF-κB	NF-κB	NF-κB
ENSG00000077150	Nuclear factor NF-kappa-B p100 subunit	0,99963	NF-κB	NF-κB	NF-κB
ENSG00000131748	MLN 64 protein	0,99956	NF-κB	CTL	NF-κB
ENSG00000121104	C/EBP-induced protein	0,9991	NF-κB	NF-κB	CTL
ENSG00000198638	HLA class I histocompatibility antigen, B-7 alpha chain precursor	0,99899	NF-κB	NF-κB	NF-κB
ENSG00000068903	NAD-dependent deacetylase sirtuin-2	0,99898	NF-κB	NF-κB	NF-κB
ENSG00000125851	Neuroendocrine convertase 2 precursor	0,99888	NF-κB	NF-κB	CTL
ENSG00000115866	Aspartyl-tRNA synthetase	0,99874	NF-κB	CTL	CTL
ENSG00000196954	Caspase-4 precursor	0,99871	CTL	NF-κB	NF-κB
ENSG00000169245	Small inducible cytokine B10 precursor	0,99849	NF-κB	NF-κB	NF-κB
ENSG00000137364	Thiopurine S-methyltransferase	0,99802	CTL	NF-κB	NF-κB
ENSG00000136688	Interleukin-1 family member 9	0,99781	CTL	NF-κB	NF-κB
ENSG00000165801	hypothetical protein FLJ10357	0,99759	NF-κB	NF-κB	NF-κB
ENSG00000133048	Chitinase-3-like protein 1 precursor	0,99749	CTL	NF-κB	NF-κB
ENSG00000132965	Arachidonate 5-lipoxygenase-activating protein	0,9973	NF-κB	CTL	NF-κB
ENSG00000118503	Tumor necrosis factor, alpha-induced protein 3	0,99722	NA	NF-κB	NF-κB
ENSG00000114270	Collagen alpha-1	0,99708	NF-κB	CTL	NF-κB
ENSG00000174483	Bardet-Biedl syndrome 1 protein	0,99633	NF-κB	CTL	CTL
ENSG00000100906	NF-κB inhibitor alpha	0,99566	NF-κB	NF-κB	NF-κB
ENSG00000145901	Nef-associated factor 1	0,9953	CTL	NF-κB	CTL
ENSG00000163735	Small inducible cytokine B5 precursor	0,99508	NF-κB	NF-κB	NF-κB
ENSG00000083799	Probable ubiquitin carboxyl-terminal hydrolase CYLD	0,9947	CTL	NF-κB	CTL
ENSG00000124875	Small inducible cytokine B6 precursor	0,99419	NF-κB	NF-κB	NF-κB
ENSG00000172602	Rho-related GTP-binding protein Rho6	0,99399	NF-κB	NF-κB	NF-κB
ENSG00000110944	interleukin 23, alpha subunit p19 precursor	0,99269	NF-κB	NF-κB	NF-κB
ENSG00000165458	inositol polyphosphate phosphatase-like 1	0,98654	CTL	NF-κB	NF-κB
ENSG00000184371	Macrophage colony-stimulating factor 1 precursor	0,98569	CTL	NF-κB	CTL
ENSG00000143466	Inhibitor of nuclear factor kappa-B kinase epsilon subunit	0,98453	CTL	NF-κB	NF-κB
ENSG00000069399	B-cell lymphoma 3-encoded protein	0,98387	NF-κB	CTL	NA
ENSG00000099866	Mucosal addressin cell adhesion molecule 1 precursor	0,98371	NF-κB	NF-κB	NA
ENSG00000100985	Matrix metalloproteinase-9 precursor	0,98103	NF-κB	NF-κB	NF-κB
ENSG00000112297	Absent in melanoma 1 protein.	0,98083	NF-κB	NF-κB	NF-κB
ENSG00000140968	Interferon regulatory factor 8	0,98023	CTL	NF-κB	NF-κB
ENSG00000100644	Hypoxia-inducible factor 1 alpha	0,97841	NF-κB	CTL	NF-κB
ENSG00000131196	Nuclear factor of activated T-cells, cytoplasmic 1	0,97562	NF-κB	CTL	NF-κB
ENSG00000125944	Heterogeneous nuclear ribonucleoprotein R	0,97549	NF-κB	CTL	NF-κB
ENSG00000101017	Tumor necrosis factor receptor superfamily member 5 precursor	0,97446	NF-κB	NF-κB	CTL
ENSG00000144566	Ras-related protein Rab-5A.	0,9707	NF-κB	NF-κB	NF-κB
ENSG00000163734	Macrophage inflammatory protein 2-beta precursor	0,96651	NF-κB	NF-κB	NF-κB
ENSG00000196306	HLA class I histocompatibility antigen, alpha chain H precursor	0,96565	NF-κB	CTL	NF-κB
ENSG00000135845	Phosphatidylinositol N-acetylglucosaminyltransferase subunit C	0,96555	CTL	NF-κB	NA
ENSG00000135373	ets homologous factor	0,96326	CTL	NF-κB	NF-κB
ENSG00000163932	Protein kinase C, delta type	0,96247	NF-κB	NF-κB	CTL
ENSG00000081041	Macrophage inflammatory protein 2-alpha precursor	0,95973	NF-κB	NF-κB	NF-κB
ENSG00000108342	Granulocyte colony-stimulating factor precursor	0,95751	NF-κB	NF-κB	NF-κB
ENSG00000164104	High mobility group protein 2	0,95564	CTL	NF-κB	NF-κB
ENSG00000112493	Tapasin precursor	0,95268	NA	NF-κB	NF-κB
ENSG00000171700	Regulator of G-protein signaling 19	0,94473	CTL	NF-κB	CTL
ENSG00000146834	bin3, bicoid-interacting 3	0,93934	NF-κB	CTL	NF-κB
ENSG00000060642	phosphatidylinositol glycan class V	0,93774	NF-κB	NF-κB	NF-κB
ENSG00000166285	Complement factor B precursor	0,93304	CTL	NF-κB	NF-κB
ENSG00000116337	AMP deaminase 2	0,93143	NF-κB	NF-κB	NF-κB
ENSG00000163719	hypothetical protein FLJ22405	0,92874	NF-κB	NF-κB	CTL
ENSG00000108511	Homeobox protein Hox-B6	0,92846	CTL	NF-κB	NF-κB
ENSG00000126458	Ras-related protein R-Ras	0,92398	NA	NF-κB	NF-κB
ENSG00000178834	CDC14C protein	0,91534	NF-κB	CTL	NA
ENSG00000104856	Transcription factor RelB	0,91329	NF-κB	NF-κB	NF-κB
ENSG00000009413	DNA polymerase zeta catalytic subunit	0,90818	CTL	NF-κB	NF-κB
ENSG00000184156	Potassium voltage-gated channel subfamily KQT member 3	0,89995	NF-κB	NF-κB	NF-κB
ENSG00000073584	SWI/SNF-related matrix-associated actin-dependent regulator of chromatin subfamily E member 1	0,8968	NF-κB	CTL	NF-κB
ENSG00000155366	Rho-related GTP-binding protein RhoC	0,89666	NF-κB	NF-κB	NF-κB
ENSG00000139613	SWI/SNF-related matrix-associated actin-dependent regulator of chromatin subfamily C member 2	0,88867	NF-κB	CTL	CTL
ENSG00000198479	HLA class I histocompatibility antigen, Cw-7 alpha chain precursor	0,87973	NA	NF-κB	NF-κB
ENSG00000067141	Neogenin precursor.	0,87481	CTL	NF-κB	CTL
ENSG00000129993	myeloid translocation gene-related protein 2 isoform MTG16b	0,85174	NF-κB	CTL	CTL
ENSG00000148123	plasticity related gene 3	0,84984	CTL	NF-κB	NF-κB
ENSG00000161570	Small inducible cytokine A5 precursor	0,84428	CTL	NF-κB	NF-κB
ENSG00000173540	GDP-mannose pyrophosphorylase B isoform 1	0,83706	CTL	NF-κB	NF-κB
ENSG00000166396	Serpin B7	0,82539	NF-κB	CTL	NF-κB
ENSG00000116406	Putative alpha-mannosidase C1orf22	0,82324	CTL	NF-κB	NF-κB
ENSG00000111956	Tumor necrosis factor precursor	0,82151	NF-κB	NF-κB	NF-κB
ENSG00000161638	Integrin alpha-5 precursor	0,81201	NA	NF-κB	NF-κB
ENSG00000157500	DCC-interacting protein 13 alpha	0,80003	NF-κB	NF-κB	NF-κB
ENSG00000125686	Peroxisome proliferator-activated receptor-binding protein	0,78953	NF-κB	CTL	CTL
ENSG00000005955	zinc finger protein 403	0,78139	NF-κB	NF-κB	CTL
ENSG00000135447	Protein phosphatase inhibitor 1	0,78079	NA	NF-κB	CTL
ENSG00000101193	Protein C20orf11	0,76059	NF-κB	CTL	CTL
ENSG00000107968	Mitogen-activated protein kinase kinase kinase 8	0,74996	CTL	NF-κB	NF-κB
ENSG00000130066	Diamine acetyltransferase 1	0,74594	NF-κB	CTL	NF-κB
ENSG00000141736	Receptor tyrosine-protein kinase erbB-2 precursor	0,74485	NF-κB	NF-κB	NF-κB
ENSG00000196470	Ubiquitin ligase SIAH1	0,73755	CTL	NF-κB	CTL
ENSG00000104951	Interleukin-4-induced protein 1 precursor	0,73732	NF-κB	NF-κB	NF-κB
ENSG00000105287	Protein kinase C, D2 type	0,73636	NF-κB	CTL	CTL
ENSG00000110011	DnaJ homolog subfamily C member 4	0,73003	NF-κB	NF-κB	NF-κB
ENSG00000073756	Prostaglandin G/H synthase 2 precursor	0,72239	NF-κB	NF-κB	NF-κB
ENSG00000165698	chromosome 9 open reading frame 9	0,71163	CTL	NF-κB	NF-κB
ENSG00000137076	talin 1	0,70534	NF-κB	CTL	NF-κB
ENSG00000123728	Ras-related protein Rap-2c.	0,67785	CTL	NF-κB	NA
ENSG00000150403	transmembrane and coiled-coil domains 3	0,67515	CTL	NF-κB	CTL
ENSG00000006071	Sulfonylurea receptor 1.	0,67514	NF-κB	NF-κB	NA
ENSG00000162692	Vascular cell adhesion protein 1 precursor	0,67162	NF-κB	CTL	NF-κB
ENSG00000100320	RNA-binding protein 9	0,67067	CTL	NF-κB	NF-κB
ENSG00000006704	General transcription factor II-I repeat domain-containing protein 1	0,66643	NF-κB	CTL	NF-κB
ENSG00000166949	Mothers against decapentaplegic homolog 3	0,66113	CTL	NF-κB	NF-κB
ENSG00000184009	Actin, cytoplasmic 2	0,6293	NA	NF-κB	CTL
ENSG00000135090	Serine/threonine-protein kinase TAO3	0,61494	CTL	NF-κB	CTL
ENSG00000148346	Neutrophil gelatinase-associated lipocalin precursor	0,61418	NF-κB	NF-κB	NF-κB
ENSG00000112112	Collagen alpha-2	0,6124	NF-κB	NF-κB	NF-κB
ENSG00000137221	Tight junction-associated protein 1	0,59628	CTL	NF-κB	CTL
ENSG00000115414	Fibronectin precursor	0,56089	NF-κB	CTL	NF-κB
ENSG00000163956	Alpha-2-macroglobulin receptor-associated protein precursor	0,55456	CTL	NF-κB	CTL
ENSG00000169627	BolA-like protein 2.	0,54198	NF-κB	CTL	CTL
ENSG00000103978	DKFZP564G2022 protein	0,52285	NF-κB	CTL	NF-κB
