# Supplementary material for: In silico identification of NF-kappaB-regulated genes in pancreatic beta-cells
Source: BMC Bioinformatics. 2007 Feb 15;8:55. doi: 10.1186/1471-2105-8-55 (PMC1810323; doi:10.1186/1471-2105-8-55)
Supplement: Additional file 7 — table S7. list of IL-1β-, cytokine (IL-1β + IFN-γ)- or PIC-regulated primary rat beta-cell genes predicted as NF-κB target genes. Prob.: Posterior probability for NF-κB regulation; IL: gene regulated by IL-1βalone; IFN: gene regulated by IFN-γ alone; IL+IFN: gene regulated by IL-1β + IFN-γ; PIC: gene regulated by dsRNA; NF-κB: gene regulated by NF-κB in microarray analysis; NO: "INDEP" indicates that the gene is NO independent and "DEP" indicates the gene is NO dependent. [file 1471-2105-8-55-S7.xls]

## Sheet: Sheet1
Ensembl gene ID	Gene description	Prob.	IL	IFN	IL+IFN	PIC	NO	NF-κB
ENSRNOG00000011023	Nitric oxide synthase, inducible	0.999999	YES		YES		INDEP	YES
ENSRNOG00000022256	Small inducible cytokine B10 precursor	0.999988	YES	YES	YES	YES	INDEP	YES
ENSRNOG00000014297	Syndecan-4 precursor	0.999814			YES	YES	INDEP
ENSRNOG00000002792	Macrophage inflammatory protein 2 precursor	0.999578			YES		INDEP
ENSRNOG00000007390	NF-κB inhibitor alpha	0.999265	YES		YES	YES	INDEP	YES
ENSRNOG00000016970	Transcription factor E2-alpha	0.998897	YES
ENSRNOG00000018735	H-2 class II histocompatibility antigen, gamma chain	0.997745		YES	YES	YES	INDEP	YES
ENSRNOG00000030712	RT1 class Ia, locus A1	0.996479		YES	YES	YES	INDEP
ENSRNOG00000014621	Ras-related protein Rab-8A	0.995936			YES
ENSRNOG00000016346	Protein kinase C, delta type	0.9938				YES	INDEP
ENSRNOG00000000827	immediate early response 3	0.992919				YES	DEP
ENSRNOG00000014288	Fibronectin precursor	0.982704	YES		YES	YES	INDEP	YES
ENSRNOG00000009980	Lipid phosphate phosphohydrolase 1	0.977648			YES		INDEP
ENSRNOG00000029941	glutamate receptor, ionotropic, N-methyl D-asparate-associated protein 1	0.974422				YES
ENSRNOG00000009329	Orphan nuclear receptor NR1D1	0.97044	YES		YES		DEP	YES
ENSRNOG00000020248	Alpha-internexin	0.956279		YES	YES	YES
ENSRNOG00000022719	Multidrug resistance protein 1	0.954241			YES		INDEP
ENSRNOG00000002812	LIM/homeobox protein Lhx1	0.951888	YES
ENSRNOG00000019048	Superoxide dimutase 2, mitochondrial	0.946606	YES		YES	YES	INDEP	YES
ENSRNOG00000021027	D-site-binding protein	0.941725	YES		YES		DEP	YES
ENSRNOG00000018524	Ezrin	0.915741			YES	YES	INDEP
ENSRNOG00000001989	CD166 antigen precursor	0.911725			YES		INDEP
ENSRNOG00000000763	RT1 class Ib gene RT1-M3	0.887184		YES	YES	YES	INDEP
ENSRNOG00000006683	E3 ubiquitin-protein ligase Nedd-4	0.854146		YES	YES
ENSRNOG00000019891	Small glutamine-rich tetratricopeptide repeat-containing protein A.	0.825158				YES
ENSRNOG00000011796	C1r_predicted protein	0.817045		YES		YES		YES
ENSRNOG00000017496	2',3'-cyclic-nucleotide 3'-phosphodiesterase	0.803547		YES		YES	INDEP
ENSRNOG00000008144	Interferon regulatory factor 1	0.692685		YES	YES	YES	INDEP
ENSRNOG00000004500	Myc proto-oncogene protein	0.607364	YES		YES		DEP	YES
ENSRNOG00000006375	Voltage-dependent anion-selective channel protein 1	0.604003	YES	YES			INDEP
ENSRNOG00000026293	Transcription factor AP-1	0.599758			YES		DEP
ENSRNOG00000005700	Neuron specific protein family member 1	0.571735	YES		YES
ENSRNOG00000003917	Uridine-cytidine kinase 2	0.567147	YES		YES		DEP
ENSRNOG00000015787	Synaptonemal complex protein SC65.	0.548875			YES		INDEP
ENSRNOG00000020679	Intercellular adhesion molecule 1 precursor	0.544381	YES		YES	YES	DEP	YES
ENSRNOG00000000321	Signal transducer CD24 precursor	0.533097	YES		YES			YES
ENSRNOG00000000902	heat shock protein 105	0.500313				YES
