# Supplementary material for: In silico identification of NF-kappaB-regulated genes in pancreatic beta-cells
Source: BMC Bioinformatics. 2007 Feb 15;8:55. doi: 10.1186/1471-2105-8-55 (PMC1810323; doi:10.1186/1471-2105-8-55)
Supplement: Additional file 8 — table S8. list of all 1802 biological processes assigned to the genes expressed in INS-1E cells. Level: GO level; Target genes: Ensembl identifiers of the NF-κB target genes assigned to the biological process; N° target genes: number of the NF-κB target genes assigned to the biological process; Percentage target genes: percentage of the NF-κB target genes assigned to the biological process; Non target genes: Ensembl identifiers of the NF-κB non target genes assigned to the biological process; N° non target genes: number of the NF-κB non target genes assigned to the biological process; percentage non target genes: percentage of the NF-κB non target genes assigned to the biological process; Unadj. pvalue: p-value from Fisher's exact test without adjusting for multiple comparisons; Adj. pvalue: FDR adjusted p-value. [file 1471-2105-8-55-S8.xls]

## Sheet: Additional file 8
Biological process	Level	Target genes	Nº target genes	Percentage target genes	Non target genes	Nº non target genes	Percentage non target genes	Unadj. pvalue	Adj. pvalue
response to biotic stimulus	3	ENSRNOG00000013927 ENSRNOG00000008943 ENSRNOG00000011023 ENSRNOG00000006589 ENSRNOG00000008144 ENSRNOG00000005425 ENSRNOG00000002792 ENSRNOG00000018735 ENSRNOG00000002802 ENSRNOG00000019048 ENSRNOG00000031607 ENSRNOG00000000468 ENSRNOG00000029386 ENSRNOG00000000763 ENSRNOG00000019246 ENSRNOG00000000723 ENSRNOG00000031090 ENSRNOG00000028043 ENSRNOG00000022256 ENSRNOG00000000837 ENSRNOG00000011796 …	27	15.7	ENSRNOG00000016326 ENSRNOG00000001959 ENSRNOG00000019142 ENSRNOG00000000455 ENSRNOG00000004488 ENSRNOG00000028896 ENSRNOG00000007129 ENSRNOG00000015945 ENSRNOG00000007639 ENSRNOG00000011637 ENSRNOG00000016451 ENSRNOG00000021604 ENSRNOG00000001239 ENSRNOG00000012131 ENSRNOG00000016386 ENSRNOG00000000513 ENSRNOG00000013395 ENSRNOG00000004647 ENSRNOG00000016325 ENSRNOG00000000456 ENSRNOG00000009177 …	82	4.96	9.24129e-07	0.000536262
regulation of physiological process	3	ENSRNOG00000013927 ENSRNOG00000028845 ENSRNOG00000018624 ENSRNOG00000020701 ENSRNOG00000009329 ENSRNOG00000012630 ENSRNOG00000001436 ENSRNOG00000008144 ENSRNOG00000004500 ENSRNOG00000007237 ENSRNOG00000011586 ENSRNOG00000018735 ENSRNOG00000003581 ENSRNOG00000019048 ENSRNOG00000008049 ENSRNOG00000014256 ENSRNOG00000018911 ENSRNOG00000007946 ENSRNOG00000016346 ENSRNOG00000012410 ENSRNOG00000029543 …	49	28.49	ENSRNOG00000018635 ENSRNOG00000007650 ENSRNOG00000009248 ENSRNOG00000015396 ENSRNOG00000019422 ENSRNOG00000019673 ENSRNOG00000004269 ENSRNOG00000014282 ENSRNOG00000020213 ENSRNOG00000014786 ENSRNOG00000013017 ENSRNOG00000014084 ENSRNOG00000019142 ENSRNOG00000002983 ENSRNOG00000017843 ENSRNOG00000004711 ENSRNOG00000031174 ENSRNOG00000015588 ENSRNOG00000021403 ENSRNOG00000020369 ENSRNOG00000018233 …	287	17.36	0.000611159	0.129142
organismal physiological process	3	ENSRNOG00000013927 ENSRNOG00000008943 ENSRNOG00000011023 ENSRNOG00000018445 ENSRNOG00000006589 ENSRNOG00000001436 ENSRNOG00000008144 ENSRNOG00000005425 ENSRNOG00000002792 ENSRNOG00000018735 ENSRNOG00000002802 ENSRNOG00000019048 ENSRNOG00000031607 ENSRNOG00000000468 ENSRNOG00000029386 ENSRNOG00000000763 ENSRNOG00000033444 ENSRNOG00000019246 ENSRNOG00000000723 ENSRNOG00000002525 ENSRNOG00000000007 …	34	19.77	ENSRNOG00000016326 ENSRNOG00000007374 ENSRNOG00000002158 ENSRNOG00000001959 ENSRNOG00000019142 ENSRNOG00000013382 ENSRNOG00000017506 ENSRNOG00000000455 ENSRNOG00000019689 ENSRNOG00000012337 ENSRNOG00000004488 ENSRNOG00000011060 ENSRNOG00000002343 ENSRNOG00000028896 ENSRNOG00000003338 ENSRNOG00000006957 ENSRNOG00000016983 ENSRNOG00000015920 ENSRNOG00000004327 ENSRNOG00000007129 ENSRNOG00000007456 …	182	11.01	0.00171462	0.237673
response to external stimulus	3	ENSRNOG00000011023 ENSRNOG00000006589 ENSRNOG00000005425 ENSRNOG00000002792 ENSRNOG00000018735 ENSRNOG00000002802 ENSRNOG00000019048 ENSRNOG00000014294 ENSRNOG00000033444 ENSRNOG00000020248 ENSRNOG00000028043 ENSRNOG00000022256 ENSRNOG00000000837	13	7.56	ENSRNOG00000016326 ENSRNOG00000019689 ENSRNOG00000004488 ENSRNOG00000016885 ENSRNOG00000028896 ENSRNOG00000016451 ENSRNOG00000019556 ENSRNOG00000002919 ENSRNOG00000001239 ENSRNOG00000001528 ENSRNOG00000000513 ENSRNOG00000004647 ENSRNOG00000016325 ENSRNOG00000024848 ENSRNOG00000013604 ENSRNOG00000025411 ENSRNOG00000009848 ENSRNOG00000001159 ENSRNOG00000016587 ENSRNOG00000000901 ENSRNOG00000029614 …	45	2.72	0.00209714	0.269932
regulation of cellular process	3	ENSRNOG00000013927 ENSRNOG00000028845 ENSRNOG00000018624 ENSRNOG00000020701 ENSRNOG00000009329 ENSRNOG00000012630 ENSRNOG00000001436 ENSRNOG00000008144 ENSRNOG00000004500 ENSRNOG00000007237 ENSRNOG00000011586 ENSRNOG00000018735 ENSRNOG00000003581 ENSRNOG00000019048 ENSRNOG00000008049 ENSRNOG00000014256 ENSRNOG00000007946 ENSRNOG00000016346 ENSRNOG00000012410 ENSRNOG00000029543 ENSRNOG00000018214 …	47	27.33	ENSRNOG00000018635 ENSRNOG00000007650 ENSRNOG00000009248 ENSRNOG00000015396 ENSRNOG00000019422 ENSRNOG00000019673 ENSRNOG00000004269 ENSRNOG00000014282 ENSRNOG00000020213 ENSRNOG00000014786 ENSRNOG00000013017 ENSRNOG00000014084 ENSRNOG00000019142 ENSRNOG00000002983 ENSRNOG00000017843 ENSRNOG00000023683 ENSRNOG00000004711 ENSRNOG00000031174 ENSRNOG00000015588 ENSRNOG00000021403 ENSRNOG00000020369 …	289	17.48	0.00256814	0.289237
locomotion	3	ENSRNOG00000013927 ENSRNOG00000006877 ENSRNOG00000002792 ENSRNOG00000002802 ENSRNOG00000022256 ENSRNOG00000020679	6	3.49	ENSRNOG00000019388 ENSRNOG00000019556 ENSRNOG00000007079 ENSRNOG00000004284 ENSRNOG00000000513 ENSRNOG00000009683 ENSRNOG00000007290 ENSRNOG00000018454 ENSRNOG00000009625 ENSRNOG00000006774 ENSRNOG00000028015 ENSRNOG00000006075 ENSRNOG00000001173 ENSRNOG00000020263 ENSRNOG00000007648 ENSRNOG00000014476	16	0.97	0.0133083	0.83482
response to stress	3	ENSRNOG00000020701 ENSRNOG00000011023 ENSRNOG00000006589 ENSRNOG00000005425 ENSRNOG00000002792 ENSRNOG00000018735 ENSRNOG00000002802 ENSRNOG00000019048 ENSRNOG00000007946 ENSRNOG00000014294 ENSRNOG00000033444 ENSRNOG00000020248 ENSRNOG00000000902 ENSRNOG00000028043 ENSRNOG00000022256 ENSRNOG00000000837 ENSRNOG00000007219 ENSRNOG00000011796 ENSRNOG00000014288 ENSRNOG00000012852	20	11.63	ENSRNOG00000001959 ENSRNOG00000007284 ENSRNOG00000019689 ENSRNOG00000001142 ENSRNOG00000004488 ENSRNOG00000015588 ENSRNOG00000003026 ENSRNOG00000016885 ENSRNOG00000028896 ENSRNOG00000013167 ENSRNOG00000012799 ENSRNOG00000001890 ENSRNOG00000007639 ENSRNOG00000011637 ENSRNOG00000013005 ENSRNOG00000021809 ENSRNOG00000019556 ENSRNOG00000002919 ENSRNOG00000001239 ENSRNOG00000001528 ENSRNOG00000000513 …	103	6.23	0.0151241	0.83482
positive regulation of biological process	3	ENSRNOG00000012630 ENSRNOG00000007237 ENSRNOG00000009552 ENSRNOG00000016346 ENSRNOG00000002525 ENSRNOG00000022256 ENSRNOG00000000837 ENSRNOG00000007219 ENSRNOG00000012439 ENSRNOG00000023816 ENSRNOG00000010708	11	6.4	ENSRNOG00000007650 ENSRNOG00000019422 ENSRNOG00000019673 ENSRNOG00000019142 ENSRNOG00000016885 ENSRNOG00000028629 ENSRNOG00000018009 ENSRNOG00000012799 ENSRNOG00000016451 ENSRNOG00000001183 ENSRNOG00000017392 ENSRNOG00000004284 ENSRNOG00000019716 ENSRNOG00000023258 ENSRNOG00000006997 ENSRNOG00000002833 ENSRNOG00000009848 ENSRNOG00000004303 ENSRNOG00000010756 ENSRNOG00000015365 ENSRNOG00000011039 …	44	2.66	0.0152837	0.83482
metabolism	3	ENSRNOG00000020136 ENSRNOG00000001143 ENSRNOG00000016552 ENSRNOG00000020505 ENSRNOG00000028845 ENSRNOG00000000048 ENSRNOG00000018624 ENSRNOG00000020701 ENSRNOG00000011023 ENSRNOG00000009329 ENSRNOG00000017912 ENSRNOG00000000435 ENSRNOG00000007214 ENSRNOG00000016580 ENSRNOG00000001349 ENSRNOG00000008144 ENSRNOG00000004500 ENSRNOG00000008533 ENSRNOG00000007237 ENSRNOG00000012966 ENSRNOG00000005425 …	91	52.91	ENSRNOG00000031244 ENSRNOG00000034246 ENSRNOG00000014078 ENSRNOG00000006302 ENSRNOG00000028939 ENSRNOG00000002412 ENSRNOG00000012772 ENSRNOG00000006532 ENSRNOG00000018305 ENSRNOG00000031927 ENSRNOG00000016698 ENSRNOG00000018818 ENSRNOG00000010284 ENSRNOG00000018067 ENSRNOG00000010482 ENSRNOG00000018006 ENSRNOG00000011771 ENSRNOG00000009248 ENSRNOG00000001214 ENSRNOG00000015396 ENSRNOG00000016486 …	1023	61.89	0.0263054	0.83482
interspecies interaction between organisms	3	ENSRNOG00000004500 ENSRNOG00000007477	2	1.16	ENSRNOG00000014361 ENSRNOG00000020451	2	0.12	0.0466514	1
negative regulation of biological process	3	ENSRNOG00000020701 ENSRNOG00000001436 ENSRNOG00000018735 ENSRNOG00000007946 ENSRNOG00000012410 ENSRNOG00000029543 ENSRNOG00000028930 ENSRNOG00000020102 ENSRNOG00000002525 ENSRNOG00000009980 ENSRNOG00000016547 ENSRNOG00000012852	12	6.98	ENSRNOG00000015396 ENSRNOG00000023683 ENSRNOG00000021403 ENSRNOG00000010780 ENSRNOG00000028896 ENSRNOG00000015655 ENSRNOG00000003338 ENSRNOG00000028629 ENSRNOG00000021206 ENSRNOG00000012799 ENSRNOG00000013300 ENSRNOG00000001183 ENSRNOG00000000811 ENSRNOG00000001789 ENSRNOG00000017392 ENSRNOG00000004284 ENSRNOG00000005480 ENSRNOG00000008336 ENSRNOG00000005615 ENSRNOG00000004647 ENSRNOG00000002833 …	63	3.81	0.0652353	1
cell differentiation	3	ENSRNOG00000020136 ENSRNOG00000013927 ENSRNOG00000006877 ENSRNOG00000001436 ENSRNOG00000018524 ENSRNOG00000008533 ENSRNOG00000000321 ENSRNOG00000005854 ENSRNOG00000020248 ENSRNOG00000002525 ENSRNOG00000014170 ENSRNOG00000012852 ENSRNOG00000001706	13	7.56	ENSRNOG00000014282 ENSRNOG00000023683 ENSRNOG00000009411 ENSRNOG00000021403 ENSRNOG00000003338 ENSRNOG00000004791 ENSRNOG00000007443 ENSRNOG00000013717 ENSRNOG00000016451 ENSRNOG00000019388 ENSRNOG00000019556 ENSRNOG00000017392 ENSRNOG00000004284 ENSRNOG00000001528 ENSRNOG00000010389 ENSRNOG00000000442 ENSRNOG00000016272 ENSRNOG00000005609 ENSRNOG00000004878 ENSRNOG00000031232 ENSRNOG00000019716 …	76	4.6	0.0933911	1
appendage development	3	ENSRNOG00000013927	1	0.58	No genes	0	0	0.0942466	1
response to abiotic stimulus	3	ENSRNOG00000002792 ENSRNOG00000002802 ENSRNOG00000019048 ENSRNOG00000007946 ENSRNOG00000000902 ENSRNOG00000028043 ENSRNOG00000022256 ENSRNOG00000007219 ENSRNOG00000014862	9	5.23	ENSRNOG00000016326 ENSRNOG00000007284 ENSRNOG00000001890 ENSRNOG00000021809 ENSRNOG00000012458 ENSRNOG00000018237 ENSRNOG00000013484 ENSRNOG00000000513 ENSRNOG00000003515 ENSRNOG00000007019 ENSRNOG00000017250 ENSRNOG00000023258 ENSRNOG00000026963 ENSRNOG00000017286 ENSRNOG00000013604 ENSRNOG00000021732 ENSRNOG00000012896 ENSRNOG00000019834 ENSRNOG00000033526 ENSRNOG00000001379 ENSRNOG00000020922 …	50	3.02	0.116066	1
regulation of gene expression, epigenetic	3	ENSRNOG00000020102	1	0.58	ENSRNOG00000026132	1	0.06	0.179657	1
morphogenesis	3	ENSRNOG00000013927 ENSRNOG00000006877 ENSRNOG00000018524 ENSRNOG00000029543 ENSRNOG00000005854 ENSRNOG00000020248 ENSRNOG00000028930 ENSRNOG00000001706 ENSRNOG00000010708	9	5.23	ENSRNOG00000016486 ENSRNOG00000021403 ENSRNOG00000018233 ENSRNOG00000010780 ENSRNOG00000028629 ENSRNOG00000004791 ENSRNOG00000007443 ENSRNOG00000015945 ENSRNOG00000019388 ENSRNOG00000016419 ENSRNOG00000017392 ENSRNOG00000004284 ENSRNOG00000001528 ENSRNOG00000010153 ENSRNOG00000021184 ENSRNOG00000027042 ENSRNOG00000023226 ENSRNOG00000013867 ENSRNOG00000024848 ENSRNOG00000002833 ENSRNOG00000009848 …	55	3.33	0.191233	1
rhythmic process	3	ENSRNOG00000020254 ENSRNOG00000021027	2	1.16	ENSRNOG00000014448 ENSRNOG00000013395 ENSRNOG00000009848 ENSRNOG00000030317 ENSRNOG00000010278 ENSRNOG00000015550 ENSRNOG00000007152	7	0.42	0.205254	1
regulation of enzyme activity	3	ENSRNOG00000001436 ENSRNOG00000009552 ENSRNOG00000023816	3	1.74	ENSRNOG00000012799 ENSRNOG00000000811 ENSRNOG00000004284 ENSRNOG00000010756 ENSRNOG00000015365 ENSRNOG00000020876 ENSRNOG00000010326 ENSRNOG00000012095 ENSRNOG00000014883 ENSRNOG00000007319 ENSRNOG00000020451 ENSRNOG00000001291 ENSRNOG00000013902 ENSRNOG00000015182 ENSRNOG00000024039	15	0.91	0.236974	1
tissue development	3	ENSRNOG00000020136 ENSRNOG00000013927 ENSRNOG00000020248	3	1.74	ENSRNOG00000002158 ENSRNOG00000023683 ENSRNOG00000013717 ENSRNOG00000001528 ENSRNOG00000024848 ENSRNOG00000014667 ENSRNOG00000016587 ENSRNOG00000018454 ENSRNOG00000021313 ENSRNOG00000002381 ENSRNOG00000003965 ENSRNOG00000015075 ENSRNOG00000009118 ENSRNOG00000000774 ENSRNOG00000021276	15	0.91	0.236974	1
death	3	ENSRNOG00000001436 ENSRNOG00000018735 ENSRNOG00000007946 ENSRNOG00000001490 ENSRNOG00000016346 ENSRNOG00000018214 ENSRNOG00000001924 ENSRNOG00000000837 ENSRNOG00000012439	9	5.23	ENSRNOG00000001849 ENSRNOG00000006067 ENSRNOG00000019142 ENSRNOG00000015588 ENSRNOG00000021403 ENSRNOG00000028629 ENSRNOG00000021147 ENSRNOG00000012799 ENSRNOG00000025920 ENSRNOG00000015945 ENSRNOG00000007639 ENSRNOG00000004284 ENSRNOG00000008336 ENSRNOG00000004647 ENSRNOG00000006997 ENSRNOG00000002833 ENSRNOG00000001201 ENSRNOG00000009848 ENSRNOG00000018503 ENSRNOG00000004303 ENSRNOG00000010756 …	61	3.69	0.297476	1
behavior	3	ENSRNOG00000002792 ENSRNOG00000002802 ENSRNOG00000028043 ENSRNOG00000022256	4	2.33	ENSRNOG00000016326 ENSRNOG00000019422 ENSRNOG00000013776 ENSRNOG00000007456 ENSRNOG00000000513 ENSRNOG00000013395 ENSRNOG00000004320 ENSRNOG00000009848 ENSRNOG00000030317 ENSRNOG00000029614 ENSRNOG00000010906 ENSRNOG00000010278 ENSRNOG00000008766 ENSRNOG00000002964 ENSRNOG00000018454 ENSRNOG00000015550 ENSRNOG00000028015 ENSRNOG00000001295 ENSRNOG00000013147 ENSRNOG00000007159 ENSRNOG00000015992 …	23	1.39	0.313587	1
homeostasis	3	ENSRNOG00000018804	1	0.58	ENSRNOG00000015860 ENSRNOG00000011913 ENSRNOG00000020843 ENSRNOG00000033238 ENSRNOG00000017060 ENSRNOG00000018111 ENSRNOG00000022619 ENSRNOG00000002559 ENSRNOG00000007290 ENSRNOG00000018958 ENSRNOG00000011438 ENSRNOG00000029082 ENSRNOG00000009872 ENSRNOG00000018454 ENSRNOG00000018346 ENSRNOG00000026651 ENSRNOG00000034150 ENSRNOG00000013548 ENSRNOG00000031506 ENSRNOG00000004649 ENSRNOG00000001295 …	30	1.81	0.354945	1
cell adhesion	3	ENSRNOG00000000321 ENSRNOG00000014297 ENSRNOG00000010407 ENSRNOG00000001989 ENSRNOG00000008217 ENSRNOG00000014288 ENSRNOG00000014333 ENSRNOG00000020679	8	4.65	ENSRNOG00000016326 ENSRNOG00000002158 ENSRNOG00000034005 ENSRNOG00000019689 ENSRNOG00000021403 ENSRNOG00000001964 ENSRNOG00000010780 ENSRNOG00000020578 ENSRNOG00000006396 ENSRNOG00000019556 ENSRNOG00000015061 ENSRNOG00000031232 ENSRNOG00000006997 ENSRNOG00000008976 ENSRNOG00000009848 ENSRNOG00000002776 ENSRNOG00000014667 ENSRNOG00000007231 ENSRNOG00000019253 ENSRNOG00000015602 ENSRNOG00000023753 …	53	3.21	0.367701	1
extracellular structure organization and biogenesis	3	ENSRNOG00000014288	1	0.58	ENSRNOG00000020205 ENSRNOG00000004554 ENSRNOG00000015602 ENSRNOG00000032576	4	0.24	0.390741	1
embryonic development	3	ENSRNOG00000013927	1	0.58	ENSRNOG00000010392 ENSRNOG00000014667 ENSRNOG00000030317 ENSRNOG00000018483	4	0.24	0.390741	1
developmental growth	3	ENSRNOG00000020248	1	0.58	ENSRNOG00000001528 ENSRNOG00000024848 ENSRNOG00000016587 ENSRNOG00000018454	4	0.24	0.390741	1
regulation of development	3	ENSRNOG00000013927 ENSRNOG00000001436 ENSRNOG00000001706	3	1.74	ENSRNOG00000023683 ENSRNOG00000013717 ENSRNOG00000004284 ENSRNOG00000000442 ENSRNOG00000019716 ENSRNOG00000008336 ENSRNOG00000023226 ENSRNOG00000013791 ENSRNOG00000018958 ENSRNOG00000032576 ENSRNOG00000018454 ENSRNOG00000009625 ENSRNOG00000029598 ENSRNOG00000028015 ENSRNOG00000008645 ENSRNOG00000014611 ENSRNOG00000015654 ENSRNOG00000015182	18	1.09	0.440572	1
system development	3	ENSRNOG00000006877 ENSRNOG00000001436 ENSRNOG00000020248 ENSRNOG00000001057 ENSRNOG00000014170 ENSRNOG00000010803 ENSRNOG00000001706	7	4.07	ENSRNOG00000023683 ENSRNOG00000013167 ENSRNOG00000003338 ENSRNOG00000004791 ENSRNOG00000007443 ENSRNOG00000019556 ENSRNOG00000007079 ENSRNOG00000001528 ENSRNOG00000005609 ENSRNOG00000031232 ENSRNOG00000008937 ENSRNOG00000019716 ENSRNOG00000020205 ENSRNOG00000008017 ENSRNOG00000002754 ENSRNOG00000001416 ENSRNOG00000014667 ENSRNOG00000024923 ENSRNOG00000015602 ENSRNOG00000004177 ENSRNOG00000002755 …	52	3.15	0.495	1
sensory perception	3	ENSRNOG00000013927 ENSRNOG00000002792 ENSRNOG00000028043 ENSRNOG00000022256	4	2.33	ENSRNOG00000012337 ENSRNOG00000011060 ENSRNOG00000002343 ENSRNOG00000007019 ENSRNOG00000001379 ENSRNOG00000014372 ENSRNOG00000002517 ENSRNOG00000029700 ENSRNOG00000031936 ENSRNOG00000029614 ENSRNOG00000010906 ENSRNOG00000002964 ENSRNOG00000018606 ENSRNOG00000029726 ENSRNOG00000019308 ENSRNOG00000021468 ENSRNOG00000006874 ENSRNOG00000028015 ENSRNOG00000017842 ENSRNOG00000008484 ENSRNOG00000008169 …	26	1.57	0.520571	1
cellular physiological process	3	ENSRNOG00000020136 ENSRNOG00000001143 ENSRNOG00000013927 ENSRNOG00000016552 ENSRNOG00000020505 ENSRNOG00000028845 ENSRNOG00000000048 ENSRNOG00000006877 ENSRNOG00000018624 ENSRNOG00000020701 ENSRNOG00000011023 ENSRNOG00000009329 ENSRNOG00000017912 ENSRNOG00000000435 ENSRNOG00000017804 ENSRNOG00000007214 ENSRNOG00000016580 ENSRNOG00000003975 ENSRNOG00000001349 ENSRNOG00000015420 ENSRNOG00000012630 …	135	78.49	ENSRNOG00000018204 ENSRNOG00000031244 ENSRNOG00000018635 ENSRNOG00000034246 ENSRNOG00000014078 ENSRNOG00000006302 ENSRNOG00000028939 ENSRNOG00000002412 ENSRNOG00000012772 ENSRNOG00000006532 ENSRNOG00000018305 ENSRNOG00000031927 ENSRNOG00000016698 ENSRNOG00000018818 ENSRNOG00000010284 ENSRNOG00000015003 ENSRNOG00000018067 ENSRNOG00000007650 ENSRNOG00000018654 ENSRNOG00000011771 ENSRNOG00000009248 …	1319	79.79	0.690733	1
response to endogenous stimulus	3	ENSRNOG00000020701	1	0.58	ENSRNOG00000003026 ENSRNOG00000013167 ENSRNOG00000013005 ENSRNOG00000005615 ENSRNOG00000005064 ENSRNOG00000018623 ENSRNOG00000009742 ENSRNOG00000015796 ENSRNOG00000010756 ENSRNOG00000020531 ENSRNOG00000006989 ENSRNOG00000011339 ENSRNOG00000014605 ENSRNOG00000002550 ENSRNOG00000019150 ENSRNOG00000013536 ENSRNOG00000009663 ENSRNOG00000014117 ENSRNOG00000014447 ENSRNOG00000016038 ENSRNOG00000003084 …	22	1.33	0.717264	1
cell communication	3	ENSRNOG00000001143 ENSRNOG00000013927 ENSRNOG00000019973 ENSRNOG00000008943 ENSRNOG00000006877 ENSRNOG00000011023 ENSRNOG00000018445 ENSRNOG00000012630 ENSRNOG00000001436 ENSRNOG00000012180 ENSRNOG00000018834 ENSRNOG00000000321 ENSRNOG00000002390 ENSRNOG00000014297 ENSRNOG00000016346 ENSRNOG00000029543 ENSRNOG00000010063 ENSRNOG00000014294 ENSRNOG00000001924 ENSRNOG00000007126 ENSRNOG00000031535 …	38	22.09	ENSRNOG00000007374 ENSRNOG00000025792 ENSRNOG00000034005 ENSRNOG00000004807 ENSRNOG00000009542 ENSRNOG00000014615 ENSRNOG00000010934 ENSRNOG00000021074 ENSRNOG00000001786 ENSRNOG00000013017 ENSRNOG00000019142 ENSRNOG00000017506 ENSRNOG00000005334 ENSRNOG00000012337 ENSRNOG00000031174 ENSRNOG00000004488 ENSRNOG00000009411 ENSRNOG00000021403 ENSRNOG00000001964 ENSRNOG00000018903 ENSRNOG00000010780 …	347	20.99	0.768285	1
localization	3	ENSRNOG00000013927 ENSRNOG00000006877 ENSRNOG00000011023 ENSRNOG00000017912 ENSRNOG00000015420 ENSRNOG00000012630 ENSRNOG00000012966 ENSRNOG00000005425 ENSRNOG00000003897 ENSRNOG00000012180 ENSRNOG00000020466 ENSRNOG00000021130 ENSRNOG00000002792 ENSRNOG00000002802 ENSRNOG00000009552 ENSRNOG00000009946 ENSRNOG00000007998 ENSRNOG00000020775 ENSRNOG00000033680 ENSRNOG00000010550 ENSRNOG00000015205 …	48	27.91	ENSRNOG00000018204 ENSRNOG00000014078 ENSRNOG00000012772 ENSRNOG00000018818 ENSRNOG00000007650 ENSRNOG00000018654 ENSRNOG00000004807 ENSRNOG00000009542 ENSRNOG00000016486 ENSRNOG00000020213 ENSRNOG00000007284 ENSRNOG00000006067 ENSRNOG00000003872 ENSRNOG00000018114 ENSRNOG00000021123 ENSRNOG00000005794 ENSRNOG00000011501 ENSRNOG00000015320 ENSRNOG00000002247 ENSRNOG00000006779 ENSRNOG00000019490 …	449	27.16	0.857237	1
detection of stimulus	3	No genes	0	0	ENSRNOG00000016451 ENSRNOG00000006874	2	0.12	1	1
behavioral interaction between organisms	3	No genes	0	0	ENSRNOG00000013776 ENSRNOG00000004320	2	0.12	1	1
regulation of growth	3	ENSRNOG00000029543 ENSRNOG00000028930	2	1.16	ENSRNOG00000018233 ENSRNOG00000010780 ENSRNOG00000028629 ENSRNOG00000017392 ENSRNOG00000004284 ENSRNOG00000001528 ENSRNOG00000023226 ENSRNOG00000016957 ENSRNOG00000010756 ENSRNOG00000018958 ENSRNOG00000018020 ENSRNOG00000008965 ENSRNOG00000008645 ENSRNOG00000007468 ENSRNOG00000005276 ENSRNOG00000006235 ENSRNOG00000013963 ENSRNOG00000020451 ENSRNOG00000010178 ENSRNOG00000015182	20	1.21	1	1
viral infectious cycle	3	No genes	0	0	ENSRNOG00000007183 ENSRNOG00000006423 ENSRNOG00000020451	3	0.18	1	1
physiological interaction between organisms	3	No genes	0	0	ENSRNOG00000032487 ENSRNOG00000006889	2	0.12	1	1
pattern specification	3	No genes	0	0	ENSRNOG00000018483	1	0.06	1	1
sex differentiation	3	No genes	0	0	ENSRNOG00000017601 ENSRNOG00000027042	2	0.12	1	1
sexual reproduction	3	ENSRNOG00000013927	1	0.58	ENSRNOG00000009411 ENSRNOG00000013776 ENSRNOG00000019556 ENSRNOG00000004284 ENSRNOG00000003148 ENSRNOG00000013604 ENSRNOG00000007231 ENSRNOG00000017683 ENSRNOG00000013819 ENSRNOG00000019638 ENSRNOG00000014477 ENSRNOG00000016460 ENSRNOG00000020058	13	0.79	1	1
aging	3	No genes	0	0	ENSRNOG00000010756 ENSRNOG00000004616	2	0.12	1	1
reproductive physiological process	3	No genes	0	0	ENSRNOG00000014318 ENSRNOG00000032487 ENSRNOG00000006889	3	0.18	1	1
cell growth	3	ENSRNOG00000029543 ENSRNOG00000028930	2	1.16	ENSRNOG00000016486 ENSRNOG00000018233 ENSRNOG00000010780 ENSRNOG00000028629 ENSRNOG00000017392 ENSRNOG00000004284 ENSRNOG00000001528 ENSRNOG00000023226 ENSRNOG00000016957 ENSRNOG00000010756 ENSRNOG00000018958 ENSRNOG00000018020 ENSRNOG00000008965 ENSRNOG00000008645 ENSRNOG00000007468 ENSRNOG00000005276 ENSRNOG00000013963 ENSRNOG00000010178 ENSRNOG00000015182	19	1.15	1	1
reproductive behavior	3	No genes	0	0	ENSRNOG00000013776 ENSRNOG00000004320	2	0.12	1	1
organ development	3	ENSRNOG00000013927 ENSRNOG00000005854 ENSRNOG00000022256 ENSRNOG00000010803 ENSRNOG00000010708	5	2.91	ENSRNOG00000002158 ENSRNOG00000014282 ENSRNOG00000023683 ENSRNOG00000021403 ENSRNOG00000003892 ENSRNOG00000016983 ENSRNOG00000007443 ENSRNOG00000013717 ENSRNOG00000016451 ENSRNOG00000018184 ENSRNOG00000019388 ENSRNOG00000007079 ENSRNOG00000016419 ENSRNOG00000017392 ENSRNOG00000004284 ENSRNOG00000031497 ENSRNOG00000004878 ENSRNOG00000010153 ENSRNOG00000027042 ENSRNOG00000008336 ENSRNOG00000004647 …	55	3.33	1	1
regulation of viral life cycle	3	No genes	0	0	ENSRNOG00000007183 ENSRNOG00000006423	2	0.12	1	1
coagulation	3	ENSRNOG00000033444	1	0.58	ENSRNOG00000019689 ENSRNOG00000019556 ENSRNOG00000016325 ENSRNOG00000024848 ENSRNOG00000025411 ENSRNOG00000014453 ENSRNOG00000028015 ENSRNOG00000007136 ENSRNOG00000000871 ENSRNOG00000015957 ENSRNOG00000025074 ENSRNOG00000014476	12	0.73	1	1
immune response	4	ENSRNOG00000013927 ENSRNOG00000008943 ENSRNOG00000011023 ENSRNOG00000006589 ENSRNOG00000008144 ENSRNOG00000005425 ENSRNOG00000002792 ENSRNOG00000018735 ENSRNOG00000002802 ENSRNOG00000019048 ENSRNOG00000031607 ENSRNOG00000000468 ENSRNOG00000029386 ENSRNOG00000000763 ENSRNOG00000019246 ENSRNOG00000000723 ENSRNOG00000031090 ENSRNOG00000028043 ENSRNOG00000022256 ENSRNOG00000000837 ENSRNOG00000011796 …	27	15.79	ENSRNOG00000016326 ENSRNOG00000001959 ENSRNOG00000019142 ENSRNOG00000000455 ENSRNOG00000004488 ENSRNOG00000028896 ENSRNOG00000007129 ENSRNOG00000015945 ENSRNOG00000007639 ENSRNOG00000011637 ENSRNOG00000016451 ENSRNOG00000021604 ENSRNOG00000001239 ENSRNOG00000012131 ENSRNOG00000016386 ENSRNOG00000000513 ENSRNOG00000013395 ENSRNOG00000004647 ENSRNOG00000016325 ENSRNOG00000000456 ENSRNOG00000009177 …	77	4.81	5.20633e-07	0.00046909
defense response	4	ENSRNOG00000013927 ENSRNOG00000008943 ENSRNOG00000011023 ENSRNOG00000006589 ENSRNOG00000008144 ENSRNOG00000005425 ENSRNOG00000002792 ENSRNOG00000018735 ENSRNOG00000002802 ENSRNOG00000019048 ENSRNOG00000031607 ENSRNOG00000000468 ENSRNOG00000029386 ENSRNOG00000000763 ENSRNOG00000019246 ENSRNOG00000000723 ENSRNOG00000031090 ENSRNOG00000028043 ENSRNOG00000022256 ENSRNOG00000000837 ENSRNOG00000011796 …	27	15.79	ENSRNOG00000016326 ENSRNOG00000001959 ENSRNOG00000019142 ENSRNOG00000000455 ENSRNOG00000004488 ENSRNOG00000028896 ENSRNOG00000007129 ENSRNOG00000015945 ENSRNOG00000007639 ENSRNOG00000011637 ENSRNOG00000016451 ENSRNOG00000021604 ENSRNOG00000001239 ENSRNOG00000012131 ENSRNOG00000016386 ENSRNOG00000000513 ENSRNOG00000013395 ENSRNOG00000004647 ENSRNOG00000016325 ENSRNOG00000000456 ENSRNOG00000009177 …	81	5.06	1.19037e-06	0.000536262
response to pest, pathogen or parasite	4	ENSRNOG00000011023 ENSRNOG00000006589 ENSRNOG00000005425 ENSRNOG00000002792 ENSRNOG00000018735 ENSRNOG00000002802 ENSRNOG00000019048 ENSRNOG00000028043 ENSRNOG00000022256 ENSRNOG00000000837 ENSRNOG00000011796 ENSRNOG00000014288 ENSRNOG00000012852	13	7.6	ENSRNOG00000001959 ENSRNOG00000004488 ENSRNOG00000028896 ENSRNOG00000007639 ENSRNOG00000011637 ENSRNOG00000001239 ENSRNOG00000000513 ENSRNOG00000004647 ENSRNOG00000016325 ENSRNOG00000013604 ENSRNOG00000007886 ENSRNOG00000009848 ENSRNOG00000012804 ENSRNOG00000005599 ENSRNOG00000030093 ENSRNOG00000000901 ENSRNOG00000010906 ENSRNOG00000010278 ENSRNOG00000030387 ENSRNOG00000028015 ENSRNOG00000006360 …	35	2.18	0.000375331	0.096621
response to wounding	4	ENSRNOG00000011023 ENSRNOG00000006589 ENSRNOG00000005425 ENSRNOG00000002792 ENSRNOG00000018735 ENSRNOG00000002802 ENSRNOG00000019048 ENSRNOG00000014294 ENSRNOG00000033444 ENSRNOG00000020248 ENSRNOG00000028043 ENSRNOG00000022256 ENSRNOG00000000837	13	7.6	ENSRNOG00000019689 ENSRNOG00000004488 ENSRNOG00000016885 ENSRNOG00000028896 ENSRNOG00000019556 ENSRNOG00000002919 ENSRNOG00000001239 ENSRNOG00000001528 ENSRNOG00000004647 ENSRNOG00000016325 ENSRNOG00000024848 ENSRNOG00000013604 ENSRNOG00000025411 ENSRNOG00000009848 ENSRNOG00000001159 ENSRNOG00000016587 ENSRNOG00000000901 ENSRNOG00000010906 ENSRNOG00000014453 ENSRNOG00000018454 ENSRNOG00000013304 …	38	2.37	0.000714045	0.129142
response to other organism	4	ENSRNOG00000011023 ENSRNOG00000006589 ENSRNOG00000005425 ENSRNOG00000002792 ENSRNOG00000018735 ENSRNOG00000002802 ENSRNOG00000019048 ENSRNOG00000028043 ENSRNOG00000022256 ENSRNOG00000000837 ENSRNOG00000011796 ENSRNOG00000014288 ENSRNOG00000012852	13	7.6	ENSRNOG00000001959 ENSRNOG00000004488 ENSRNOG00000028896 ENSRNOG00000007639 ENSRNOG00000011637 ENSRNOG00000016451 ENSRNOG00000001239 ENSRNOG00000000513 ENSRNOG00000013395 ENSRNOG00000004647 ENSRNOG00000016325 ENSRNOG00000013604 ENSRNOG00000007886 ENSRNOG00000009848 ENSRNOG00000012804 ENSRNOG00000005599 ENSRNOG00000030093 ENSRNOG00000000901 ENSRNOG00000010906 ENSRNOG00000010278 ENSRNOG00000005825 …	39	2.43	0.000872911	0.142999
regulation of cellular physiological process	4	ENSRNOG00000013927 ENSRNOG00000028845 ENSRNOG00000018624 ENSRNOG00000020701 ENSRNOG00000009329 ENSRNOG00000012630 ENSRNOG00000001436 ENSRNOG00000008144 ENSRNOG00000004500 ENSRNOG00000007237 ENSRNOG00000011586 ENSRNOG00000018735 ENSRNOG00000003581 ENSRNOG00000019048 ENSRNOG00000008049 ENSRNOG00000014256 ENSRNOG00000007946 ENSRNOG00000016346 ENSRNOG00000012410 ENSRNOG00000029543 ENSRNOG00000018214 …	45	26.32	ENSRNOG00000018635 ENSRNOG00000007650 ENSRNOG00000009248 ENSRNOG00000015396 ENSRNOG00000019422 ENSRNOG00000019673 ENSRNOG00000004269 ENSRNOG00000014282 ENSRNOG00000020213 ENSRNOG00000014786 ENSRNOG00000013017 ENSRNOG00000014084 ENSRNOG00000019142 ENSRNOG00000002983 ENSRNOG00000017843 ENSRNOG00000004711 ENSRNOG00000031174 ENSRNOG00000015588 ENSRNOG00000021403 ENSRNOG00000020369 ENSRNOG00000018233 …	270	16.85	0.00311007	0.329668
macromolecule metabolism	4	ENSRNOG00000020136 ENSRNOG00000001143 ENSRNOG00000020505 ENSRNOG00000000048 ENSRNOG00000020701 ENSRNOG00000000435 ENSRNOG00000007214 ENSRNOG00000016580 ENSRNOG00000001349 ENSRNOG00000008533 ENSRNOG00000005438 ENSRNOG00000004426 ENSRNOG00000007574 ENSRNOG00000018735 ENSRNOG00000018911 ENSRNOG00000025383 ENSRNOG00000003743 ENSRNOG00000007998 ENSRNOG00000000519 ENSRNOG00000016346 ENSRNOG00000010407 …	44	25.73	ENSRNOG00000031244 ENSRNOG00000034246 ENSRNOG00000028939 ENSRNOG00000002412 ENSRNOG00000006532 ENSRNOG00000018305 ENSRNOG00000031927 ENSRNOG00000016698 ENSRNOG00000010284 ENSRNOG00000018067 ENSRNOG00000010482 ENSRNOG00000011771 ENSRNOG00000001214 ENSRNOG00000015396 ENSRNOG00000016486 ENSRNOG00000033803 ENSRNOG00000015439 ENSRNOG00000025496 ENSRNOG00000014615 ENSRNOG00000020213 ENSRNOG00000018677 …	580	36.2	0.00688383	0.652877
localization of cell	4	ENSRNOG00000013927 ENSRNOG00000006877 ENSRNOG00000002792 ENSRNOG00000002802 ENSRNOG00000022256 ENSRNOG00000020679	6	3.51	ENSRNOG00000019388 ENSRNOG00000019556 ENSRNOG00000007079 ENSRNOG00000004284 ENSRNOG00000000513 ENSRNOG00000009683 ENSRNOG00000007290 ENSRNOG00000018454 ENSRNOG00000009625 ENSRNOG00000006774 ENSRNOG00000028015 ENSRNOG00000006075 ENSRNOG00000001173 ENSRNOG00000020263 ENSRNOG00000007648 ENSRNOG00000014476	16	1	0.014817	0.83482
cell motility	4	ENSRNOG00000013927 ENSRNOG00000006877 ENSRNOG00000002792 ENSRNOG00000002802 ENSRNOG00000022256 ENSRNOG00000020679	6	3.51	ENSRNOG00000019388 ENSRNOG00000019556 ENSRNOG00000007079 ENSRNOG00000004284 ENSRNOG00000000513 ENSRNOG00000009683 ENSRNOG00000007290 ENSRNOG00000018454 ENSRNOG00000009625 ENSRNOG00000006774 ENSRNOG00000028015 ENSRNOG00000006075 ENSRNOG00000001173 ENSRNOG00000020263 ENSRNOG00000007648 ENSRNOG00000014476	16	1	0.014817	0.83482
taxis	4	ENSRNOG00000002792 ENSRNOG00000002802 ENSRNOG00000028043 ENSRNOG00000022256	4	2.34	ENSRNOG00000016326 ENSRNOG00000000513 ENSRNOG00000029614 ENSRNOG00000010906 ENSRNOG00000002964 ENSRNOG00000028015 ENSRNOG00000007159 ENSRNOG00000015992	8	0.5	0.0222897	0.83482
locomotory behavior	4	ENSRNOG00000002792 ENSRNOG00000002802 ENSRNOG00000028043 ENSRNOG00000022256	4	2.34	ENSRNOG00000016326 ENSRNOG00000000513 ENSRNOG00000029614 ENSRNOG00000010906 ENSRNOG00000002964 ENSRNOG00000028015 ENSRNOG00000007159 ENSRNOG00000015992	8	0.5	0.0222897	0.83482
regulation of locomotion	4	ENSRNOG00000013927 ENSRNOG00000022256	2	1.17	ENSRNOG00000019388	1	0.06	0.0259924	0.83482
epidermal cell differentiation	4	ENSRNOG00000020136 ENSRNOG00000013927	2	1.17	ENSRNOG00000014667	1	0.06	0.0259924	0.83482
tissue morphogenesis	4	ENSRNOG00000020136 ENSRNOG00000013927	2	1.17	ENSRNOG00000014667	1	0.06	0.0259924	0.83482
positive regulation of physiological process	4	ENSRNOG00000012630 ENSRNOG00000007237 ENSRNOG00000016346 ENSRNOG00000002525 ENSRNOG00000022256 ENSRNOG00000000837 ENSRNOG00000007219 ENSRNOG00000012439 ENSRNOG00000010708	9	5.26	ENSRNOG00000007650 ENSRNOG00000019422 ENSRNOG00000019673 ENSRNOG00000019142 ENSRNOG00000016885 ENSRNOG00000028629 ENSRNOG00000018009 ENSRNOG00000012799 ENSRNOG00000016451 ENSRNOG00000001183 ENSRNOG00000017392 ENSRNOG00000023258 ENSRNOG00000006997 ENSRNOG00000002833 ENSRNOG00000009848 ENSRNOG00000004303 ENSRNOG00000015365 ENSRNOG00000011039 ENSRNOG00000010475 ENSRNOG00000018454 ENSRNOG00000024011 …	36	2.25	0.0342202	0.994593
negative regulation of cellular process	4	ENSRNOG00000020701 ENSRNOG00000001436 ENSRNOG00000018735 ENSRNOG00000007946 ENSRNOG00000012410 ENSRNOG00000029543 ENSRNOG00000028930 ENSRNOG00000020102 ENSRNOG00000002525 ENSRNOG00000009980 ENSRNOG00000016547 ENSRNOG00000012852	12	7.02	ENSRNOG00000015396 ENSRNOG00000023683 ENSRNOG00000021403 ENSRNOG00000010780 ENSRNOG00000028896 ENSRNOG00000015655 ENSRNOG00000003338 ENSRNOG00000028629 ENSRNOG00000021206 ENSRNOG00000012799 ENSRNOG00000013300 ENSRNOG00000001183 ENSRNOG00000001789 ENSRNOG00000017392 ENSRNOG00000004284 ENSRNOG00000005480 ENSRNOG00000008336 ENSRNOG00000005615 ENSRNOG00000004647 ENSRNOG00000002833 ENSRNOG00000012153 …	57	3.56	0.0356216	1
regulation of signal transduction	4	ENSRNOG00000012630 ENSRNOG00000001436 ENSRNOG00000029543 ENSRNOG00000024970 ENSRNOG00000016547	5	2.92	ENSRNOG00000028896 ENSRNOG00000018052 ENSRNOG00000018359 ENSRNOG00000003612 ENSRNOG00000000503 ENSRNOG00000002773 ENSRNOG00000008965 ENSRNOG00000008645 ENSRNOG00000006938 ENSRNOG00000006889 ENSRNOG00000014883 ENSRNOG00000018985 ENSRNOG00000009675 ENSRNOG00000020872 ENSRNOG00000015182	15	0.94	0.0368385	1
cell proliferation	4	ENSRNOG00000013927 ENSRNOG00000007237 ENSRNOG00000018735 ENSRNOG00000002525 ENSRNOG00000022256 ENSRNOG00000009980 ENSRNOG00000021027	7	4.09	ENSRNOG00000020369 ENSRNOG00000022631 ENSRNOG00000007443 ENSRNOG00000028461 ENSRNOG00000017392 ENSRNOG00000004284 ENSRNOG00000004647 ENSRNOG00000013867 ENSRNOG00000001312 ENSRNOG00000009848 ENSRNOG00000022619 ENSRNOG00000010756 ENSRNOG00000015365 ENSRNOG00000021154 ENSRNOG00000019598 ENSRNOG00000011946 ENSRNOG00000004649 ENSRNOG00000007468 ENSRNOG00000002968 ENSRNOG00000004616 ENSRNOG00000005276 …	27	1.69	0.0392096	1
biosynthesis	4	ENSRNOG00000016552 ENSRNOG00000011023 ENSRNOG00000016580 ENSRNOG00000008533 ENSRNOG00000004426 ENSRNOG00000018735 ENSRNOG00000003743 ENSRNOG00000010407 ENSRNOG00000032087 ENSRNOG00000002525 ENSRNOG00000000007 ENSRNOG00000015290 ENSRNOG00000017932 ENSRNOG00000004846 ENSRNOG00000007219 ENSRNOG00000032542 ENSRNOG00000000907	17	9.94	ENSRNOG00000031244 ENSRNOG00000034246 ENSRNOG00000006302 ENSRNOG00000028939 ENSRNOG00000018305 ENSRNOG00000010284 ENSRNOG00000033803 ENSRNOG00000019454 ENSRNOG00000019106 ENSRNOG00000021123 ENSRNOG00000018375 ENSRNOG00000011573 ENSRNOG00000016348 ENSRNOG00000025936 ENSRNOG00000034237 ENSRNOG00000015320 ENSRNOG00000006186 ENSRNOG00000033207 ENSRNOG00000008074 ENSRNOG00000001142 ENSRNOG00000002989 …	256	15.98	0.0440299	1
symbiosis, encompassing mutualism through parasitism	4	ENSRNOG00000004500 ENSRNOG00000007477	2	1.17	ENSRNOG00000014361 ENSRNOG00000020451	2	0.12	0.0487045	1
ectoderm development	4	ENSRNOG00000020136 ENSRNOG00000013927	2	1.17	ENSRNOG00000014667 ENSRNOG00000009118	2	0.12	0.0487045	1
regulation of metabolism	4	ENSRNOG00000028845 ENSRNOG00000018624 ENSRNOG00000009329 ENSRNOG00000008144 ENSRNOG00000004500 ENSRNOG00000007237 ENSRNOG00000003581 ENSRNOG00000019048 ENSRNOG00000008049 ENSRNOG00000014256 ENSRNOG00000018911 ENSRNOG00000012410 ENSRNOG00000018917 ENSRNOG00000001924 ENSRNOG00000026293 ENSRNOG00000020102 ENSRNOG00000009972 ENSRNOG00000020254 ENSRNOG00000009980 ENSRNOG00000030351 ENSRNOG00000007219 …	30	17.54	ENSRNOG00000009248 ENSRNOG00000015396 ENSRNOG00000019422 ENSRNOG00000019673 ENSRNOG00000004269 ENSRNOG00000014282 ENSRNOG00000013017 ENSRNOG00000014084 ENSRNOG00000002983 ENSRNOG00000017843 ENSRNOG00000004711 ENSRNOG00000031174 ENSRNOG00000011135 ENSRNOG00000005498 ENSRNOG00000016885 ENSRNOG00000025023 ENSRNOG00000015655 ENSRNOG00000013167 ENSRNOG00000004255 ENSRNOG00000018140 ENSRNOG00000012799 …	195	12.17	0.0525919	1
cell-cell adhesion	4	ENSRNOG00000000321 ENSRNOG00000008217 ENSRNOG00000014333 ENSRNOG00000020679	4	2.34	ENSRNOG00000034005 ENSRNOG00000008976 ENSRNOG00000015602 ENSRNOG00000032576 ENSRNOG00000014751 ENSRNOG00000019799 ENSRNOG00000029598 ENSRNOG00000013536 ENSRNOG00000017325 ENSRNOG00000000871 ENSRNOG00000030954 ENSRNOG00000020058	12	0.75	0.0604659	1
circulation	4	ENSRNOG00000018445 ENSRNOG00000002525 ENSRNOG00000007477	3	1.75	ENSRNOG00000017286 ENSRNOG00000007467 ENSRNOG00000001152 ENSRNOG00000018454 ENSRNOG00000030387 ENSRNOG00000014361 ENSRNOG00000002911	7	0.44	0.0636785	1
negative regulation of physiological process	4	ENSRNOG00000020701 ENSRNOG00000001436 ENSRNOG00000018735 ENSRNOG00000007946 ENSRNOG00000012410 ENSRNOG00000028930 ENSRNOG00000020102 ENSRNOG00000002525 ENSRNOG00000009980 ENSRNOG00000012852	10	5.85	ENSRNOG00000015396 ENSRNOG00000021403 ENSRNOG00000010780 ENSRNOG00000015655 ENSRNOG00000003338 ENSRNOG00000028629 ENSRNOG00000021206 ENSRNOG00000012799 ENSRNOG00000013300 ENSRNOG00000001183 ENSRNOG00000001789 ENSRNOG00000017392 ENSRNOG00000004284 ENSRNOG00000005480 ENSRNOG00000008336 ENSRNOG00000005615 ENSRNOG00000004647 ENSRNOG00000002833 ENSRNOG00000012153 ENSRNOG00000022619 ENSRNOG00000010756 …	50	3.12	0.0724839	1
primary metabolism	4	ENSRNOG00000020136 ENSRNOG00000001143 ENSRNOG00000016552 ENSRNOG00000020505 ENSRNOG00000028845 ENSRNOG00000000048 ENSRNOG00000018624 ENSRNOG00000020701 ENSRNOG00000009329 ENSRNOG00000000435 ENSRNOG00000007214 ENSRNOG00000016580 ENSRNOG00000001349 ENSRNOG00000008144 ENSRNOG00000004500 ENSRNOG00000008533 ENSRNOG00000007237 ENSRNOG00000012966 ENSRNOG00000005425 ENSRNOG00000005438 ENSRNOG00000004426 …	82	47.95	ENSRNOG00000031244 ENSRNOG00000034246 ENSRNOG00000028939 ENSRNOG00000002412 ENSRNOG00000006532 ENSRNOG00000018305 ENSRNOG00000031927 ENSRNOG00000016698 ENSRNOG00000010284 ENSRNOG00000018067 ENSRNOG00000010482 ENSRNOG00000011771 ENSRNOG00000009248 ENSRNOG00000001214 ENSRNOG00000015396 ENSRNOG00000016486 ENSRNOG00000019422 ENSRNOG00000033803 ENSRNOG00000015439 ENSRNOG00000019673 ENSRNOG00000025496 …	887	55.37	0.0752174	1
positive regulation of cellular process	4	ENSRNOG00000012630 ENSRNOG00000007237 ENSRNOG00000016346 ENSRNOG00000002525 ENSRNOG00000022256 ENSRNOG00000000837 ENSRNOG00000012439 ENSRNOG00000010708	8	4.68	ENSRNOG00000007650 ENSRNOG00000019422 ENSRNOG00000019673 ENSRNOG00000019142 ENSRNOG00000016885 ENSRNOG00000028629 ENSRNOG00000018009 ENSRNOG00000012799 ENSRNOG00000001183 ENSRNOG00000017392 ENSRNOG00000004284 ENSRNOG00000019716 ENSRNOG00000023258 ENSRNOG00000006997 ENSRNOG00000002833 ENSRNOG00000009848 ENSRNOG00000004303 ENSRNOG00000015365 ENSRNOG00000011039 ENSRNOG00000010475 ENSRNOG00000018454 …	38	2.37	0.0773433	1
cellular metabolism	4	ENSRNOG00000020136 ENSRNOG00000001143 ENSRNOG00000016552 ENSRNOG00000020505 ENSRNOG00000028845 ENSRNOG00000000048 ENSRNOG00000018624 ENSRNOG00000020701 ENSRNOG00000011023 ENSRNOG00000009329 ENSRNOG00000000435 ENSRNOG00000007214 ENSRNOG00000016580 ENSRNOG00000001349 ENSRNOG00000008144 ENSRNOG00000004500 ENSRNOG00000008533 ENSRNOG00000007237 ENSRNOG00000012966 ENSRNOG00000005425 ENSRNOG00000005438 …	89	52.05	ENSRNOG00000031244 ENSRNOG00000034246 ENSRNOG00000014078 ENSRNOG00000006302 ENSRNOG00000028939 ENSRNOG00000002412 ENSRNOG00000012772 ENSRNOG00000006532 ENSRNOG00000018305 ENSRNOG00000031927 ENSRNOG00000016698 ENSRNOG00000018818 ENSRNOG00000010284 ENSRNOG00000018067 ENSRNOG00000011771 ENSRNOG00000009248 ENSRNOG00000001214 ENSRNOG00000015396 ENSRNOG00000016486 ENSRNOG00000019422 ENSRNOG00000033803 …	944	58.93	0.0870201	1
response to chemical stimulus	4	ENSRNOG00000002792 ENSRNOG00000002802 ENSRNOG00000019048 ENSRNOG00000007946 ENSRNOG00000000902 ENSRNOG00000028043 ENSRNOG00000022256 ENSRNOG00000007219 ENSRNOG00000014862	9	5.26	ENSRNOG00000016326 ENSRNOG00000001890 ENSRNOG00000021809 ENSRNOG00000012458 ENSRNOG00000018237 ENSRNOG00000013484 ENSRNOG00000000513 ENSRNOG00000003515 ENSRNOG00000007019 ENSRNOG00000023258 ENSRNOG00000026963 ENSRNOG00000017286 ENSRNOG00000013604 ENSRNOG00000021732 ENSRNOG00000012896 ENSRNOG00000019834 ENSRNOG00000033526 ENSRNOG00000001379 ENSRNOG00000020922 ENSRNOG00000002115 ENSRNOG00000030093 …	45	2.81	0.0957219	1
morphogenesis of an epithelium	4	ENSRNOG00000018524	1	0.58	No genes	0	0	0.0964467	1
negative regulation of gene expression, epigenetic	4	ENSRNOG00000020102	1	0.58	No genes	0	0	0.0964467	1
appendage morphogenesis	4	ENSRNOG00000013927	1	0.58	No genes	0	0	0.0964467	1
epithelial cell differentiation	4	ENSRNOG00000018524	1	0.58	No genes	0	0	0.0964467	1
keratinocyte differentiation	4	ENSRNOG00000002525	1	0.58	ENSRNOG00000007443	1	0.06	0.183641	1
mechanoreceptor differentiation	4	ENSRNOG00000013927	1	0.58	ENSRNOG00000014667	1	0.06	0.183641	1
embryonic morphogenesis	4	ENSRNOG00000013927	1	0.58	ENSRNOG00000014667	1	0.06	0.183641	1
regulation of transferase activity	4	ENSRNOG00000001436 ENSRNOG00000009552	2	1.17	ENSRNOG00000012799 ENSRNOG00000000811 ENSRNOG00000012095 ENSRNOG00000007319 ENSRNOG00000020451 ENSRNOG00000015182 ENSRNOG00000024039	7	0.44	0.212752	1
response to unfolded protein	4	ENSRNOG00000000902 ENSRNOG00000007219	2	1.17	ENSRNOG00000026963 ENSRNOG00000021732 ENSRNOG00000019834 ENSRNOG00000033526 ENSRNOG00000020922 ENSRNOG00000029311 ENSRNOG00000006069	7	0.44	0.212752	1
cell division	4	No genes	0	0	ENSRNOG00000018635 ENSRNOG00000014786 ENSRNOG00000006469 ENSRNOG00000004529 ENSRNOG00000007399 ENSRNOG00000008017 ENSRNOG00000021248 ENSRNOG00000019939 ENSRNOG00000011798 ENSRNOG00000007719 ENSRNOG00000013461 ENSRNOG00000002755 ENSRNOG00000001269 ENSRNOG00000021379 ENSRNOG00000018708 ENSRNOG00000029912 ENSRNOG00000013536 ENSRNOG00000018510	18	1.12	0.247119	1
positive regulation of enzyme activity	4	ENSRNOG00000009552 ENSRNOG00000023816	2	1.17	ENSRNOG00000012799 ENSRNOG00000004284 ENSRNOG00000010756 ENSRNOG00000015365 ENSRNOG00000020876 ENSRNOG00000007319 ENSRNOG00000020451 ENSRNOG00000024039	8	0.5	0.25002	1
cell fate commitment	4	ENSRNOG00000013927	1	0.58	ENSRNOG00000007443 ENSRNOG00000014667	2	0.12	0.262465	1
RNA localization	4	ENSRNOG00000007998	1	0.58	ENSRNOG00000009094 ENSRNOG00000002877	2	0.12	0.262465	1
lymphocyte differentiation	4	ENSRNOG00000013927	1	0.58	ENSRNOG00000016451 ENSRNOG00000004647	2	0.12	0.262465	1
cell cycle	4	ENSRNOG00000013927 ENSRNOG00000000048 ENSRNOG00000020701 ENSRNOG00000017804 ENSRNOG00000001436 ENSRNOG00000007237 ENSRNOG00000011586 ENSRNOG00000002525 ENSRNOG00000012852	9	5.26	ENSRNOG00000018635 ENSRNOG00000011771 ENSRNOG00000020213 ENSRNOG00000001849 ENSRNOG00000014786 ENSRNOG00000021403 ENSRNOG00000020369 ENSRNOG00000003338 ENSRNOG00000022631 ENSRNOG00000021206 ENSRNOG00000028461 ENSRNOG00000006469 ENSRNOG00000004529 ENSRNOG00000007399 ENSRNOG00000017392 ENSRNOG00000015401 ENSRNOG00000001719 ENSRNOG00000008017 ENSRNOG00000021248 ENSRNOG00000005615 ENSRNOG00000013867 …	58	3.62	0.288744	1
response to oxidative stress	4	ENSRNOG00000019048 ENSRNOG00000007946	2	1.17	ENSRNOG00000001890 ENSRNOG00000021809 ENSRNOG00000023258 ENSRNOG00000013604 ENSRNOG00000002115 ENSRNOG00000018454 ENSRNOG00000017716 ENSRNOG00000028347 ENSRNOG00000017854 ENSRNOG00000008364	10	0.62	0.324694	1
cell activation	4	ENSRNOG00000013927 ENSRNOG00000018735	2	1.17	ENSRNOG00000007129 ENSRNOG00000015945 ENSRNOG00000016451 ENSRNOG00000004647 ENSRNOG00000009848 ENSRNOG00000007624 ENSRNOG00000002968 ENSRNOG00000001295 ENSRNOG00000020451 ENSRNOG00000000871 ENSRNOG00000020872	11	0.69	0.361414	1
tissue regeneration	4	ENSRNOG00000020248	1	0.58	ENSRNOG00000001528 ENSRNOG00000024848 ENSRNOG00000016587 ENSRNOG00000018454	4	0.25	0.398124	1
regulation of secretion	4	ENSRNOG00000032707	1	0.58	ENSRNOG00000018009 ENSRNOG00000000503 ENSRNOG00000013963 ENSRNOG00000006306	4	0.25	0.398124	1
regeneration	4	ENSRNOG00000020248	1	0.58	ENSRNOG00000001528 ENSRNOG00000024848 ENSRNOG00000016587 ENSRNOG00000018454	4	0.25	0.398124	1
cell-substrate adhesion	4	ENSRNOG00000014288	1	0.58	ENSRNOG00000028241 ENSRNOG00000001149 ENSRNOG00000012208 ENSRNOG00000007905	4	0.25	0.398124	1
extracellular matrix organization and biogenesis	4	ENSRNOG00000014288	1	0.58	ENSRNOG00000020205 ENSRNOG00000004554 ENSRNOG00000015602 ENSRNOG00000032576	4	0.25	0.398124	1
cell death	4	ENSRNOG00000001436 ENSRNOG00000018735 ENSRNOG00000007946 ENSRNOG00000001490 ENSRNOG00000016346 ENSRNOG00000018214 ENSRNOG00000001924 ENSRNOG00000000837 ENSRNOG00000012439	9	5.26	ENSRNOG00000001849 ENSRNOG00000006067 ENSRNOG00000019142 ENSRNOG00000015588 ENSRNOG00000021403 ENSRNOG00000028629 ENSRNOG00000021147 ENSRNOG00000012799 ENSRNOG00000025920 ENSRNOG00000015945 ENSRNOG00000007639 ENSRNOG00000004284 ENSRNOG00000008336 ENSRNOG00000004647 ENSRNOG00000006997 ENSRNOG00000002833 ENSRNOG00000001201 ENSRNOG00000009848 ENSRNOG00000018503 ENSRNOG00000004303 ENSRNOG00000010756 …	61	3.81	0.404834	1
transport	4	ENSRNOG00000011023 ENSRNOG00000017912 ENSRNOG00000015420 ENSRNOG00000012630 ENSRNOG00000012966 ENSRNOG00000005425 ENSRNOG00000003897 ENSRNOG00000012180 ENSRNOG00000020466 ENSRNOG00000021130 ENSRNOG00000009552 ENSRNOG00000009946 ENSRNOG00000007998 ENSRNOG00000020775 ENSRNOG00000033680 ENSRNOG00000010550 ENSRNOG00000015205 ENSRNOG00000003402 ENSRNOG00000021128 ENSRNOG00000018804 ENSRNOG00000006130 …	41	23.98	ENSRNOG00000018204 ENSRNOG00000014078 ENSRNOG00000012772 ENSRNOG00000018818 ENSRNOG00000007650 ENSRNOG00000018654 ENSRNOG00000004807 ENSRNOG00000009542 ENSRNOG00000016486 ENSRNOG00000020213 ENSRNOG00000007284 ENSRNOG00000006067 ENSRNOG00000003872 ENSRNOG00000018114 ENSRNOG00000021123 ENSRNOG00000005794 ENSRNOG00000011501 ENSRNOG00000015320 ENSRNOG00000002247 ENSRNOG00000006779 ENSRNOG00000019490 …	436	27.22	0.414318	1
negative regulation of enzyme activity	4	ENSRNOG00000001436	1	0.58	ENSRNOG00000000811 ENSRNOG00000012095 ENSRNOG00000007319 ENSRNOG00000013902 ENSRNOG00000015182	5	0.31	0.456337	1
regulation of neurogenesis	4	ENSRNOG00000001706	1	0.58	ENSRNOG00000019716 ENSRNOG00000018958 ENSRNOG00000018454 ENSRNOG00000009625 ENSRNOG00000029598	5	0.31	0.456337	1
brain development	4	ENSRNOG00000010803	1	0.58	ENSRNOG00000023683 ENSRNOG00000007079 ENSRNOG00000024923 ENSRNOG00000029598 ENSRNOG00000010872	5	0.31	0.456337	1
nervous system development	4	ENSRNOG00000006877 ENSRNOG00000001436 ENSRNOG00000020248 ENSRNOG00000001057 ENSRNOG00000014170 ENSRNOG00000010803 ENSRNOG00000001706	7	4.09	ENSRNOG00000023683 ENSRNOG00000013167 ENSRNOG00000003338 ENSRNOG00000004791 ENSRNOG00000007443 ENSRNOG00000019556 ENSRNOG00000007079 ENSRNOG00000001528 ENSRNOG00000005609 ENSRNOG00000031232 ENSRNOG00000008937 ENSRNOG00000019716 ENSRNOG00000020205 ENSRNOG00000008017 ENSRNOG00000002754 ENSRNOG00000001416 ENSRNOG00000014667 ENSRNOG00000024923 ENSRNOG00000015602 ENSRNOG00000004177 ENSRNOG00000002755 …	52	3.25	0.502748	1
cell homeostasis	4	ENSRNOG00000018804	1	0.58	ENSRNOG00000015860 ENSRNOG00000011913 ENSRNOG00000020843 ENSRNOG00000033238 ENSRNOG00000017060 ENSRNOG00000018111 ENSRNOG00000022619 ENSRNOG00000002559 ENSRNOG00000007290 ENSRNOG00000018958 ENSRNOG00000029082 ENSRNOG00000009872 ENSRNOG00000026651 ENSRNOG00000034150 ENSRNOG00000013548 ENSRNOG00000031506 ENSRNOG00000001295 ENSRNOG00000015075 ENSRNOG00000009663 ENSRNOG00000014447 ENSRNOG00000011726 …	25	1.56	0.505419	1
circadian rhythm	4	ENSRNOG00000020254	1	0.58	ENSRNOG00000014448 ENSRNOG00000013395 ENSRNOG00000009848 ENSRNOG00000030317 ENSRNOG00000010278 ENSRNOG00000015550 ENSRNOG00000007152	7	0.44	0.556498	1
catabolism	4	ENSRNOG00000018911 ENSRNOG00000025383 ENSRNOG00000017496 ENSRNOG00000000007 ENSRNOG00000017328 ENSRNOG00000015290 ENSRNOG00000016833	7	4.09	ENSRNOG00000001214 ENSRNOG00000025496 ENSRNOG00000006067 ENSRNOG00000016348 ENSRNOG00000031310 ENSRNOG00000002343 ENSRNOG00000030869 ENSRNOG00000019213 ENSRNOG00000033283 ENSRNOG00000013595 ENSRNOG00000023588 ENSRNOG00000001889 ENSRNOG00000018740 ENSRNOG00000023647 ENSRNOG00000004078 ENSRNOG00000013386 ENSRNOG00000013141 ENSRNOG00000003515 ENSRNOG00000020979 ENSRNOG00000027042 ENSRNOG00000013395 …	87	5.43	0.590028	1
cellular morphogenesis	4	ENSRNOG00000006877 ENSRNOG00000018524 ENSRNOG00000029543 ENSRNOG00000028930 ENSRNOG00000001706	5	2.92	ENSRNOG00000016486 ENSRNOG00000018233 ENSRNOG00000010780 ENSRNOG00000028629 ENSRNOG00000004791 ENSRNOG00000015945 ENSRNOG00000017392 ENSRNOG00000004284 ENSRNOG00000001528 ENSRNOG00000021184 ENSRNOG00000023226 ENSRNOG00000002833 ENSRNOG00000016957 ENSRNOG00000010756 ENSRNOG00000004177 ENSRNOG00000018958 ENSRNOG00000010208 ENSRNOG00000018020 ENSRNOG00000018454 ENSRNOG00000009625 ENSRNOG00000004860 …	37	2.31	0.593945	1
hemopoietic or lymphoid organ development	4	ENSRNOG00000013927	1	0.58	ENSRNOG00000014282 ENSRNOG00000007443 ENSRNOG00000016451 ENSRNOG00000008336 ENSRNOG00000004647 ENSRNOG00000014667 ENSRNOG00000010208 ENSRNOG00000028015	8	0.5	0.599466	1
negative regulation of growth	4	ENSRNOG00000028930	1	0.58	ENSRNOG00000010780 ENSRNOG00000017392 ENSRNOG00000004284 ENSRNOG00000010756 ENSRNOG00000018958 ENSRNOG00000018020 ENSRNOG00000010178 ENSRNOG00000015182	8	0.5	0.599466	1
gametogenesis	4	ENSRNOG00000013927	1	0.58	ENSRNOG00000009411 ENSRNOG00000004284 ENSRNOG00000003148 ENSRNOG00000013604 ENSRNOG00000017683 ENSRNOG00000019638 ENSRNOG00000016460 ENSRNOG00000020058	8	0.5	0.599466	1
cellular localization	4	ENSRNOG00000012630 ENSRNOG00000007998 ENSRNOG00000010550 ENSRNOG00000003402 ENSRNOG00000006130 ENSRNOG00000006375 ENSRNOG00000014621 ENSRNOG00000012644	8	4.68	ENSRNOG00000018654 ENSRNOG00000004807 ENSRNOG00000016486 ENSRNOG00000020213 ENSRNOG00000002247 ENSRNOG00000017506 ENSRNOG00000021403 ENSRNOG00000009781 ENSRNOG00000001455 ENSRNOG00000018009 ENSRNOG00000001053 ENSRNOG00000031814 ENSRNOG00000009094 ENSRNOG00000004791 ENSRNOG00000028366 ENSRNOG00000030683 ENSRNOG00000012000 ENSRNOG00000017392 ENSRNOG00000013992 ENSRNOG00000002301 ENSRNOG00000000821 …	96	5.99	0.607899	1
skeletal development	4	No genes	0	0	ENSRNOG00000002158 ENSRNOG00000023683 ENSRNOG00000013717 ENSRNOG00000021313 ENSRNOG00000002381 ENSRNOG00000004390 ENSRNOG00000003965 ENSRNOG00000015075 ENSRNOG00000000774 ENSRNOG00000021276	10	0.62	0.611727	1
bone remodeling	4	No genes	0	0	ENSRNOG00000002158 ENSRNOG00000013717 ENSRNOG00000008336 ENSRNOG00000021313 ENSRNOG00000002381 ENSRNOG00000003965 ENSRNOG00000015075 ENSRNOG00000000774 ENSRNOG00000021276 ENSRNOG00000019224 ENSRNOG00000012247	11	0.69	0.614084	1
regulation of cell differentiation	4	ENSRNOG00000013927 ENSRNOG00000001436	2	1.17	ENSRNOG00000023683 ENSRNOG00000013717 ENSRNOG00000004284 ENSRNOG00000019716 ENSRNOG00000008336 ENSRNOG00000023226 ENSRNOG00000013791 ENSRNOG00000032576 ENSRNOG00000028015 ENSRNOG00000008645 ENSRNOG00000014611 ENSRNOG00000015654 ENSRNOG00000015182	13	0.81	0.649424	1
nitrogen compound metabolism	4	ENSRNOG00000011023 ENSRNOG00000003743 ENSRNOG00000000007 ENSRNOG00000007219	4	2.34	ENSRNOG00000011573 ENSRNOG00000016348 ENSRNOG00000016356 ENSRNOG00000005424 ENSRNOG00000003942 ENSRNOG00000004327 ENSRNOG00000013595 ENSRNOG00000023588 ENSRNOG00000001889 ENSRNOG00000001388 ENSRNOG00000018200 ENSRNOG00000001239 ENSRNOG00000014365 ENSRNOG00000017593 ENSRNOG00000013971 ENSRNOG00000008063 ENSRNOG00000004647 ENSRNOG00000020358 ENSRNOG00000011052 ENSRNOG00000020607 ENSRNOG00000011357 …	52	3.25	0.649876	1
regulation of organismal physiological process	4	ENSRNOG00000018735 ENSRNOG00000007477	2	1.17	ENSRNOG00000016451 ENSRNOG00000013395 ENSRNOG00000008336 ENSRNOG00000004647 ENSRNOG00000013604 ENSRNOG00000009848 ENSRNOG00000011928 ENSRNOG00000030317 ENSRNOG00000002793 ENSRNOG00000010278 ENSRNOG00000015550 ENSRNOG00000001285 ENSRNOG00000006889 ENSRNOG00000001295 ENSRNOG00000014361 ENSRNOG00000020451 ENSRNOG00000020872	17	1.06	0.704463	1
response to DNA damage stimulus	4	ENSRNOG00000020701	1	0.58	ENSRNOG00000003026 ENSRNOG00000013167 ENSRNOG00000013005 ENSRNOG00000005615 ENSRNOG00000005064 ENSRNOG00000018623 ENSRNOG00000009742 ENSRNOG00000015796 ENSRNOG00000010756 ENSRNOG00000020531 ENSRNOG00000011339 ENSRNOG00000014605 ENSRNOG00000002550 ENSRNOG00000019150 ENSRNOG00000009663 ENSRNOG00000014117 ENSRNOG00000016038 ENSRNOG00000003084 ENSRNOG00000021815	19	1.19	0.713561	1
muscle development	4	ENSRNOG00000022256	1	0.58	ENSRNOG00000003892 ENSRNOG00000016983 ENSRNOG00000007443 ENSRNOG00000018184 ENSRNOG00000004284 ENSRNOG00000031497 ENSRNOG00000004878 ENSRNOG00000014327 ENSRNOG00000025757 ENSRNOG00000015278 ENSRNOG00000008536 ENSRNOG00000006471 ENSRNOG00000003336 ENSRNOG00000012659 ENSRNOG00000015733 ENSRNOG00000020955 ENSRNOG00000008645 ENSRNOG00000013262 ENSRNOG00000003772 ENSRNOG00000032785	20	1.25	0.713931	1
ion homeostasis	4	ENSRNOG00000018804	1	0.58	ENSRNOG00000015860 ENSRNOG00000011913 ENSRNOG00000020843 ENSRNOG00000033238 ENSRNOG00000017060 ENSRNOG00000018111 ENSRNOG00000022619 ENSRNOG00000002559 ENSRNOG00000007290 ENSRNOG00000018958 ENSRNOG00000029082 ENSRNOG00000018346 ENSRNOG00000026651 ENSRNOG00000034150 ENSRNOG00000031506 ENSRNOG00000001295 ENSRNOG00000015075 ENSRNOG00000011726 ENSRNOG00000020263 ENSRNOG00000011815	20	1.25	0.713931	1
neuron differentiation	4	ENSRNOG00000006877 ENSRNOG00000001436 ENSRNOG00000001706	3	1.75	ENSRNOG00000023683 ENSRNOG00000003338 ENSRNOG00000004791 ENSRNOG00000019556 ENSRNOG00000019716 ENSRNOG00000020205 ENSRNOG00000001416 ENSRNOG00000024923 ENSRNOG00000018958 ENSRNOG00000032576 ENSRNOG00000010475 ENSRNOG00000018020 ENSRNOG00000018454 ENSRNOG00000009625 ENSRNOG00000029598 ENSRNOG00000005133 ENSRNOG00000016558 ENSRNOG00000009345 ENSRNOG00000011857 ENSRNOG00000014611 ENSRNOG00000001295 …	25	1.56	0.747179	1
signal transduction	4	ENSRNOG00000001143 ENSRNOG00000013927 ENSRNOG00000019973 ENSRNOG00000008943 ENSRNOG00000006877 ENSRNOG00000011023 ENSRNOG00000018445 ENSRNOG00000012630 ENSRNOG00000001436 ENSRNOG00000012180 ENSRNOG00000018834 ENSRNOG00000002390 ENSRNOG00000016346 ENSRNOG00000029543 ENSRNOG00000010063 ENSRNOG00000014294 ENSRNOG00000001924 ENSRNOG00000007126 ENSRNOG00000031535 ENSRNOG00000006130 ENSRNOG00000020254 …	34	19.88	ENSRNOG00000007374 ENSRNOG00000025792 ENSRNOG00000034005 ENSRNOG00000004807 ENSRNOG00000009542 ENSRNOG00000014615 ENSRNOG00000010934 ENSRNOG00000021074 ENSRNOG00000001786 ENSRNOG00000013017 ENSRNOG00000019142 ENSRNOG00000005334 ENSRNOG00000012337 ENSRNOG00000031174 ENSRNOG00000004488 ENSRNOG00000009411 ENSRNOG00000021403 ENSRNOG00000001964 ENSRNOG00000018903 ENSRNOG00000010780 ENSRNOG00000030285 …	303	18.91	0.758648	1
cell-cell signaling	4	ENSRNOG00000001436 ENSRNOG00000000321 ENSRNOG00000014297 ENSRNOG00000016196 ENSRNOG00000000007 ENSRNOG00000010803	6	3.51	ENSRNOG00000007374 ENSRNOG00000017506 ENSRNOG00000003338 ENSRNOG00000006957 ENSRNOG00000018009 ENSRNOG00000004327 ENSRNOG00000007456 ENSRNOG00000033942 ENSRNOG00000001889 ENSRNOG00000006396 ENSRNOG00000018385 ENSRNOG00000018200 ENSRNOG00000014302 ENSRNOG00000017392 ENSRNOG00000017333 ENSRNOG00000019716 ENSRNOG00000008017 ENSRNOG00000005018 ENSRNOG00000020310 ENSRNOG00000009683 ENSRNOG00000014231 …	53	3.31	0.822864	1
protein localization	4	ENSRNOG00000015420 ENSRNOG00000012630 ENSRNOG00000012180 ENSRNOG00000020466 ENSRNOG00000003402 ENSRNOG00000006130 ENSRNOG00000032707 ENSRNOG00000022256 ENSRNOG00000014621 ENSRNOG00000008001	10	5.85	ENSRNOG00000018654 ENSRNOG00000004807 ENSRNOG00000016486 ENSRNOG00000002247 ENSRNOG00000017506 ENSRNOG00000000455 ENSRNOG00000021403 ENSRNOG00000018009 ENSRNOG00000001053 ENSRNOG00000031814 ENSRNOG00000004791 ENSRNOG00000028366 ENSRNOG00000015945 ENSRNOG00000030683 ENSRNOG00000019433 ENSRNOG00000012000 ENSRNOG00000017392 ENSRNOG00000013992 ENSRNOG00000002301 ENSRNOG00000006839 ENSRNOG00000018847 …	90	5.62	0.861692	1
response to cold	4	No genes	0	0	ENSRNOG00000017250 ENSRNOG00000015999	2	0.12	1	1
regulation of hydrolase activity	4	No genes	0	0	ENSRNOG00000010756 ENSRNOG00000015365 ENSRNOG00000020876 ENSRNOG00000010326 ENSRNOG00000014883 ENSRNOG00000001291	6	0.37	1	1
regulation of coagulation	4	No genes	0	0	ENSRNOG00000014453 ENSRNOG00000007136	2	0.12	1	1
pregnancy	4	No genes	0	0	ENSRNOG00000032487 ENSRNOG00000006889	2	0.12	1	1
vasculature development	4	ENSRNOG00000005854	1	0.58	ENSRNOG00000021403 ENSRNOG00000007443 ENSRNOG00000019388 ENSRNOG00000017392 ENSRNOG00000004284 ENSRNOG00000013867 ENSRNOG00000009848 ENSRNOG00000020573 ENSRNOG00000015365 ENSRNOG00000014610 ENSRNOG00000019598 ENSRNOG00000028015 ENSRNOG00000010744	13	0.81	1	1
maintenance of localization	4	No genes	0	0	ENSRNOG00000004647	1	0.06	1	1
positive regulation of growth	4	No genes	0	0	ENSRNOG00000028629 ENSRNOG00000013963	2	0.12	1	1
muscle cell differentiation	4	No genes	0	0	ENSRNOG00000007443 ENSRNOG00000004284 ENSRNOG00000013791 ENSRNOG00000008645 ENSRNOG00000003772	5	0.31	1	1
feeding behavior	4	No genes	0	0	ENSRNOG00000023688	1	0.06	1	1
detection of external stimulus	4	No genes	0	0	ENSRNOG00000016451 ENSRNOG00000006874	2	0.12	1	1
regulation of lyase activity	4	No genes	0	0	ENSRNOG00000013902	1	0.06	1	1
organ morphogenesis	4	ENSRNOG00000005854 ENSRNOG00000010708	2	1.17	ENSRNOG00000021403 ENSRNOG00000007443 ENSRNOG00000019388 ENSRNOG00000016419 ENSRNOG00000017392 ENSRNOG00000004284 ENSRNOG00000010153 ENSRNOG00000027042 ENSRNOG00000013867 ENSRNOG00000009848 ENSRNOG00000014667 ENSRNOG00000020573 ENSRNOG00000015365 ENSRNOG00000014610 ENSRNOG00000019598 ENSRNOG00000028015 ENSRNOG00000003965 ENSRNOG00000010744 ENSRNOG00000014476	19	1.19	1	1
fertilization	4	No genes	0	0	ENSRNOG00000019556 ENSRNOG00000007231	2	0.12	1	1
regulation of cyclase activity	4	No genes	0	0	ENSRNOG00000013902	1	0.06	1	1
cell growth	4	ENSRNOG00000029543 ENSRNOG00000028930	2	1.17	ENSRNOG00000016486 ENSRNOG00000018233 ENSRNOG00000010780 ENSRNOG00000028629 ENSRNOG00000017392 ENSRNOG00000004284 ENSRNOG00000001528 ENSRNOG00000023226 ENSRNOG00000016957 ENSRNOG00000010756 ENSRNOG00000018958 ENSRNOG00000018020 ENSRNOG00000008965 ENSRNOG00000008645 ENSRNOG00000007468 ENSRNOG00000005276 ENSRNOG00000013963 ENSRNOG00000010178 ENSRNOG00000015182	19	1.19	1	1
cell development	4	ENSRNOG00000006877 ENSRNOG00000001706	2	1.17	ENSRNOG00000009411 ENSRNOG00000003338 ENSRNOG00000004791 ENSRNOG00000019556 ENSRNOG00000004284 ENSRNOG00000019716 ENSRNOG00000020205 ENSRNOG00000018958 ENSRNOG00000010208 ENSRNOG00000032576 ENSRNOG00000018020 ENSRNOG00000018454 ENSRNOG00000009625 ENSRNOG00000029598 ENSRNOG00000016558 ENSRNOG00000009345 ENSRNOG00000001295 ENSRNOG00000006075 ENSRNOG00000016050 ENSRNOG00000014187 ENSRNOG00000014476	21	1.31	1	1
positive regulation of development	4	No genes	0	0	ENSRNOG00000004284 ENSRNOG00000019716 ENSRNOG00000029598 ENSRNOG00000008645 ENSRNOG00000015654	5	0.31	1	1
thermoregulation	4	No genes	0	0	ENSRNOG00000004649 ENSRNOG00000004575	2	0.12	1	1
learning and/or memory	4	No genes	0	0	ENSRNOG00000019422 ENSRNOG00000007456 ENSRNOG00000008766 ENSRNOG00000018454 ENSRNOG00000001295 ENSRNOG00000013147 ENSRNOG00000011726	7	0.44	1	1
muscle contraction	4	No genes	0	0	ENSRNOG00000016983 ENSRNOG00000018184 ENSRNOG00000031497 ENSRNOG00000025757 ENSRNOG00000011928 ENSRNOG00000002793 ENSRNOG00000003336 ENSRNOG00000001285 ENSRNOG00000032785	9	0.56	1	1
spermatid differentiation	4	No genes	0	0	ENSRNOG00000009411 ENSRNOG00000004284	2	0.12	1	1
initiation of viral infection	4	No genes	0	0	ENSRNOG00000020451	1	0.06	1	1
regulation of viral genome replication	4	No genes	0	0	ENSRNOG00000007183 ENSRNOG00000006423	2	0.12	1	1
vasculogenesis	4	No genes	0	0	ENSRNOG00000019388	1	0.06	1	1
response to radiation	4	No genes	0	0	ENSRNOG00000006874	1	0.06	1	1
cell organization and biogenesis	4	ENSRNOG00000006877 ENSRNOG00000003975 ENSRNOG00000015420 ENSRNOG00000012630 ENSRNOG00000001436 ENSRNOG00000018524 ENSRNOG00000007998 ENSRNOG00000029543 ENSRNOG00000010550 ENSRNOG00000003402 ENSRNOG00000028930 ENSRNOG00000006130 ENSRNOG00000020102 ENSRNOG00000006375 ENSRNOG00000014170 ENSRNOG00000014621 ENSRNOG00000012644 ENSRNOG00000001706	18	10.53	ENSRNOG00000006532 ENSRNOG00000015003 ENSRNOG00000018654 ENSRNOG00000004807 ENSRNOG00000015396 ENSRNOG00000016486 ENSRNOG00000020213 ENSRNOG00000006067 ENSRNOG00000002247 ENSRNOG00000017506 ENSRNOG00000027520 ENSRNOG00000021403 ENSRNOG00000033360 ENSRNOG00000018233 ENSRNOG00000010780 ENSRNOG00000015134 ENSRNOG00000013167 ENSRNOG00000028629 ENSRNOG00000009781 ENSRNOG00000001455 ENSRNOG00000018009 …	175	10.92	1	1
negative regulation of development	4	No genes	0	0	ENSRNOG00000023683 ENSRNOG00000008336 ENSRNOG00000018958 ENSRNOG00000028015	4	0.25	1	1
biomineral formation	4	No genes	0	0	ENSRNOG00000002158 ENSRNOG00000013717 ENSRNOG00000021313 ENSRNOG00000002381 ENSRNOG00000003965 ENSRNOG00000015075 ENSRNOG00000000774 ENSRNOG00000021276	8	0.5	1	1
mating behavior	4	No genes	0	0	ENSRNOG00000013776 ENSRNOG00000004320	2	0.12	1	1
viral genome replication	4	No genes	0	0	ENSRNOG00000007183 ENSRNOG00000006423	2	0.12	1	1
cholesterol homeostasis	4	No genes	0	0	ENSRNOG00000018454	1	0.06	1	1
blood coagulation	4	ENSRNOG00000033444	1	0.58	ENSRNOG00000019689 ENSRNOG00000019556 ENSRNOG00000016325 ENSRNOG00000024848 ENSRNOG00000025411 ENSRNOG00000014453 ENSRNOG00000028015 ENSRNOG00000000871 ENSRNOG00000015957 ENSRNOG00000025074 ENSRNOG00000014476	11	0.69	1	1
urogenital system development	4	No genes	0	0	ENSRNOG00000029598	1	0.06	1	1
urea cycle intermediate metabolism	4	No genes	0	0	ENSRNOG00000003370 ENSRNOG00000008837 ENSRNOG00000013304	3	0.19	1	1
DNA methylation	4	No genes	0	0	ENSRNOG00000026132	1	0.06	1	1
response to osmotic stress	4	No genes	0	0	ENSRNOG00000007284	1	0.06	1	1
establishment of localization	4	ENSRNOG00000013927 ENSRNOG00000006877 ENSRNOG00000011023 ENSRNOG00000017912 ENSRNOG00000015420 ENSRNOG00000012630 ENSRNOG00000012966 ENSRNOG00000005425 ENSRNOG00000003897 ENSRNOG00000012180 ENSRNOG00000020466 ENSRNOG00000021130 ENSRNOG00000002792 ENSRNOG00000002802 ENSRNOG00000009552 ENSRNOG00000009946 ENSRNOG00000007998 ENSRNOG00000020775 ENSRNOG00000033680 ENSRNOG00000010550 ENSRNOG00000015205 …	48	28.07	ENSRNOG00000018204 ENSRNOG00000014078 ENSRNOG00000012772 ENSRNOG00000018818 ENSRNOG00000007650 ENSRNOG00000018654 ENSRNOG00000004807 ENSRNOG00000009542 ENSRNOG00000016486 ENSRNOG00000020213 ENSRNOG00000007284 ENSRNOG00000006067 ENSRNOG00000003872 ENSRNOG00000018114 ENSRNOG00000021123 ENSRNOG00000005794 ENSRNOG00000011501 ENSRNOG00000015320 ENSRNOG00000002247 ENSRNOG00000006779 ENSRNOG00000019490 …	448	27.97	1	1
rhythmic behavior	4	No genes	0	0	ENSRNOG00000013395 ENSRNOG00000009848 ENSRNOG00000030317 ENSRNOG00000010278 ENSRNOG00000015550	5	0.31	1	1
male sex differentiation	4	No genes	0	0	ENSRNOG00000017601 ENSRNOG00000027042	2	0.12	1	1
response to hypoxia	4	No genes	0	0	ENSRNOG00000015588 ENSRNOG00000012799 ENSRNOG00000007467 ENSRNOG00000018958 ENSRNOG00000002879 ENSRNOG00000014361 ENSRNOG00000002934	7	0.44	1	1
reproductive behavior	4	No genes	0	0	ENSRNOG00000013776 ENSRNOG00000004320	2	0.12	1	1
glial cell differentiation	4	No genes	0	0	ENSRNOG00000019716	1	0.06	1	1
detection of abiotic stimulus	4	No genes	0	0	ENSRNOG00000006874	1	0.06	1	1
kidney development	4	No genes	0	0	ENSRNOG00000029598	1	0.06	1	1
reproductive organismal physiological process	4	No genes	0	0	ENSRNOG00000014318 ENSRNOG00000032487 ENSRNOG00000006889	3	0.19	1	1
myeloid cell differentiation	4	No genes	0	0	ENSRNOG00000014282 ENSRNOG00000008336 ENSRNOG00000010208 ENSRNOG00000028015	4	0.25	1	1
regulation of liquid surface tension	4	No genes	0	0	ENSRNOG00000011438	1	0.06	1	1
cell aging	4	No genes	0	0	ENSRNOG00000010756 ENSRNOG00000004616	2	0.12	1	1
response to temperature stimulus	4	No genes	0	0	ENSRNOG00000017250 ENSRNOG00000000503 ENSRNOG00000015999	3	0.19	1	1
genitalia morphogenesis	4	No genes	0	0	ENSRNOG00000027042	1	0.06	1	1
regulation of body fluids	4	ENSRNOG00000033444	1	0.58	ENSRNOG00000019689 ENSRNOG00000015920 ENSRNOG00000019556 ENSRNOG00000016325 ENSRNOG00000024848 ENSRNOG00000025411 ENSRNOG00000014453 ENSRNOG00000028015 ENSRNOG00000000871 ENSRNOG00000015957 ENSRNOG00000025074 ENSRNOG00000014476	12	0.75	1	1
autophagy	4	No genes	0	0	ENSRNOG00000025443	1	0.06	1	1
aging	4	No genes	0	0	ENSRNOG00000010756 ENSRNOG00000004616	2	0.12	1	1
digestion	4	No genes	0	0	ENSRNOG00000013382 ENSRNOG00000020985 ENSRNOG00000019068 ENSRNOG00000019448 ENSRNOG00000011875	5	0.31	1	1
organismal movement	4	No genes	0	0	ENSRNOG00000002793	1	0.06	1	1
response to carbohydrate stimulus	4	No genes	0	0	ENSRNOG00000006989 ENSRNOG00000013536 ENSRNOG00000014447	3	0.19	1	1
endothelial cell differentiation	4	No genes	0	0	ENSRNOG00000007443 ENSRNOG00000004284	2	0.12	1	1
detection of biotic stimulus	4	No genes	0	0	ENSRNOG00000016451	1	0.06	1	1
detection of stimulus	4	No genes	0	0	ENSRNOG00000016451 ENSRNOG00000006874	2	0.12	1	1
embryonic pattern specification	4	No genes	0	0	ENSRNOG00000018483	1	0.06	1	1
response to extracellular stimulus	4	No genes	0	0	ENSRNOG00000003359	1	0.06	1	1
respiratory gaseous exchange	4	No genes	0	0	ENSRNOG00000011438	1	0.06	1	1
secondary metabolism	4	No genes	0	0	ENSRNOG00000001239 ENSRNOG00000016690 ENSRNOG00000006889 ENSRNOG00000020928 ENSRNOG00000014117 ENSRNOG00000016122 ENSRNOG00000010390	7	0.44	1	1
ear development	4	No genes	0	0	ENSRNOG00000014667	1	0.06	1	1
anti-inflammatory response	4	No genes	0	0	ENSRNOG00000006889	1	0.06	1	1
regulation of cell growth	4	ENSRNOG00000029543 ENSRNOG00000028930	2	1.17	ENSRNOG00000018233 ENSRNOG00000010780 ENSRNOG00000028629 ENSRNOG00000017392 ENSRNOG00000004284 ENSRNOG00000001528 ENSRNOG00000023226 ENSRNOG00000016957 ENSRNOG00000010756 ENSRNOG00000018958 ENSRNOG00000018020 ENSRNOG00000008965 ENSRNOG00000008645 ENSRNOG00000007468 ENSRNOG00000005276 ENSRNOG00000013963 ENSRNOG00000010178 ENSRNOG00000015182	18	1.12	1	1
glucose homeostasis	4	No genes	0	0	ENSRNOG00000014447 ENSRNOG00000009628	2	0.12	1	1
response to pain	4	No genes	0	0	ENSRNOG00000000503	1	0.06	1	1
embryonic development (sensu Metazoa)	4	No genes	0	0	ENSRNOG00000014667	1	0.06	1	1
regulation of circadian rhythm	4	No genes	0	0	ENSRNOG00000014448 ENSRNOG00000013395 ENSRNOG00000009848 ENSRNOG00000030317 ENSRNOG00000010278 ENSRNOG00000015550	6	0.37	1	1
osteoblast differentiation	4	No genes	0	0	ENSRNOG00000000774	1	0.06	1	1
regulation of cell adhesion	4	No genes	0	0	ENSRNOG00000010780 ENSRNOG00000009848 ENSRNOG00000014667 ENSRNOG00000015182	4	0.25	1	1
neurophysiological process	4	ENSRNOG00000013927 ENSRNOG00000001436 ENSRNOG00000002792 ENSRNOG00000000007 ENSRNOG00000028043 ENSRNOG00000022256 ENSRNOG00000010803	7	4.09	ENSRNOG00000007374 ENSRNOG00000017506 ENSRNOG00000012337 ENSRNOG00000011060 ENSRNOG00000002343 ENSRNOG00000003338 ENSRNOG00000006957 ENSRNOG00000004327 ENSRNOG00000007456 ENSRNOG00000033942 ENSRNOG00000001889 ENSRNOG00000018385 ENSRNOG00000018200 ENSRNOG00000017392 ENSRNOG00000017333 ENSRNOG00000007019 ENSRNOG00000019716 ENSRNOG00000008017 ENSRNOG00000005018 ENSRNOG00000020310 ENSRNOG00000009683 …	69	4.31	1	1
cartilage development	4	No genes	0	0	ENSRNOG00000023683 ENSRNOG00000013717 ENSRNOG00000002381 ENSRNOG00000021276	4	0.25	1	1
sleep	4	No genes	0	0	ENSRNOG00000013395 ENSRNOG00000009848 ENSRNOG00000030317 ENSRNOG00000010278 ENSRNOG00000015550	5	0.31	1	1
immune response	5	ENSRNOG00000013927 ENSRNOG00000008943 ENSRNOG00000011023 ENSRNOG00000006589 ENSRNOG00000008144 ENSRNOG00000005425 ENSRNOG00000002792 ENSRNOG00000018735 ENSRNOG00000002802 ENSRNOG00000019048 ENSRNOG00000031607 ENSRNOG00000000468 ENSRNOG00000029386 ENSRNOG00000000763 ENSRNOG00000019246 ENSRNOG00000000723 ENSRNOG00000031090 ENSRNOG00000028043 ENSRNOG00000022256 ENSRNOG00000000837 ENSRNOG00000011796 …	27	16.46	ENSRNOG00000016326 ENSRNOG00000001959 ENSRNOG00000019142 ENSRNOG00000000455 ENSRNOG00000004488 ENSRNOG00000028896 ENSRNOG00000007129 ENSRNOG00000015945 ENSRNOG00000007639 ENSRNOG00000011637 ENSRNOG00000016451 ENSRNOG00000021604 ENSRNOG00000001239 ENSRNOG00000012131 ENSRNOG00000016386 ENSRNOG00000000513 ENSRNOG00000013395 ENSRNOG00000004647 ENSRNOG00000016325 ENSRNOG00000000456 ENSRNOG00000009177 …	77	4.93	3.66914e-07	0.00046909
response to pest, pathogen or parasite	5	ENSRNOG00000011023 ENSRNOG00000006589 ENSRNOG00000005425 ENSRNOG00000002792 ENSRNOG00000018735 ENSRNOG00000002802 ENSRNOG00000019048 ENSRNOG00000028043 ENSRNOG00000022256 ENSRNOG00000000837 ENSRNOG00000011796 ENSRNOG00000014288 ENSRNOG00000012852	13	7.93	ENSRNOG00000001959 ENSRNOG00000004488 ENSRNOG00000028896 ENSRNOG00000007639 ENSRNOG00000011637 ENSRNOG00000001239 ENSRNOG00000000513 ENSRNOG00000004647 ENSRNOG00000016325 ENSRNOG00000013604 ENSRNOG00000007886 ENSRNOG00000009848 ENSRNOG00000012804 ENSRNOG00000005599 ENSRNOG00000030093 ENSRNOG00000000901 ENSRNOG00000010906 ENSRNOG00000010278 ENSRNOG00000030387 ENSRNOG00000028015 ENSRNOG00000006360 …	35	2.24	0.000320701	0.0963172
inflammatory response	5	ENSRNOG00000011023 ENSRNOG00000006589 ENSRNOG00000005425 ENSRNOG00000002792 ENSRNOG00000018735 ENSRNOG00000002802 ENSRNOG00000028043 ENSRNOG00000022256 ENSRNOG00000000837	9	5.49	ENSRNOG00000004488 ENSRNOG00000028896 ENSRNOG00000001239 ENSRNOG00000004647 ENSRNOG00000013604 ENSRNOG00000000901 ENSRNOG00000010906 ENSRNOG00000028015 ENSRNOG00000006360 ENSRNOG00000006579 ENSRNOG00000004649 ENSRNOG00000006755 ENSRNOG00000006151 ENSRNOG00000007159 ENSRNOG00000015992 ENSRNOG00000000871 ENSRNOG00000010522 ENSRNOG00000004575 ENSRNOG00000025074	19	1.22	0.000716659	0.129142
cell migration	5	ENSRNOG00000013927 ENSRNOG00000006877 ENSRNOG00000002792 ENSRNOG00000002802 ENSRNOG00000022256 ENSRNOG00000020679	6	3.66	ENSRNOG00000019388 ENSRNOG00000007079 ENSRNOG00000004284 ENSRNOG00000009683 ENSRNOG00000018454 ENSRNOG00000009625 ENSRNOG00000006774 ENSRNOG00000028015 ENSRNOG00000006075 ENSRNOG00000014476	10	0.64	0.00239918	0.288222
regulation of cell proliferation	5	ENSRNOG00000013927 ENSRNOG00000007237 ENSRNOG00000002525 ENSRNOG00000022256 ENSRNOG00000009980 ENSRNOG00000021027	6	3.66	ENSRNOG00000007443 ENSRNOG00000028461 ENSRNOG00000017392 ENSRNOG00000004284 ENSRNOG00000004647 ENSRNOG00000009848 ENSRNOG00000022619 ENSRNOG00000007468 ENSRNOG00000004616 ENSRNOG00000005276 ENSRNOG00000014361 ENSRNOG00000016050 ENSRNOG00000020451 ENSRNOG00000020872	14	0.9	0.00841291	0.721908
cell motility	5	ENSRNOG00000013927 ENSRNOG00000006877 ENSRNOG00000002792 ENSRNOG00000002802 ENSRNOG00000022256 ENSRNOG00000020679	6	3.66	ENSRNOG00000019388 ENSRNOG00000019556 ENSRNOG00000007079 ENSRNOG00000004284 ENSRNOG00000000513 ENSRNOG00000009683 ENSRNOG00000007290 ENSRNOG00000018454 ENSRNOG00000009625 ENSRNOG00000006774 ENSRNOG00000028015 ENSRNOG00000006075 ENSRNOG00000001173 ENSRNOG00000020263 ENSRNOG00000007648 ENSRNOG00000014476	16	1.02	0.0137965	0.83482
taxis	5	ENSRNOG00000002792 ENSRNOG00000002802 ENSRNOG00000028043 ENSRNOG00000022256	4	2.44	ENSRNOG00000016326 ENSRNOG00000000513 ENSRNOG00000029614 ENSRNOG00000010906 ENSRNOG00000002964 ENSRNOG00000028015 ENSRNOG00000007159 ENSRNOG00000015992	8	0.51	0.0211785	0.83482
chemotaxis	5	ENSRNOG00000002792 ENSRNOG00000002802 ENSRNOG00000028043 ENSRNOG00000022256	4	2.44	ENSRNOG00000016326 ENSRNOG00000000513 ENSRNOG00000029614 ENSRNOG00000010906 ENSRNOG00000002964 ENSRNOG00000028015 ENSRNOG00000007159 ENSRNOG00000015992	8	0.51	0.0211785	0.83482
epidermis morphogenesis	5	ENSRNOG00000020136 ENSRNOG00000013927	2	1.22	ENSRNOG00000014667	1	0.06	0.025248	0.83482
pathogenesis	5	ENSRNOG00000004500 ENSRNOG00000007477	2	1.22	ENSRNOG00000014361	1	0.06	0.025248	0.83482
regulation of cell motility	5	ENSRNOG00000013927 ENSRNOG00000022256	2	1.22	ENSRNOG00000019388	1	0.06	0.025248	0.83482
metabolic compound salvage	5	ENSRNOG00000024874 ENSRNOG00000031367	2	1.22	ENSRNOG00000014405	1	0.06	0.025248	0.83482
cellular biosynthesis	5	ENSRNOG00000016580 ENSRNOG00000008533 ENSRNOG00000004426 ENSRNOG00000018735 ENSRNOG00000003743 ENSRNOG00000010407 ENSRNOG00000032087 ENSRNOG00000002525 ENSRNOG00000000007 ENSRNOG00000015290 ENSRNOG00000017932 ENSRNOG00000004846 ENSRNOG00000032542 ENSRNOG00000000907	14	8.54	ENSRNOG00000031244 ENSRNOG00000034246 ENSRNOG00000006302 ENSRNOG00000028939 ENSRNOG00000018305 ENSRNOG00000010284 ENSRNOG00000033803 ENSRNOG00000019454 ENSRNOG00000019106 ENSRNOG00000021123 ENSRNOG00000018375 ENSRNOG00000011573 ENSRNOG00000016348 ENSRNOG00000025936 ENSRNOG00000034237 ENSRNOG00000015320 ENSRNOG00000006186 ENSRNOG00000033207 ENSRNOG00000008074 ENSRNOG00000001142 ENSRNOG00000002989 …	227	14.53	0.0331631	0.979672
regulation of signal transduction	5	ENSRNOG00000012630 ENSRNOG00000001436 ENSRNOG00000029543 ENSRNOG00000024970 ENSRNOG00000016547	5	3.05	ENSRNOG00000028896 ENSRNOG00000018052 ENSRNOG00000018359 ENSRNOG00000003612 ENSRNOG00000000503 ENSRNOG00000002773 ENSRNOG00000008965 ENSRNOG00000008645 ENSRNOG00000006938 ENSRNOG00000006889 ENSRNOG00000014883 ENSRNOG00000018985 ENSRNOG00000009675 ENSRNOG00000020872 ENSRNOG00000015182	15	0.96	0.0347786	0.99478
negative regulation of cellular physiological process	5	ENSRNOG00000020701 ENSRNOG00000001436 ENSRNOG00000018735 ENSRNOG00000007946 ENSRNOG00000012410 ENSRNOG00000028930 ENSRNOG00000020102 ENSRNOG00000002525 ENSRNOG00000009980 ENSRNOG00000012852	10	6.1	ENSRNOG00000015396 ENSRNOG00000021403 ENSRNOG00000010780 ENSRNOG00000015655 ENSRNOG00000003338 ENSRNOG00000028629 ENSRNOG00000021206 ENSRNOG00000012799 ENSRNOG00000013300 ENSRNOG00000001183 ENSRNOG00000001789 ENSRNOG00000017392 ENSRNOG00000004284 ENSRNOG00000005480 ENSRNOG00000005615 ENSRNOG00000004647 ENSRNOG00000002833 ENSRNOG00000012153 ENSRNOG00000022619 ENSRNOG00000010756 ENSRNOG00000010602 …	46	2.94	0.0376837	1
biopolymer metabolism	5	ENSRNOG00000020136 ENSRNOG00000001143 ENSRNOG00000020505 ENSRNOG00000000048 ENSRNOG00000020701 ENSRNOG00000000435 ENSRNOG00000001349 ENSRNOG00000007574 ENSRNOG00000003743 ENSRNOG00000007998 ENSRNOG00000000519 ENSRNOG00000016346 ENSRNOG00000014294 ENSRNOG00000020102 ENSRNOG00000000007 ENSRNOG00000004148 ENSRNOG00000009980 ENSRNOG00000017932 ENSRNOG00000013177 ENSRNOG00000023816 ENSRNOG00000016133	21	12.8	ENSRNOG00000034246 ENSRNOG00000002412 ENSRNOG00000006532 ENSRNOG00000018305 ENSRNOG00000016698 ENSRNOG00000010284 ENSRNOG00000018067 ENSRNOG00000011771 ENSRNOG00000016486 ENSRNOG00000025496 ENSRNOG00000014615 ENSRNOG00000018677 ENSRNOG00000001849 ENSRNOG00000006067 ENSRNOG00000007067 ENSRNOG00000016585 ENSRNOG00000002983 ENSRNOG00000005334 ENSRNOG00000002989 ENSRNOG00000015588 ENSRNOG00000003026 …	301	19.27	0.0450975	1
protein metabolism	5	ENSRNOG00000020136 ENSRNOG00000001143 ENSRNOG00000020505 ENSRNOG00000000048 ENSRNOG00000020701 ENSRNOG00000000435 ENSRNOG00000007214 ENSRNOG00000016580 ENSRNOG00000008533 ENSRNOG00000005438 ENSRNOG00000004426 ENSRNOG00000007574 ENSRNOG00000018735 ENSRNOG00000003743 ENSRNOG00000000519 ENSRNOG00000016346 ENSRNOG00000010407 ENSRNOG00000032087 ENSRNOG00000014294 ENSRNOG00000033444 ENSRNOG00000019891 …	37	22.56	ENSRNOG00000031244 ENSRNOG00000034246 ENSRNOG00000028939 ENSRNOG00000002412 ENSRNOG00000006532 ENSRNOG00000018305 ENSRNOG00000031927 ENSRNOG00000010284 ENSRNOG00000018067 ENSRNOG00000011771 ENSRNOG00000015396 ENSRNOG00000033803 ENSRNOG00000025496 ENSRNOG00000014615 ENSRNOG00000020213 ENSRNOG00000018677 ENSRNOG00000001849 ENSRNOG00000019106 ENSRNOG00000018375 ENSRNOG00000025936 ENSRNOG00000034237 …	470	30.09	0.0472995	1
nitric oxide metabolism	5	ENSRNOG00000011023 ENSRNOG00000007219	2	1.22	ENSRNOG00000004647 ENSRNOG00000009348	2	0.13	0.0473578	1
epidermis development	5	ENSRNOG00000020136 ENSRNOG00000013927	2	1.22	ENSRNOG00000014667 ENSRNOG00000009118	2	0.13	0.0473578	1
nitric oxide biosynthesis	5	ENSRNOG00000011023 ENSRNOG00000007219	2	1.22	ENSRNOG00000004647 ENSRNOG00000009348	2	0.13	0.0473578	1
cellular macromolecule metabolism	5	ENSRNOG00000020136 ENSRNOG00000001143 ENSRNOG00000020505 ENSRNOG00000000048 ENSRNOG00000020701 ENSRNOG00000000435 ENSRNOG00000007214 ENSRNOG00000016580 ENSRNOG00000008533 ENSRNOG00000005438 ENSRNOG00000004426 ENSRNOG00000007574 ENSRNOG00000018735 ENSRNOG00000003743 ENSRNOG00000000519 ENSRNOG00000016346 ENSRNOG00000010407 ENSRNOG00000032087 ENSRNOG00000014294 ENSRNOG00000033444 ENSRNOG00000019891 …	37	22.56	ENSRNOG00000031244 ENSRNOG00000034246 ENSRNOG00000028939 ENSRNOG00000002412 ENSRNOG00000006532 ENSRNOG00000018305 ENSRNOG00000031927 ENSRNOG00000010284 ENSRNOG00000018067 ENSRNOG00000011771 ENSRNOG00000015396 ENSRNOG00000033803 ENSRNOG00000025496 ENSRNOG00000014615 ENSRNOG00000020213 ENSRNOG00000018677 ENSRNOG00000001849 ENSRNOG00000019106 ENSRNOG00000018375 ENSRNOG00000025936 ENSRNOG00000034237 …	469	30.03	0.0473914	1
positive regulation of cellular physiological process	5	ENSRNOG00000012630 ENSRNOG00000007237 ENSRNOG00000016346 ENSRNOG00000002525 ENSRNOG00000022256 ENSRNOG00000000837 ENSRNOG00000012439 ENSRNOG00000010708	8	4.88	ENSRNOG00000007650 ENSRNOG00000019422 ENSRNOG00000019673 ENSRNOG00000019142 ENSRNOG00000016885 ENSRNOG00000028629 ENSRNOG00000012799 ENSRNOG00000001183 ENSRNOG00000017392 ENSRNOG00000023258 ENSRNOG00000006997 ENSRNOG00000002833 ENSRNOG00000009848 ENSRNOG00000004303 ENSRNOG00000015365 ENSRNOG00000011039 ENSRNOG00000010475 ENSRNOG00000018454 ENSRNOG00000024011 ENSRNOG00000007834 ENSRNOG00000008645 …	34	2.18	0.0541752	1
blood pressure regulation	5	ENSRNOG00000018445 ENSRNOG00000002525	2	1.22	ENSRNOG00000017286 ENSRNOG00000007467 ENSRNOG00000001152	3	0.19	0.0740641	1
regulation of blood vessel size	5	ENSRNOG00000018445 ENSRNOG00000007477	2	1.22	ENSRNOG00000030387 ENSRNOG00000014361 ENSRNOG00000002911	3	0.19	0.0740641	1
macromolecule biosynthesis	5	ENSRNOG00000016580 ENSRNOG00000008533 ENSRNOG00000004426 ENSRNOG00000003743 ENSRNOG00000010407 ENSRNOG00000032087 ENSRNOG00000015290 ENSRNOG00000017932 ENSRNOG00000032542	9	5.49	ENSRNOG00000031244 ENSRNOG00000034246 ENSRNOG00000028939 ENSRNOG00000018305 ENSRNOG00000010284 ENSRNOG00000033803 ENSRNOG00000019106 ENSRNOG00000018375 ENSRNOG00000016348 ENSRNOG00000025936 ENSRNOG00000034237 ENSRNOG00000006186 ENSRNOG00000033207 ENSRNOG00000002989 ENSRNOG00000023042 ENSRNOG00000029056 ENSRNOG00000004741 ENSRNOG00000015655 ENSRNOG00000016207 ENSRNOG00000012799 ENSRNOG00000020492 …	150	9.6	0.0887874	1
limb morphogenesis	5	ENSRNOG00000013927	1	0.61	No genes	0	0	0.0950174	1
keratinization	5	ENSRNOG00000020136	1	0.61	No genes	0	0	0.0950174	1
regulation of protein secretion	5	ENSRNOG00000032707	1	0.61	No genes	0	0	0.0950174	1
regulation of catabolism	5	ENSRNOG00000018911	1	0.61	No genes	0	0	0.0950174	1
positive regulation of signal transduction	5	ENSRNOG00000012630	1	0.61	No genes	0	0	0.0950174	1
embryonic appendage morphogenesis	5	ENSRNOG00000013927	1	0.61	No genes	0	0	0.0950174	1
positive regulation of locomotion	5	ENSRNOG00000022256	1	0.61	No genes	0	0	0.0950174	1
epithelial cell differentiation	5	ENSRNOG00000018524	1	0.61	No genes	0	0	0.0950174	1
chromatin silencing	5	ENSRNOG00000020102	1	0.61	No genes	0	0	0.0950174	1
alkene metabolism	5	ENSRNOG00000005425 ENSRNOG00000000907	2	1.22	ENSRNOG00000012972 ENSRNOG00000016690 ENSRNOG00000004494 ENSRNOG00000016122	4	0.26	0.104305	1
defense response to bacteria	5	ENSRNOG00000011023 ENSRNOG00000012852	2	1.22	ENSRNOG00000013395 ENSRNOG00000030093 ENSRNOG00000005825 ENSRNOG00000014532	4	0.26	0.104305	1
regulation of cellular metabolism	5	ENSRNOG00000028845 ENSRNOG00000018624 ENSRNOG00000009329 ENSRNOG00000008144 ENSRNOG00000004500 ENSRNOG00000007237 ENSRNOG00000003581 ENSRNOG00000019048 ENSRNOG00000008049 ENSRNOG00000014256 ENSRNOG00000012410 ENSRNOG00000018917 ENSRNOG00000001924 ENSRNOG00000026293 ENSRNOG00000020102 ENSRNOG00000009972 ENSRNOG00000020254 ENSRNOG00000030351 ENSRNOG00000016970 ENSRNOG00000003745 ENSRNOG00000016700 …	27	16.46	ENSRNOG00000009248 ENSRNOG00000019422 ENSRNOG00000019673 ENSRNOG00000004269 ENSRNOG00000014282 ENSRNOG00000013017 ENSRNOG00000014084 ENSRNOG00000002983 ENSRNOG00000017843 ENSRNOG00000004711 ENSRNOG00000031174 ENSRNOG00000011135 ENSRNOG00000016885 ENSRNOG00000025023 ENSRNOG00000015655 ENSRNOG00000013167 ENSRNOG00000004255 ENSRNOG00000018140 ENSRNOG00000012799 ENSRNOG00000017828 ENSRNOG00000001971 …	187	11.97	0.10505	1
response to bacteria	5	ENSRNOG00000011023 ENSRNOG00000012852	2	1.22	ENSRNOG00000016451 ENSRNOG00000013395 ENSRNOG00000030093 ENSRNOG00000005825 ENSRNOG00000014532	5	0.32	0.137175	1
regulation of transport	5	ENSRNOG00000012630 ENSRNOG00000008001 ENSRNOG00000012852	3	1.83	ENSRNOG00000007650 ENSRNOG00000009094 ENSRNOG00000012799 ENSRNOG00000017392 ENSRNOG00000017333 ENSRNOG00000004647 ENSRNOG00000006989 ENSRNOG00000001662 ENSRNOG00000018704 ENSRNOG00000029912 ENSRNOG00000013536	11	0.7	0.140893	1
oxygen and reactive oxygen species metabolism	5	ENSRNOG00000011023 ENSRNOG00000019048 ENSRNOG00000007946	3	1.83	ENSRNOG00000001890 ENSRNOG00000021809 ENSRNOG00000023258 ENSRNOG00000013604 ENSRNOG00000002115 ENSRNOG00000018958 ENSRNOG00000018454 ENSRNOG00000017716 ENSRNOG00000028347 ENSRNOG00000017854 ENSRNOG00000008364	11	0.7	0.140893	1
aromatic compound metabolism	5	No genes	0	0	ENSRNOG00000016348 ENSRNOG00000004327 ENSRNOG00000028366 ENSRNOG00000001889 ENSRNOG00000015455 ENSRNOG00000014405 ENSRNOG00000001239 ENSRNOG00000017593 ENSRNOG00000003515 ENSRNOG00000017286 ENSRNOG00000000566 ENSRNOG00000003253 ENSRNOG00000011672 ENSRNOG00000011039 ENSRNOG00000002128 ENSRNOG00000005602 ENSRNOG00000001338 ENSRNOG00000016349 ENSRNOG00000014598 ENSRNOG00000009550 ENSRNOG00000020928 …	23	1.47	0.158971	1
phosphorus metabolism	5	ENSRNOG00000001143 ENSRNOG00000020505 ENSRNOG00000000048 ENSRNOG00000000519 ENSRNOG00000016346 ENSRNOG00000014294 ENSRNOG00000004148 ENSRNOG00000009980 ENSRNOG00000004846 ENSRNOG00000013177 ENSRNOG00000014656	11	6.71	ENSRNOG00000002412 ENSRNOG00000011771 ENSRNOG00000014615 ENSRNOG00000018677 ENSRNOG00000001849 ENSRNOG00000021123 ENSRNOG00000015320 ENSRNOG00000005334 ENSRNOG00000004172 ENSRNOG00000015717 ENSRNOG00000016907 ENSRNOG00000030285 ENSRNOG00000017106 ENSRNOG00000015134 ENSRNOG00000004978 ENSRNOG00000028629 ENSRNOG00000030126 ENSRNOG00000002841 ENSRNOG00000012799 ENSRNOG00000020115 ENSRNOG00000006469 …	163	10.44	0.171207	1
hair cell differentiation	5	ENSRNOG00000013927	1	0.61	ENSRNOG00000014667	1	0.06	0.181056	1
regulation of dendrite morphogenesis	5	ENSRNOG00000001706	1	0.61	ENSRNOG00000018958	1	0.06	0.181056	1
regulation of small GTPase mediated signal transduction	5	ENSRNOG00000024970	1	0.61	ENSRNOG00000009675	1	0.06	0.181056	1
auditory receptor cell differentiation	5	ENSRNOG00000013927	1	0.61	ENSRNOG00000014667	1	0.06	0.181056	1
auditory receptor cell fate commitment	5	ENSRNOG00000013927	1	0.61	ENSRNOG00000014667	1	0.06	0.181056	1
regulation of I-kappaB kinase/NF-kappaB cascade	5	ENSRNOG00000012630	1	0.61	ENSRNOG00000000503	1	0.06	0.181056	1
regulation of vasoconstriction	5	ENSRNOG00000007477	1	0.61	ENSRNOG00000014361	1	0.06	0.181056	1
regulation of programmed cell death	5	ENSRNOG00000001436 ENSRNOG00000018735 ENSRNOG00000007946 ENSRNOG00000016346 ENSRNOG00000018214 ENSRNOG00000000837 ENSRNOG00000012439	7	4.27	ENSRNOG00000019142 ENSRNOG00000015588 ENSRNOG00000028629 ENSRNOG00000012799 ENSRNOG00000015945 ENSRNOG00000004284 ENSRNOG00000004647 ENSRNOG00000006997 ENSRNOG00000002833 ENSRNOG00000001201 ENSRNOG00000009848 ENSRNOG00000018503 ENSRNOG00000004303 ENSRNOG00000010756 ENSRNOG00000010602 ENSRNOG00000016707 ENSRNOG00000015365 ENSRNOG00000007503 ENSRNOG00000011039 ENSRNOG00000002791 ENSRNOG00000010475 …	37	2.37	0.18412	1
humoral immune response	5	ENSRNOG00000011796 ENSRNOG00000012852	2	1.22	ENSRNOG00000007639 ENSRNOG00000011637 ENSRNOG00000000513 ENSRNOG00000004647 ENSRNOG00000012804 ENSRNOG00000001295 ENSRNOG00000011971	7	0.45	0.207865	1
response to unfolded protein	5	ENSRNOG00000000902 ENSRNOG00000007219	2	1.22	ENSRNOG00000026963 ENSRNOG00000021732 ENSRNOG00000019834 ENSRNOG00000033526 ENSRNOG00000020922 ENSRNOG00000029311 ENSRNOG00000006069	7	0.45	0.207865	1
amine metabolism	5	ENSRNOG00000003743 ENSRNOG00000000007	2	1.22	ENSRNOG00000011573 ENSRNOG00000016348 ENSRNOG00000016356 ENSRNOG00000005424 ENSRNOG00000003942 ENSRNOG00000004327 ENSRNOG00000013595 ENSRNOG00000023588 ENSRNOG00000001889 ENSRNOG00000001388 ENSRNOG00000018200 ENSRNOG00000001239 ENSRNOG00000014365 ENSRNOG00000017593 ENSRNOG00000013971 ENSRNOG00000008063 ENSRNOG00000020358 ENSRNOG00000011052 ENSRNOG00000020607 ENSRNOG00000011357 ENSRNOG00000003370 …	49	3.14	0.225573	1
amino acid and derivative metabolism	5	ENSRNOG00000003743 ENSRNOG00000000007	2	1.22	ENSRNOG00000011573 ENSRNOG00000016348 ENSRNOG00000016356 ENSRNOG00000005424 ENSRNOG00000003942 ENSRNOG00000004327 ENSRNOG00000013595 ENSRNOG00000023588 ENSRNOG00000001889 ENSRNOG00000001388 ENSRNOG00000018200 ENSRNOG00000001239 ENSRNOG00000017593 ENSRNOG00000013971 ENSRNOG00000008063 ENSRNOG00000020358 ENSRNOG00000011052 ENSRNOG00000020607 ENSRNOG00000011357 ENSRNOG00000003370 ENSRNOG00000019023 …	50	3.2	0.226819	1
carbohydrate metabolism	5	ENSRNOG00000018911 ENSRNOG00000025383 ENSRNOG00000000007 ENSRNOG00000015290	4	2.44	ENSRNOG00000010482 ENSRNOG00000001214 ENSRNOG00000015439 ENSRNOG00000016348 ENSRNOG00000031310 ENSRNOG00000001142 ENSRNOG00000005498 ENSRNOG00000030869 ENSRNOG00000012799 ENSRNOG00000019213 ENSRNOG00000033283 ENSRNOG00000007583 ENSRNOG00000009715 ENSRNOG00000023647 ENSRNOG00000001388 ENSRNOG00000004078 ENSRNOG00000018487 ENSRNOG00000013141 ENSRNOG00000014365 ENSRNOG00000028720 ENSRNOG00000013395 …	72	4.61	0.234111	1
nucleobase, nucleoside, nucleotide and nucleic acid metabolism	5	ENSRNOG00000028845 ENSRNOG00000018624 ENSRNOG00000020701 ENSRNOG00000009329 ENSRNOG00000001349 ENSRNOG00000008144 ENSRNOG00000004500 ENSRNOG00000007237 ENSRNOG00000003581 ENSRNOG00000019048 ENSRNOG00000008049 ENSRNOG00000014256 ENSRNOG00000003743 ENSRNOG00000007998 ENSRNOG00000012410 ENSRNOG00000017496 ENSRNOG00000018917 ENSRNOG00000001924 ENSRNOG00000026293 ENSRNOG00000020102 ENSRNOG00000009972 …	36	21.95	ENSRNOG00000006532 ENSRNOG00000016698 ENSRNOG00000018067 ENSRNOG00000009248 ENSRNOG00000016486 ENSRNOG00000019422 ENSRNOG00000019673 ENSRNOG00000004269 ENSRNOG00000014282 ENSRNOG00000013017 ENSRNOG00000006067 ENSRNOG00000021123 ENSRNOG00000014084 ENSRNOG00000015320 ENSRNOG00000002983 ENSRNOG00000017843 ENSRNOG00000004711 ENSRNOG00000031174 ENSRNOG00000015588 ENSRNOG00000003026 ENSRNOG00000011135 …	281	17.99	0.242981	1
central nervous system development	5	ENSRNOG00000001057 ENSRNOG00000010803	2	1.22	ENSRNOG00000023683 ENSRNOG00000007079 ENSRNOG00000008017 ENSRNOG00000002754 ENSRNOG00000024923 ENSRNOG00000029598 ENSRNOG00000010872 ENSRNOG00000014476	8	0.51	0.244497	1
regulation of G-protein coupled receptor protein signaling pathway	5	ENSRNOG00000016547	1	0.61	ENSRNOG00000014883 ENSRNOG00000018985	2	0.13	0.25896	1
regulation of cell shape	5	ENSRNOG00000018524	1	0.61	ENSRNOG00000004860 ENSRNOG00000007905	2	0.13	0.25896	1
cellular defense response	5	ENSRNOG00000019048	1	0.61	ENSRNOG00000004647 ENSRNOG00000009848	2	0.13	0.25896	1
cell fate determination	5	ENSRNOG00000013927	1	0.61	ENSRNOG00000007443 ENSRNOG00000014667	2	0.13	0.25896	1
establishment of RNA localization	5	ENSRNOG00000007998	1	0.61	ENSRNOG00000009094 ENSRNOG00000002877	2	0.13	0.25896	1
nucleobase, nucleoside, nucleotide and nucleic acid transport	5	ENSRNOG00000007998	1	0.61	ENSRNOG00000009094 ENSRNOG00000002877	2	0.13	0.25896	1
peptide metabolism	5	ENSRNOG00000016833	1	0.61	ENSRNOG00000033280 ENSRNOG00000011029	2	0.13	0.25896	1
heart development	5	ENSRNOG00000010708	1	0.61	ENSRNOG00000016419 ENSRNOG00000010153	2	0.13	0.25896	1
organelle organization and biogenesis	5	ENSRNOG00000003975 ENSRNOG00000012630 ENSRNOG00000001436 ENSRNOG00000020102 ENSRNOG00000014170	5	3.05	ENSRNOG00000006532 ENSRNOG00000015003 ENSRNOG00000018654 ENSRNOG00000015396 ENSRNOG00000016486 ENSRNOG00000020213 ENSRNOG00000006067 ENSRNOG00000027520 ENSRNOG00000021403 ENSRNOG00000033360 ENSRNOG00000010780 ENSRNOG00000015134 ENSRNOG00000013167 ENSRNOG00000009781 ENSRNOG00000001455 ENSRNOG00000032888 ENSRNOG00000004791 ENSRNOG00000022325 ENSRNOG00000015945 ENSRNOG00000018110 ENSRNOG00000020707 …	84	5.38	0.264092	1
regulation of cell cycle	5	ENSRNOG00000020701 ENSRNOG00000001436 ENSRNOG00000007237 ENSRNOG00000011586 ENSRNOG00000002525 ENSRNOG00000012852	6	3.66	ENSRNOG00000018635 ENSRNOG00000020213 ENSRNOG00000014786 ENSRNOG00000021403 ENSRNOG00000020369 ENSRNOG00000003338 ENSRNOG00000022631 ENSRNOG00000021206 ENSRNOG00000028461 ENSRNOG00000017392 ENSRNOG00000001719 ENSRNOG00000005615 ENSRNOG00000013867 ENSRNOG00000019939 ENSRNOG00000012153 ENSRNOG00000001312 ENSRNOG00000010760 ENSRNOG00000007719 ENSRNOG00000010756 ENSRNOG00000021154 ENSRNOG00000019598 …	34	2.18	0.26632	1
programmed cell death	5	ENSRNOG00000001436 ENSRNOG00000018735 ENSRNOG00000007946 ENSRNOG00000001490 ENSRNOG00000016346 ENSRNOG00000018214 ENSRNOG00000001924 ENSRNOG00000000837 ENSRNOG00000012439	9	5.49	ENSRNOG00000001849 ENSRNOG00000006067 ENSRNOG00000019142 ENSRNOG00000015588 ENSRNOG00000021403 ENSRNOG00000028629 ENSRNOG00000021147 ENSRNOG00000012799 ENSRNOG00000025920 ENSRNOG00000015945 ENSRNOG00000004284 ENSRNOG00000008336 ENSRNOG00000004647 ENSRNOG00000006997 ENSRNOG00000002833 ENSRNOG00000001201 ENSRNOG00000009848 ENSRNOG00000018503 ENSRNOG00000004303 ENSRNOG00000010756 ENSRNOG00000010602 …	56	3.59	0.275996	1
amine transport	5	ENSRNOG00000009552 ENSRNOG00000004133	2	1.22	ENSRNOG00000011016 ENSRNOG00000005367 ENSRNOG00000018111 ENSRNOG00000008890 ENSRNOG00000018824 ENSRNOG00000018607 ENSRNOG00000007006 ENSRNOG00000000924 ENSRNOG00000024039	9	0.58	0.281356	1
negative regulation of signal transduction	5	ENSRNOG00000029543 ENSRNOG00000016547	2	1.22	ENSRNOG00000028896 ENSRNOG00000003612 ENSRNOG00000000503 ENSRNOG00000002773 ENSRNOG00000008965 ENSRNOG00000008645 ENSRNOG00000006889 ENSRNOG00000018985 ENSRNOG00000015182	9	0.58	0.281356	1
vesicle-mediated transport	5	ENSRNOG00000015420 ENSRNOG00000009946 ENSRNOG00000010550 ENSRNOG00000003402 ENSRNOG00000018159 ENSRNOG00000000105 ENSRNOG00000008001 ENSRNOG00000012852 ENSRNOG00000001706	9	5.49	ENSRNOG00000007650 ENSRNOG00000004807 ENSRNOG00000017506 ENSRNOG00000011451 ENSRNOG00000021403 ENSRNOG00000018217 ENSRNOG00000001053 ENSRNOG00000031814 ENSRNOG00000004791 ENSRNOG00000019433 ENSRNOG00000012000 ENSRNOG00000017392 ENSRNOG00000017333 ENSRNOG00000002301 ENSRNOG00000026490 ENSRNOG00000008017 ENSRNOG00000001766 ENSRNOG00000006997 ENSRNOG00000005763 ENSRNOG00000014785 ENSRNOG00000009756 …	60	3.84	0.294285	1
intracellular signaling cascade	5	ENSRNOG00000001143 ENSRNOG00000019973 ENSRNOG00000011023 ENSRNOG00000012630 ENSRNOG00000012180 ENSRNOG00000018834 ENSRNOG00000002390 ENSRNOG00000016346 ENSRNOG00000029543 ENSRNOG00000014294 ENSRNOG00000006130 ENSRNOG00000032707 ENSRNOG00000009980 ENSRNOG00000024970 ENSRNOG00000014621 ENSRNOG00000008001 ENSRNOG00000001706	17	10.37	ENSRNOG00000025792 ENSRNOG00000004807 ENSRNOG00000001786 ENSRNOG00000009411 ENSRNOG00000021403 ENSRNOG00000018903 ENSRNOG00000010780 ENSRNOG00000028896 ENSRNOG00000015134 ENSRNOG00000025023 ENSRNOG00000011909 ENSRNOG00000022943 ENSRNOG00000018009 ENSRNOG00000009094 ENSRNOG00000002440 ENSRNOG00000004791 ENSRNOG00000002841 ENSRNOG00000012799 ENSRNOG00000015860 ENSRNOG00000019587 ENSRNOG00000019433 …	126	8.07	0.298268	1
response to oxidative stress	5	ENSRNOG00000019048 ENSRNOG00000007946	2	1.22	ENSRNOG00000001890 ENSRNOG00000021809 ENSRNOG00000023258 ENSRNOG00000013604 ENSRNOG00000002115 ENSRNOG00000018454 ENSRNOG00000017716 ENSRNOG00000028347 ENSRNOG00000017854 ENSRNOG00000008364	10	0.64	0.318072	1
secretion	5	ENSRNOG00000015420 ENSRNOG00000010550 ENSRNOG00000032707 ENSRNOG00000022256 ENSRNOG00000018159 ENSRNOG00000000105 ENSRNOG00000008001	7	4.27	ENSRNOG00000004807 ENSRNOG00000017506 ENSRNOG00000018217 ENSRNOG00000018009 ENSRNOG00000001053 ENSRNOG00000004791 ENSRNOG00000019433 ENSRNOG00000012000 ENSRNOG00000017392 ENSRNOG00000017333 ENSRNOG00000002301 ENSRNOG00000005131 ENSRNOG00000019302 ENSRNOG00000030510 ENSRNOG00000013743 ENSRNOG00000006139 ENSRNOG00000029165 ENSRNOG00000007806 ENSRNOG00000009617 ENSRNOG00000018650 ENSRNOG00000004527 …	43	2.75	0.321051	1
regulation of lipid metabolism	5	ENSRNOG00000009980	1	0.61	ENSRNOG00000005498 ENSRNOG00000012799 ENSRNOG00000007706	3	0.19	0.329495	1
regulation of neuron differentiation	5	ENSRNOG00000001436	1	0.61	ENSRNOG00000023683 ENSRNOG00000032576 ENSRNOG00000014611	3	0.19	0.329495	1
response to drug	5	ENSRNOG00000014862	1	0.61	ENSRNOG00000013484 ENSRNOG00000016533 ENSRNOG00000020778	3	0.19	0.329495	1
interphase	5	ENSRNOG00000007237	1	0.61	ENSRNOG00000005615 ENSRNOG00000019939 ENSRNOG00000018020	3	0.19	0.329495	1
immune cell activation	5	ENSRNOG00000013927 ENSRNOG00000018735	2	1.22	ENSRNOG00000007129 ENSRNOG00000015945 ENSRNOG00000016451 ENSRNOG00000004647 ENSRNOG00000009848 ENSRNOG00000007624 ENSRNOG00000002968 ENSRNOG00000001295 ENSRNOG00000020451 ENSRNOG00000000871 ENSRNOG00000020872	11	0.7	0.35434	1
macromolecule catabolism	5	ENSRNOG00000018911 ENSRNOG00000025383 ENSRNOG00000015290	3	1.83	ENSRNOG00000001214 ENSRNOG00000025496 ENSRNOG00000031310 ENSRNOG00000002343 ENSRNOG00000030869 ENSRNOG00000033283 ENSRNOG00000023647 ENSRNOG00000004078 ENSRNOG00000013386 ENSRNOG00000013141 ENSRNOG00000020979 ENSRNOG00000013395 ENSRNOG00000008063 ENSRNOG00000033411 ENSRNOG00000000456 ENSRNOG00000012086 ENSRNOG00000033669 ENSRNOG00000012938 ENSRNOG00000026991 ENSRNOG00000033711 ENSRNOG00000018367 …	53	3.39	0.359564	1
nitrogen compound biosynthesis	5	No genes	0	0	ENSRNOG00000005424 ENSRNOG00000003942 ENSRNOG00000004327 ENSRNOG00000017593 ENSRNOG00000013971 ENSRNOG00000003370 ENSRNOG00000011672 ENSRNOG00000008837 ENSRNOG00000000585 ENSRNOG00000005602 ENSRNOG00000010658 ENSRNOG00000005333 ENSRNOG00000007546 ENSRNOG00000010262 ENSRNOG00000001597 ENSRNOG00000005428	16	1.02	0.390022	1
positive regulation of transferase activity	5	ENSRNOG00000009552	1	0.61	ENSRNOG00000012799 ENSRNOG00000007319 ENSRNOG00000020451 ENSRNOG00000024039	4	0.26	0.393352	1
tissue regeneration	5	ENSRNOG00000020248	1	0.61	ENSRNOG00000001528 ENSRNOG00000024848 ENSRNOG00000016587 ENSRNOG00000018454	4	0.26	0.393352	1
negative regulation of transferase activity	5	ENSRNOG00000001436	1	0.61	ENSRNOG00000000811 ENSRNOG00000012095 ENSRNOG00000007319 ENSRNOG00000015182	4	0.26	0.393352	1
regulation of cell activation	5	ENSRNOG00000018735	1	0.61	ENSRNOG00000004647 ENSRNOG00000009848 ENSRNOG00000020451 ENSRNOG00000020872	4	0.26	0.393352	1
neurotransmitter metabolism	5	ENSRNOG00000000007	1	0.61	ENSRNOG00000004327 ENSRNOG00000001889 ENSRNOG00000018200 ENSRNOG00000011672	4	0.26	0.393352	1
cell-matrix adhesion	5	ENSRNOG00000014288	1	0.61	ENSRNOG00000028241 ENSRNOG00000001149 ENSRNOG00000012208 ENSRNOG00000007905	4	0.26	0.393352	1
regulation of protein metabolism	5	No genes	0	0	ENSRNOG00000015396 ENSRNOG00000015655 ENSRNOG00000012799 ENSRNOG00000010218 ENSRNOG00000004647 ENSRNOG00000018020 ENSRNOG00000017428 ENSRNOG00000014230 ENSRNOG00000006069 ENSRNOG00000005133 ENSRNOG00000011841 ENSRNOG00000021270 ENSRNOG00000017158 ENSRNOG00000001295 ENSRNOG00000009432 ENSRNOG00000020451 ENSRNOG00000015182 ENSRNOG00000014476	18	1.15	0.404994	1
cell surface receptor linked signal transduction	5	ENSRNOG00000013927 ENSRNOG00000019973 ENSRNOG00000008943 ENSRNOG00000006877 ENSRNOG00000011023 ENSRNOG00000018445 ENSRNOG00000018834 ENSRNOG00000002390 ENSRNOG00000029543 ENSRNOG00000010063 ENSRNOG00000001924 ENSRNOG00000007126 ENSRNOG00000031535 ENSRNOG00000009980 ENSRNOG00000018692 ENSRNOG00000010803 ENSRNOG00000005700 ENSRNOG00000016547 ENSRNOG00000014862	19	11.59	ENSRNOG00000007374 ENSRNOG00000034005 ENSRNOG00000021074 ENSRNOG00000005334 ENSRNOG00000004488 ENSRNOG00000001964 ENSRNOG00000010780 ENSRNOG00000030285 ENSRNOG00000017106 ENSRNOG00000031456 ENSRNOG00000022943 ENSRNOG00000007443 ENSRNOG00000007129 ENSRNOG00000015860 ENSRNOG00000015945 ENSRNOG00000020115 ENSRNOG00000001409 ENSRNOG00000019587 ENSRNOG00000018385 ENSRNOG00000001287 ENSRNOG00000018529 …	150	9.6	0.407705	1
two-component signal transduction system (phosphorelay)	5	ENSRNOG00000014621	1	0.61	ENSRNOG00000009542 ENSRNOG00000009872 ENSRNOG00000011302 ENSRNOG00000012711 ENSRNOG00000007364	5	0.32	0.451162	1
regulation of neurogenesis	5	ENSRNOG00000001706	1	0.61	ENSRNOG00000019716 ENSRNOG00000018958 ENSRNOG00000018454 ENSRNOG00000009625 ENSRNOG00000029598	5	0.32	0.451162	1
transport	5	ENSRNOG00000011023 ENSRNOG00000017912 ENSRNOG00000015420 ENSRNOG00000012630 ENSRNOG00000012966 ENSRNOG00000005425 ENSRNOG00000003897 ENSRNOG00000012180 ENSRNOG00000020466 ENSRNOG00000021130 ENSRNOG00000009552 ENSRNOG00000009946 ENSRNOG00000007998 ENSRNOG00000020775 ENSRNOG00000033680 ENSRNOG00000010550 ENSRNOG00000015205 ENSRNOG00000003402 ENSRNOG00000021128 ENSRNOG00000018804 ENSRNOG00000006130 …	41	25	ENSRNOG00000018204 ENSRNOG00000014078 ENSRNOG00000012772 ENSRNOG00000018818 ENSRNOG00000007650 ENSRNOG00000018654 ENSRNOG00000004807 ENSRNOG00000009542 ENSRNOG00000016486 ENSRNOG00000020213 ENSRNOG00000007284 ENSRNOG00000006067 ENSRNOG00000003872 ENSRNOG00000018114 ENSRNOG00000021123 ENSRNOG00000005794 ENSRNOG00000011501 ENSRNOG00000015320 ENSRNOG00000002247 ENSRNOG00000006779 ENSRNOG00000019490 …	436	27.91	0.463541	1
cellular lipid metabolism	5	ENSRNOG00000016552 ENSRNOG00000012966 ENSRNOG00000005425 ENSRNOG00000018735 ENSRNOG00000009552 ENSRNOG00000009946 ENSRNOG00000002525 ENSRNOG00000009980 ENSRNOG00000015290 ENSRNOG00000000907 ENSRNOG00000014254	11	6.71	ENSRNOG00000010284 ENSRNOG00000019454 ENSRNOG00000018114 ENSRNOG00000006779 ENSRNOG00000008074 ENSRNOG00000001142 ENSRNOG00000010633 ENSRNOG00000026745 ENSRNOG00000001267 ENSRNOG00000020395 ENSRNOG00000016403 ENSRNOG00000012879 ENSRNOG00000001762 ENSRNOG00000012799 ENSRNOG00000012972 ENSRNOG00000000196 ENSRNOG00000017392 ENSRNOG00000014365 ENSRNOG00000010438 ENSRNOG00000013279 ENSRNOG00000005861 …	82	5.25	0.464653	1
regulation of kinase activity	5	ENSRNOG00000001436	1	0.61	ENSRNOG00000012799 ENSRNOG00000000811 ENSRNOG00000012095 ENSRNOG00000007319 ENSRNOG00000020451 ENSRNOG00000015182	6	0.38	0.503493	1
membrane organization and biogenesis	5	ENSRNOG00000015420	1	0.61	ENSRNOG00000018654 ENSRNOG00000019556 ENSRNOG00000002301 ENSRNOG00000007231 ENSRNOG00000000320 ENSRNOG00000020876	6	0.38	0.503493	1
sensory perception	5	ENSRNOG00000013927 ENSRNOG00000002792 ENSRNOG00000028043 ENSRNOG00000022256	4	2.44	ENSRNOG00000012337 ENSRNOG00000011060 ENSRNOG00000002343 ENSRNOG00000007019 ENSRNOG00000001379 ENSRNOG00000014372 ENSRNOG00000002517 ENSRNOG00000029700 ENSRNOG00000031936 ENSRNOG00000029614 ENSRNOG00000010906 ENSRNOG00000002964 ENSRNOG00000018606 ENSRNOG00000029726 ENSRNOG00000019308 ENSRNOG00000021468 ENSRNOG00000006874 ENSRNOG00000028015 ENSRNOG00000017842 ENSRNOG00000008484 ENSRNOG00000008169 …	26	1.66	0.521929	1
vitamin metabolism	5	ENSRNOG00000015290	1	0.61	ENSRNOG00000007456 ENSRNOG00000013932 ENSRNOG00000008063 ENSRNOG00000018367 ENSRNOG00000030317 ENSRNOG00000016349 ENSRNOG00000028746	7	0.45	0.550862	1
cellular morphogenesis	5	ENSRNOG00000006877 ENSRNOG00000018524 ENSRNOG00000029543 ENSRNOG00000028930 ENSRNOG00000001706	5	3.05	ENSRNOG00000016486 ENSRNOG00000018233 ENSRNOG00000010780 ENSRNOG00000028629 ENSRNOG00000004791 ENSRNOG00000015945 ENSRNOG00000017392 ENSRNOG00000004284 ENSRNOG00000001528 ENSRNOG00000021184 ENSRNOG00000023226 ENSRNOG00000002833 ENSRNOG00000016957 ENSRNOG00000010756 ENSRNOG00000004177 ENSRNOG00000018958 ENSRNOG00000010208 ENSRNOG00000018020 ENSRNOG00000018454 ENSRNOG00000009625 ENSRNOG00000004860 …	37	2.37	0.59027	1
secretory pathway	5	ENSRNOG00000015420 ENSRNOG00000010550 ENSRNOG00000018159 ENSRNOG00000000105 ENSRNOG00000008001	5	3.05	ENSRNOG00000004807 ENSRNOG00000017506 ENSRNOG00000018217 ENSRNOG00000001053 ENSRNOG00000004791 ENSRNOG00000019433 ENSRNOG00000012000 ENSRNOG00000017392 ENSRNOG00000017333 ENSRNOG00000002301 ENSRNOG00000005131 ENSRNOG00000019302 ENSRNOG00000030510 ENSRNOG00000006139 ENSRNOG00000029165 ENSRNOG00000007806 ENSRNOG00000009617 ENSRNOG00000018650 ENSRNOG00000004527 ENSRNOG00000013149 ENSRNOG00000015670 …	37	2.37	0.59027	1
neurotransmitter transport	5	ENSRNOG00000000105	1	0.61	ENSRNOG00000017506 ENSRNOG00000019302 ENSRNOG00000018857 ENSRNOG00000029165 ENSRNOG00000009019 ENSRNOG00000008890 ENSRNOG00000016311 ENSRNOG00000027468	8	0.51	0.593737	1
regulation of immune response	5	ENSRNOG00000018735	1	0.61	ENSRNOG00000016451 ENSRNOG00000004647 ENSRNOG00000013604 ENSRNOG00000009848 ENSRNOG00000006889 ENSRNOG00000001295 ENSRNOG00000020451 ENSRNOG00000020872	8	0.51	0.593737	1
male gamete generation	5	ENSRNOG00000013927	1	0.61	ENSRNOG00000009411 ENSRNOG00000004284 ENSRNOG00000003148 ENSRNOG00000013604 ENSRNOG00000017683 ENSRNOG00000019638 ENSRNOG00000016460 ENSRNOG00000020058	8	0.51	0.593737	1
hemopoiesis	5	ENSRNOG00000013927	1	0.61	ENSRNOG00000014282 ENSRNOG00000007443 ENSRNOG00000016451 ENSRNOG00000008336 ENSRNOG00000004647 ENSRNOG00000014667 ENSRNOG00000010208 ENSRNOG00000028015	8	0.51	0.593737	1
negative regulation of cell growth	5	ENSRNOG00000028930	1	0.61	ENSRNOG00000010780 ENSRNOG00000017392 ENSRNOG00000004284 ENSRNOG00000010756 ENSRNOG00000018958 ENSRNOG00000018020 ENSRNOG00000010178 ENSRNOG00000015182	8	0.51	0.593737	1
establishment of cellular localization	5	ENSRNOG00000012630 ENSRNOG00000007998 ENSRNOG00000010550 ENSRNOG00000003402 ENSRNOG00000006130 ENSRNOG00000006375 ENSRNOG00000014621 ENSRNOG00000012644	8	4.88	ENSRNOG00000018654 ENSRNOG00000004807 ENSRNOG00000016486 ENSRNOG00000020213 ENSRNOG00000002247 ENSRNOG00000017506 ENSRNOG00000021403 ENSRNOG00000009781 ENSRNOG00000001455 ENSRNOG00000018009 ENSRNOG00000001053 ENSRNOG00000031814 ENSRNOG00000009094 ENSRNOG00000004791 ENSRNOG00000028366 ENSRNOG00000030683 ENSRNOG00000012000 ENSRNOG00000017392 ENSRNOG00000013992 ENSRNOG00000002301 ENSRNOG00000000821 …	96	6.15	0.607541	1
intracellular transport	5	ENSRNOG00000012630 ENSRNOG00000007998 ENSRNOG00000010550 ENSRNOG00000003402 ENSRNOG00000006130 ENSRNOG00000006375 ENSRNOG00000014621 ENSRNOG00000012644	8	4.88	ENSRNOG00000018654 ENSRNOG00000004807 ENSRNOG00000016486 ENSRNOG00000020213 ENSRNOG00000002247 ENSRNOG00000017506 ENSRNOG00000021403 ENSRNOG00000009781 ENSRNOG00000001455 ENSRNOG00000018009 ENSRNOG00000001053 ENSRNOG00000031814 ENSRNOG00000009094 ENSRNOG00000004791 ENSRNOG00000028366 ENSRNOG00000030683 ENSRNOG00000012000 ENSRNOG00000017392 ENSRNOG00000013992 ENSRNOG00000002301 ENSRNOG00000000821 …	96	6.15	0.607541	1
cellular localization	5	ENSRNOG00000012630 ENSRNOG00000007998 ENSRNOG00000010550 ENSRNOG00000003402 ENSRNOG00000006130 ENSRNOG00000006375 ENSRNOG00000014621 ENSRNOG00000012644	8	4.88	ENSRNOG00000018654 ENSRNOG00000004807 ENSRNOG00000016486 ENSRNOG00000020213 ENSRNOG00000002247 ENSRNOG00000017506 ENSRNOG00000021403 ENSRNOG00000009781 ENSRNOG00000001455 ENSRNOG00000018009 ENSRNOG00000001053 ENSRNOG00000031814 ENSRNOG00000009094 ENSRNOG00000004791 ENSRNOG00000028366 ENSRNOG00000030683 ENSRNOG00000012000 ENSRNOG00000017392 ENSRNOG00000013992 ENSRNOG00000002301 ENSRNOG00000000821 …	96	6.15	0.607541	1
transmission of nerve impulse	5	ENSRNOG00000001436 ENSRNOG00000000007 ENSRNOG00000010803	3	1.83	ENSRNOG00000007374 ENSRNOG00000017506 ENSRNOG00000003338 ENSRNOG00000006957 ENSRNOG00000004327 ENSRNOG00000007456 ENSRNOG00000033942 ENSRNOG00000001889 ENSRNOG00000018385 ENSRNOG00000018200 ENSRNOG00000017392 ENSRNOG00000017333 ENSRNOG00000019716 ENSRNOG00000008017 ENSRNOG00000005018 ENSRNOG00000020310 ENSRNOG00000009683 ENSRNOG00000014231 ENSRNOG00000019302 ENSRNOG00000029165 ENSRNOG00000030317 …	44	2.82	0.617084	1
lipid catabolism	5	No genes	0	0	ENSRNOG00000027042 ENSRNOG00000021150 ENSRNOG00000002896 ENSRNOG00000001153 ENSRNOG00000012843 ENSRNOG00000028156 ENSRNOG00000019448 ENSRNOG00000016340 ENSRNOG00000004810 ENSRNOG00000012181 ENSRNOG00000027252 ENSRNOG00000019077	12	0.77	0.618632	1
heterocycle metabolism	5	No genes	0	0	ENSRNOG00000004327 ENSRNOG00000018740 ENSRNOG00000014405 ENSRNOG00000017593 ENSRNOG00000011672 ENSRNOG00000002128 ENSRNOG00000005602 ENSRNOG00000016349 ENSRNOG00000006889 ENSRNOG00000020928 ENSRNOG00000014117 ENSRNOG00000010390	12	0.77	0.618632	1
hormone metabolism	5	No genes	0	0	ENSRNOG00000019454 ENSRNOG00000008074 ENSRNOG00000004327 ENSRNOG00000000196 ENSRNOG00000017392 ENSRNOG00000013932 ENSRNOG00000011672 ENSRNOG00000010208 ENSRNOG00000017890 ENSRNOG00000025019 ENSRNOG00000030111 ENSRNOG00000006104	12	0.77	0.618632	1
cytoplasm organization and biogenesis	5	No genes	0	0	ENSRNOG00000016486 ENSRNOG00000019556 ENSRNOG00000033945 ENSRNOG00000029130 ENSRNOG00000022961 ENSRNOG00000031532 ENSRNOG00000032965 ENSRNOG00000033652 ENSRNOG00000017979 ENSRNOG00000033843 ENSRNOG00000005071 ENSRNOG00000029423 ENSRNOG00000001148	13	0.83	0.626141	1
cellular morphogenesis during differentiation	5	ENSRNOG00000006877 ENSRNOG00000001706	2	1.22	ENSRNOG00000004791 ENSRNOG00000018958 ENSRNOG00000010208 ENSRNOG00000018020 ENSRNOG00000018454 ENSRNOG00000009625 ENSRNOG00000029598 ENSRNOG00000001295 ENSRNOG00000006075 ENSRNOG00000016050 ENSRNOG00000014187 ENSRNOG00000014476	12	0.77	0.635694	1
positive regulation of metabolism	5	ENSRNOG00000007219 ENSRNOG00000010708	2	1.22	ENSRNOG00000019422 ENSRNOG00000019673 ENSRNOG00000016885 ENSRNOG00000012799 ENSRNOG00000001183 ENSRNOG00000017392 ENSRNOG00000023258 ENSRNOG00000007834 ENSRNOG00000013930 ENSRNOG00000019601 ENSRNOG00000003678 ENSRNOG00000020451	12	0.77	0.635694	1
organic acid transport	5	ENSRNOG00000009552 ENSRNOG00000004133	2	1.22	ENSRNOG00000005794 ENSRNOG00000011016 ENSRNOG00000005367 ENSRNOG00000016163 ENSRNOG00000018111 ENSRNOG00000009019 ENSRNOG00000000281 ENSRNOG00000018824 ENSRNOG00000018607 ENSRNOG00000007006 ENSRNOG00000000924 ENSRNOG00000024039	12	0.77	0.635694	1
mitotic cell cycle	5	ENSRNOG00000001436 ENSRNOG00000007237	2	1.22	ENSRNOG00000018635 ENSRNOG00000020213 ENSRNOG00000006469 ENSRNOG00000007399 ENSRNOG00000021248 ENSRNOG00000005615 ENSRNOG00000019939 ENSRNOG00000011798 ENSRNOG00000013461 ENSRNOG00000002755 ENSRNOG00000018020 ENSRNOG00000021379 ENSRNOG00000003678	13	0.83	0.646835	1
generation of precursor metabolites and energy	5	ENSRNOG00000011023 ENSRNOG00000012966 ENSRNOG00000005425 ENSRNOG00000018911 ENSRNOG00000025383 ENSRNOG00000020775 ENSRNOG00000033680 ENSRNOG00000015205 ENSRNOG00000000007 ENSRNOG00000029128 ENSRNOG00000015290 ENSRNOG00000004846 ENSRNOG00000014656	13	7.93	ENSRNOG00000014078 ENSRNOG00000012772 ENSRNOG00000018818 ENSRNOG00000001214 ENSRNOG00000006067 ENSRNOG00000018114 ENSRNOG00000021123 ENSRNOG00000016348 ENSRNOG00000015320 ENSRNOG00000031310 ENSRNOG00000008074 ENSRNOG00000017188 ENSRNOG00000006228 ENSRNOG00000033889 ENSRNOG00000030869 ENSRNOG00000012799 ENSRNOG00000024309 ENSRNOG00000012972 ENSRNOG00000033283 ENSRNOG00000001890 ENSRNOG00000007583 …	143	9.15	0.66994	1
ion transport	5	ENSRNOG00000017912 ENSRNOG00000003897 ENSRNOG00000021130 ENSRNOG00000021128 ENSRNOG00000018804 ENSRNOG00000000465 ENSRNOG00000006375 ENSRNOG00000004846 ENSRNOG00000019118 ENSRNOG00000010803 ENSRNOG00000005206 ENSRNOG00000016917 ENSRNOG00000014862	13	7.93	ENSRNOG00000009542 ENSRNOG00000003872 ENSRNOG00000021123 ENSRNOG00000005794 ENSRNOG00000011501 ENSRNOG00000015320 ENSRNOG00000019490 ENSRNOG00000019959 ENSRNOG00000029889 ENSRNOG00000004899 ENSRNOG00000007490 ENSRNOG00000006957 ENSRNOG00000018420 ENSRNOG00000022946 ENSRNOG00000014347 ENSRNOG00000004918 ENSRNOG00000033942 ENSRNOG00000029342 ENSRNOG00000001296 ENSRNOG00000001742 ENSRNOG00000011637 …	146	9.35	0.670095	1
wound healing	5	ENSRNOG00000033444 ENSRNOG00000020248	2	1.22	ENSRNOG00000019689 ENSRNOG00000016885 ENSRNOG00000019556 ENSRNOG00000001528 ENSRNOG00000016325 ENSRNOG00000024848 ENSRNOG00000025411 ENSRNOG00000001159 ENSRNOG00000016587 ENSRNOG00000014453 ENSRNOG00000018454 ENSRNOG00000028015 ENSRNOG00000000871 ENSRNOG00000015957 ENSRNOG00000025074 ENSRNOG00000014476	16	1.02	0.686208	1
cellular catabolism	5	ENSRNOG00000018911 ENSRNOG00000025383 ENSRNOG00000017496 ENSRNOG00000000007 ENSRNOG00000015290 ENSRNOG00000016833	6	3.66	ENSRNOG00000001214 ENSRNOG00000025496 ENSRNOG00000006067 ENSRNOG00000016348 ENSRNOG00000031310 ENSRNOG00000002343 ENSRNOG00000030869 ENSRNOG00000019213 ENSRNOG00000033283 ENSRNOG00000013595 ENSRNOG00000023588 ENSRNOG00000001889 ENSRNOG00000018740 ENSRNOG00000023647 ENSRNOG00000004078 ENSRNOG00000013386 ENSRNOG00000013141 ENSRNOG00000003515 ENSRNOG00000020979 ENSRNOG00000027042 ENSRNOG00000013395 …	73	4.67	0.695497	1
cell ion homeostasis	5	ENSRNOG00000018804	1	0.61	ENSRNOG00000015860 ENSRNOG00000011913 ENSRNOG00000020843 ENSRNOG00000033238 ENSRNOG00000017060 ENSRNOG00000018111 ENSRNOG00000022619 ENSRNOG00000002559 ENSRNOG00000007290 ENSRNOG00000018958 ENSRNOG00000029082 ENSRNOG00000026651 ENSRNOG00000034150 ENSRNOG00000031506 ENSRNOG00000001295 ENSRNOG00000015075 ENSRNOG00000011726 ENSRNOG00000020263 ENSRNOG00000011815	19	1.22	0.713901	1
hydrogen transport	5	ENSRNOG00000004846	1	0.61	ENSRNOG00000021123 ENSRNOG00000015320 ENSRNOG00000001551 ENSRNOG00000006542 ENSRNOG00000001991 ENSRNOG00000026842 ENSRNOG00000018045 ENSRNOG00000004893 ENSRNOG00000007392 ENSRNOG00000013305 ENSRNOG00000001992 ENSRNOG00000007290 ENSRNOG00000014625 ENSRNOG00000020985 ENSRNOG00000009080 ENSRNOG00000011891 ENSRNOG00000001285 ENSRNOG00000007235 ENSRNOG00000003626 ENSRNOG00000020685 ENSRNOG00000002840 …	23	1.47	0.721269	1
lipid metabolism	5	ENSRNOG00000016552 ENSRNOG00000012966 ENSRNOG00000005425 ENSRNOG00000018735 ENSRNOG00000009552 ENSRNOG00000009946 ENSRNOG00000002525 ENSRNOG00000009980 ENSRNOG00000015290 ENSRNOG00000000907 ENSRNOG00000014254	11	6.71	ENSRNOG00000010284 ENSRNOG00000019454 ENSRNOG00000018114 ENSRNOG00000006779 ENSRNOG00000008074 ENSRNOG00000001142 ENSRNOG00000005498 ENSRNOG00000010633 ENSRNOG00000026745 ENSRNOG00000001267 ENSRNOG00000020395 ENSRNOG00000016403 ENSRNOG00000012879 ENSRNOG00000001762 ENSRNOG00000012799 ENSRNOG00000012972 ENSRNOG00000000196 ENSRNOG00000028870 ENSRNOG00000017392 ENSRNOG00000014365 ENSRNOG00000010438 …	97	6.21	0.736211	1
neurogenesis	5	ENSRNOG00000006877 ENSRNOG00000001436 ENSRNOG00000001706	3	1.83	ENSRNOG00000023683 ENSRNOG00000003338 ENSRNOG00000004791 ENSRNOG00000019556 ENSRNOG00000007079 ENSRNOG00000019716 ENSRNOG00000020205 ENSRNOG00000001416 ENSRNOG00000024923 ENSRNOG00000018958 ENSRNOG00000032576 ENSRNOG00000010475 ENSRNOG00000018020 ENSRNOG00000018454 ENSRNOG00000009625 ENSRNOG00000029598 ENSRNOG00000005133 ENSRNOG00000016558 ENSRNOG00000009345 ENSRNOG00000011857 ENSRNOG00000014611 …	26	1.66	0.751493	1
alcohol metabolism	5	ENSRNOG00000016552 ENSRNOG00000009946 ENSRNOG00000018911 ENSRNOG00000025383 ENSRNOG00000015290	5	3.05	ENSRNOG00000001214 ENSRNOG00000016348 ENSRNOG00000031310 ENSRNOG00000008074 ENSRNOG00000020395 ENSRNOG00000030869 ENSRNOG00000004327 ENSRNOG00000012799 ENSRNOG00000019213 ENSRNOG00000033283 ENSRNOG00000001889 ENSRNOG00000023647 ENSRNOG00000001388 ENSRNOG00000004078 ENSRNOG00000013141 ENSRNOG00000008063 ENSRNOG00000019120 ENSRNOG00000033669 ENSRNOG00000026991 ENSRNOG00000033711 ENSRNOG00000016690 …	59	3.78	0.828228	1
organic acid metabolism	5	ENSRNOG00000012966 ENSRNOG00000005425 ENSRNOG00000018735 ENSRNOG00000003743 ENSRNOG00000002525 ENSRNOG00000000007 ENSRNOG00000015290 ENSRNOG00000000907 ENSRNOG00000014254	9	5.49	ENSRNOG00000018114 ENSRNOG00000011573 ENSRNOG00000016348 ENSRNOG00000006779 ENSRNOG00000001142 ENSRNOG00000016356 ENSRNOG00000010633 ENSRNOG00000026745 ENSRNOG00000003942 ENSRNOG00000016403 ENSRNOG00000012879 ENSRNOG00000004327 ENSRNOG00000012799 ENSRNOG00000012972 ENSRNOG00000013595 ENSRNOG00000023588 ENSRNOG00000009715 ENSRNOG00000001388 ENSRNOG00000018200 ENSRNOG00000001239 ENSRNOG00000017593 …	82	5.25	0.854382	1
protein transport	5	ENSRNOG00000015420 ENSRNOG00000012630 ENSRNOG00000012180 ENSRNOG00000020466 ENSRNOG00000003402 ENSRNOG00000006130 ENSRNOG00000014621 ENSRNOG00000008001	8	4.88	ENSRNOG00000018654 ENSRNOG00000004807 ENSRNOG00000016486 ENSRNOG00000002247 ENSRNOG00000017506 ENSRNOG00000000455 ENSRNOG00000021403 ENSRNOG00000018009 ENSRNOG00000001053 ENSRNOG00000031814 ENSRNOG00000004791 ENSRNOG00000028366 ENSRNOG00000015945 ENSRNOG00000030683 ENSRNOG00000019433 ENSRNOG00000012000 ENSRNOG00000017392 ENSRNOG00000013992 ENSRNOG00000002301 ENSRNOG00000006839 ENSRNOG00000018847 …	89	5.7	0.858144	1
establishment of protein localization	5	ENSRNOG00000015420 ENSRNOG00000012630 ENSRNOG00000012180 ENSRNOG00000020466 ENSRNOG00000003402 ENSRNOG00000006130 ENSRNOG00000032707 ENSRNOG00000022256 ENSRNOG00000014621 ENSRNOG00000008001	10	6.1	ENSRNOG00000018654 ENSRNOG00000004807 ENSRNOG00000016486 ENSRNOG00000002247 ENSRNOG00000017506 ENSRNOG00000000455 ENSRNOG00000021403 ENSRNOG00000018009 ENSRNOG00000001053 ENSRNOG00000031814 ENSRNOG00000004791 ENSRNOG00000028366 ENSRNOG00000015945 ENSRNOG00000030683 ENSRNOG00000019433 ENSRNOG00000012000 ENSRNOG00000017392 ENSRNOG00000013992 ENSRNOG00000002301 ENSRNOG00000006839 ENSRNOG00000018847 …	89	5.7	0.85933	1
synaptogenesis	5	No genes	0	0	ENSRNOG00000015602 ENSRNOG00000032576	2	0.13	1	1
response to toxin	5	No genes	0	0	ENSRNOG00000003515 ENSRNOG00000017286	2	0.13	1	1
negative regulation of cyclase activity	5	No genes	0	0	ENSRNOG00000013902	1	0.06	1	1
pregnancy	5	No genes	0	0	ENSRNOG00000032487 ENSRNOG00000006889	2	0.13	1	1
response to nutrient levels	5	No genes	0	0	ENSRNOG00000003359	1	0.06	1	1
neurite regeneration	5	No genes	0	0	ENSRNOG00000018454	1	0.06	1	1
detection of light stimulus	5	No genes	0	0	ENSRNOG00000006874	1	0.06	1	1
peptide transport	5	No genes	0	0	ENSRNOG00000000455 ENSRNOG00000000962 ENSRNOG00000000457	3	0.19	1	1
sugar utilization	5	No genes	0	0	ENSRNOG00000011875	1	0.06	1	1
pigment metabolism	5	No genes	0	0	ENSRNOG00000001239 ENSRNOG00000006889 ENSRNOG00000014117 ENSRNOG00000010390	4	0.26	1	1
regulation of muscle cell differentiation	5	No genes	0	0	ENSRNOG00000013791	1	0.06	1	1
positive regulation of hydrolase activity	5	No genes	0	0	ENSRNOG00000010756 ENSRNOG00000015365 ENSRNOG00000020876	3	0.19	1	1
entry of virus into host cell	5	No genes	0	0	ENSRNOG00000020451	1	0.06	1	1
regulation of Wnt receptor signaling pathway	5	No genes	0	0	ENSRNOG00000003612 ENSRNOG00000015182	2	0.13	1	1
coumarin metabolism	5	No genes	0	0	ENSRNOG00000020928	1	0.06	1	1
response to xenobiotic stimulus	5	No genes	0	0	ENSRNOG00000012458 ENSRNOG00000018237 ENSRNOG00000003515 ENSRNOG00000017286 ENSRNOG00000012896 ENSRNOG00000001379 ENSRNOG00000030093 ENSRNOG00000019094	8	0.51	1	1
cell maturation	5	No genes	0	0	ENSRNOG00000003338 ENSRNOG00000019556 ENSRNOG00000019716 ENSRNOG00000020205 ENSRNOG00000010208 ENSRNOG00000032576 ENSRNOG00000016558 ENSRNOG00000009345	8	0.51	1	1
regulation of transforming growth factor beta receptor signaling pathway	5	No genes	0	0	ENSRNOG00000018359	1	0.06	1	1
odontogenesis	5	No genes	0	0	ENSRNOG00000014667 ENSRNOG00000003965	2	0.13	1	1
DNA repair	5	ENSRNOG00000020701	1	0.61	ENSRNOG00000003026 ENSRNOG00000013167 ENSRNOG00000013005 ENSRNOG00000005064 ENSRNOG00000018623 ENSRNOG00000009742 ENSRNOG00000015796 ENSRNOG00000010756 ENSRNOG00000020531 ENSRNOG00000011339 ENSRNOG00000014605 ENSRNOG00000002550 ENSRNOG00000019150 ENSRNOG00000009663 ENSRNOG00000016038 ENSRNOG00000003084 ENSRNOG00000021815	17	1.09	1	1
positive regulation of neurogenesis	5	No genes	0	0	ENSRNOG00000019716 ENSRNOG00000029598	2	0.13	1	1
regulation of circadian sleep/wake cycle	5	No genes	0	0	ENSRNOG00000013395 ENSRNOG00000009848 ENSRNOG00000030317 ENSRNOG00000010278 ENSRNOG00000015550	5	0.32	1	1
regulation of viral genome replication	5	No genes	0	0	ENSRNOG00000007183 ENSRNOG00000006423	2	0.13	1	1
response to virus	5	No genes	0	0	ENSRNOG00000001959 ENSRNOG00000007468	2	0.13	1	1
cytolysis	5	No genes	0	0	ENSRNOG00000007639 ENSRNOG00000005825	2	0.13	1	1
negative regulation of lyase activity	5	No genes	0	0	ENSRNOG00000013902	1	0.06	1	1
regulation of bone remodeling	5	No genes	0	0	ENSRNOG00000008336	1	0.06	1	1
heterophilic cell adhesion	5	No genes	0	0	ENSRNOG00000000871	1	0.06	1	1
mating behavior	5	No genes	0	0	ENSRNOG00000013776 ENSRNOG00000004320	2	0.13	1	1
synapse organization and biogenesis	5	No genes	0	0	ENSRNOG00000020205 ENSRNOG00000015602 ENSRNOG00000032576	3	0.19	1	1
regulation of carbohydrate metabolism	5	No genes	0	0	ENSRNOG00000005498 ENSRNOG00000012799	2	0.13	1	1
bone resorption	5	No genes	0	0	ENSRNOG00000008336 ENSRNOG00000012247	2	0.13	1	1
positive regulation of cell differentiation	5	No genes	0	0	ENSRNOG00000004284 ENSRNOG00000019716 ENSRNOG00000008645 ENSRNOG00000015654	4	0.26	1	1
urea cycle intermediate metabolism	5	No genes	0	0	ENSRNOG00000003370 ENSRNOG00000008837 ENSRNOG00000013304	3	0.19	1	1
urea metabolism	5	No genes	0	0	ENSRNOG00000003370 ENSRNOG00000008837 ENSRNOG00000013304	3	0.19	1	1
regulation of cellular defense response	5	No genes	0	0	ENSRNOG00000004647	1	0.06	1	1
kidney development	5	No genes	0	0	ENSRNOG00000029598	1	0.06	1	1
cell redox homeostasis	5	No genes	0	0	ENSRNOG00000013548 ENSRNOG00000009663	2	0.13	1	1
circadian sleep/wake cycle	5	No genes	0	0	ENSRNOG00000013395 ENSRNOG00000009848 ENSRNOG00000030317 ENSRNOG00000010278 ENSRNOG00000015550	5	0.32	1	1
regulation of endothelial cell differentiation	5	No genes	0	0	ENSRNOG00000004284	1	0.06	1	1
positive regulation of secretion	5	No genes	0	0	ENSRNOG00000018009	1	0.06	1	1
peristalsis	5	No genes	0	0	ENSRNOG00000002793	1	0.06	1	1
lipid transport	5	ENSRNOG00000009946	1	0.61	ENSRNOG00000006779 ENSRNOG00000010438 ENSRNOG00000000571 ENSRNOG00000003846 ENSRNOG00000000503 ENSRNOG00000018454 ENSRNOG00000005906 ENSRNOG00000011782 ENSRNOG00000011413 ENSRNOG00000024947 ENSRNOG00000018405 ENSRNOG00000002425 ENSRNOG00000027491 ENSRNOG00000014532	14	0.9	1	1
hormone secretion	5	No genes	0	0	ENSRNOG00000018009 ENSRNOG00000000503 ENSRNOG00000013963 ENSRNOG00000006306	4	0.26	1	1
xenobiotic metabolism	5	No genes	0	0	ENSRNOG00000012458 ENSRNOG00000018237 ENSRNOG00000003515 ENSRNOG00000017286 ENSRNOG00000012896 ENSRNOG00000001379 ENSRNOG00000030093 ENSRNOG00000019094	8	0.51	1	1
regulation of myeloid cell differentiation	5	No genes	0	0	ENSRNOG00000008336 ENSRNOG00000028015	2	0.13	1	1
positive regulation of organismal physiological process	5	No genes	0	0	ENSRNOG00000016451 ENSRNOG00000009848 ENSRNOG00000020451	3	0.19	1	1
regulation of muscle contraction	5	No genes	0	0	ENSRNOG00000011928 ENSRNOG00000002793 ENSRNOG00000001285	3	0.19	1	1
meiotic cell cycle	5	No genes	0	0	ENSRNOG00000020213 ENSRNOG00000004529 ENSRNOG00000018510	3	0.19	1	1
negative regulation of coagulation	5	No genes	0	0	ENSRNOG00000014453 ENSRNOG00000007136	2	0.13	1	1
response to light stimulus	5	No genes	0	0	ENSRNOG00000006874	1	0.06	1	1
defense response to fungi	5	No genes	0	0	ENSRNOG00000030093	1	0.06	1	1
regulation of pH	5	No genes	0	0	ENSRNOG00000018346	1	0.06	1	1
arginine metabolism	5	No genes	0	0	ENSRNOG00000003370 ENSRNOG00000008837 ENSRNOG00000013304	3	0.19	1	1
cytokinesis	5	No genes	0	0	ENSRNOG00000029912	1	0.06	1	1
sperm motility	5	No genes	0	0	ENSRNOG00000007290 ENSRNOG00000020263	2	0.13	1	1
smooth muscle contraction	5	No genes	0	0	ENSRNOG00000011928	1	0.06	1	1
entrainment of circadian clock	5	No genes	0	0	ENSRNOG00000007152	1	0.06	1	1
calcium-independent cell-cell adhesion	5	No genes	0	0	ENSRNOG00000017325	1	0.06	1	1
response to fungi	5	No genes	0	0	ENSRNOG00000030093	1	0.06	1	1
response to nutrient	5	No genes	0	0	ENSRNOG00000003359	1	0.06	1	1
detection of bacteria	5	No genes	0	0	ENSRNOG00000016451	1	0.06	1	1
terpenoid metabolism	5	No genes	0	0	ENSRNOG00000016690 ENSRNOG00000016122	2	0.13	1	1
regulation of cell volume	5	No genes	0	0	ENSRNOG00000012788	1	0.06	1	1
acute-phase response	5	ENSRNOG00000014288	1	0.61	ENSRNOG00000028896 ENSRNOG00000016325 ENSRNOG00000007886 ENSRNOG00000005599 ENSRNOG00000010278 ENSRNOG00000030387 ENSRNOG00000006360 ENSRNOG00000006579 ENSRNOG00000032669 ENSRNOG00000006151	10	0.64	1	1
cartilage development	5	No genes	0	0	ENSRNOG00000023683 ENSRNOG00000013717 ENSRNOG00000002381 ENSRNOG00000021276	4	0.26	1	1
entry into other organism during symbiotic interaction	5	No genes	0	0	ENSRNOG00000020451	1	0.06	1	1
neuron development	5	ENSRNOG00000006877 ENSRNOG00000001706	2	1.22	ENSRNOG00000003338 ENSRNOG00000004791 ENSRNOG00000019556 ENSRNOG00000019716 ENSRNOG00000020205 ENSRNOG00000018958 ENSRNOG00000032576 ENSRNOG00000018020 ENSRNOG00000018454 ENSRNOG00000009625 ENSRNOG00000029598 ENSRNOG00000016558 ENSRNOG00000009345 ENSRNOG00000001295 ENSRNOG00000006075 ENSRNOG00000016050 ENSRNOG00000014187 ENSRNOG00000014476	18	1.15	1	1
response to cold	5	No genes	0	0	ENSRNOG00000017250 ENSRNOG00000015999	2	0.13	1	1
negative regulation of metabolism	5	ENSRNOG00000012410 ENSRNOG00000020102	2	1.22	ENSRNOG00000015396 ENSRNOG00000015655 ENSRNOG00000012799 ENSRNOG00000013300 ENSRNOG00000001183 ENSRNOG00000001789 ENSRNOG00000017392 ENSRNOG00000005480 ENSRNOG00000004647 ENSRNOG00000002833 ENSRNOG00000018359 ENSRNOG00000018020 ENSRNOG00000017428 ENSRNOG00000014230 ENSRNOG00000005133 ENSRNOG00000006831 ENSRNOG00000011841 ENSRNOG00000016299 ENSRNOG00000015182 ENSRNOG00000014476	20	1.28	1	1
response to inorganic substance	5	No genes	0	0	ENSRNOG00000007081	1	0.06	1	1
positive regulation of cell growth	5	No genes	0	0	ENSRNOG00000028629 ENSRNOG00000013963	2	0.13	1	1
blood vessel development	5	ENSRNOG00000005854	1	0.61	ENSRNOG00000021403 ENSRNOG00000007443 ENSRNOG00000019388 ENSRNOG00000017392 ENSRNOG00000004284 ENSRNOG00000013867 ENSRNOG00000009848 ENSRNOG00000020573 ENSRNOG00000015365 ENSRNOG00000014610 ENSRNOG00000019598 ENSRNOG00000028015 ENSRNOG00000010744	13	0.83	1	1
blood vessel morphogenesis	5	ENSRNOG00000005854	1	0.61	ENSRNOG00000021403 ENSRNOG00000007443 ENSRNOG00000019388 ENSRNOG00000017392 ENSRNOG00000004284 ENSRNOG00000013867 ENSRNOG00000009848 ENSRNOG00000020573 ENSRNOG00000015365 ENSRNOG00000014610 ENSRNOG00000019598 ENSRNOG00000028015 ENSRNOG00000010744	13	0.83	1	1
maintenance of protein localization	5	No genes	0	0	ENSRNOG00000004647	1	0.06	1	1
embryonic development (sensu Vertebrata)	5	No genes	0	0	ENSRNOG00000014667	1	0.06	1	1
calcium-dependent cell-cell adhesion	5	No genes	0	0	ENSRNOG00000032576	1	0.06	1	1
lymphocyte proliferation	5	No genes	0	0	ENSRNOG00000004647 ENSRNOG00000009848 ENSRNOG00000002968 ENSRNOG00000020451 ENSRNOG00000000871 ENSRNOG00000020872	6	0.38	1	1
regulation of biosynthesis	5	ENSRNOG00000007219	1	0.61	ENSRNOG00000015655 ENSRNOG00000012799 ENSRNOG00000010218 ENSRNOG00000004647 ENSRNOG00000018020 ENSRNOG00000006069 ENSRNOG00000021270 ENSRNOG00000017158 ENSRNOG00000001295 ENSRNOG00000009432 ENSRNOG00000015182	11	0.7	1	1
male genitalia morphogenesis	5	No genes	0	0	ENSRNOG00000027042	1	0.06	1	1
sulfur metabolism	5	No genes	0	0	ENSRNOG00000006302 ENSRNOG00000011311 ENSRNOG00000014915 ENSRNOG00000017593 ENSRNOG00000013409 ENSRNOG00000005602 ENSRNOG00000010658 ENSRNOG00000016349 ENSRNOG00000000158	9	0.58	1	1
striated muscle development	5	No genes	0	0	ENSRNOG00000007443 ENSRNOG00000004284 ENSRNOG00000004878 ENSRNOG00000014327 ENSRNOG00000012659 ENSRNOG00000008645 ENSRNOG00000003772	7	0.45	1	1
regulation of GTPase activity	5	No genes	0	0	ENSRNOG00000010326 ENSRNOG00000014883 ENSRNOG00000001291	3	0.19	1	1
detection of external stimulus	5	No genes	0	0	ENSRNOG00000016451 ENSRNOG00000006874	2	0.13	1	1
striated muscle contraction	5	No genes	0	0	ENSRNOG00000016983 ENSRNOG00000031497 ENSRNOG00000025757 ENSRNOG00000003336 ENSRNOG00000032785	5	0.32	1	1
electron transport	5	ENSRNOG00000011023 ENSRNOG00000012966 ENSRNOG00000005425 ENSRNOG00000020775 ENSRNOG00000033680 ENSRNOG00000015205 ENSRNOG00000029128 ENSRNOG00000014656	8	4.88	ENSRNOG00000014078 ENSRNOG00000012772 ENSRNOG00000018818 ENSRNOG00000006067 ENSRNOG00000018114 ENSRNOG00000008074 ENSRNOG00000017188 ENSRNOG00000006228 ENSRNOG00000033889 ENSRNOG00000024309 ENSRNOG00000012972 ENSRNOG00000001890 ENSRNOG00000023588 ENSRNOG00000004526 ENSRNOG00000013062 ENSRNOG00000009538 ENSRNOG00000000196 ENSRNOG00000012458 ENSRNOG00000014915 ENSRNOG00000034289 ENSRNOG00000009421 …	80	5.12	1	1
regulation of JAK-STAT cascade	5	No genes	0	0	ENSRNOG00000015182	1	0.06	1	1
M phase	5	ENSRNOG00000001436	1	0.61	ENSRNOG00000018635 ENSRNOG00000020213 ENSRNOG00000006469 ENSRNOG00000004529 ENSRNOG00000007399 ENSRNOG00000021248 ENSRNOG00000011798 ENSRNOG00000013461 ENSRNOG00000002755 ENSRNOG00000021379 ENSRNOG00000018510 ENSRNOG00000003678	12	0.77	1	1
regulation of glial cell differentiation	5	No genes	0	0	ENSRNOG00000019716	1	0.06	1	1
spermatid development	5	No genes	0	0	ENSRNOG00000009411 ENSRNOG00000004284	2	0.13	1	1
negative regulation of organismal physiological process	5	No genes	0	0	ENSRNOG00000008336 ENSRNOG00000004647 ENSRNOG00000006889	3	0.19	1	1
regulation of JNK cascade	5	No genes	0	0	ENSRNOG00000006938 ENSRNOG00000006889	2	0.13	1	1
homophilic cell adhesion	5	No genes	0	0	ENSRNOG00000034005 ENSRNOG00000008976 ENSRNOG00000015602 ENSRNOG00000014751 ENSRNOG00000019799 ENSRNOG00000029598 ENSRNOG00000030954 ENSRNOG00000020058	8	0.51	1	1
establishment and/or maintenance of cell polarity	5	No genes	0	0	ENSRNOG00000015945 ENSRNOG00000021184 ENSRNOG00000002833 ENSRNOG00000013536 ENSRNOG00000020423	5	0.32	1	1
ketone body metabolism	5	No genes	0	0	ENSRNOG00000019120	1	0.06	1	1
response to organic substance	5	No genes	0	0	ENSRNOG00000006989 ENSRNOG00000007235 ENSRNOG00000013536 ENSRNOG00000014447 ENSRNOG00000011726 ENSRNOG00000015182	6	0.38	1	1
negative regulation of cell differentiation	5	No genes	0	0	ENSRNOG00000023683 ENSRNOG00000008336 ENSRNOG00000028015	3	0.19	1	1
one-carbon compound metabolism	5	No genes	0	0	ENSRNOG00000009629 ENSRNOG00000013520 ENSRNOG00000006030 ENSRNOG00000005602 ENSRNOG00000002916	5	0.32	1	1
cell projection organization and biogenesis	5	No genes	0	0	ENSRNOG00000004177	1	0.06	1	1
response to acid	5	No genes	0	0	ENSRNOG00000007019	1	0.06	1	1
gas transport	5	No genes	0	0	ENSRNOG00000031154	1	0.06	1	1
aldehyde metabolism	5	No genes	0	0	ENSRNOG00000015020	1	0.06	1	1
gastric acid secretion	5	No genes	0	0	ENSRNOG00000020985	1	0.06	1	1
myoblast differentiation	5	No genes	0	0	ENSRNOG00000007443 ENSRNOG00000004284 ENSRNOG00000008645 ENSRNOG00000003772	4	0.26	1	1
negative regulation of neurogenesis	5	No genes	0	0	ENSRNOG00000018958	1	0.06	1	1
hemostasis	5	ENSRNOG00000033444	1	0.61	ENSRNOG00000019689 ENSRNOG00000019556 ENSRNOG00000016325 ENSRNOG00000024848 ENSRNOG00000025411 ENSRNOG00000014453 ENSRNOG00000028015 ENSRNOG00000000871 ENSRNOG00000015957 ENSRNOG00000025074 ENSRNOG00000014476	11	0.7	1	1
centrosome cycle	5	No genes	0	0	ENSRNOG00000004616	1	0.06	1	1
detection of abiotic stimulus	5	No genes	0	0	ENSRNOG00000006874	1	0.06	1	1
nitrogen compound catabolism	5	ENSRNOG00000000007	1	0.61	ENSRNOG00000016348 ENSRNOG00000013595 ENSRNOG00000023588 ENSRNOG00000020607 ENSRNOG00000006916 ENSRNOG00000013304 ENSRNOG00000001338 ENSRNOG00000006727 ENSRNOG00000004502	9	0.58	1	1
regulation of caspase activity	5	No genes	0	0	ENSRNOG00000010756 ENSRNOG00000015365 ENSRNOG00000020876	3	0.19	1	1
regulation of hormone secretion	5	No genes	0	0	ENSRNOG00000018009 ENSRNOG00000000503 ENSRNOG00000013963 ENSRNOG00000006306	4	0.26	1	1
regulation of myoblast differentiation	5	No genes	0	0	ENSRNOG00000004284 ENSRNOG00000008645	2	0.13	1	1
smooth muscle cell differentiation	5	No genes	0	0	ENSRNOG00000013791	1	0.06	1	1
DNA damage response, signal transduction	5	No genes	0	0	ENSRNOG00000014117	1	0.06	1	1
cell aging	5	No genes	0	0	ENSRNOG00000010756 ENSRNOG00000004616	2	0.13	1	1
regulation of adenylate cyclase activity	5	No genes	0	0	ENSRNOG00000013902	1	0.06	1	1
muscle fiber development	5	No genes	0	0	ENSRNOG00000007443 ENSRNOG00000004284 ENSRNOG00000008645 ENSRNOG00000003772	4	0.26	1	1
vitamin transport	5	No genes	0	0	ENSRNOG00000004280 ENSRNOG00000006556 ENSRNOG00000008432	3	0.19	1	1
genitalia morphogenesis	5	No genes	0	0	ENSRNOG00000027042	1	0.06	1	1
heat generation	5	No genes	0	0	ENSRNOG00000004649 ENSRNOG00000004575	2	0.13	1	1
response to hexose stimulus	5	No genes	0	0	ENSRNOG00000006989 ENSRNOG00000013536 ENSRNOG00000014447	3	0.19	1	1
fertilization (sensu Metazoa)	5	No genes	0	0	ENSRNOG00000019556 ENSRNOG00000007231	2	0.13	1	1
regulation of calcium-mediated signaling	5	No genes	0	0	ENSRNOG00000028896	1	0.06	1	1
lipid biosynthesis	5	ENSRNOG00000016552 ENSRNOG00000018735 ENSRNOG00000002525 ENSRNOG00000015290 ENSRNOG00000000907	5	3.05	ENSRNOG00000010284 ENSRNOG00000019454 ENSRNOG00000008074 ENSRNOG00000001142 ENSRNOG00000001267 ENSRNOG00000020395 ENSRNOG00000016403 ENSRNOG00000001762 ENSRNOG00000012799 ENSRNOG00000012972 ENSRNOG00000000196 ENSRNOG00000017392 ENSRNOG00000014365 ENSRNOG00000013279 ENSRNOG00000014813 ENSRNOG00000027042 ENSRNOG00000002142 ENSRNOG00000019120 ENSRNOG00000016690 ENSRNOG00000015124 ENSRNOG00000006583 …	47	3.01	1	1
ossification	5	No genes	0	0	ENSRNOG00000002158 ENSRNOG00000013717 ENSRNOG00000021313 ENSRNOG00000002381 ENSRNOG00000003965 ENSRNOG00000015075 ENSRNOG00000000774 ENSRNOG00000021276	8	0.51	1	1
cofactor transport	5	No genes	0	0	ENSRNOG00000018857 ENSRNOG00000008432	2	0.13	1	1
ciliary or flagellar motility	5	No genes	0	0	ENSRNOG00000001173	1	0.06	1	1
regulation of cell size	5	ENSRNOG00000029543 ENSRNOG00000028930	2	1.22	ENSRNOG00000016486 ENSRNOG00000018233 ENSRNOG00000010780 ENSRNOG00000028629 ENSRNOG00000017392 ENSRNOG00000004284 ENSRNOG00000001528 ENSRNOG00000023226 ENSRNOG00000016957 ENSRNOG00000010756 ENSRNOG00000018958 ENSRNOG00000018020 ENSRNOG00000008965 ENSRNOG00000008645 ENSRNOG00000007468 ENSRNOG00000005276 ENSRNOG00000013963 ENSRNOG00000010178 ENSRNOG00000015182	19	1.22	1	1
detection of biotic stimulus	5	No genes	0	0	ENSRNOG00000016451	1	0.06	1	1
regulation of axonogenesis	5	No genes	0	0	ENSRNOG00000018454 ENSRNOG00000009625 ENSRNOG00000029598	3	0.19	1	1
metanephros development	5	No genes	0	0	ENSRNOG00000029598	1	0.06	1	1
forebrain development	5	No genes	0	0	ENSRNOG00000023683	1	0.06	1	1
interaction with host	5	No genes	0	0	ENSRNOG00000020451	1	0.06	1	1
regulation of cell organization and biogenesis	5	No genes	0	0	ENSRNOG00000015396 ENSRNOG00000017428 ENSRNOG00000014230 ENSRNOG00000005133 ENSRNOG00000011841 ENSRNOG00000014476	6	0.38	1	1
positive regulation of hormone secretion	5	No genes	0	0	ENSRNOG00000018009	1	0.06	1	1
ear morphogenesis	5	No genes	0	0	ENSRNOG00000014667	1	0.06	1	1
eating behavior	5	No genes	0	0	ENSRNOG00000023688	1	0.06	1	1
gliogenesis	5	No genes	0	0	ENSRNOG00000019716 ENSRNOG00000002244	2	0.13	1	1
cofactor metabolism	5	ENSRNOG00000016552 ENSRNOG00000015290 ENSRNOG00000004846	3	1.83	ENSRNOG00000006302 ENSRNOG00000021123 ENSRNOG00000015320 ENSRNOG00000028366 ENSRNOG00000018740 ENSRNOG00000001551 ENSRNOG00000014915 ENSRNOG00000006542 ENSRNOG00000017593 ENSRNOG00000001991 ENSRNOG00000008063 ENSRNOG00000019120 ENSRNOG00000018045 ENSRNOG00000013409 ENSRNOG00000018367 ENSRNOG00000007392 ENSRNOG00000030317 ENSRNOG00000001992 ENSRNOG00000003653 ENSRNOG00000015020 ENSRNOG00000014625 …	34	2.18	1	1
memory	5	No genes	0	0	ENSRNOG00000013147	1	0.06	1	1
regulation of membrane potential	5	No genes	0	0	ENSRNOG00000009872	1	0.06	1	1
regulation of cell growth	5	ENSRNOG00000029543 ENSRNOG00000028930	2	1.22	ENSRNOG00000018233 ENSRNOG00000010780 ENSRNOG00000028629 ENSRNOG00000017392 ENSRNOG00000004284 ENSRNOG00000001528 ENSRNOG00000023226 ENSRNOG00000016957 ENSRNOG00000010756 ENSRNOG00000018958 ENSRNOG00000018020 ENSRNOG00000008965 ENSRNOG00000008645 ENSRNOG00000007468 ENSRNOG00000005276 ENSRNOG00000013963 ENSRNOG00000010178 ENSRNOG00000015182	18	1.15	1	1
circadian behavior	5	No genes	0	0	ENSRNOG00000013395 ENSRNOG00000009848 ENSRNOG00000030317 ENSRNOG00000010278 ENSRNOG00000015550	5	0.32	1	1
regulation of circadian rhythm	5	No genes	0	0	ENSRNOG00000014448 ENSRNOG00000013395 ENSRNOG00000009848 ENSRNOG00000030317 ENSRNOG00000010278 ENSRNOG00000015550	6	0.38	1	1
carbohydrate transport	5	No genes	0	0	ENSRNOG00000007284 ENSRNOG00000012799 ENSRNOG00000017693 ENSRNOG00000011875	4	0.26	1	1
lactation	5	No genes	0	0	ENSRNOG00000014318	1	0.06	1	1
cell glucose homeostasis	5	No genes	0	0	ENSRNOG00000014447 ENSRNOG00000009628	2	0.13	1	1
antigen presentation	6	ENSRNOG00000031607 ENSRNOG00000000468 ENSRNOG00000029386 ENSRNOG00000000763 ENSRNOG00000000723 ENSRNOG00000031090 ENSRNOG00000000451 ENSRNOG00000030712 ENSRNOG00000030251	9	5.66	ENSRNOG00000016451 ENSRNOG00000021604 ENSRNOG00000032844 ENSRNOG00000032708 ENSRNOG00000016967 ENSRNOG00000026669 ENSRNOG00000000460 ENSRNOG00000000457 ENSRNOG00000000777 ENSRNOG00000029579 ENSRNOG00000033215 ENSRNOG00000000795 ENSRNOG00000000454 ENSRNOG00000027144	14	0.98	0.000189128	0.0681618
inflammatory response	6	ENSRNOG00000011023 ENSRNOG00000006589 ENSRNOG00000005425 ENSRNOG00000002792 ENSRNOG00000018735 ENSRNOG00000002802 ENSRNOG00000028043 ENSRNOG00000022256 ENSRNOG00000000837	9	5.66	ENSRNOG00000004488 ENSRNOG00000028896 ENSRNOG00000001239 ENSRNOG00000004647 ENSRNOG00000013604 ENSRNOG00000000901 ENSRNOG00000010906 ENSRNOG00000028015 ENSRNOG00000006360 ENSRNOG00000006579 ENSRNOG00000004649 ENSRNOG00000006755 ENSRNOG00000006151 ENSRNOG00000007159 ENSRNOG00000015992 ENSRNOG00000000871 ENSRNOG00000010522 ENSRNOG00000004575 ENSRNOG00000025074	19	1.33	0.00102748	0.154293
immune cell migration	6	ENSRNOG00000002792 ENSRNOG00000002802 ENSRNOG00000020679	3	1.89	ENSRNOG00000006774 ENSRNOG00000028015	2	0.14	0.0084077	0.721908
cellular protein metabolism	6	ENSRNOG00000020136 ENSRNOG00000001143 ENSRNOG00000020505 ENSRNOG00000000048 ENSRNOG00000020701 ENSRNOG00000000435 ENSRNOG00000007214 ENSRNOG00000016580 ENSRNOG00000008533 ENSRNOG00000005438 ENSRNOG00000004426 ENSRNOG00000007574 ENSRNOG00000018735 ENSRNOG00000003743 ENSRNOG00000000519 ENSRNOG00000016346 ENSRNOG00000010407 ENSRNOG00000032087 ENSRNOG00000014294 ENSRNOG00000033444 ENSRNOG00000019891 …	37	23.27	ENSRNOG00000031244 ENSRNOG00000034246 ENSRNOG00000028939 ENSRNOG00000002412 ENSRNOG00000006532 ENSRNOG00000018305 ENSRNOG00000031927 ENSRNOG00000010284 ENSRNOG00000018067 ENSRNOG00000011771 ENSRNOG00000015396 ENSRNOG00000033803 ENSRNOG00000025496 ENSRNOG00000014615 ENSRNOG00000020213 ENSRNOG00000018677 ENSRNOG00000001849 ENSRNOG00000019106 ENSRNOG00000018375 ENSRNOG00000025936 ENSRNOG00000034237 …	463	32.31	0.0192947	0.83482
chemotaxis	6	ENSRNOG00000002792 ENSRNOG00000002802 ENSRNOG00000028043 ENSRNOG00000022256	4	2.52	ENSRNOG00000016326 ENSRNOG00000000513 ENSRNOG00000029614 ENSRNOG00000010906 ENSRNOG00000002964 ENSRNOG00000028015 ENSRNOG00000007159 ENSRNOG00000015992	8	0.56	0.0250223	0.83482
positive regulation of cell proliferation	6	ENSRNOG00000007237 ENSRNOG00000002525 ENSRNOG00000022256	3	1.89	ENSRNOG00000017392 ENSRNOG00000009848 ENSRNOG00000014361 ENSRNOG00000020451	4	0.28	0.0253021	0.83482
epidermis morphogenesis	6	ENSRNOG00000020136 ENSRNOG00000013927	2	1.26	ENSRNOG00000014667	1	0.07	0.0277964	0.83482
regulation of cell migration	6	ENSRNOG00000013927 ENSRNOG00000022256	2	1.26	ENSRNOG00000019388	1	0.07	0.0277964	0.83482
immune cell chemotaxis	6	ENSRNOG00000002792 ENSRNOG00000002802	2	1.26	ENSRNOG00000028015	1	0.07	0.0277964	0.83482
protein secretion	6	ENSRNOG00000032707 ENSRNOG00000022256	2	1.26	ENSRNOG00000013743	1	0.07	0.0277964	0.83482
nucleoside salvage	6	ENSRNOG00000024874 ENSRNOG00000031367	2	1.26	ENSRNOG00000014405	1	0.07	0.0277964	0.83482
epidermal cell differentiation	6	ENSRNOG00000020136 ENSRNOG00000013927	2	1.26	ENSRNOG00000014667	1	0.07	0.0277964	0.83482
vasoconstriction	6	ENSRNOG00000018445 ENSRNOG00000007477	2	1.26	ENSRNOG00000014361	1	0.07	0.0277964	0.83482
purine salvage	6	ENSRNOG00000024874 ENSRNOG00000031367	2	1.26	ENSRNOG00000014405	1	0.07	0.0277964	0.83482
protein biosynthesis	6	ENSRNOG00000016580 ENSRNOG00000008533 ENSRNOG00000004426 ENSRNOG00000003743 ENSRNOG00000010407 ENSRNOG00000032087 ENSRNOG00000017932 ENSRNOG00000032542	8	5.03	ENSRNOG00000031244 ENSRNOG00000034246 ENSRNOG00000028939 ENSRNOG00000018305 ENSRNOG00000010284 ENSRNOG00000033803 ENSRNOG00000019106 ENSRNOG00000018375 ENSRNOG00000025936 ENSRNOG00000034237 ENSRNOG00000006186 ENSRNOG00000033207 ENSRNOG00000002989 ENSRNOG00000023042 ENSRNOG00000029056 ENSRNOG00000004741 ENSRNOG00000015655 ENSRNOG00000016207 ENSRNOG00000012799 ENSRNOG00000020492 ENSRNOG00000003401 …	144	10.05	0.0452678	1
superoxide metabolism	6	ENSRNOG00000011023 ENSRNOG00000019048	2	1.26	ENSRNOG00000002115 ENSRNOG00000018958	2	0.14	0.0519639	1
nitric oxide biosynthesis	6	ENSRNOG00000011023 ENSRNOG00000007219	2	1.26	ENSRNOG00000004647 ENSRNOG00000009348	2	0.14	0.0519639	1
leukotriene metabolism	6	ENSRNOG00000005425 ENSRNOG00000000907	2	1.26	ENSRNOG00000012972 ENSRNOG00000004494	2	0.14	0.0519639	1
macromolecule biosynthesis	6	ENSRNOG00000016580 ENSRNOG00000008533 ENSRNOG00000004426 ENSRNOG00000003743 ENSRNOG00000010407 ENSRNOG00000032087 ENSRNOG00000015290 ENSRNOG00000017932 ENSRNOG00000032542	9	5.66	ENSRNOG00000031244 ENSRNOG00000034246 ENSRNOG00000028939 ENSRNOG00000018305 ENSRNOG00000010284 ENSRNOG00000033803 ENSRNOG00000019106 ENSRNOG00000018375 ENSRNOG00000016348 ENSRNOG00000025936 ENSRNOG00000034237 ENSRNOG00000006186 ENSRNOG00000033207 ENSRNOG00000002989 ENSRNOG00000023042 ENSRNOG00000029056 ENSRNOG00000004741 ENSRNOG00000015655 ENSRNOG00000016207 ENSRNOG00000012799 ENSRNOG00000020492 …	150	10.47	0.0683511	1
fatty acid biosynthesis	6	ENSRNOG00000018735 ENSRNOG00000002525 ENSRNOG00000015290 ENSRNOG00000000907	4	2.52	ENSRNOG00000001142 ENSRNOG00000016403 ENSRNOG00000012799 ENSRNOG00000012972 ENSRNOG00000013279 ENSRNOG00000014813 ENSRNOG00000006583 ENSRNOG00000018129 ENSRNOG00000015550 ENSRNOG00000014718 ENSRNOG00000007706 ENSRNOG00000013552 ENSRNOG00000004494	13	0.91	0.0812662	1
organic acid biosynthesis	6	ENSRNOG00000018735 ENSRNOG00000002525 ENSRNOG00000015290 ENSRNOG00000000907	4	2.52	ENSRNOG00000001142 ENSRNOG00000016403 ENSRNOG00000012799 ENSRNOG00000012972 ENSRNOG00000013279 ENSRNOG00000014813 ENSRNOG00000006583 ENSRNOG00000018129 ENSRNOG00000015550 ENSRNOG00000014718 ENSRNOG00000007706 ENSRNOG00000009488 ENSRNOG00000013552 ENSRNOG00000004494	14	0.98	0.0966933	1
intracellular receptor-mediated signaling pathway	6	ENSRNOG00000009980	1	0.63	No genes	0	0	0.0998744	1
peptide catabolism	6	ENSRNOG00000016833	1	0.63	No genes	0	0	0.0998744	1
regulation of glycolysis	6	ENSRNOG00000018911	1	0.63	No genes	0	0	0.0998744	1
positive regulation of cell motility	6	ENSRNOG00000022256	1	0.63	No genes	0	0	0.0998744	1
embryonic limb morphogenesis	6	ENSRNOG00000013927	1	0.63	No genes	0	0	0.0998744	1
regulation of macrophage activation	6	ENSRNOG00000018735	1	0.63	No genes	0	0	0.0998744	1
nucleotide catabolism	6	ENSRNOG00000017496	1	0.63	No genes	0	0	0.0998744	1
antibacterial humoral response	6	ENSRNOG00000012852	1	0.63	No genes	0	0	0.0998744	1
macrophage activation	6	ENSRNOG00000018735	1	0.63	No genes	0	0	0.0998744	1
positive regulation of I-kappaB kinase/NF-kappaB cascade	6	ENSRNOG00000012630	1	0.63	No genes	0	0	0.0998744	1
gene silencing	6	ENSRNOG00000020102	1	0.63	No genes	0	0	0.0998744	1
regulation of nucleobase, nucleoside, nucleotide and nucleic acid metabolism	6	ENSRNOG00000028845 ENSRNOG00000018624 ENSRNOG00000009329 ENSRNOG00000008144 ENSRNOG00000004500 ENSRNOG00000007237 ENSRNOG00000003581 ENSRNOG00000019048 ENSRNOG00000008049 ENSRNOG00000014256 ENSRNOG00000012410 ENSRNOG00000018917 ENSRNOG00000001924 ENSRNOG00000026293 ENSRNOG00000020102 ENSRNOG00000009972 ENSRNOG00000020254 ENSRNOG00000030351 ENSRNOG00000016970 ENSRNOG00000003745 ENSRNOG00000016700 …	27	16.98	ENSRNOG00000009248 ENSRNOG00000019422 ENSRNOG00000019673 ENSRNOG00000004269 ENSRNOG00000014282 ENSRNOG00000013017 ENSRNOG00000014084 ENSRNOG00000002983 ENSRNOG00000017843 ENSRNOG00000004711 ENSRNOG00000031174 ENSRNOG00000011135 ENSRNOG00000016885 ENSRNOG00000025023 ENSRNOG00000013167 ENSRNOG00000004255 ENSRNOG00000018140 ENSRNOG00000017828 ENSRNOG00000001971 ENSRNOG00000010309 ENSRNOG00000013339 …	176	12.28	0.102614	1
phosphate metabolism	6	ENSRNOG00000001143 ENSRNOG00000020505 ENSRNOG00000000048 ENSRNOG00000000519 ENSRNOG00000016346 ENSRNOG00000014294 ENSRNOG00000004148 ENSRNOG00000009980 ENSRNOG00000004846 ENSRNOG00000013177 ENSRNOG00000014656	11	6.92	ENSRNOG00000002412 ENSRNOG00000011771 ENSRNOG00000014615 ENSRNOG00000018677 ENSRNOG00000001849 ENSRNOG00000021123 ENSRNOG00000015320 ENSRNOG00000005334 ENSRNOG00000004172 ENSRNOG00000015717 ENSRNOG00000016907 ENSRNOG00000030285 ENSRNOG00000017106 ENSRNOG00000015134 ENSRNOG00000004978 ENSRNOG00000028629 ENSRNOG00000030126 ENSRNOG00000002841 ENSRNOG00000012799 ENSRNOG00000020115 ENSRNOG00000006469 …	163	11.37	0.106684	1
negative regulation of programmed cell death	6	ENSRNOG00000001436 ENSRNOG00000018735 ENSRNOG00000007946	3	1.89	ENSRNOG00000028629 ENSRNOG00000012799 ENSRNOG00000004647 ENSRNOG00000010602 ENSRNOG00000007503 ENSRNOG00000002791 ENSRNOG00000006938 ENSRNOG00000019228 ENSRNOG00000004006	9	0.63	0.109821	1
defense response to bacteria	6	ENSRNOG00000011023 ENSRNOG00000012852	2	1.26	ENSRNOG00000013395 ENSRNOG00000030093 ENSRNOG00000005825 ENSRNOG00000014532	4	0.28	0.113707	1
transcription	6	ENSRNOG00000028845 ENSRNOG00000018624 ENSRNOG00000009329 ENSRNOG00000008144 ENSRNOG00000004500 ENSRNOG00000007237 ENSRNOG00000003581 ENSRNOG00000019048 ENSRNOG00000008049 ENSRNOG00000014256 ENSRNOG00000012410 ENSRNOG00000018917 ENSRNOG00000001924 ENSRNOG00000026293 ENSRNOG00000020102 ENSRNOG00000009972 ENSRNOG00000020254 ENSRNOG00000030351 ENSRNOG00000016970 ENSRNOG00000003745 ENSRNOG00000016700 …	27	16.98	ENSRNOG00000009248 ENSRNOG00000019422 ENSRNOG00000019673 ENSRNOG00000004269 ENSRNOG00000014282 ENSRNOG00000013017 ENSRNOG00000014084 ENSRNOG00000002983 ENSRNOG00000017843 ENSRNOG00000004711 ENSRNOG00000031174 ENSRNOG00000011135 ENSRNOG00000016885 ENSRNOG00000025023 ENSRNOG00000013167 ENSRNOG00000004255 ENSRNOG00000018140 ENSRNOG00000017828 ENSRNOG00000001971 ENSRNOG00000010309 ENSRNOG00000013339 …	181	12.63	0.135876	1
negative regulation of cell proliferation	6	ENSRNOG00000002525 ENSRNOG00000009980	2	1.26	ENSRNOG00000004284 ENSRNOG00000004647 ENSRNOG00000022619 ENSRNOG00000007468 ENSRNOG00000004616	5	0.35	0.149069	1
biopolymer modification	6	ENSRNOG00000020136 ENSRNOG00000001143 ENSRNOG00000020505 ENSRNOG00000000048 ENSRNOG00000020701 ENSRNOG00000000435 ENSRNOG00000007574 ENSRNOG00000000519 ENSRNOG00000016346 ENSRNOG00000014294 ENSRNOG00000000007 ENSRNOG00000004148 ENSRNOG00000009980 ENSRNOG00000017932 ENSRNOG00000013177 ENSRNOG00000023816 ENSRNOG00000016133	17	10.69	ENSRNOG00000034246 ENSRNOG00000002412 ENSRNOG00000018305 ENSRNOG00000010284 ENSRNOG00000011771 ENSRNOG00000016486 ENSRNOG00000014615 ENSRNOG00000018677 ENSRNOG00000001849 ENSRNOG00000007067 ENSRNOG00000016585 ENSRNOG00000005334 ENSRNOG00000002989 ENSRNOG00000003026 ENSRNOG00000004172 ENSRNOG00000015717 ENSRNOG00000016907 ENSRNOG00000030285 ENSRNOG00000002343 ENSRNOG00000017106 ENSRNOG00000015134 …	215	15	0.156171	1
protein catabolism	6	No genes	0	0	ENSRNOG00000025496 ENSRNOG00000002343 ENSRNOG00000013386 ENSRNOG00000020979 ENSRNOG00000033411 ENSRNOG00000000456 ENSRNOG00000012086 ENSRNOG00000012938 ENSRNOG00000011414 ENSRNOG00000000459 ENSRNOG00000011745 ENSRNOG00000007851 ENSRNOG00000009409 ENSRNOG00000006738 ENSRNOG00000011827 ENSRNOG00000010038 ENSRNOG00000011463 ENSRNOG00000018395 ENSRNOG00000012026 ENSRNOG00000019868 ENSRNOG00000019551 …	23	1.61	0.158704	1
biopolymer catabolism	6	No genes	0	0	ENSRNOG00000025496 ENSRNOG00000002343 ENSRNOG00000013386 ENSRNOG00000020979 ENSRNOG00000033411 ENSRNOG00000000456 ENSRNOG00000012086 ENSRNOG00000012938 ENSRNOG00000011414 ENSRNOG00000000459 ENSRNOG00000011745 ENSRNOG00000007851 ENSRNOG00000009409 ENSRNOG00000006738 ENSRNOG00000011827 ENSRNOG00000010038 ENSRNOG00000011463 ENSRNOG00000018395 ENSRNOG00000012026 ENSRNOG00000019868 ENSRNOG00000019551 …	23	1.61	0.158704	1
Notch signaling pathway	6	ENSRNOG00000013927 ENSRNOG00000001924	2	1.26	ENSRNOG00000007443 ENSRNOG00000000442 ENSRNOG00000006997 ENSRNOG00000014667 ENSRNOG00000007503 ENSRNOG00000002879	6	0.42	0.186239	1
nucleoside metabolism	6	ENSRNOG00000024874 ENSRNOG00000031367	2	1.26	ENSRNOG00000013300 ENSRNOG00000014405 ENSRNOG00000002128 ENSRNOG00000004160 ENSRNOG00000007221 ENSRNOG00000010083	6	0.42	0.186239	1
S phase	6	ENSRNOG00000007237	1	0.63	ENSRNOG00000018020	1	0.07	0.18983	1
regulation of progression through mitotic cell cycle	6	ENSRNOG00000007237	1	0.63	ENSRNOG00000018020	1	0.07	0.18983	1
regulation of nitric oxide biosynthesis	6	ENSRNOG00000007219	1	0.63	ENSRNOG00000004647	1	0.07	0.18983	1
auditory receptor cell differentiation	6	ENSRNOG00000013927	1	0.63	ENSRNOG00000014667	1	0.07	0.18983	1
sensory perception of mechanical stimulus	6	ENSRNOG00000013927	1	0.63	ENSRNOG00000014372	1	0.07	0.18983	1
positive regulation of biosynthesis	6	ENSRNOG00000007219	1	0.63	ENSRNOG00000012799	1	0.07	0.18983	1
regulation of apoptosis	6	ENSRNOG00000001436 ENSRNOG00000018735 ENSRNOG00000007946 ENSRNOG00000016346 ENSRNOG00000018214 ENSRNOG00000000837 ENSRNOG00000012439	7	4.4	ENSRNOG00000019142 ENSRNOG00000015588 ENSRNOG00000028629 ENSRNOG00000012799 ENSRNOG00000015945 ENSRNOG00000004284 ENSRNOG00000004647 ENSRNOG00000006997 ENSRNOG00000002833 ENSRNOG00000001201 ENSRNOG00000009848 ENSRNOG00000018503 ENSRNOG00000004303 ENSRNOG00000010756 ENSRNOG00000010602 ENSRNOG00000016707 ENSRNOG00000015365 ENSRNOG00000007503 ENSRNOG00000011039 ENSRNOG00000002791 ENSRNOG00000010475 …	37	2.58	0.197021	1
regulation of programmed cell death	6	ENSRNOG00000001436 ENSRNOG00000018735 ENSRNOG00000007946 ENSRNOG00000016346 ENSRNOG00000018214 ENSRNOG00000000837 ENSRNOG00000012439	7	4.4	ENSRNOG00000019142 ENSRNOG00000015588 ENSRNOG00000028629 ENSRNOG00000012799 ENSRNOG00000015945 ENSRNOG00000004284 ENSRNOG00000004647 ENSRNOG00000006997 ENSRNOG00000002833 ENSRNOG00000001201 ENSRNOG00000009848 ENSRNOG00000018503 ENSRNOG00000004303 ENSRNOG00000010756 ENSRNOG00000010602 ENSRNOG00000016707 ENSRNOG00000015365 ENSRNOG00000007503 ENSRNOG00000011039 ENSRNOG00000002791 ENSRNOG00000010475 …	37	2.58	0.197021	1
humoral immune response	6	ENSRNOG00000011796 ENSRNOG00000012852	2	1.26	ENSRNOG00000007639 ENSRNOG00000011637 ENSRNOG00000000513 ENSRNOG00000004647 ENSRNOG00000012804 ENSRNOG00000001295 ENSRNOG00000011971	7	0.49	0.224507	1
vesicle docking	6	ENSRNOG00000015420 ENSRNOG00000000105	2	1.26	ENSRNOG00000019302 ENSRNOG00000030510 ENSRNOG00000029165 ENSRNOG00000013149 ENSRNOG00000013804 ENSRNOG00000026828 ENSRNOG00000000994	7	0.49	0.224507	1
nucleocytoplasmic transport	6	ENSRNOG00000012630 ENSRNOG00000007998 ENSRNOG00000012644	3	1.89	ENSRNOG00000016486 ENSRNOG00000002247 ENSRNOG00000009094 ENSRNOG00000017392 ENSRNOG00000004647 ENSRNOG00000020660 ENSRNOG00000005042 ENSRNOG00000019601 ENSRNOG00000018704 ENSRNOG00000009275 ENSRNOG00000013411 ENSRNOG00000004616 ENSRNOG00000002433 ENSRNOG00000015236	14	0.98	0.237021	1
regulation of protein metabolism	6	No genes	0	0	ENSRNOG00000015396 ENSRNOG00000015655 ENSRNOG00000012799 ENSRNOG00000010218 ENSRNOG00000004647 ENSRNOG00000018020 ENSRNOG00000017428 ENSRNOG00000014230 ENSRNOG00000006069 ENSRNOG00000005133 ENSRNOG00000011841 ENSRNOG00000021270 ENSRNOG00000017158 ENSRNOG00000001295 ENSRNOG00000009432 ENSRNOG00000020451 ENSRNOG00000015182 ENSRNOG00000014476	18	1.26	0.245557	1
cytoskeleton-dependent intracellular transport	6	No genes	0	0	ENSRNOG00000020213 ENSRNOG00000009781 ENSRNOG00000001455 ENSRNOG00000000821 ENSRNOG00000031364 ENSRNOG00000006178 ENSRNOG00000016715 ENSRNOG00000030317 ENSRNOG00000011394 ENSRNOG00000032138 ENSRNOG00000018020 ENSRNOG00000012397 ENSRNOG00000025791 ENSRNOG00000002767 ENSRNOG00000003597 ENSRNOG00000015544 ENSRNOG00000014087 ENSRNOG00000004559 ENSRNOG00000000479 ENSRNOG00000014476	20	1.4	0.251548	1
amino acid transport	6	ENSRNOG00000009552 ENSRNOG00000004133	2	1.26	ENSRNOG00000011016 ENSRNOG00000005367 ENSRNOG00000018111 ENSRNOG00000018824 ENSRNOG00000018607 ENSRNOG00000007006 ENSRNOG00000000924 ENSRNOG00000024039	8	0.56	0.26329	1
nucleic acid transport	6	ENSRNOG00000007998	1	0.63	ENSRNOG00000009094 ENSRNOG00000002877	2	0.14	0.270847	1
cellular defense response	6	ENSRNOG00000019048	1	0.63	ENSRNOG00000004647 ENSRNOG00000009848	2	0.14	0.270847	1
lymphocyte differentiation	6	ENSRNOG00000013927	1	0.63	ENSRNOG00000016451 ENSRNOG00000004647	2	0.14	0.270847	1
RNA transport	6	ENSRNOG00000007998	1	0.63	ENSRNOG00000009094 ENSRNOG00000002877	2	0.14	0.270847	1
regulation of endocytosis	6	ENSRNOG00000012852	1	0.63	ENSRNOG00000007650 ENSRNOG00000001662	2	0.14	0.270847	1
neurotransmitter biosynthesis	6	ENSRNOG00000000007	1	0.63	ENSRNOG00000018200 ENSRNOG00000011672	2	0.14	0.270847	1
positive regulation of transport	6	ENSRNOG00000012630	1	0.63	ENSRNOG00000007650 ENSRNOG00000012799	2	0.14	0.270847	1
regulation of protein transport	6	ENSRNOG00000012630	1	0.63	ENSRNOG00000004647 ENSRNOG00000018704	2	0.14	0.270847	1
second-messenger-mediated signaling	6	ENSRNOG00000011023 ENSRNOG00000018834 ENSRNOG00000002390 ENSRNOG00000009980	4	2.52	ENSRNOG00000010780 ENSRNOG00000028896 ENSRNOG00000022943 ENSRNOG00000009094 ENSRNOG00000015860 ENSRNOG00000019587 ENSRNOG00000004900 ENSRNOG00000004890 ENSRNOG00000018346 ENSRNOG00000017737 ENSRNOG00000010440 ENSRNOG00000018827 ENSRNOG00000013147 ENSRNOG00000014447 ENSRNOG00000013902 ENSRNOG00000013048 ENSRNOG00000015182 ENSRNOG00000027030 ENSRNOG00000018191	19	1.33	0.278254	1
regulation of progression through cell cycle	6	ENSRNOG00000020701 ENSRNOG00000001436 ENSRNOG00000007237 ENSRNOG00000011586 ENSRNOG00000002525 ENSRNOG00000012852	6	3.77	ENSRNOG00000018635 ENSRNOG00000020213 ENSRNOG00000014786 ENSRNOG00000021403 ENSRNOG00000020369 ENSRNOG00000003338 ENSRNOG00000022631 ENSRNOG00000021206 ENSRNOG00000028461 ENSRNOG00000017392 ENSRNOG00000001719 ENSRNOG00000005615 ENSRNOG00000013867 ENSRNOG00000019939 ENSRNOG00000012153 ENSRNOG00000001312 ENSRNOG00000010760 ENSRNOG00000007719 ENSRNOG00000010756 ENSRNOG00000021154 ENSRNOG00000019598 …	34	2.37	0.281429	1
apoptosis	6	ENSRNOG00000001436 ENSRNOG00000018735 ENSRNOG00000007946 ENSRNOG00000001490 ENSRNOG00000016346 ENSRNOG00000018214 ENSRNOG00000001924 ENSRNOG00000000837 ENSRNOG00000012439	9	5.66	ENSRNOG00000001849 ENSRNOG00000006067 ENSRNOG00000019142 ENSRNOG00000015588 ENSRNOG00000021403 ENSRNOG00000028629 ENSRNOG00000021147 ENSRNOG00000012799 ENSRNOG00000025920 ENSRNOG00000015945 ENSRNOG00000004284 ENSRNOG00000008336 ENSRNOG00000004647 ENSRNOG00000006997 ENSRNOG00000002833 ENSRNOG00000001201 ENSRNOG00000009848 ENSRNOG00000018503 ENSRNOG00000004303 ENSRNOG00000010756 ENSRNOG00000010602 …	56	3.91	0.289016	1
intracellular protein transport	6	ENSRNOG00000012630 ENSRNOG00000003402 ENSRNOG00000006130 ENSRNOG00000014621	4	2.52	ENSRNOG00000018654 ENSRNOG00000004807 ENSRNOG00000016486 ENSRNOG00000002247 ENSRNOG00000017506 ENSRNOG00000018009 ENSRNOG00000001053 ENSRNOG00000031814 ENSRNOG00000004791 ENSRNOG00000028366 ENSRNOG00000030683 ENSRNOG00000012000 ENSRNOG00000017392 ENSRNOG00000013992 ENSRNOG00000002301 ENSRNOG00000006839 ENSRNOG00000018847 ENSRNOG00000004647 ENSRNOG00000005763 ENSRNOG00000009683 ENSRNOG00000027447 …	65	4.54	0.305566	1
amino acid metabolism	6	ENSRNOG00000003743 ENSRNOG00000000007	2	1.26	ENSRNOG00000011573 ENSRNOG00000016348 ENSRNOG00000016356 ENSRNOG00000003942 ENSRNOG00000004327 ENSRNOG00000013595 ENSRNOG00000023588 ENSRNOG00000001388 ENSRNOG00000018200 ENSRNOG00000001239 ENSRNOG00000017593 ENSRNOG00000013971 ENSRNOG00000008063 ENSRNOG00000020358 ENSRNOG00000011052 ENSRNOG00000020607 ENSRNOG00000011357 ENSRNOG00000003370 ENSRNOG00000019023 ENSRNOG00000011672 ENSRNOG00000002128 …	41	2.86	0.30895	1
exocytosis	6	ENSRNOG00000015420 ENSRNOG00000018159 ENSRNOG00000000105 ENSRNOG00000008001	4	2.52	ENSRNOG00000018217 ENSRNOG00000019433 ENSRNOG00000017392 ENSRNOG00000017333 ENSRNOG00000005131 ENSRNOG00000019302 ENSRNOG00000030510 ENSRNOG00000029165 ENSRNOG00000009617 ENSRNOG00000004527 ENSRNOG00000013149 ENSRNOG00000015670 ENSRNOG00000032576 ENSRNOG00000006989 ENSRNOG00000013804 ENSRNOG00000006426 ENSRNOG00000026828 ENSRNOG00000029912 ENSRNOG00000013536 ENSRNOG00000011582 ENSRNOG00000014721 …	22	1.54	0.32075	1
G-protein coupled receptor protein signaling pathway	6	ENSRNOG00000019973 ENSRNOG00000008943 ENSRNOG00000011023 ENSRNOG00000018834 ENSRNOG00000002390 ENSRNOG00000010063 ENSRNOG00000007126 ENSRNOG00000031535 ENSRNOG00000009980 ENSRNOG00000018692 ENSRNOG00000010803 ENSRNOG00000005700 ENSRNOG00000016547 ENSRNOG00000014862	14	8.81	ENSRNOG00000007374 ENSRNOG00000034005 ENSRNOG00000021074 ENSRNOG00000004488 ENSRNOG00000010780 ENSRNOG00000031456 ENSRNOG00000022943 ENSRNOG00000015860 ENSRNOG00000001409 ENSRNOG00000018385 ENSRNOG00000001287 ENSRNOG00000031188 ENSRNOG00000010946 ENSRNOG00000002360 ENSRNOG00000020205 ENSRNOG00000005446 ENSRNOG00000007066 ENSRNOG00000029069 ENSRNOG00000025748 ENSRNOG00000004060 ENSRNOG00000033543 …	96	6.7	0.321994	1
response to oxidative stress	6	ENSRNOG00000019048 ENSRNOG00000007946	2	1.26	ENSRNOG00000001890 ENSRNOG00000021809 ENSRNOG00000023258 ENSRNOG00000013604 ENSRNOG00000002115 ENSRNOG00000018454 ENSRNOG00000017716 ENSRNOG00000028347 ENSRNOG00000017854 ENSRNOG00000008364	10	0.7	0.340562	1
nuclear transport	6	ENSRNOG00000012630 ENSRNOG00000007998	2	1.26	ENSRNOG00000016486 ENSRNOG00000009094 ENSRNOG00000017392 ENSRNOG00000004647 ENSRNOG00000020660 ENSRNOG00000005042 ENSRNOG00000019601 ENSRNOG00000018704 ENSRNOG00000009275 ENSRNOG00000002433	10	0.7	0.340562	1
interphase of mitotic cell cycle	6	ENSRNOG00000007237	1	0.63	ENSRNOG00000005615 ENSRNOG00000019939 ENSRNOG00000018020	3	0.21	0.343809	1
regulation of lipid metabolism	6	ENSRNOG00000009980	1	0.63	ENSRNOG00000005498 ENSRNOG00000012799 ENSRNOG00000007706	3	0.21	0.343809	1
membrane fusion	6	ENSRNOG00000015420	1	0.63	ENSRNOG00000019556 ENSRNOG00000002301 ENSRNOG00000007231	3	0.21	0.343809	1
regulation of nucleocytoplasmic transport	6	ENSRNOG00000012630	1	0.63	ENSRNOG00000009094 ENSRNOG00000004647 ENSRNOG00000018704	3	0.21	0.343809	1
small GTPase mediated signal transduction	6	ENSRNOG00000019973 ENSRNOG00000012630 ENSRNOG00000012180 ENSRNOG00000006130 ENSRNOG00000024970 ENSRNOG00000014621 ENSRNOG00000008001	7	4.4	ENSRNOG00000004807 ENSRNOG00000021403 ENSRNOG00000010780 ENSRNOG00000018009 ENSRNOG00000002440 ENSRNOG00000004791 ENSRNOG00000019433 ENSRNOG00000013992 ENSRNOG00000006839 ENSRNOG00000018095 ENSRNOG00000005763 ENSRNOG00000005404 ENSRNOG00000001500 ENSRNOG00000013454 ENSRNOG00000007806 ENSRNOG00000003753 ENSRNOG00000013461 ENSRNOG00000012378 ENSRNOG00000013380 ENSRNOG00000016611 ENSRNOG00000013035 …	45	3.14	0.350869	1
anion transport	6	ENSRNOG00000003897 ENSRNOG00000006375 ENSRNOG00000010803 ENSRNOG00000016917 ENSRNOG00000014862	5	3.14	ENSRNOG00000005794 ENSRNOG00000019490 ENSRNOG00000029889 ENSRNOG00000014347 ENSRNOG00000001742 ENSRNOG00000011637 ENSRNOG00000002360 ENSRNOG00000005367 ENSRNOG00000015262 ENSRNOG00000003241 ENSRNOG00000012804 ENSRNOG00000013588 ENSRNOG00000018111 ENSRNOG00000011292 ENSRNOG00000016976 ENSRNOG00000008121 ENSRNOG00000015365 ENSRNOG00000008749 ENSRNOG00000011438 ENSRNOG00000023148 ENSRNOG00000019996 …	28	1.95	0.369861	1
immune cell activation	6	ENSRNOG00000013927 ENSRNOG00000018735	2	1.26	ENSRNOG00000007129 ENSRNOG00000015945 ENSRNOG00000016451 ENSRNOG00000004647 ENSRNOG00000009848 ENSRNOG00000007624 ENSRNOG00000002968 ENSRNOG00000001295 ENSRNOG00000020451 ENSRNOG00000000871 ENSRNOG00000020872	11	0.77	0.378346	1
neuron morphogenesis during differentiation	6	ENSRNOG00000006877 ENSRNOG00000001706	2	1.26	ENSRNOG00000004791 ENSRNOG00000018958 ENSRNOG00000018020 ENSRNOG00000018454 ENSRNOG00000009625 ENSRNOG00000029598 ENSRNOG00000001295 ENSRNOG00000006075 ENSRNOG00000016050 ENSRNOG00000014187 ENSRNOG00000014476	11	0.77	0.378346	1
amino acid derivative metabolism	6	No genes	0	0	ENSRNOG00000011573 ENSRNOG00000005424 ENSRNOG00000004327 ENSRNOG00000023588 ENSRNOG00000001889 ENSRNOG00000011672 ENSRNOG00000006916 ENSRNOG00000000585 ENSRNOG00000014573 ENSRNOG00000010872 ENSRNOG00000016349 ENSRNOG00000006104 ENSRNOG00000005333 ENSRNOG00000010262 ENSRNOG00000001597	15	1.05	0.387651	1
amine biosynthesis	6	No genes	0	0	ENSRNOG00000005424 ENSRNOG00000003942 ENSRNOG00000004327 ENSRNOG00000017593 ENSRNOG00000013971 ENSRNOG00000003370 ENSRNOG00000011672 ENSRNOG00000008837 ENSRNOG00000000585 ENSRNOG00000005602 ENSRNOG00000010658 ENSRNOG00000005333 ENSRNOG00000007546 ENSRNOG00000010262 ENSRNOG00000001597 ENSRNOG00000005428	16	1.12	0.393694	1
nitrogen compound biosynthesis	6	No genes	0	0	ENSRNOG00000005424 ENSRNOG00000003942 ENSRNOG00000004327 ENSRNOG00000017593 ENSRNOG00000013971 ENSRNOG00000003370 ENSRNOG00000011672 ENSRNOG00000008837 ENSRNOG00000000585 ENSRNOG00000005602 ENSRNOG00000010658 ENSRNOG00000005333 ENSRNOG00000007546 ENSRNOG00000010262 ENSRNOG00000001597 ENSRNOG00000005428	16	1.12	0.393694	1
tissue regeneration	6	ENSRNOG00000020248	1	0.63	ENSRNOG00000001528 ENSRNOG00000024848 ENSRNOG00000016587 ENSRNOG00000018454	4	0.28	0.40951	1
mitochondrial transport	6	ENSRNOG00000006375	1	0.63	ENSRNOG00000000281 ENSRNOG00000006871 ENSRNOG00000017716 ENSRNOG00000017854	4	0.28	0.40951	1
negative regulation of protein kinase activity	6	ENSRNOG00000001436	1	0.63	ENSRNOG00000000811 ENSRNOG00000012095 ENSRNOG00000007319 ENSRNOG00000015182	4	0.28	0.40951	1
alkene biosynthesis	6	ENSRNOG00000000907	1	0.63	ENSRNOG00000012972 ENSRNOG00000016690 ENSRNOG00000004494 ENSRNOG00000016122	4	0.28	0.40951	1
axon guidance	6	ENSRNOG00000006877	1	0.63	ENSRNOG00000018454 ENSRNOG00000009625 ENSRNOG00000006075 ENSRNOG00000014476	4	0.28	0.40951	1
alcohol biosynthesis	6	ENSRNOG00000015290	1	0.63	ENSRNOG00000016348 ENSRNOG00000012799 ENSRNOG00000001388 ENSRNOG00000019372	4	0.28	0.40951	1
regulation of secretion	6	ENSRNOG00000032707	1	0.63	ENSRNOG00000018009 ENSRNOG00000000503 ENSRNOG00000013963 ENSRNOG00000006306	4	0.28	0.40951	1
cytokine and chemokine mediated signaling pathway	6	ENSRNOG00000029543	1	0.63	ENSRNOG00000019587 ENSRNOG00000000187 ENSRNOG00000016575 ENSRNOG00000028015	4	0.28	0.40951	1
positive regulation of programmed cell death	6	ENSRNOG00000016346 ENSRNOG00000000837 ENSRNOG00000012439	3	1.89	ENSRNOG00000019142 ENSRNOG00000006997 ENSRNOG00000002833 ENSRNOG00000009848 ENSRNOG00000004303 ENSRNOG00000015365 ENSRNOG00000011039 ENSRNOG00000010475 ENSRNOG00000018454 ENSRNOG00000024011 ENSRNOG00000008645 ENSRNOG00000007649 ENSRNOG00000005392 ENSRNOG00000016551 ENSRNOG00000001295 ENSRNOG00000014117 ENSRNOG00000020383 ENSRNOG00000015182	18	1.26	0.458962	1
water-soluble vitamin metabolism	6	ENSRNOG00000015290	1	0.63	ENSRNOG00000008063 ENSRNOG00000018367 ENSRNOG00000030317 ENSRNOG00000016349 ENSRNOG00000028746	5	0.35	0.468671	1
regulation of exocytosis	6	ENSRNOG00000008001	1	0.63	ENSRNOG00000017392 ENSRNOG00000017333 ENSRNOG00000006989 ENSRNOG00000029912 ENSRNOG00000013536	5	0.35	0.468671	1
brain development	6	ENSRNOG00000010803	1	0.63	ENSRNOG00000023683 ENSRNOG00000007079 ENSRNOG00000024923 ENSRNOG00000029598 ENSRNOG00000010872	5	0.35	0.468671	1
DNA metabolism	6	ENSRNOG00000020701 ENSRNOG00000001349 ENSRNOG00000020102	3	1.89	ENSRNOG00000006532 ENSRNOG00000006067 ENSRNOG00000002983 ENSRNOG00000003026 ENSRNOG00000015134 ENSRNOG00000013167 ENSRNOG00000032888 ENSRNOG00000013005 ENSRNOG00000020707 ENSRNOG00000031993 ENSRNOG00000005861 ENSRNOG00000020615 ENSRNOG00000003890 ENSRNOG00000021264 ENSRNOG00000002877 ENSRNOG00000026132 ENSRNOG00000005064 ENSRNOG00000013604 ENSRNOG00000018623 ENSRNOG00000009742 ENSRNOG00000015796 …	46	3.21	0.472464	1
cellular macromolecule catabolism	6	ENSRNOG00000018911 ENSRNOG00000025383 ENSRNOG00000015290	3	1.89	ENSRNOG00000001214 ENSRNOG00000025496 ENSRNOG00000031310 ENSRNOG00000002343 ENSRNOG00000030869 ENSRNOG00000033283 ENSRNOG00000023647 ENSRNOG00000004078 ENSRNOG00000013386 ENSRNOG00000013141 ENSRNOG00000020979 ENSRNOG00000013395 ENSRNOG00000008063 ENSRNOG00000033411 ENSRNOG00000000456 ENSRNOG00000012086 ENSRNOG00000033669 ENSRNOG00000012938 ENSRNOG00000026991 ENSRNOG00000033711 ENSRNOG00000018367 …	49	3.42	0.476927	1
cellular lipid metabolism	6	ENSRNOG00000016552 ENSRNOG00000012966 ENSRNOG00000005425 ENSRNOG00000018735 ENSRNOG00000009552 ENSRNOG00000009946 ENSRNOG00000002525 ENSRNOG00000009980 ENSRNOG00000015290 ENSRNOG00000000907 ENSRNOG00000014254	11	6.92	ENSRNOG00000010284 ENSRNOG00000019454 ENSRNOG00000018114 ENSRNOG00000006779 ENSRNOG00000008074 ENSRNOG00000001142 ENSRNOG00000010633 ENSRNOG00000026745 ENSRNOG00000001267 ENSRNOG00000020395 ENSRNOG00000016403 ENSRNOG00000012879 ENSRNOG00000001762 ENSRNOG00000012799 ENSRNOG00000012972 ENSRNOG00000000196 ENSRNOG00000017392 ENSRNOG00000014365 ENSRNOG00000010438 ENSRNOG00000013279 ENSRNOG00000005861 …	82	5.72	0.480437	1
establishment of cellular localization	6	ENSRNOG00000012630 ENSRNOG00000007998 ENSRNOG00000010550 ENSRNOG00000003402 ENSRNOG00000006130 ENSRNOG00000006375 ENSRNOG00000014621 ENSRNOG00000012644	8	5.03	ENSRNOG00000018654 ENSRNOG00000004807 ENSRNOG00000016486 ENSRNOG00000020213 ENSRNOG00000002247 ENSRNOG00000017506 ENSRNOG00000021403 ENSRNOG00000009781 ENSRNOG00000001455 ENSRNOG00000018009 ENSRNOG00000001053 ENSRNOG00000031814 ENSRNOG00000009094 ENSRNOG00000004791 ENSRNOG00000028366 ENSRNOG00000030683 ENSRNOG00000012000 ENSRNOG00000017392 ENSRNOG00000013992 ENSRNOG00000002301 ENSRNOG00000000821 …	96	6.7	0.500992	1
intracellular transport	6	ENSRNOG00000012630 ENSRNOG00000007998 ENSRNOG00000010550 ENSRNOG00000003402 ENSRNOG00000006130 ENSRNOG00000006375 ENSRNOG00000014621 ENSRNOG00000012644	8	5.03	ENSRNOG00000018654 ENSRNOG00000004807 ENSRNOG00000016486 ENSRNOG00000020213 ENSRNOG00000002247 ENSRNOG00000017506 ENSRNOG00000021403 ENSRNOG00000009781 ENSRNOG00000001455 ENSRNOG00000018009 ENSRNOG00000001053 ENSRNOG00000031814 ENSRNOG00000009094 ENSRNOG00000004791 ENSRNOG00000028366 ENSRNOG00000030683 ENSRNOG00000012000 ENSRNOG00000017392 ENSRNOG00000013992 ENSRNOG00000002301 ENSRNOG00000000821 …	96	6.7	0.500992	1
proton transport	6	ENSRNOG00000004846	1	0.63	ENSRNOG00000021123 ENSRNOG00000015320 ENSRNOG00000001551 ENSRNOG00000006542 ENSRNOG00000001991 ENSRNOG00000026842 ENSRNOG00000018045 ENSRNOG00000004893 ENSRNOG00000007392 ENSRNOG00000013305 ENSRNOG00000001992 ENSRNOG00000007290 ENSRNOG00000014625 ENSRNOG00000020985 ENSRNOG00000009080 ENSRNOG00000011891 ENSRNOG00000001285 ENSRNOG00000007235 ENSRNOG00000003626 ENSRNOG00000020685 ENSRNOG00000002840 …	23	1.61	0.503384	1
steroid biosynthesis	6	ENSRNOG00000016552	1	0.63	ENSRNOG00000019454 ENSRNOG00000008074 ENSRNOG00000001267 ENSRNOG00000020395 ENSRNOG00000012799 ENSRNOG00000000196 ENSRNOG00000017392 ENSRNOG00000027042 ENSRNOG00000019120 ENSRNOG00000016690 ENSRNOG00000002826 ENSRNOG00000010208 ENSRNOG00000004903 ENSRNOG00000032297 ENSRNOG00000009592 ENSRNOG00000030111 ENSRNOG00000007706 ENSRNOG00000009488 ENSRNOG00000020776 ENSRNOG00000017099 ENSRNOG00000013376 …	24	1.67	0.50417	1
enzyme linked receptor protein signaling pathway	6	ENSRNOG00000006877	1	0.63	ENSRNOG00000005334 ENSRNOG00000030285 ENSRNOG00000007129 ENSRNOG00000007036 ENSRNOG00000020205 ENSRNOG00000029986 ENSRNOG00000002227 ENSRNOG00000012094 ENSRNOG00000008620 ENSRNOG00000018359 ENSRNOG00000002093 ENSRNOG00000003990 ENSRNOG00000002024 ENSRNOG00000013344 ENSRNOG00000018674 ENSRNOG00000014477 ENSRNOG00000000830 ENSRNOG00000018483 ENSRNOG00000005033 ENSRNOG00000018839 ENSRNOG00000019228 …	24	1.67	0.50417	1
nucleotide biosynthesis	6	ENSRNOG00000004846	1	0.63	ENSRNOG00000021123 ENSRNOG00000015320 ENSRNOG00000001551 ENSRNOG00000006542 ENSRNOG00000001991 ENSRNOG00000018045 ENSRNOG00000007392 ENSRNOG00000014776 ENSRNOG00000015511 ENSRNOG00000001992 ENSRNOG00000004890 ENSRNOG00000014625 ENSRNOG00000002128 ENSRNOG00000004160 ENSRNOG00000009080 ENSRNOG00000005602 ENSRNOG00000011891 ENSRNOG00000002229 ENSRNOG00000007235 ENSRNOG00000003626 ENSRNOG00000032152 …	26	1.81	0.511201	1
cation transport	6	ENSRNOG00000017912 ENSRNOG00000021130 ENSRNOG00000021128 ENSRNOG00000018804 ENSRNOG00000000465 ENSRNOG00000006375 ENSRNOG00000004846 ENSRNOG00000019118 ENSRNOG00000005206	9	5.66	ENSRNOG00000009542 ENSRNOG00000003872 ENSRNOG00000021123 ENSRNOG00000005794 ENSRNOG00000011501 ENSRNOG00000015320 ENSRNOG00000019959 ENSRNOG00000004899 ENSRNOG00000006957 ENSRNOG00000022946 ENSRNOG00000004918 ENSRNOG00000029342 ENSRNOG00000001296 ENSRNOG00000008078 ENSRNOG00000001551 ENSRNOG00000021137 ENSRNOG00000020010 ENSRNOG00000004077 ENSRNOG00000021102 ENSRNOG00000011913 ENSRNOG00000006542 …	107	7.47	0.519537	1
regulation of protein kinase activity	6	ENSRNOG00000001436	1	0.63	ENSRNOG00000012799 ENSRNOG00000000811 ENSRNOG00000012095 ENSRNOG00000007319 ENSRNOG00000020451 ENSRNOG00000015182	6	0.42	0.521938	1
carbohydrate biosynthesis	6	ENSRNOG00000015290	1	0.63	ENSRNOG00000016348 ENSRNOG00000012799 ENSRNOG00000001388 ENSRNOG00000014365 ENSRNOG00000011146 ENSRNOG00000018725 ENSRNOG00000019372	7	0.49	0.569895	1
secretory pathway	6	ENSRNOG00000015420 ENSRNOG00000010550 ENSRNOG00000018159 ENSRNOG00000000105 ENSRNOG00000008001	5	3.14	ENSRNOG00000004807 ENSRNOG00000017506 ENSRNOG00000018217 ENSRNOG00000001053 ENSRNOG00000004791 ENSRNOG00000019433 ENSRNOG00000012000 ENSRNOG00000017392 ENSRNOG00000017333 ENSRNOG00000002301 ENSRNOG00000005131 ENSRNOG00000019302 ENSRNOG00000030510 ENSRNOG00000006139 ENSRNOG00000029165 ENSRNOG00000007806 ENSRNOG00000009617 ENSRNOG00000018650 ENSRNOG00000004527 ENSRNOG00000013149 ENSRNOG00000015670 …	37	2.58	0.603322	1
membrane lipid biosynthesis	6	No genes	0	0	ENSRNOG00000010284 ENSRNOG00000001762 ENSRNOG00000012799 ENSRNOG00000002142 ENSRNOG00000015124 ENSRNOG00000009345 ENSRNOG00000017723 ENSRNOG00000020451 ENSRNOG00000015895	9	0.63	0.611439	1
hormone biosynthesis	6	No genes	0	0	ENSRNOG00000019454 ENSRNOG00000008074 ENSRNOG00000000196 ENSRNOG00000017392 ENSRNOG00000011672 ENSRNOG00000010208 ENSRNOG00000025019 ENSRNOG00000030111 ENSRNOG00000006104	9	0.63	0.611439	1
amino acid derivative biosynthesis	6	No genes	0	0	ENSRNOG00000011573 ENSRNOG00000005424 ENSRNOG00000004327 ENSRNOG00000011672 ENSRNOG00000000585 ENSRNOG00000014573 ENSRNOG00000005333 ENSRNOG00000010262 ENSRNOG00000001597	9	0.63	0.611439	1
regulation of cellular biosynthesis	6	No genes	0	0	ENSRNOG00000015655 ENSRNOG00000012799 ENSRNOG00000010218 ENSRNOG00000004647 ENSRNOG00000018020 ENSRNOG00000006069 ENSRNOG00000021270 ENSRNOG00000017158 ENSRNOG00000001295 ENSRNOG00000009432 ENSRNOG00000015182	11	0.77	0.61519	1
synaptic vesicle transport	6	No genes	0	0	ENSRNOG00000017506 ENSRNOG00000017333 ENSRNOG00000008017 ENSRNOG00000019302 ENSRNOG00000029165 ENSRNOG00000015670 ENSRNOG00000032576 ENSRNOG00000008890 ENSRNOG00000006426 ENSRNOG00000029912 ENSRNOG00000000994	11	0.77	0.61519	1
negative regulation of protein metabolism	6	No genes	0	0	ENSRNOG00000015396 ENSRNOG00000015655 ENSRNOG00000012799 ENSRNOG00000004647 ENSRNOG00000018020 ENSRNOG00000017428 ENSRNOG00000014230 ENSRNOG00000005133 ENSRNOG00000011841 ENSRNOG00000015182 ENSRNOG00000014476	11	0.77	0.61519	1
sensory perception of chemical stimulus	6	No genes	0	0	ENSRNOG00000012337 ENSRNOG00000007019 ENSRNOG00000001379 ENSRNOG00000029700 ENSRNOG00000031936 ENSRNOG00000018606 ENSRNOG00000029726 ENSRNOG00000021468 ENSRNOG00000017609 ENSRNOG00000019094 ENSRNOG00000020827	11	0.77	0.61519	1
biogenic amine metabolism	6	No genes	0	0	ENSRNOG00000005424 ENSRNOG00000004327 ENSRNOG00000023588 ENSRNOG00000001889 ENSRNOG00000011672 ENSRNOG00000006916 ENSRNOG00000000585 ENSRNOG00000006104 ENSRNOG00000005333 ENSRNOG00000010262 ENSRNOG00000001597	11	0.77	0.61519	1
regulation of protein biosynthesis	6	No genes	0	0	ENSRNOG00000015655 ENSRNOG00000012799 ENSRNOG00000010218 ENSRNOG00000004647 ENSRNOG00000018020 ENSRNOG00000006069 ENSRNOG00000021270 ENSRNOG00000017158 ENSRNOG00000001295 ENSRNOG00000009432 ENSRNOG00000015182	11	0.77	0.61519	1
Wnt receptor signaling pathway	6	No genes	0	0	ENSRNOG00000017106 ENSRNOG00000018529 ENSRNOG00000002833 ENSRNOG00000008927 ENSRNOG00000013239 ENSRNOG00000003612 ENSRNOG00000016620 ENSRNOG00000005276 ENSRNOG00000020414 ENSRNOG00000020423 ENSRNOG00000029133 ENSRNOG00000015182	12	0.84	0.62216	1
lipid catabolism	6	No genes	0	0	ENSRNOG00000027042 ENSRNOG00000021150 ENSRNOG00000002896 ENSRNOG00000001153 ENSRNOG00000012843 ENSRNOG00000028156 ENSRNOG00000019448 ENSRNOG00000016340 ENSRNOG00000004810 ENSRNOG00000012181 ENSRNOG00000027252 ENSRNOG00000019077	12	0.84	0.62216	1
ribosome biogenesis and assembly	6	No genes	0	0	ENSRNOG00000016486 ENSRNOG00000033945 ENSRNOG00000029130 ENSRNOG00000022961 ENSRNOG00000031532 ENSRNOG00000032965 ENSRNOG00000033652 ENSRNOG00000017979 ENSRNOG00000033843 ENSRNOG00000005071 ENSRNOG00000029423 ENSRNOG00000001148	12	0.84	0.62216	1
regulated secretory pathway	6	No genes	0	0	ENSRNOG00000017506 ENSRNOG00000017333 ENSRNOG00000019302 ENSRNOG00000029165 ENSRNOG00000018650 ENSRNOG00000015670 ENSRNOG00000010365 ENSRNOG00000032576 ENSRNOG00000018901 ENSRNOG00000006426 ENSRNOG00000029912 ENSRNOG00000007364 ENSRNOG00000000994	13	0.91	0.631606	1
neurotransmitter secretion	6	No genes	0	0	ENSRNOG00000017506 ENSRNOG00000017333 ENSRNOG00000019302 ENSRNOG00000029165 ENSRNOG00000018650 ENSRNOG00000015670 ENSRNOG00000010365 ENSRNOG00000032576 ENSRNOG00000018901 ENSRNOG00000006426 ENSRNOG00000029912 ENSRNOG00000007364 ENSRNOG00000000994	13	0.91	0.631606	1
carboxylic acid transport	6	ENSRNOG00000009552 ENSRNOG00000004133	2	1.26	ENSRNOG00000005794 ENSRNOG00000011016 ENSRNOG00000005367 ENSRNOG00000016163 ENSRNOG00000018111 ENSRNOG00000009019 ENSRNOG00000000281 ENSRNOG00000018824 ENSRNOG00000018607 ENSRNOG00000007006 ENSRNOG00000000924 ENSRNOG00000024039	12	0.84	0.642966	1
cellular carbohydrate metabolism	6	ENSRNOG00000018911 ENSRNOG00000025383 ENSRNOG00000000007 ENSRNOG00000015290	4	2.52	ENSRNOG00000001214 ENSRNOG00000016348 ENSRNOG00000031310 ENSRNOG00000030869 ENSRNOG00000012799 ENSRNOG00000033283 ENSRNOG00000007583 ENSRNOG00000009715 ENSRNOG00000023647 ENSRNOG00000001388 ENSRNOG00000004078 ENSRNOG00000013141 ENSRNOG00000014365 ENSRNOG00000013395 ENSRNOG00000008063 ENSRNOG00000033669 ENSRNOG00000026991 ENSRNOG00000033711 ENSRNOG00000018367 ENSRNOG00000013949 ENSRNOG00000030317 …	53	3.7	0.651052	1
negative regulation of progression through cell cycle	6	ENSRNOG00000020701 ENSRNOG00000012852	2	1.26	ENSRNOG00000021403 ENSRNOG00000003338 ENSRNOG00000021206 ENSRNOG00000005615 ENSRNOG00000012153 ENSRNOG00000010756 ENSRNOG00000018020 ENSRNOG00000006789 ENSRNOG00000016029 ENSRNOG00000007249 ENSRNOG00000010258 ENSRNOG00000000521 ENSRNOG00000020423 ENSRNOG00000010178	14	0.98	0.669605	1
negative regulation of cellular metabolism	6	ENSRNOG00000012410 ENSRNOG00000020102	2	1.26	ENSRNOG00000015655 ENSRNOG00000012799 ENSRNOG00000013300 ENSRNOG00000001183 ENSRNOG00000001789 ENSRNOG00000017392 ENSRNOG00000005480 ENSRNOG00000004647 ENSRNOG00000002833 ENSRNOG00000018359 ENSRNOG00000018020 ENSRNOG00000006831 ENSRNOG00000016299 ENSRNOG00000015182	14	0.98	0.669605	1
cation homeostasis	6	ENSRNOG00000018804	1	0.63	ENSRNOG00000015860 ENSRNOG00000011913 ENSRNOG00000020843 ENSRNOG00000033238 ENSRNOG00000017060 ENSRNOG00000022619 ENSRNOG00000002559 ENSRNOG00000007290 ENSRNOG00000018958 ENSRNOG00000029082 ENSRNOG00000026651 ENSRNOG00000034150 ENSRNOG00000031506 ENSRNOG00000001295 ENSRNOG00000015075 ENSRNOG00000011726 ENSRNOG00000020263 ENSRNOG00000011815	18	1.26	0.713073	1
cofactor biosynthesis	6	ENSRNOG00000004846	1	0.63	ENSRNOG00000006302 ENSRNOG00000021123 ENSRNOG00000015320 ENSRNOG00000028366 ENSRNOG00000001551 ENSRNOG00000006542 ENSRNOG00000017593 ENSRNOG00000001991 ENSRNOG00000018045 ENSRNOG00000013409 ENSRNOG00000007392 ENSRNOG00000001992 ENSRNOG00000014625 ENSRNOG00000009080 ENSRNOG00000005602 ENSRNOG00000011891 ENSRNOG00000007235 ENSRNOG00000003626 ENSRNOG00000002840 ENSRNOG00000016000 ENSRNOG00000010390	21	1.47	0.717318	1
chromosome organization and biogenesis	6	ENSRNOG00000020102	1	0.63	ENSRNOG00000006532 ENSRNOG00000006067 ENSRNOG00000015134 ENSRNOG00000013167 ENSRNOG00000032888 ENSRNOG00000022325 ENSRNOG00000020707 ENSRNOG00000020615 ENSRNOG00000003890 ENSRNOG00000002877 ENSRNOG00000013604 ENSRNOG00000004457 ENSRNOG00000021682 ENSRNOG00000022146 ENSRNOG00000033377 ENSRNOG00000010386 ENSRNOG00000010274 ENSRNOG00000000488 ENSRNOG00000028928 ENSRNOG00000028984 ENSRNOG00000000604 …	22	1.54	0.721356	1
protein transport	6	ENSRNOG00000015420 ENSRNOG00000012630 ENSRNOG00000012180 ENSRNOG00000020466 ENSRNOG00000003402 ENSRNOG00000006130 ENSRNOG00000014621 ENSRNOG00000008001	8	5.03	ENSRNOG00000018654 ENSRNOG00000004807 ENSRNOG00000016486 ENSRNOG00000002247 ENSRNOG00000017506 ENSRNOG00000000455 ENSRNOG00000021403 ENSRNOG00000018009 ENSRNOG00000001053 ENSRNOG00000031814 ENSRNOG00000004791 ENSRNOG00000028366 ENSRNOG00000015945 ENSRNOG00000030683 ENSRNOG00000019433 ENSRNOG00000012000 ENSRNOG00000017392 ENSRNOG00000013992 ENSRNOG00000002301 ENSRNOG00000006839 ENSRNOG00000018847 …	89	6.21	0.72607	1
neuron differentiation	6	ENSRNOG00000006877 ENSRNOG00000001436 ENSRNOG00000001706	3	1.89	ENSRNOG00000023683 ENSRNOG00000003338 ENSRNOG00000004791 ENSRNOG00000019556 ENSRNOG00000019716 ENSRNOG00000020205 ENSRNOG00000001416 ENSRNOG00000024923 ENSRNOG00000018958 ENSRNOG00000032576 ENSRNOG00000010475 ENSRNOG00000018020 ENSRNOG00000018454 ENSRNOG00000009625 ENSRNOG00000029598 ENSRNOG00000005133 ENSRNOG00000016558 ENSRNOG00000009345 ENSRNOG00000011857 ENSRNOG00000014611 ENSRNOG00000001295 …	25	1.74	0.754432	1
RNA metabolism	6	ENSRNOG00000003743 ENSRNOG00000007998	2	1.26	ENSRNOG00000016698 ENSRNOG00000018067 ENSRNOG00000016486 ENSRNOG00000015588 ENSRNOG00000015976 ENSRNOG00000001996 ENSRNOG00000002874 ENSRNOG00000005243 ENSRNOG00000015231 ENSRNOG00000010448 ENSRNOG00000020358 ENSRNOG00000011052 ENSRNOG00000020744 ENSRNOG00000019023 ENSRNOG00000001783 ENSRNOG00000019975 ENSRNOG00000011561 ENSRNOG00000000867 ENSRNOG00000005332 ENSRNOG00000020601 ENSRNOG00000005707 …	27	1.88	0.761707	1
monosaccharide metabolism	6	ENSRNOG00000018911 ENSRNOG00000025383 ENSRNOG00000015290	3	1.89	ENSRNOG00000001214 ENSRNOG00000016348 ENSRNOG00000031310 ENSRNOG00000030869 ENSRNOG00000012799 ENSRNOG00000033283 ENSRNOG00000023647 ENSRNOG00000001388 ENSRNOG00000004078 ENSRNOG00000013141 ENSRNOG00000008063 ENSRNOG00000033669 ENSRNOG00000026991 ENSRNOG00000033711 ENSRNOG00000018367 ENSRNOG00000030317 ENSRNOG00000030224 ENSRNOG00000013103 ENSRNOG00000012052 ENSRNOG00000004162 ENSRNOG00000033506 …	38	2.65	0.792011	1
synaptic transmission	6	ENSRNOG00000001436 ENSRNOG00000000007 ENSRNOG00000010803	3	1.89	ENSRNOG00000007374 ENSRNOG00000017506 ENSRNOG00000006957 ENSRNOG00000004327 ENSRNOG00000007456 ENSRNOG00000033942 ENSRNOG00000001889 ENSRNOG00000018385 ENSRNOG00000018200 ENSRNOG00000017392 ENSRNOG00000017333 ENSRNOG00000019716 ENSRNOG00000008017 ENSRNOG00000020310 ENSRNOG00000009683 ENSRNOG00000014231 ENSRNOG00000019302 ENSRNOG00000029165 ENSRNOG00000030317 ENSRNOG00000002559 ENSRNOG00000018650 …	40	2.79	0.794682	1
energy derivation by oxidation of organic compounds	6	ENSRNOG00000018911 ENSRNOG00000025383 ENSRNOG00000000007 ENSRNOG00000015290	4	2.52	ENSRNOG00000001214 ENSRNOG00000016348 ENSRNOG00000031310 ENSRNOG00000030869 ENSRNOG00000012799 ENSRNOG00000033283 ENSRNOG00000007583 ENSRNOG00000009715 ENSRNOG00000023647 ENSRNOG00000001388 ENSRNOG00000004078 ENSRNOG00000013141 ENSRNOG00000008063 ENSRNOG00000033669 ENSRNOG00000026991 ENSRNOG00000033711 ENSRNOG00000018367 ENSRNOG00000013949 ENSRNOG00000030317 ENSRNOG00000030224 ENSRNOG00000013103 …	47	3.28	0.812483	1
positive regulation of cell activation	6	No genes	0	0	ENSRNOG00000009848 ENSRNOG00000020451	2	0.14	1	1
synaptogenesis	6	No genes	0	0	ENSRNOG00000015602 ENSRNOG00000032576	2	0.14	1	1
regulation of phosphorus metabolism	6	No genes	0	0	ENSRNOG00000019228 ENSRNOG00000020451 ENSRNOG00000015182	3	0.21	1	1
peroxisome organization and biogenesis	6	No genes	0	0	ENSRNOG00000015003 ENSRNOG00000016655	2	0.14	1	1
transcytosis	6	No genes	0	0	ENSRNOG00000002301	1	0.07	1	1
sulfur utilization	6	No genes	0	0	ENSRNOG00000011311	1	0.07	1	1
regulation of microtubule polymerization or depolymerization	6	No genes	0	0	ENSRNOG00000017428 ENSRNOG00000014230 ENSRNOG00000005133 ENSRNOG00000011841	4	0.28	1	1
lipopolysaccharide biosynthesis	6	No genes	0	0	ENSRNOG00000014365	1	0.07	1	1
detection of light stimulus	6	No genes	0	0	ENSRNOG00000006874	1	0.07	1	1
lysosomal transport	6	No genes	0	0	ENSRNOG00000021403	1	0.07	1	1
endosome organization and biogenesis	6	No genes	0	0	ENSRNOG00000021403 ENSRNOG00000018901 ENSRNOG00000013536	3	0.21	1	1
regulation of megakaryocyte differentiation	6	No genes	0	0	ENSRNOG00000028015	1	0.07	1	1
regulation of glucose import	6	No genes	0	0	ENSRNOG00000012799	1	0.07	1	1
cytoskeleton organization and biogenesis	6	ENSRNOG00000003975 ENSRNOG00000012630 ENSRNOG00000001436 ENSRNOG00000014170	4	2.52	ENSRNOG00000015396 ENSRNOG00000020213 ENSRNOG00000027520 ENSRNOG00000033360 ENSRNOG00000010780 ENSRNOG00000009781 ENSRNOG00000001455 ENSRNOG00000004791 ENSRNOG00000015945 ENSRNOG00000018110 ENSRNOG00000000821 ENSRNOG00000031364 ENSRNOG00000021184 ENSRNOG00000006178 ENSRNOG00000016715 ENSRNOG00000002833 ENSRNOG00000009683 ENSRNOG00000030317 ENSRNOG00000016810 ENSRNOG00000004177 ENSRNOG00000011394 …	41	2.86	1	1
Golgi organization and biogenesis	6	No genes	0	0	ENSRNOG00000005763	1	0.07	1	1
S-adenosylmethionine metabolism	6	No genes	0	0	ENSRNOG00000016349	1	0.07	1	1
spermatogenesis	6	ENSRNOG00000013927	1	0.63	ENSRNOG00000009411 ENSRNOG00000004284 ENSRNOG00000003148 ENSRNOG00000013604 ENSRNOG00000017683 ENSRNOG00000019638 ENSRNOG00000016460 ENSRNOG00000020058	8	0.56	1	1
negative regulation of cellular defense response	6	No genes	0	0	ENSRNOG00000004647	1	0.07	1	1
stress-activated protein kinase signaling pathway	6	No genes	0	0	ENSRNOG00000015134 ENSRNOG00000020155 ENSRNOG00000002823 ENSRNOG00000006938 ENSRNOG00000006889 ENSRNOG00000002079	6	0.42	1	1
regulation of axon extension	6	No genes	0	0	ENSRNOG00000018454 ENSRNOG00000009625	2	0.14	1	1
cell growth	6	ENSRNOG00000029543 ENSRNOG00000028930	2	1.26	ENSRNOG00000016486 ENSRNOG00000018233 ENSRNOG00000010780 ENSRNOG00000028629 ENSRNOG00000017392 ENSRNOG00000004284 ENSRNOG00000001528 ENSRNOG00000023226 ENSRNOG00000016957 ENSRNOG00000010756 ENSRNOG00000018958 ENSRNOG00000018020 ENSRNOG00000008965 ENSRNOG00000008645 ENSRNOG00000007468 ENSRNOG00000005276 ENSRNOG00000013963 ENSRNOG00000010178 ENSRNOG00000015182	19	1.33	1	1
glyoxylate metabolism	6	No genes	0	0	ENSRNOG00000015020	1	0.07	1	1
biopolymer biosynthesis	6	No genes	0	0	ENSRNOG00000014365 ENSRNOG00000011146 ENSRNOG00000018725	3	0.21	1	1
cytokine metabolism	6	No genes	0	0	ENSRNOG00000004647 ENSRNOG00000009848 ENSRNOG00000001295	3	0.21	1	1
coumarin metabolism	6	No genes	0	0	ENSRNOG00000020928	1	0.07	1	1
Golgi vesicle transport	6	ENSRNOG00000010550	1	0.63	ENSRNOG00000004807 ENSRNOG00000001053 ENSRNOG00000004791 ENSRNOG00000012000 ENSRNOG00000002301 ENSRNOG00000005763 ENSRNOG00000006139 ENSRNOG00000007806 ENSRNOG00000018901 ENSRNOG00000003971 ENSRNOG00000010326 ENSRNOG00000033155	12	0.84	1	1
sulfur amino acid metabolism	6	No genes	0	0	ENSRNOG00000017593 ENSRNOG00000005602 ENSRNOG00000010658 ENSRNOG00000000158	4	0.28	1	1
acrosome formation	6	No genes	0	0	ENSRNOG00000009411	1	0.07	1	1
M phase of meiotic cell cycle	6	No genes	0	0	ENSRNOG00000020213 ENSRNOG00000004529 ENSRNOG00000018510	3	0.21	1	1
negative regulation of bone remodeling	6	No genes	0	0	ENSRNOG00000008336	1	0.07	1	1
nucleobase biosynthesis	6	No genes	0	0	ENSRNOG00000002128	1	0.07	1	1
entry into host	6	No genes	0	0	ENSRNOG00000020451	1	0.07	1	1
regulation of circadian sleep/wake cycle	6	No genes	0	0	ENSRNOG00000013395 ENSRNOG00000009848 ENSRNOG00000030317 ENSRNOG00000010278 ENSRNOG00000015550	5	0.35	1	1
hydrogen peroxide catabolism	6	No genes	0	0	ENSRNOG00000008364	1	0.07	1	1
aromatic compound biosynthesis	6	No genes	0	0	ENSRNOG00000028366 ENSRNOG00000015455 ENSRNOG00000000566 ENSRNOG00000003253 ENSRNOG00000011039	5	0.35	1	1
amino acid derivative catabolism	6	No genes	0	0	ENSRNOG00000023588 ENSRNOG00000006916	2	0.14	1	1
vasculogenesis	6	No genes	0	0	ENSRNOG00000019388	1	0.07	1	1
mitochondrial membrane organization and biogenesis	6	No genes	0	0	ENSRNOG00000018654 ENSRNOG00000000320 ENSRNOG00000020876	3	0.21	1	1
response to nicotine	6	No genes	0	0	ENSRNOG00000020778	1	0.07	1	1
amine catabolism	6	ENSRNOG00000000007	1	0.63	ENSRNOG00000016348 ENSRNOG00000013595 ENSRNOG00000023588 ENSRNOG00000020607 ENSRNOG00000006916 ENSRNOG00000013304 ENSRNOG00000001338 ENSRNOG00000006727 ENSRNOG00000004502	9	0.63	1	1
substrate-bound cell migration	6	No genes	0	0	ENSRNOG00000009683	1	0.07	1	1
sterol metabolism	6	ENSRNOG00000016552 ENSRNOG00000009946	2	1.26	ENSRNOG00000008074 ENSRNOG00000020395 ENSRNOG00000012799 ENSRNOG00000019120 ENSRNOG00000016690 ENSRNOG00000004903 ENSRNOG00000032297 ENSRNOG00000003387 ENSRNOG00000009592 ENSRNOG00000007706 ENSRNOG00000009488 ENSRNOG00000020776 ENSRNOG00000013376 ENSRNOG00000007234 ENSRNOG00000021314 ENSRNOG00000016122 ENSRNOG00000027491	17	1.19	1	1
positive regulation of protein metabolism	6	No genes	0	0	ENSRNOG00000020451	1	0.07	1	1
nucleobase metabolism	6	No genes	0	0	ENSRNOG00000014405 ENSRNOG00000002128	2	0.14	1	1
urea cycle	6	No genes	0	0	ENSRNOG00000003370 ENSRNOG00000008837 ENSRNOG00000013304	3	0.21	1	1
negative regulation of adenylate cyclase activity	6	No genes	0	0	ENSRNOG00000013902	1	0.07	1	1
regulation of carbohydrate metabolism	6	No genes	0	0	ENSRNOG00000005498 ENSRNOG00000012799	2	0.14	1	1
skeletal muscle fiber development	6	No genes	0	0	ENSRNOG00000007443 ENSRNOG00000004284 ENSRNOG00000008645 ENSRNOG00000003772	4	0.28	1	1
aromatic amino acid family metabolism	6	No genes	0	0	ENSRNOG00000016348 ENSRNOG00000001239 ENSRNOG00000011672 ENSRNOG00000001338	4	0.28	1	1
positive regulation of caspase activity	6	No genes	0	0	ENSRNOG00000010756 ENSRNOG00000015365 ENSRNOG00000020876	3	0.21	1	1
alcohol catabolism	6	ENSRNOG00000018911 ENSRNOG00000025383 ENSRNOG00000015290	3	1.89	ENSRNOG00000001214 ENSRNOG00000031310 ENSRNOG00000030869 ENSRNOG00000019213 ENSRNOG00000033283 ENSRNOG00000023647 ENSRNOG00000004078 ENSRNOG00000013141 ENSRNOG00000008063 ENSRNOG00000033669 ENSRNOG00000026991 ENSRNOG00000033711 ENSRNOG00000018367 ENSRNOG00000030317 ENSRNOG00000030224 ENSRNOG00000013103 ENSRNOG00000033506 ENSRNOG00000026928 ENSRNOG00000013000 ENSRNOG00000002467 ENSRNOG00000033057 …	30	2.09	1	1
regulation of innate immune response	6	No genes	0	0	ENSRNOG00000016451	1	0.07	1	1
circadian sleep/wake cycle, sleep	6	No genes	0	0	ENSRNOG00000013395 ENSRNOG00000009848 ENSRNOG00000030317 ENSRNOG00000010278 ENSRNOG00000015550	5	0.35	1	1
serotonin metabolism	6	No genes	0	0	ENSRNOG00000004327 ENSRNOG00000011672	2	0.14	1	1
cell wall catabolism	6	No genes	0	0	ENSRNOG00000005825	1	0.07	1	1
cofactor catabolism	6	No genes	0	0	ENSRNOG00000018740 ENSRNOG00000003653 ENSRNOG00000015020 ENSRNOG00000006889 ENSRNOG00000014117 ENSRNOG00000005061	6	0.42	1	1
phenol metabolism	6	No genes	0	0	ENSRNOG00000004327 ENSRNOG00000001889 ENSRNOG00000010262 ENSRNOG00000001597	4	0.28	1	1
regulation of cellular defense response	6	No genes	0	0	ENSRNOG00000004647	1	0.07	1	1
regulation of smooth muscle contraction	6	No genes	0	0	ENSRNOG00000011928	1	0.07	1	1
positive regulation of 1-phosphatidylinositol 4-kinase activity	6	No genes	0	0	ENSRNOG00000020451	1	0.07	1	1
response to metal ion	6	No genes	0	0	ENSRNOG00000007081	1	0.07	1	1
regulation of immune response	6	ENSRNOG00000018735	1	0.63	ENSRNOG00000016451 ENSRNOG00000004647 ENSRNOG00000013604 ENSRNOG00000009848 ENSRNOG00000006889 ENSRNOG00000001295 ENSRNOG00000020451 ENSRNOG00000020872	8	0.56	1	1
regulation of monocyte differentiation	6	No genes	0	0	ENSRNOG00000008336	1	0.07	1	1
intra-Golgi transport	6	No genes	0	0	ENSRNOG00000012000 ENSRNOG00000002301	2	0.14	1	1
neuron migration	6	No genes	0	0	ENSRNOG00000007079	1	0.07	1	1
circadian sleep/wake cycle	6	No genes	0	0	ENSRNOG00000013395 ENSRNOG00000009848 ENSRNOG00000030317 ENSRNOG00000010278 ENSRNOG00000015550	5	0.35	1	1
negative regulation of cell size	6	ENSRNOG00000028930	1	0.63	ENSRNOG00000010780 ENSRNOG00000017392 ENSRNOG00000004284 ENSRNOG00000010756 ENSRNOG00000018958 ENSRNOG00000018020 ENSRNOG00000010178 ENSRNOG00000015182	8	0.56	1	1
thyroid hormone metabolism	6	No genes	0	0	ENSRNOG00000006104	1	0.07	1	1
entry into cell of other organism during symbiotic interaction	6	No genes	0	0	ENSRNOG00000020451	1	0.07	1	1
antigen processing	6	ENSRNOG00000000451	1	0.63	ENSRNOG00000000456 ENSRNOG00000032844 ENSRNOG00000032708 ENSRNOG00000016967 ENSRNOG00000026669 ENSRNOG00000000460 ENSRNOG00000000457 ENSRNOG00000033215 ENSRNOG00000000454 ENSRNOG00000027144	10	0.7	1	1
inner ear morphogenesis	6	No genes	0	0	ENSRNOG00000014667	1	0.07	1	1
positive regulation of axonogenesis	6	No genes	0	0	ENSRNOG00000029598	1	0.07	1	1
B cell proliferation	6	No genes	0	0	ENSRNOG00000004647 ENSRNOG00000020451 ENSRNOG00000000871	3	0.21	1	1
fusion of sperm to egg plasma membrane	6	No genes	0	0	ENSRNOG00000019556 ENSRNOG00000007231	2	0.14	1	1
positive regulation of carbohydrate metabolism	6	No genes	0	0	ENSRNOG00000012799	1	0.07	1	1
polysaccharide metabolism	6	No genes	0	0	ENSRNOG00000007583 ENSRNOG00000014365 ENSRNOG00000001269 ENSRNOG00000001733 ENSRNOG00000011146 ENSRNOG00000018725 ENSRNOG00000018708	7	0.49	1	1
regulation of cytokine production	6	No genes	0	0	ENSRNOG00000004647 ENSRNOG00000001295	2	0.14	1	1
hydrogen peroxide metabolism	6	No genes	0	0	ENSRNOG00000008364	1	0.07	1	1
negative regulation of immune response	6	No genes	0	0	ENSRNOG00000004647 ENSRNOG00000006889	2	0.14	1	1
fatty acid transport	6	No genes	0	0	ENSRNOG00000006779 ENSRNOG00000010438 ENSRNOG00000000503 ENSRNOG00000005906 ENSRNOG00000011782 ENSRNOG00000024947	6	0.42	1	1
regulation of actin polymerization and/or depolymerization	6	No genes	0	0	ENSRNOG00000015396 ENSRNOG00000014476	2	0.14	1	1
retrograde transport, Golgi to ER	6	No genes	0	0	ENSRNOG00000012000	1	0.07	1	1
hormone secretion	6	No genes	0	0	ENSRNOG00000018009 ENSRNOG00000000503 ENSRNOG00000013963 ENSRNOG00000006306	4	0.28	1	1
xenobiotic metabolism	6	No genes	0	0	ENSRNOG00000012458 ENSRNOG00000018237 ENSRNOG00000003515 ENSRNOG00000017286 ENSRNOG00000012896 ENSRNOG00000001379 ENSRNOG00000030093 ENSRNOG00000019094	8	0.56	1	1
oligosaccharide metabolism	6	No genes	0	0	ENSRNOG00000008648	1	0.07	1	1
heme metabolism	6	No genes	0	0	ENSRNOG00000006889 ENSRNOG00000014117 ENSRNOG00000010390	3	0.21	1	1
positive regulation of blood pressure	6	No genes	0	0	ENSRNOG00000017286 ENSRNOG00000001152	2	0.14	1	1
innate immune response	6	No genes	0	0	ENSRNOG00000016451 ENSRNOG00000010522	2	0.14	1	1
sensory perception of light stimulus	6	No genes	0	0	ENSRNOG00000011060 ENSRNOG00000002517 ENSRNOG00000006874 ENSRNOG00000008484 ENSRNOG00000008169	5	0.35	1	1
regulation of action potential	6	No genes	0	0	ENSRNOG00000003338 ENSRNOG00000019716 ENSRNOG00000016558 ENSRNOG00000009345	4	0.28	1	1
response to carbohydrate stimulus	6	No genes	0	0	ENSRNOG00000006989 ENSRNOG00000013536 ENSRNOG00000014447	3	0.21	1	1
positive regulation of endothelial cell differentiation	6	No genes	0	0	ENSRNOG00000004284	1	0.07	1	1
porphyrin metabolism	6	No genes	0	0	ENSRNOG00000018740 ENSRNOG00000006889 ENSRNOG00000014117 ENSRNOG00000010390	4	0.28	1	1
sulfur compound biosynthesis	6	No genes	0	0	ENSRNOG00000006302 ENSRNOG00000017593 ENSRNOG00000013409 ENSRNOG00000005602 ENSRNOG00000010658	5	0.35	1	1
regulation of carbohydrate biosynthesis	6	No genes	0	0	ENSRNOG00000012799	1	0.07	1	1
defense response to fungi	6	No genes	0	0	ENSRNOG00000030093	1	0.07	1	1
vacuole organization and biogenesis	6	No genes	0	0	ENSRNOG00000021403	1	0.07	1	1
embryonic development (sensu Mammalia)	6	No genes	0	0	ENSRNOG00000014667	1	0.07	1	1
regulation of lymphocyte activation	6	No genes	0	0	ENSRNOG00000004647 ENSRNOG00000009848 ENSRNOG00000020451 ENSRNOG00000020872	4	0.28	1	1
coenzyme metabolism	6	ENSRNOG00000016552 ENSRNOG00000015290 ENSRNOG00000004846	3	1.89	ENSRNOG00000006302 ENSRNOG00000021123 ENSRNOG00000015320 ENSRNOG00000028366 ENSRNOG00000001551 ENSRNOG00000014915 ENSRNOG00000006542 ENSRNOG00000017593 ENSRNOG00000001991 ENSRNOG00000008063 ENSRNOG00000019120 ENSRNOG00000018045 ENSRNOG00000013409 ENSRNOG00000018367 ENSRNOG00000007392 ENSRNOG00000030317 ENSRNOG00000001992 ENSRNOG00000003653 ENSRNOG00000015020 ENSRNOG00000014625 ENSRNOG00000009080 …	30	2.09	1	1
pigment biosynthesis	6	No genes	0	0	ENSRNOG00000001239 ENSRNOG00000010390	2	0.14	1	1
cytokine production	6	No genes	0	0	ENSRNOG00000004647 ENSRNOG00000009848 ENSRNOG00000001295	3	0.21	1	1
phospholipid transport	6	No genes	0	0	ENSRNOG00000003846 ENSRNOG00000002425	2	0.14	1	1
response to glucose stimulus	6	No genes	0	0	ENSRNOG00000006989 ENSRNOG00000013536 ENSRNOG00000014447	3	0.21	1	1
regulation of insulin secretion	6	No genes	0	0	ENSRNOG00000000503 ENSRNOG00000006306	2	0.14	1	1
astrocyte activation	6	No genes	0	0	ENSRNOG00000001295	1	0.07	1	1
vacuolar transport	6	No genes	0	0	ENSRNOG00000021403	1	0.07	1	1
ureteric bud development	6	No genes	0	0	ENSRNOG00000029598	1	0.07	1	1
erythrocyte maturation	6	No genes	0	0	ENSRNOG00000010208	1	0.07	1	1
skeletal muscle development	6	No genes	0	0	ENSRNOG00000007443 ENSRNOG00000004284 ENSRNOG00000008645 ENSRNOG00000003772	4	0.28	1	1
cell projection biogenesis	6	No genes	0	0	ENSRNOG00000004177	1	0.07	1	1
response to nutrient	6	No genes	0	0	ENSRNOG00000003359	1	0.07	1	1
neuron maturation	6	No genes	0	0	ENSRNOG00000003338 ENSRNOG00000019556 ENSRNOG00000019716 ENSRNOG00000020205 ENSRNOG00000032576 ENSRNOG00000016558 ENSRNOG00000009345	7	0.49	1	1
endosome transport	6	No genes	0	0	ENSRNOG00000021403 ENSRNOG00000018901 ENSRNOG00000013536	3	0.21	1	1
detection of bacteria	6	No genes	0	0	ENSRNOG00000016451	1	0.07	1	1
endocytosis	6	ENSRNOG00000009946 ENSRNOG00000012852	2	1.26	ENSRNOG00000007650 ENSRNOG00000017506 ENSRNOG00000011451 ENSRNOG00000031814 ENSRNOG00000026490 ENSRNOG00000008017 ENSRNOG00000001766 ENSRNOG00000006997 ENSRNOG00000009756 ENSRNOG00000012378 ENSRNOG00000018322 ENSRNOG00000018693 ENSRNOG00000001662 ENSRNOG00000015753 ENSRNOG00000005015 ENSRNOG00000007649 ENSRNOG00000015654 ENSRNOG00000013137 ENSRNOG00000002840 ENSRNOG00000027491	20	1.4	1	1
carbohydrate catabolism	6	ENSRNOG00000018911 ENSRNOG00000025383 ENSRNOG00000015290	3	1.89	ENSRNOG00000001214 ENSRNOG00000031310 ENSRNOG00000030869 ENSRNOG00000033283 ENSRNOG00000023647 ENSRNOG00000004078 ENSRNOG00000013141 ENSRNOG00000013395 ENSRNOG00000008063 ENSRNOG00000033669 ENSRNOG00000026991 ENSRNOG00000033711 ENSRNOG00000018367 ENSRNOG00000030317 ENSRNOG00000030224 ENSRNOG00000013103 ENSRNOG00000033506 ENSRNOG00000026928 ENSRNOG00000013000 ENSRNOG00000002467 ENSRNOG00000033057 …	30	2.09	1	1
negative regulation of cell organization and biogenesis	6	No genes	0	0	ENSRNOG00000015396 ENSRNOG00000017428 ENSRNOG00000014230 ENSRNOG00000005133 ENSRNOG00000011841 ENSRNOG00000014476	6	0.42	1	1
aminoglycan metabolism	6	No genes	0	0	ENSRNOG00000011150	1	0.07	1	1
regulation of lipid kinase activity	6	No genes	0	0	ENSRNOG00000020451	1	0.07	1	1
regulation of bone resorption	6	No genes	0	0	ENSRNOG00000008336	1	0.07	1	1
acute-phase response	6	ENSRNOG00000014288	1	0.63	ENSRNOG00000028896 ENSRNOG00000016325 ENSRNOG00000007886 ENSRNOG00000005599 ENSRNOG00000010278 ENSRNOG00000030387 ENSRNOG00000006360 ENSRNOG00000006579 ENSRNOG00000032669 ENSRNOG00000006151	10	0.7	1	1
sensory perception of pain	6	No genes	0	0	ENSRNOG00000002343 ENSRNOG00000007019	2	0.14	1	1
aromatic compound catabolism	6	No genes	0	0	ENSRNOG00000016348 ENSRNOG00000003515 ENSRNOG00000017286 ENSRNOG00000001338	4	0.28	1	1
pteridine and derivative metabolism	6	No genes	0	0	ENSRNOG00000028366 ENSRNOG00000015455 ENSRNOG00000000566 ENSRNOG00000003253 ENSRNOG00000011039 ENSRNOG00000016349	6	0.42	1	1
positive regulation of cell growth	6	No genes	0	0	ENSRNOG00000028629 ENSRNOG00000013963	2	0.14	1	1
vesicle targeting	6	No genes	0	0	ENSRNOG00000001053 ENSRNOG00000032576 ENSRNOG00000029912	3	0.21	1	1
fat-soluble vitamin metabolism	6	No genes	0	0	ENSRNOG00000007456 ENSRNOG00000013932	2	0.14	1	1
blood vessel morphogenesis	6	ENSRNOG00000005854	1	0.63	ENSRNOG00000021403 ENSRNOG00000007443 ENSRNOG00000019388 ENSRNOG00000017392 ENSRNOG00000004284 ENSRNOG00000013867 ENSRNOG00000009848 ENSRNOG00000020573 ENSRNOG00000015365 ENSRNOG00000014610 ENSRNOG00000019598 ENSRNOG00000028015 ENSRNOG00000010744	13	0.91	1	1
negative regulation of calcium-mediated signaling	6	No genes	0	0	ENSRNOG00000028896	1	0.07	1	1
estrogen metabolism	6	No genes	0	0	ENSRNOG00000000196	1	0.07	1	1
signal peptide processing	6	No genes	0	0	ENSRNOG00000011029	1	0.07	1	1
male genitalia morphogenesis	6	No genes	0	0	ENSRNOG00000027042	1	0.07	1	1
negative regulation of I-kappaB kinase/NF-kappaB cascade	6	No genes	0	0	ENSRNOG00000000503	1	0.07	1	1
negative regulation of transport	6	No genes	0	0	ENSRNOG00000004647	1	0.07	1	1
electron transport	6	ENSRNOG00000011023 ENSRNOG00000012966 ENSRNOG00000005425 ENSRNOG00000020775 ENSRNOG00000033680 ENSRNOG00000015205 ENSRNOG00000029128 ENSRNOG00000014656	8	5.03	ENSRNOG00000014078 ENSRNOG00000012772 ENSRNOG00000018818 ENSRNOG00000006067 ENSRNOG00000018114 ENSRNOG00000008074 ENSRNOG00000017188 ENSRNOG00000006228 ENSRNOG00000033889 ENSRNOG00000024309 ENSRNOG00000012972 ENSRNOG00000001890 ENSRNOG00000023588 ENSRNOG00000004526 ENSRNOG00000013062 ENSRNOG00000009538 ENSRNOG00000000196 ENSRNOG00000012458 ENSRNOG00000014915 ENSRNOG00000034289 ENSRNOG00000009421 …	80	5.58	1	1
odontogenesis (sensu Vertebrata)	6	No genes	0	0	ENSRNOG00000014667	1	0.07	1	1
folic acid and derivative metabolism	6	No genes	0	0	ENSRNOG00000017593 ENSRNOG00000005602 ENSRNOG00000016349	3	0.21	1	1
vitamin biosynthesis	6	No genes	0	0	ENSRNOG00000028746	1	0.07	1	1
negative regulation of dendrite morphogenesis	6	No genes	0	0	ENSRNOG00000018958	1	0.07	1	1
lymphocyte activation	6	ENSRNOG00000013927	1	0.63	ENSRNOG00000007129 ENSRNOG00000015945 ENSRNOG00000016451 ENSRNOG00000004647 ENSRNOG00000009848 ENSRNOG00000007624 ENSRNOG00000002968 ENSRNOG00000020451 ENSRNOG00000000871 ENSRNOG00000020872	10	0.7	1	1
neurotransmitter catabolism	6	No genes	0	0	ENSRNOG00000001889	1	0.07	1	1
glutamate signaling pathway	6	No genes	0	0	ENSRNOG00000025748 ENSRNOG00000010268 ENSRNOG00000010757 ENSRNOG00000002628 ENSRNOG00000011726	5	0.35	1	1
protein kinase cascade	6	ENSRNOG00000012630 ENSRNOG00000032707	2	1.26	ENSRNOG00000015134 ENSRNOG00000012799 ENSRNOG00000017392 ENSRNOG00000000513 ENSRNOG00000010153 ENSRNOG00000021184 ENSRNOG00000004647 ENSRNOG00000016592 ENSRNOG00000020155 ENSRNOG00000010176 ENSRNOG00000002823 ENSRNOG00000000503 ENSRNOG00000019601 ENSRNOG00000006938 ENSRNOG00000006889 ENSRNOG00000014361 ENSRNOG00000007319 ENSRNOG00000020451 ENSRNOG00000020383 ENSRNOG00000029784 ENSRNOG00000015182 …	22	1.54	1	1
nucleotide-sugar metabolism	6	No genes	0	0	ENSRNOG00000014365 ENSRNOG00000026930	2	0.14	1	1
M phase of mitotic cell cycle	6	ENSRNOG00000001436	1	0.63	ENSRNOG00000018635 ENSRNOG00000020213 ENSRNOG00000006469 ENSRNOG00000007399 ENSRNOG00000021248 ENSRNOG00000011798 ENSRNOG00000013461 ENSRNOG00000002755 ENSRNOG00000021379 ENSRNOG00000003678	10	0.7	1	1
leukocyte adhesion	6	No genes	0	0	ENSRNOG00000000871	1	0.07	1	1
negative regulation of biosynthesis	6	No genes	0	0	ENSRNOG00000015655 ENSRNOG00000012799 ENSRNOG00000004647 ENSRNOG00000018020	4	0.28	1	1
dopamine metabolism	6	No genes	0	0	ENSRNOG00000004327	1	0.07	1	1
acid secretion	6	No genes	0	0	ENSRNOG00000020985	1	0.07	1	1
mating	6	No genes	0	0	ENSRNOG00000013776 ENSRNOG00000004320	2	0.14	1	1
regulation of lymphocyte proliferation	6	No genes	0	0	ENSRNOG00000004647 ENSRNOG00000009848 ENSRNOG00000020451 ENSRNOG00000020872	4	0.28	1	1
vasodilation	6	No genes	0	0	ENSRNOG00000030387 ENSRNOG00000002911	2	0.14	1	1
polyol metabolism	6	No genes	0	0	ENSRNOG00000019213	1	0.07	1	1
amino sugar metabolism	6	No genes	0	0	ENSRNOG00000014365	1	0.07	1	1
C21-steroid hormone metabolism	6	No genes	0	0	ENSRNOG00000019454 ENSRNOG00000008074 ENSRNOG00000017392 ENSRNOG00000010208 ENSRNOG00000030111	5	0.35	1	1
cellular lipid catabolism	6	No genes	0	0	ENSRNOG00000027042 ENSRNOG00000021150	2	0.14	1	1
regulation of amino acid metabolism	6	No genes	0	0	ENSRNOG00000020451 ENSRNOG00000015182	2	0.14	1	1
positive regulation of immune response	6	No genes	0	0	ENSRNOG00000016451 ENSRNOG00000009848 ENSRNOG00000020451	3	0.21	1	1
blood coagulation	6	ENSRNOG00000033444	1	0.63	ENSRNOG00000019689 ENSRNOG00000019556 ENSRNOG00000016325 ENSRNOG00000024848 ENSRNOG00000025411 ENSRNOG00000014453 ENSRNOG00000028015 ENSRNOG00000000871 ENSRNOG00000015957 ENSRNOG00000025074 ENSRNOG00000014476	11	0.77	1	1
regulation of steroid metabolism	6	No genes	0	0	ENSRNOG00000012799	1	0.07	1	1
negative regulation of lipid metabolism	6	No genes	0	0	ENSRNOG00000012799	1	0.07	1	1
regulation of smooth muscle cell differentiation	6	No genes	0	0	ENSRNOG00000013791	1	0.07	1	1
pigment catabolism	6	No genes	0	0	ENSRNOG00000006889	1	0.07	1	1
regulation of circadian sleep/wake cycle, sleep	6	No genes	0	0	ENSRNOG00000013395 ENSRNOG00000009848 ENSRNOG00000030317 ENSRNOG00000010278 ENSRNOG00000015550	5	0.35	1	1
negative regulation of myeloid cell differentiation	6	No genes	0	0	ENSRNOG00000008336 ENSRNOG00000028015	2	0.14	1	1
angiogenesis	6	ENSRNOG00000005854	1	0.63	ENSRNOG00000021403 ENSRNOG00000007443 ENSRNOG00000019388 ENSRNOG00000017392 ENSRNOG00000004284 ENSRNOG00000013867 ENSRNOG00000009848 ENSRNOG00000020573 ENSRNOG00000015365 ENSRNOG00000014610 ENSRNOG00000019598 ENSRNOG00000028015 ENSRNOG00000010744	13	0.91	1	1
cytosol to ER transport	6	No genes	0	0	ENSRNOG00000000457	1	0.07	1	1
actin polymerization and/or depolymerization	6	No genes	0	0	ENSRNOG00000015396 ENSRNOG00000014476	2	0.14	1	1
glycolipid transport	6	No genes	0	0	ENSRNOG00000000571	1	0.07	1	1
oxygen transport	6	No genes	0	0	ENSRNOG00000031154	1	0.07	1	1
negative regulation of cell activation	6	No genes	0	0	ENSRNOG00000004647	1	0.07	1	1
microtubule organizing center organization and biogenesis	6	No genes	0	0	ENSRNOG00000004616	1	0.07	1	1
glial cell differentiation	6	No genes	0	0	ENSRNOG00000019716	1	0.07	1	1
negative regulation of G-protein coupled receptor protein signaling pathway	6	No genes	0	0	ENSRNOG00000018985	1	0.07	1	1
nitrogen compound catabolism	6	ENSRNOG00000000007	1	0.63	ENSRNOG00000016348 ENSRNOG00000013595 ENSRNOG00000023588 ENSRNOG00000020607 ENSRNOG00000006916 ENSRNOG00000013304 ENSRNOG00000001338 ENSRNOG00000006727 ENSRNOG00000004502	9	0.63	1	1
regulation of fatty acid metabolism	6	No genes	0	0	ENSRNOG00000012799	1	0.07	1	1
myeloid cell differentiation	6	No genes	0	0	ENSRNOG00000014282 ENSRNOG00000008336 ENSRNOG00000010208 ENSRNOG00000028015	4	0.28	1	1
regulation of hormone secretion	6	No genes	0	0	ENSRNOG00000018009 ENSRNOG00000000503 ENSRNOG00000013963 ENSRNOG00000006306	4	0.28	1	1
regulation of myoblast differentiation	6	No genes	0	0	ENSRNOG00000004284 ENSRNOG00000008645	2	0.14	1	1
indole and derivative metabolism	6	No genes	0	0	ENSRNOG00000004327 ENSRNOG00000011672	2	0.14	1	1
carnitine transport	6	No genes	0	0	ENSRNOG00000008432	1	0.07	1	1
glutathione metabolism	6	No genes	0	0	ENSRNOG00000006302 ENSRNOG00000014915 ENSRNOG00000013409	3	0.21	1	1
DNA catabolism	6	No genes	0	0	ENSRNOG00000006067	1	0.07	1	1
indole derivative biosynthesis	6	No genes	0	0	ENSRNOG00000011672	1	0.07	1	1
negative regulation of JNK cascade	6	No genes	0	0	ENSRNOG00000006889	1	0.07	1	1
carboxylic acid metabolism	6	ENSRNOG00000012966 ENSRNOG00000005425 ENSRNOG00000018735 ENSRNOG00000003743 ENSRNOG00000002525 ENSRNOG00000000007 ENSRNOG00000015290 ENSRNOG00000000907 ENSRNOG00000014254	9	5.66	ENSRNOG00000018114 ENSRNOG00000011573 ENSRNOG00000016348 ENSRNOG00000006779 ENSRNOG00000001142 ENSRNOG00000016356 ENSRNOG00000010633 ENSRNOG00000026745 ENSRNOG00000003942 ENSRNOG00000016403 ENSRNOG00000012879 ENSRNOG00000004327 ENSRNOG00000012799 ENSRNOG00000012972 ENSRNOG00000013595 ENSRNOG00000023588 ENSRNOG00000009715 ENSRNOG00000001388 ENSRNOG00000018200 ENSRNOG00000001239 ENSRNOG00000017593 …	82	5.72	1	1
cobalamin transport	6	No genes	0	0	ENSRNOG00000004280	1	0.07	1	1
negative regulation of JAK-STAT cascade	6	No genes	0	0	ENSRNOG00000015182	1	0.07	1	1
protein import	6	ENSRNOG00000012630	1	0.63	ENSRNOG00000018654 ENSRNOG00000016486 ENSRNOG00000017392 ENSRNOG00000004647 ENSRNOG00000020660 ENSRNOG00000000320 ENSRNOG00000005042 ENSRNOG00000019601 ENSRNOG00000018704 ENSRNOG00000009275 ENSRNOG00000002433	11	0.77	1	1
negative regulation of cell growth	6	ENSRNOG00000028930	1	0.63	ENSRNOG00000010780 ENSRNOG00000017392 ENSRNOG00000004284 ENSRNOG00000010756 ENSRNOG00000018958 ENSRNOG00000018020 ENSRNOG00000010178 ENSRNOG00000015182	8	0.56	1	1
synaptic vesicle amine transport	6	No genes	0	0	ENSRNOG00000008890	1	0.07	1	1
regulation of peptidyl-tyrosine phosphorylation	6	No genes	0	0	ENSRNOG00000020451 ENSRNOG00000015182	2	0.14	1	1
positive regulation of glial cell differentiation	6	No genes	0	0	ENSRNOG00000019716	1	0.07	1	1
response to ethanol	6	No genes	0	0	ENSRNOG00000007235 ENSRNOG00000011726	2	0.14	1	1
positive regulation of protein kinase activity	6	No genes	0	0	ENSRNOG00000012799 ENSRNOG00000007319 ENSRNOG00000020451	3	0.21	1	1
generation of action potential	6	No genes	0	0	ENSRNOG00000005018	1	0.07	1	1
nucleotide metabolism	6	ENSRNOG00000017496 ENSRNOG00000015290 ENSRNOG00000004846	3	1.89	ENSRNOG00000021123 ENSRNOG00000015320 ENSRNOG00000001551 ENSRNOG00000006542 ENSRNOG00000001991 ENSRNOG00000017250 ENSRNOG00000008063 ENSRNOG00000018045 ENSRNOG00000013791 ENSRNOG00000018367 ENSRNOG00000007392 ENSRNOG00000014776 ENSRNOG00000030317 ENSRNOG00000015511 ENSRNOG00000001992 ENSRNOG00000004890 ENSRNOG00000014625 ENSRNOG00000002128 ENSRNOG00000004160 ENSRNOG00000009080 ENSRNOG00000005602 …	33	2.3	1	1
retinol metabolism	6	No genes	0	0	ENSRNOG00000013932	1	0.07	1	1
oxidative phosphorylation	6	ENSRNOG00000004846 ENSRNOG00000014656	2	1.26	ENSRNOG00000021123 ENSRNOG00000015320 ENSRNOG00000001551 ENSRNOG00000006542 ENSRNOG00000001991 ENSRNOG00000024568 ENSRNOG00000018045 ENSRNOG00000012599 ENSRNOG00000007392 ENSRNOG00000001992 ENSRNOG00000011849 ENSRNOG00000014625 ENSRNOG00000009080 ENSRNOG00000011891 ENSRNOG00000007235 ENSRNOG00000003626 ENSRNOG00000002840 ENSRNOG00000016000	18	1.26	1	1
vesicle coating	6	No genes	0	0	ENSRNOG00000017506	1	0.07	1	1
organelle fission	6	No genes	0	0	ENSRNOG00000015003	1	0.07	1	1
negative regulation of Wnt receptor signaling pathway	6	No genes	0	0	ENSRNOG00000003612	1	0.07	1	1
intercellular junction assembly and/or maintenance	6	No genes	0	0	ENSRNOG00000019556	1	0.07	1	1
regulation of inflammatory response	6	No genes	0	0	ENSRNOG00000013604	1	0.07	1	1
T cell proliferation	6	No genes	0	0	ENSRNOG00000004647 ENSRNOG00000009848 ENSRNOG00000002968	3	0.21	1	1
positive regulation of cell size	6	No genes	0	0	ENSRNOG00000028629 ENSRNOG00000013963	2	0.14	1	1
regulation of tyrosine phosphorylation of STAT protein	6	No genes	0	0	ENSRNOG00000015182	1	0.07	1	1
integrin-mediated signaling pathway	6	No genes	0	0	ENSRNOG00000001964 ENSRNOG00000020115 ENSRNOG00000012208 ENSRNOG00000007905	4	0.28	1	1
arginine biosynthesis	6	No genes	0	0	ENSRNOG00000003370 ENSRNOG00000008837	2	0.14	1	1
ER to Golgi transport	6	ENSRNOG00000010550	1	0.63	ENSRNOG00000004807 ENSRNOG00000001053 ENSRNOG00000004791 ENSRNOG00000002301 ENSRNOG00000006139 ENSRNOG00000007806 ENSRNOG00000003971 ENSRNOG00000010326 ENSRNOG00000033155	9	0.63	1	1
positive regulation of cellular metabolism	6	ENSRNOG00000010708	1	0.63	ENSRNOG00000019422 ENSRNOG00000019673 ENSRNOG00000016885 ENSRNOG00000012799 ENSRNOG00000001183 ENSRNOG00000017392 ENSRNOG00000023258 ENSRNOG00000007834 ENSRNOG00000013930 ENSRNOG00000019601 ENSRNOG00000003678 ENSRNOG00000020451	12	0.84	1	1
ketone body biosynthesis	6	No genes	0	0	ENSRNOG00000019120	1	0.07	1	1
oligopeptide transport	6	No genes	0	0	ENSRNOG00000000455 ENSRNOG00000000962 ENSRNOG00000000457	3	0.21	1	1
positive regulation of hormone secretion	6	No genes	0	0	ENSRNOG00000018009	1	0.07	1	1
arginine catabolism	6	No genes	0	0	ENSRNOG00000013304	1	0.07	1	1
melanin metabolism	6	No genes	0	0	ENSRNOG00000001239	1	0.07	1	1
cellular polysaccharide metabolism	6	No genes	0	0	ENSRNOG00000007583 ENSRNOG00000014365 ENSRNOG00000001269 ENSRNOG00000001733 ENSRNOG00000011146 ENSRNOG00000018725 ENSRNOG00000018708	7	0.49	1	1
mitochondrion organization and biogenesis	6	No genes	0	0	ENSRNOG00000018654 ENSRNOG00000000320 ENSRNOG00000020876	3	0.21	1	1
DNA damage response, signal transduction resulting in induction of apoptosis	6	No genes	0	0	ENSRNOG00000014117	1	0.07	1	1
positive regulation of lipid metabolism	6	No genes	0	0	ENSRNOG00000012799	1	0.07	1	1
ATP metabolism	6	ENSRNOG00000004846	1	0.63	ENSRNOG00000021123 ENSRNOG00000015320 ENSRNOG00000001551 ENSRNOG00000006542 ENSRNOG00000001991 ENSRNOG00000018045 ENSRNOG00000007392 ENSRNOG00000001992 ENSRNOG00000014625 ENSRNOG00000009080 ENSRNOG00000011891 ENSRNOG00000007235 ENSRNOG00000003626 ENSRNOG00000002840 ENSRNOG00000016000	15	1.05	1	1
bone mineralization	6	No genes	0	0	ENSRNOG00000003965	1	0.07	1	1
creatine transport	6	No genes	0	0	ENSRNOG00000018857	1	0.07	1	1
terpene metabolism	6	No genes	0	0	ENSRNOG00000016690 ENSRNOG00000016122	2	0.14	1	1
post-Golgi transport	6	No genes	0	0	ENSRNOG00000018901	1	0.07	1	1
osteoblast differentiation	6	No genes	0	0	ENSRNOG00000000774	1	0.07	1	1
regulation of lipid biosynthesis	6	No genes	0	0	ENSRNOG00000012799	1	0.07	1	1
peptide hormone secretion	6	No genes	0	0	ENSRNOG00000000503 ENSRNOG00000006306	2	0.14	1	1
positive regulation of myoblast differentiation	6	No genes	0	0	ENSRNOG00000004284 ENSRNOG00000008645	2	0.14	1	1
fever	6	No genes	0	0	ENSRNOG00000004649 ENSRNOG00000004575	2	0.14	1	1
cytoplasmic sequestering of protein	6	No genes	0	0	ENSRNOG00000004647	1	0.07	1	1
isoprenoid biosynthesis	6	No genes	0	0	ENSRNOG00000020395 ENSRNOG00000016690 ENSRNOG00000006199 ENSRNOG00000013376 ENSRNOG00000021314 ENSRNOG00000016122	6	0.42	1	1
pantothenate transport	6	No genes	0	0	ENSRNOG00000006556	1	0.07	1	1
peptide antigen transport	6	No genes	0	0	ENSRNOG00000000455 ENSRNOG00000000457	2	0.14	1	1
monosaccharide transport	6	No genes	0	0	ENSRNOG00000007284 ENSRNOG00000012799 ENSRNOG00000017693 ENSRNOG00000011875	4	0.28	1	1
neutrophil chemotaxis	7	ENSRNOG00000002792 ENSRNOG00000002802	2	1.59	No genes	0	0	0.00947192	0.775836
protein folding	7	ENSRNOG00000000048 ENSRNOG00000018735 ENSRNOG00000019891 ENSRNOG00000000902 ENSRNOG00000012106 ENSRNOG00000003029 ENSRNOG00000007219 ENSRNOG00000021156	8	6.35	ENSRNOG00000032424 ENSRNOG00000007029 ENSRNOG00000008822 ENSRNOG00000019525 ENSRNOG00000026963 ENSRNOG00000013636 ENSRNOG00000021732 ENSRNOG00000019834 ENSRNOG00000033526 ENSRNOG00000020922 ENSRNOG00000008479 ENSRNOG00000029311 ENSRNOG00000021153 ENSRNOG00000004629 ENSRNOG00000001348 ENSRNOG00000008484 ENSRNOG00000007183 ENSRNOG00000006423 ENSRNOG00000016781 ENSRNOG00000014566 ENSRNOG00000014525 …	26	2.23	0.0135461	0.83482
purine nucleoside metabolism	7	ENSRNOG00000024874 ENSRNOG00000031367	2	1.59	ENSRNOG00000014405	1	0.09	0.026592	0.83482
immune cell chemotaxis	7	ENSRNOG00000002792 ENSRNOG00000002802	2	1.59	ENSRNOG00000028015	1	0.09	0.026592	0.83482
ribonucleoside metabolism	7	ENSRNOG00000024874 ENSRNOG00000031367	2	1.59	ENSRNOG00000014405	1	0.09	0.026592	0.83482
purine ribonucleoside salvage	7	ENSRNOG00000024874 ENSRNOG00000031367	2	1.59	ENSRNOG00000014405	1	0.09	0.026592	0.83482
protein biosynthesis	7	ENSRNOG00000016580 ENSRNOG00000008533 ENSRNOG00000004426 ENSRNOG00000003743 ENSRNOG00000010407 ENSRNOG00000032087 ENSRNOG00000017932 ENSRNOG00000032542	8	6.35	ENSRNOG00000031244 ENSRNOG00000034246 ENSRNOG00000028939 ENSRNOG00000018305 ENSRNOG00000010284 ENSRNOG00000033803 ENSRNOG00000019106 ENSRNOG00000018375 ENSRNOG00000025936 ENSRNOG00000034237 ENSRNOG00000006186 ENSRNOG00000033207 ENSRNOG00000002989 ENSRNOG00000023042 ENSRNOG00000029056 ENSRNOG00000004741 ENSRNOG00000015655 ENSRNOG00000016207 ENSRNOG00000012799 ENSRNOG00000020492 ENSRNOG00000003401 …	144	12.37	0.0570345	1
actin filament-based process	7	ENSRNOG00000003975 ENSRNOG00000012630 ENSRNOG00000014170	3	2.38	ENSRNOG00000015396 ENSRNOG00000027520 ENSRNOG00000004791 ENSRNOG00000009683 ENSRNOG00000004177 ENSRNOG00000018020 ENSRNOG00000014476	7	0.6	0.065513	1
regulation of transcription	7	ENSRNOG00000028845 ENSRNOG00000018624 ENSRNOG00000009329 ENSRNOG00000008144 ENSRNOG00000004500 ENSRNOG00000007237 ENSRNOG00000003581 ENSRNOG00000019048 ENSRNOG00000008049 ENSRNOG00000014256 ENSRNOG00000012410 ENSRNOG00000018917 ENSRNOG00000001924 ENSRNOG00000026293 ENSRNOG00000020102 ENSRNOG00000009972 ENSRNOG00000020254 ENSRNOG00000030351 ENSRNOG00000016970 ENSRNOG00000003745 ENSRNOG00000016700 …	27	21.43	ENSRNOG00000009248 ENSRNOG00000019422 ENSRNOG00000019673 ENSRNOG00000004269 ENSRNOG00000014282 ENSRNOG00000013017 ENSRNOG00000014084 ENSRNOG00000002983 ENSRNOG00000017843 ENSRNOG00000004711 ENSRNOG00000031174 ENSRNOG00000011135 ENSRNOG00000016885 ENSRNOG00000025023 ENSRNOG00000013167 ENSRNOG00000004255 ENSRNOG00000018140 ENSRNOG00000017828 ENSRNOG00000001971 ENSRNOG00000010309 ENSRNOG00000013339 …	174	14.95	0.0692557	1
transcription, DNA-dependent	7	ENSRNOG00000028845 ENSRNOG00000018624 ENSRNOG00000009329 ENSRNOG00000008144 ENSRNOG00000004500 ENSRNOG00000003581 ENSRNOG00000019048 ENSRNOG00000008049 ENSRNOG00000014256 ENSRNOG00000012410 ENSRNOG00000018917 ENSRNOG00000001924 ENSRNOG00000026293 ENSRNOG00000020102 ENSRNOG00000009972 ENSRNOG00000020254 ENSRNOG00000030351 ENSRNOG00000016970 ENSRNOG00000003745 ENSRNOG00000001030 ENSRNOG00000014621 …	25	19.84	ENSRNOG00000009248 ENSRNOG00000019422 ENSRNOG00000019673 ENSRNOG00000004269 ENSRNOG00000014282 ENSRNOG00000013017 ENSRNOG00000014084 ENSRNOG00000002983 ENSRNOG00000017843 ENSRNOG00000004711 ENSRNOG00000031174 ENSRNOG00000011135 ENSRNOG00000016885 ENSRNOG00000025023 ENSRNOG00000013167 ENSRNOG00000018140 ENSRNOG00000017828 ENSRNOG00000001971 ENSRNOG00000010309 ENSRNOG00000013339 ENSRNOG00000008095 …	160	13.75	0.0806116	1
carboxylic acid biosynthesis	7	ENSRNOG00000018735 ENSRNOG00000002525 ENSRNOG00000015290 ENSRNOG00000000907	4	3.17	ENSRNOG00000001142 ENSRNOG00000016403 ENSRNOG00000012799 ENSRNOG00000012972 ENSRNOG00000013279 ENSRNOG00000014813 ENSRNOG00000006583 ENSRNOG00000018129 ENSRNOG00000015550 ENSRNOG00000014718 ENSRNOG00000007706 ENSRNOG00000009488 ENSRNOG00000013552 ENSRNOG00000004494	14	1.2	0.0903771	1
humoral defense mechanism (sensu Protostomia)	7	ENSRNOG00000012852	1	0.79	No genes	0	0	0.0976744	1
steroid hormone receptor signaling pathway	7	ENSRNOG00000009980	1	0.79	No genes	0	0	0.0976744	1
regulation of protein secretion	7	ENSRNOG00000032707	1	0.79	No genes	0	0	0.0976744	1
positive regulation of nucleocytoplasmic transport	7	ENSRNOG00000012630	1	0.79	No genes	0	0	0.0976744	1
regulation of macrophage activation	7	ENSRNOG00000018735	1	0.79	No genes	0	0	0.0976744	1
positive regulation of protein transport	7	ENSRNOG00000012630	1	0.79	No genes	0	0	0.0976744	1
succinate metabolism	7	ENSRNOG00000000007	1	0.79	No genes	0	0	0.0976744	1
positive regulation of nitric oxide biosynthesis	7	ENSRNOG00000007219	1	0.79	No genes	0	0	0.0976744	1
nucleotide catabolism	7	ENSRNOG00000017496	1	0.79	No genes	0	0	0.0976744	1
positive regulation of cell migration	7	ENSRNOG00000022256	1	0.79	No genes	0	0	0.0976744	1
mitochondrial calcium ion transport	7	ENSRNOG00000006375	1	0.79	No genes	0	0	0.0976744	1
macrophage activation	7	ENSRNOG00000018735	1	0.79	No genes	0	0	0.0976744	1
T cell differentiation	7	ENSRNOG00000013927	1	0.79	No genes	0	0	0.0976744	1
chromatin silencing	7	ENSRNOG00000020102	1	0.79	No genes	0	0	0.0976744	1
fatty acid metabolism	7	ENSRNOG00000012966 ENSRNOG00000005425 ENSRNOG00000018735 ENSRNOG00000002525 ENSRNOG00000015290 ENSRNOG00000000907 ENSRNOG00000014254	7	5.56	ENSRNOG00000018114 ENSRNOG00000006779 ENSRNOG00000001142 ENSRNOG00000010633 ENSRNOG00000026745 ENSRNOG00000016403 ENSRNOG00000012879 ENSRNOG00000012799 ENSRNOG00000012972 ENSRNOG00000010438 ENSRNOG00000013279 ENSRNOG00000011019 ENSRNOG00000014813 ENSRNOG00000020308 ENSRNOG00000006583 ENSRNOG00000019180 ENSRNOG00000020624 ENSRNOG00000018129 ENSRNOG00000010800 ENSRNOG00000000503 ENSRNOG00000015550 …	33	2.84	0.102428	1
negative regulation of apoptosis	7	ENSRNOG00000001436 ENSRNOG00000018735 ENSRNOG00000007946	3	2.38	ENSRNOG00000028629 ENSRNOG00000012799 ENSRNOG00000004647 ENSRNOG00000010602 ENSRNOG00000007503 ENSRNOG00000002791 ENSRNOG00000006938 ENSRNOG00000019228 ENSRNOG00000004006	9	0.77	0.104091	1
phosphoinositide-mediated signaling	7	ENSRNOG00000002390 ENSRNOG00000009980	2	1.59	ENSRNOG00000010780 ENSRNOG00000022943 ENSRNOG00000018346 ENSRNOG00000017737	4	0.34	0.10933	1
G-protein signaling, coupled to IP3 second messenger (phospholipase C activating)	7	ENSRNOG00000002390 ENSRNOG00000009980	2	1.59	ENSRNOG00000010780 ENSRNOG00000022943 ENSRNOG00000018346 ENSRNOG00000017737	4	0.34	0.10933	1
phosphorylation	7	ENSRNOG00000001143 ENSRNOG00000020505 ENSRNOG00000000048 ENSRNOG00000000519 ENSRNOG00000016346 ENSRNOG00000004148 ENSRNOG00000004846 ENSRNOG00000013177 ENSRNOG00000014656	9	7.14	ENSRNOG00000002412 ENSRNOG00000014615 ENSRNOG00000018677 ENSRNOG00000001849 ENSRNOG00000021123 ENSRNOG00000015320 ENSRNOG00000005334 ENSRNOG00000004172 ENSRNOG00000030285 ENSRNOG00000017106 ENSRNOG00000015134 ENSRNOG00000004978 ENSRNOG00000028629 ENSRNOG00000030126 ENSRNOG00000002841 ENSRNOG00000012799 ENSRNOG00000006469 ENSRNOG00000001551 ENSRNOG00000018529 ENSRNOG00000007079 ENSRNOG00000004726 …	137	11.77	0.138702	1
protein modification	7	ENSRNOG00000020136 ENSRNOG00000001143 ENSRNOG00000020505 ENSRNOG00000000048 ENSRNOG00000020701 ENSRNOG00000000435 ENSRNOG00000007574 ENSRNOG00000000519 ENSRNOG00000016346 ENSRNOG00000014294 ENSRNOG00000000007 ENSRNOG00000004148 ENSRNOG00000017932 ENSRNOG00000013177 ENSRNOG00000023816 ENSRNOG00000016133	16	12.7	ENSRNOG00000034246 ENSRNOG00000002412 ENSRNOG00000018305 ENSRNOG00000010284 ENSRNOG00000011771 ENSRNOG00000014615 ENSRNOG00000018677 ENSRNOG00000001849 ENSRNOG00000007067 ENSRNOG00000016585 ENSRNOG00000005334 ENSRNOG00000002989 ENSRNOG00000003026 ENSRNOG00000004172 ENSRNOG00000015717 ENSRNOG00000016907 ENSRNOG00000030285 ENSRNOG00000002343 ENSRNOG00000017106 ENSRNOG00000015134 ENSRNOG00000016207 …	212	18.21	0.14019	1
gamma-aminobutyric acid signaling pathway	7	ENSRNOG00000010803 ENSRNOG00000014862	2	1.59	ENSRNOG00000002360 ENSRNOG00000003241 ENSRNOG00000008431 ENSRNOG00000016533 ENSRNOG00000002336	5	0.43	0.143561	1
protein catabolism	7	No genes	0	0	ENSRNOG00000025496 ENSRNOG00000002343 ENSRNOG00000013386 ENSRNOG00000020979 ENSRNOG00000033411 ENSRNOG00000000456 ENSRNOG00000012086 ENSRNOG00000012938 ENSRNOG00000011414 ENSRNOG00000000459 ENSRNOG00000011745 ENSRNOG00000007851 ENSRNOG00000009409 ENSRNOG00000006738 ENSRNOG00000011827 ENSRNOG00000010038 ENSRNOG00000011463 ENSRNOG00000018395 ENSRNOG00000012026 ENSRNOG00000019868 ENSRNOG00000019551 …	23	1.98	0.157683	1
microtubule-based process	7	No genes	0	0	ENSRNOG00000020213 ENSRNOG00000009781 ENSRNOG00000001455 ENSRNOG00000000821 ENSRNOG00000031364 ENSRNOG00000006178 ENSRNOG00000016715 ENSRNOG00000030317 ENSRNOG00000016810 ENSRNOG00000011394 ENSRNOG00000032138 ENSRNOG00000017428 ENSRNOG00000014230 ENSRNOG00000012397 ENSRNOG00000005133 ENSRNOG00000011841 ENSRNOG00000025791 ENSRNOG00000002767 ENSRNOG00000003597 ENSRNOG00000015544 ENSRNOG00000001166 …	24	2.06	0.159556	1
vesicle docking during exocytosis	7	ENSRNOG00000015420 ENSRNOG00000000105	2	1.59	ENSRNOG00000019302 ENSRNOG00000030510 ENSRNOG00000029165 ENSRNOG00000013149 ENSRNOG00000026828 ENSRNOG00000000994	6	0.52	0.179637	1
G-protein signaling, coupled to cyclic nucleotide second messenger	7	ENSRNOG00000011023 ENSRNOG00000018834	2	1.59	ENSRNOG00000015860 ENSRNOG00000004900 ENSRNOG00000010440 ENSRNOG00000018827 ENSRNOG00000013902 ENSRNOG00000018191	6	0.52	0.179637	1
S phase of mitotic cell cycle	7	ENSRNOG00000007237	1	0.79	ENSRNOG00000018020	1	0.09	0.185877	1
regulation of progression through mitotic cell cycle	7	ENSRNOG00000007237	1	0.79	ENSRNOG00000018020	1	0.09	0.185877	1
antimicrobial humoral response	7	ENSRNOG00000012852	1	0.79	ENSRNOG00000000513	1	0.09	0.185877	1
lipid modification	7	ENSRNOG00000009980	1	0.79	ENSRNOG00000011420	1	0.09	0.185877	1
L-amino acid transport	7	ENSRNOG00000009552	1	0.79	ENSRNOG00000024039	1	0.09	0.185877	1
nuclear export	7	ENSRNOG00000007998	1	0.79	ENSRNOG00000009094	1	0.09	0.185877	1
neutral amino acid transport	7	ENSRNOG00000009552	1	0.79	ENSRNOG00000024039	1	0.09	0.185877	1
regulation of small GTPase mediated signal transduction	7	ENSRNOG00000024970	1	0.79	ENSRNOG00000009675	1	0.09	0.185877	1
regulation of mitosis	7	ENSRNOG00000001436	1	0.79	ENSRNOG00000020213	1	0.09	0.185877	1
Rho protein signal transduction	7	ENSRNOG00000012630	1	0.79	ENSRNOG00000010780	1	0.09	0.185877	1
auditory receptor cell fate commitment	7	ENSRNOG00000013927	1	0.79	ENSRNOG00000014667	1	0.09	0.185877	1
T cell selection	7	ENSRNOG00000013927	1	0.79	ENSRNOG00000016451	1	0.09	0.185877	1
sensory perception of sound	7	ENSRNOG00000013927	1	0.79	ENSRNOG00000014372	1	0.09	0.185877	1
regulation of vasoconstriction	7	ENSRNOG00000007477	1	0.79	ENSRNOG00000014361	1	0.09	0.185877	1
regulation of apoptosis	7	ENSRNOG00000001436 ENSRNOG00000018735 ENSRNOG00000007946 ENSRNOG00000016346 ENSRNOG00000018214 ENSRNOG00000000837 ENSRNOG00000012439	7	5.56	ENSRNOG00000019142 ENSRNOG00000015588 ENSRNOG00000028629 ENSRNOG00000012799 ENSRNOG00000015945 ENSRNOG00000004284 ENSRNOG00000004647 ENSRNOG00000006997 ENSRNOG00000002833 ENSRNOG00000001201 ENSRNOG00000009848 ENSRNOG00000018503 ENSRNOG00000004303 ENSRNOG00000010756 ENSRNOG00000010602 ENSRNOG00000016707 ENSRNOG00000015365 ENSRNOG00000007503 ENSRNOG00000011039 ENSRNOG00000002791 ENSRNOG00000010475 …	37	3.18	0.189097	1
tRNA metabolism	7	ENSRNOG00000003743 ENSRNOG00000007998	2	1.59	ENSRNOG00000005243 ENSRNOG00000020358 ENSRNOG00000011052 ENSRNOG00000019023 ENSRNOG00000000867 ENSRNOG00000020601 ENSRNOG00000022857	7	0.6	0.216879	1
protein complex assembly	7	No genes	0	0	ENSRNOG00000006532 ENSRNOG00000018067 ENSRNOG00000013167 ENSRNOG00000015945 ENSRNOG00000019556 ENSRNOG00000020615 ENSRNOG00000003890 ENSRNOG00000004457 ENSRNOG00000021682 ENSRNOG00000022146 ENSRNOG00000009988 ENSRNOG00000033377 ENSRNOG00000010386 ENSRNOG00000000457 ENSRNOG00000028928 ENSRNOG00000028984 ENSRNOG00000003054 ENSRNOG00000021937	18	1.55	0.245583	1
microtubule-based movement	7	No genes	0	0	ENSRNOG00000020213 ENSRNOG00000009781 ENSRNOG00000001455 ENSRNOG00000000821 ENSRNOG00000031364 ENSRNOG00000006178 ENSRNOG00000016715 ENSRNOG00000030317 ENSRNOG00000011394 ENSRNOG00000032138 ENSRNOG00000012397 ENSRNOG00000025791 ENSRNOG00000002767 ENSRNOG00000003597 ENSRNOG00000015544 ENSRNOG00000014087 ENSRNOG00000004559 ENSRNOG00000000479	18	1.55	0.245583	1
cellular protein catabolism	7	No genes	0	0	ENSRNOG00000025496 ENSRNOG00000002343 ENSRNOG00000013386 ENSRNOG00000020979 ENSRNOG00000033411 ENSRNOG00000000456 ENSRNOG00000012086 ENSRNOG00000012938 ENSRNOG00000000459 ENSRNOG00000011745 ENSRNOG00000007851 ENSRNOG00000006738 ENSRNOG00000011827 ENSRNOG00000011463 ENSRNOG00000018395 ENSRNOG00000019868 ENSRNOG00000019551 ENSRNOG00000030369 ENSRNOG00000022652	19	1.63	0.246018	1
amino acid transport	7	ENSRNOG00000009552 ENSRNOG00000004133	2	1.59	ENSRNOG00000011016 ENSRNOG00000005367 ENSRNOG00000018111 ENSRNOG00000018824 ENSRNOG00000018607 ENSRNOG00000007006 ENSRNOG00000000924 ENSRNOG00000024039	8	0.69	0.25472	1
removal of superoxide radicals	7	ENSRNOG00000019048	1	0.79	ENSRNOG00000002115 ENSRNOG00000018958	2	0.17	0.265519	1
regulation of G-protein coupled receptor protein signaling pathway	7	ENSRNOG00000016547	1	0.79	ENSRNOG00000014883 ENSRNOG00000018985	2	0.17	0.265519	1
I-kappaB kinase/NF-kappaB cascade	7	ENSRNOG00000012630	1	0.79	ENSRNOG00000004647 ENSRNOG00000000503	2	0.17	0.265519	1
lymphocyte differentiation	7	ENSRNOG00000013927	1	0.79	ENSRNOG00000016451 ENSRNOG00000004647	2	0.17	0.265519	1
leukotriene biosynthesis	7	ENSRNOG00000000907	1	0.79	ENSRNOG00000012972 ENSRNOG00000004494	2	0.17	0.265519	1
regulation of protein import into nucleus	7	ENSRNOG00000012630	1	0.79	ENSRNOG00000004647 ENSRNOG00000018704	2	0.17	0.265519	1
cellular defense response (sensu Vertebrata)	7	ENSRNOG00000019048	1	0.79	ENSRNOG00000004647 ENSRNOG00000009848	2	0.17	0.265519	1
RNA transport	7	ENSRNOG00000007998	1	0.79	ENSRNOG00000009094 ENSRNOG00000002877	2	0.17	0.265519	1
dopamine receptor signaling pathway	7	ENSRNOG00000005700	1	0.79	ENSRNOG00000001235 ENSRNOG00000023688	2	0.17	0.265519	1
regulation of endocytosis	7	ENSRNOG00000012852	1	0.79	ENSRNOG00000007650 ENSRNOG00000001662	2	0.17	0.265519	1
Ras protein signal transduction	7	ENSRNOG00000024970	1	0.79	ENSRNOG00000003990 ENSRNOG00000009675	2	0.17	0.265519	1
negative regulation of nucleobase, nucleoside, nucleotide and nucleic acid metabolism	7	ENSRNOG00000012410 ENSRNOG00000020102	2	1.59	ENSRNOG00000013300 ENSRNOG00000001183 ENSRNOG00000001789 ENSRNOG00000017392 ENSRNOG00000005480 ENSRNOG00000002833 ENSRNOG00000018359 ENSRNOG00000006831 ENSRNOG00000016299	9	0.77	0.292693	1
cyclic-nucleotide-mediated signaling	7	ENSRNOG00000011023 ENSRNOG00000018834	2	1.59	ENSRNOG00000009094 ENSRNOG00000015860 ENSRNOG00000004900 ENSRNOG00000004890 ENSRNOG00000010440 ENSRNOG00000018827 ENSRNOG00000013902 ENSRNOG00000013048 ENSRNOG00000027030 ENSRNOG00000018191	10	0.86	0.330413	1
monovalent inorganic cation transport	7	ENSRNOG00000021130 ENSRNOG00000021128 ENSRNOG00000004846 ENSRNOG00000019118 ENSRNOG00000005206	5	3.97	ENSRNOG00000009542 ENSRNOG00000021123 ENSRNOG00000005794 ENSRNOG00000011501 ENSRNOG00000015320 ENSRNOG00000019959 ENSRNOG00000004899 ENSRNOG00000006957 ENSRNOG00000004918 ENSRNOG00000029342 ENSRNOG00000008078 ENSRNOG00000001551 ENSRNOG00000021137 ENSRNOG00000020010 ENSRNOG00000004077 ENSRNOG00000021102 ENSRNOG00000006542 ENSRNOG00000007682 ENSRNOG00000007019 ENSRNOG00000001991 ENSRNOG00000019753 …	76	6.53	0.33451	1
pyridine nucleotide metabolism	7	ENSRNOG00000015290	1	0.79	ENSRNOG00000008063 ENSRNOG00000018367 ENSRNOG00000030317	3	0.26	0.337427	1
ATP synthesis coupled electron transport	7	ENSRNOG00000014656	1	0.79	ENSRNOG00000024568 ENSRNOG00000012599 ENSRNOG00000011849	3	0.26	0.337427	1
cyclic nucleotide metabolism	7	ENSRNOG00000017496	1	0.79	ENSRNOG00000014776 ENSRNOG00000004890 ENSRNOG00000002229	3	0.26	0.337427	1
oxidoreduction coenzyme metabolism	7	ENSRNOG00000015290	1	0.79	ENSRNOG00000008063 ENSRNOG00000018367 ENSRNOG00000030317	3	0.26	0.337427	1
regulation of nucleocytoplasmic transport	7	ENSRNOG00000012630	1	0.79	ENSRNOG00000009094 ENSRNOG00000004647 ENSRNOG00000018704	3	0.26	0.337427	1
inorganic anion transport	7	ENSRNOG00000003897 ENSRNOG00000010803 ENSRNOG00000016917 ENSRNOG00000014862	4	3.17	ENSRNOG00000019490 ENSRNOG00000029889 ENSRNOG00000001742 ENSRNOG00000011637 ENSRNOG00000002360 ENSRNOG00000005367 ENSRNOG00000015262 ENSRNOG00000003241 ENSRNOG00000012804 ENSRNOG00000013588 ENSRNOG00000018111 ENSRNOG00000011292 ENSRNOG00000016976 ENSRNOG00000008121 ENSRNOG00000015365 ENSRNOG00000008749 ENSRNOG00000011438 ENSRNOG00000023148 ENSRNOG00000010326 ENSRNOG00000018607 ENSRNOG00000016533 …	24	2.06	0.343844	1
neurite morphogenesis	7	ENSRNOG00000006877 ENSRNOG00000001706	2	1.59	ENSRNOG00000004791 ENSRNOG00000018958 ENSRNOG00000018020 ENSRNOG00000018454 ENSRNOG00000009625 ENSRNOG00000029598 ENSRNOG00000001295 ENSRNOG00000006075 ENSRNOG00000016050 ENSRNOG00000014187 ENSRNOG00000014476	11	0.95	0.36757	1
mRNA metabolism	7	No genes	0	0	ENSRNOG00000016698 ENSRNOG00000018067 ENSRNOG00000015588 ENSRNOG00000015976 ENSRNOG00000001996 ENSRNOG00000002874 ENSRNOG00000010448 ENSRNOG00000020744 ENSRNOG00000001783 ENSRNOG00000019975 ENSRNOG00000005332 ENSRNOG00000021379 ENSRNOG00000001227 ENSRNOG00000006961 ENSRNOG00000002104	15	1.29	0.386351	1
pyruvate metabolism	7	ENSRNOG00000015290	1	0.79	ENSRNOG00000016348 ENSRNOG00000012799 ENSRNOG00000001388 ENSRNOG00000019372	4	0.34	0.402344	1
negative regulation of protein kinase activity	7	ENSRNOG00000001436	1	0.79	ENSRNOG00000000811 ENSRNOG00000012095 ENSRNOG00000007319 ENSRNOG00000015182	4	0.34	0.402344	1
monosaccharide biosynthesis	7	ENSRNOG00000015290	1	0.79	ENSRNOG00000016348 ENSRNOG00000012799 ENSRNOG00000001388 ENSRNOG00000019372	4	0.34	0.402344	1
amino acid metabolism	7	ENSRNOG00000003743 ENSRNOG00000000007	2	1.59	ENSRNOG00000011573 ENSRNOG00000016348 ENSRNOG00000016356 ENSRNOG00000003942 ENSRNOG00000004327 ENSRNOG00000013595 ENSRNOG00000023588 ENSRNOG00000001388 ENSRNOG00000018200 ENSRNOG00000001239 ENSRNOG00000017593 ENSRNOG00000013971 ENSRNOG00000008063 ENSRNOG00000020358 ENSRNOG00000011052 ENSRNOG00000020607 ENSRNOG00000011357 ENSRNOG00000003370 ENSRNOG00000019023 ENSRNOG00000011672 ENSRNOG00000002128 …	41	3.52	0.427907	1
positive regulation of apoptosis	7	ENSRNOG00000016346 ENSRNOG00000000837 ENSRNOG00000012439	3	2.38	ENSRNOG00000019142 ENSRNOG00000006997 ENSRNOG00000002833 ENSRNOG00000009848 ENSRNOG00000004303 ENSRNOG00000015365 ENSRNOG00000011039 ENSRNOG00000010475 ENSRNOG00000018454 ENSRNOG00000024011 ENSRNOG00000008645 ENSRNOG00000007649 ENSRNOG00000005392 ENSRNOG00000016551 ENSRNOG00000001295 ENSRNOG00000014117 ENSRNOG00000020383 ENSRNOG00000015182	18	1.55	0.451024	1
regulation of exocytosis	7	ENSRNOG00000008001	1	0.79	ENSRNOG00000017392 ENSRNOG00000017333 ENSRNOG00000006989 ENSRNOG00000029912 ENSRNOG00000013536	5	0.43	0.460947	1
acetyl-CoA metabolism	7	ENSRNOG00000016552	1	0.79	ENSRNOG00000019120 ENSRNOG00000003653 ENSRNOG00000015020 ENSRNOG00000005061 ENSRNOG00000016924	5	0.43	0.460947	1
response to reactive oxygen species	7	ENSRNOG00000019048	1	0.79	ENSRNOG00000001890 ENSRNOG00000018454 ENSRNOG00000017716 ENSRNOG00000017854 ENSRNOG00000008364	5	0.43	0.460947	1
complement activation	7	ENSRNOG00000011796	1	0.79	ENSRNOG00000007639 ENSRNOG00000011637 ENSRNOG00000012804 ENSRNOG00000001295 ENSRNOG00000011971	5	0.43	0.460947	1
T cell activation	7	ENSRNOG00000013927	1	0.79	ENSRNOG00000007129 ENSRNOG00000015945 ENSRNOG00000004647 ENSRNOG00000009848 ENSRNOG00000002968	5	0.43	0.460947	1
nucleotide biosynthesis	7	ENSRNOG00000004846	1	0.79	ENSRNOG00000021123 ENSRNOG00000015320 ENSRNOG00000001551 ENSRNOG00000006542 ENSRNOG00000001991 ENSRNOG00000018045 ENSRNOG00000007392 ENSRNOG00000014776 ENSRNOG00000015511 ENSRNOG00000001992 ENSRNOG00000004890 ENSRNOG00000014625 ENSRNOG00000002128 ENSRNOG00000004160 ENSRNOG00000009080 ENSRNOG00000005602 ENSRNOG00000011891 ENSRNOG00000002229 ENSRNOG00000007235 ENSRNOG00000003626 ENSRNOG00000032152 …	26	2.23	0.507992	1
amino acid activation	7	ENSRNOG00000003743	1	0.79	ENSRNOG00000020358 ENSRNOG00000011052 ENSRNOG00000019023 ENSRNOG00000000867 ENSRNOG00000020601 ENSRNOG00000022857	6	0.52	0.513845	1
glutamine family amino acid metabolism	7	ENSRNOG00000000007	1	0.79	ENSRNOG00000013595 ENSRNOG00000003370 ENSRNOG00000002128 ENSRNOG00000008837 ENSRNOG00000013304 ENSRNOG00000007351 ENSRNOG00000007546	7	0.6	0.561589	1
antigen presentation, exogenous antigen	7	ENSRNOG00000000451	1	0.79	ENSRNOG00000032844 ENSRNOG00000032708 ENSRNOG00000026669 ENSRNOG00000000460 ENSRNOG00000033215 ENSRNOG00000000454 ENSRNOG00000027144	7	0.6	0.561589	1
carbohydrate biosynthesis	7	ENSRNOG00000015290	1	0.79	ENSRNOG00000016348 ENSRNOG00000012799 ENSRNOG00000001388 ENSRNOG00000014365 ENSRNOG00000011146 ENSRNOG00000018725 ENSRNOG00000019372	7	0.6	0.561589	1
glycoprotein metabolism	7	ENSRNOG00000017932	1	0.79	ENSRNOG00000018305 ENSRNOG00000010284 ENSRNOG00000016207 ENSRNOG00000019843 ENSRNOG00000007492 ENSRNOG00000031208 ENSRNOG00000003359	7	0.6	0.561589	1
glycoprotein biosynthesis	7	ENSRNOG00000017932	1	0.79	ENSRNOG00000018305 ENSRNOG00000010284 ENSRNOG00000016207 ENSRNOG00000019843 ENSRNOG00000007492 ENSRNOG00000031208 ENSRNOG00000003359	7	0.6	0.561589	1
antigen processing, exogenous antigen via MHC class II	7	ENSRNOG00000000451	1	0.79	ENSRNOG00000032844 ENSRNOG00000032708 ENSRNOG00000026669 ENSRNOG00000000460 ENSRNOG00000033215 ENSRNOG00000000454 ENSRNOG00000027144	7	0.6	0.561589	1
biopolymer glycosylation	7	ENSRNOG00000017932	1	0.79	ENSRNOG00000018305 ENSRNOG00000010284 ENSRNOG00000016207 ENSRNOG00000019843 ENSRNOG00000007492 ENSRNOG00000031208 ENSRNOG00000003359	7	0.6	0.561589	1
negative regulation of cell growth	7	ENSRNOG00000028930	1	0.79	ENSRNOG00000010780 ENSRNOG00000017392 ENSRNOG00000004284 ENSRNOG00000010756 ENSRNOG00000018958 ENSRNOG00000018020 ENSRNOG00000010178 ENSRNOG00000015182	8	0.69	0.604678	1
transmembrane receptor protein serine/threonine kinase signaling pathway	7	No genes	0	0	ENSRNOG00000005334 ENSRNOG00000007036 ENSRNOG00000012094 ENSRNOG00000008620 ENSRNOG00000018359 ENSRNOG00000002093 ENSRNOG00000014477 ENSRNOG00000018483 ENSRNOG00000005033 ENSRNOG00000021276	10	0.86	0.611158	1
sensory perception of smell	7	No genes	0	0	ENSRNOG00000012337 ENSRNOG00000001379 ENSRNOG00000029700 ENSRNOG00000031936 ENSRNOG00000018606 ENSRNOG00000029726 ENSRNOG00000021468 ENSRNOG00000017609 ENSRNOG00000019094 ENSRNOG00000020827	10	0.86	0.611158	1
biogenic amine metabolism	7	No genes	0	0	ENSRNOG00000005424 ENSRNOG00000004327 ENSRNOG00000023588 ENSRNOG00000001889 ENSRNOG00000011672 ENSRNOG00000006916 ENSRNOG00000000585 ENSRNOG00000006104 ENSRNOG00000005333 ENSRNOG00000010262 ENSRNOG00000001597	11	0.95	0.614044	1
regulation of protein biosynthesis	7	No genes	0	0	ENSRNOG00000015655 ENSRNOG00000012799 ENSRNOG00000010218 ENSRNOG00000004647 ENSRNOG00000018020 ENSRNOG00000006069 ENSRNOG00000021270 ENSRNOG00000017158 ENSRNOG00000001295 ENSRNOG00000009432 ENSRNOG00000015182	11	0.95	0.614044	1
MAPKKK cascade	7	No genes	0	0	ENSRNOG00000015134 ENSRNOG00000012799 ENSRNOG00000017392 ENSRNOG00000020155 ENSRNOG00000002823 ENSRNOG00000019601 ENSRNOG00000006938 ENSRNOG00000006889 ENSRNOG00000007319 ENSRNOG00000020451 ENSRNOG00000015182 ENSRNOG00000002079	12	1.03	0.620107	1
neurotransmitter secretion	7	No genes	0	0	ENSRNOG00000017506 ENSRNOG00000017333 ENSRNOG00000019302 ENSRNOG00000029165 ENSRNOG00000018650 ENSRNOG00000015670 ENSRNOG00000010365 ENSRNOG00000032576 ENSRNOG00000018901 ENSRNOG00000006426 ENSRNOG00000029912 ENSRNOG00000007364 ENSRNOG00000000994	13	1.12	0.628703	1
negative regulation of progression through cell cycle	7	ENSRNOG00000020701 ENSRNOG00000012852	2	1.59	ENSRNOG00000021403 ENSRNOG00000003338 ENSRNOG00000021206 ENSRNOG00000005615 ENSRNOG00000012153 ENSRNOG00000010756 ENSRNOG00000018020 ENSRNOG00000006789 ENSRNOG00000016029 ENSRNOG00000007249 ENSRNOG00000010258 ENSRNOG00000000521 ENSRNOG00000020423 ENSRNOG00000010178	14	1.2	0.664593	1
induction of programmed cell death	7	ENSRNOG00000016346 ENSRNOG00000000837	2	1.59	ENSRNOG00000019142 ENSRNOG00000006997 ENSRNOG00000002833 ENSRNOG00000009848 ENSRNOG00000004303 ENSRNOG00000015365 ENSRNOG00000011039 ENSRNOG00000010475 ENSRNOG00000018454 ENSRNOG00000005392 ENSRNOG00000016551 ENSRNOG00000001295 ENSRNOG00000014117 ENSRNOG00000020383 ENSRNOG00000015182	15	1.29	0.678596	1
cholesterol metabolism	7	ENSRNOG00000016552 ENSRNOG00000009946	2	1.59	ENSRNOG00000008074 ENSRNOG00000020395 ENSRNOG00000012799 ENSRNOG00000019120 ENSRNOG00000016690 ENSRNOG00000004903 ENSRNOG00000003387 ENSRNOG00000009592 ENSRNOG00000007706 ENSRNOG00000009488 ENSRNOG00000020776 ENSRNOG00000013376 ENSRNOG00000007234 ENSRNOG00000021314 ENSRNOG00000016122 ENSRNOG00000027491	16	1.37	0.693106	1
chromosome organization and biogenesis (sensu Eukaryota)	7	ENSRNOG00000020102	1	0.79	ENSRNOG00000006532 ENSRNOG00000015134 ENSRNOG00000013167 ENSRNOG00000032888 ENSRNOG00000020707 ENSRNOG00000020615 ENSRNOG00000003890 ENSRNOG00000002877 ENSRNOG00000013604 ENSRNOG00000004457 ENSRNOG00000021682 ENSRNOG00000022146 ENSRNOG00000033377 ENSRNOG00000010386 ENSRNOG00000000488 ENSRNOG00000028928 ENSRNOG00000028984 ENSRNOG00000000604 ENSRNOG00000021937	19	1.63	0.712716	1
ribonucleotide metabolism	7	ENSRNOG00000004846	1	0.79	ENSRNOG00000021123 ENSRNOG00000015320 ENSRNOG00000001551 ENSRNOG00000006542 ENSRNOG00000001991 ENSRNOG00000018045 ENSRNOG00000007392 ENSRNOG00000001992 ENSRNOG00000014625 ENSRNOG00000004160 ENSRNOG00000009080 ENSRNOG00000011891 ENSRNOG00000007235 ENSRNOG00000003626 ENSRNOG00000032152 ENSRNOG00000002840 ENSRNOG00000002101 ENSRNOG00000002693 ENSRNOG00000016000	19	1.63	0.712716	1
translation	7	ENSRNOG00000003743	1	0.79	ENSRNOG00000010218 ENSRNOG00000012477 ENSRNOG00000031052 ENSRNOG00000020358 ENSRNOG00000011052 ENSRNOG00000019023 ENSRNOG00000018773 ENSRNOG00000032780 ENSRNOG00000000867 ENSRNOG00000020601 ENSRNOG00000006069 ENSRNOG00000031177 ENSRNOG00000021270 ENSRNOG00000022857 ENSRNOG00000017158 ENSRNOG00000009432 ENSRNOG00000020266 ENSRNOG00000005804 ENSRNOG00000015182 ENSRNOG00000001148	20	1.72	0.713478	1
coenzyme biosynthesis	7	ENSRNOG00000004846	1	0.79	ENSRNOG00000006302 ENSRNOG00000021123 ENSRNOG00000015320 ENSRNOG00000028366 ENSRNOG00000001551 ENSRNOG00000006542 ENSRNOG00000017593 ENSRNOG00000001991 ENSRNOG00000018045 ENSRNOG00000013409 ENSRNOG00000007392 ENSRNOG00000001992 ENSRNOG00000014625 ENSRNOG00000009080 ENSRNOG00000005602 ENSRNOG00000011891 ENSRNOG00000007235 ENSRNOG00000003626 ENSRNOG00000002840 ENSRNOG00000016000	20	1.72	0.713478	1
purine nucleotide metabolism	7	ENSRNOG00000004846	1	0.79	ENSRNOG00000021123 ENSRNOG00000015320 ENSRNOG00000001551 ENSRNOG00000006542 ENSRNOG00000001991 ENSRNOG00000018045 ENSRNOG00000007392 ENSRNOG00000015511 ENSRNOG00000001992 ENSRNOG00000014625 ENSRNOG00000002128 ENSRNOG00000009080 ENSRNOG00000005602 ENSRNOG00000011891 ENSRNOG00000007235 ENSRNOG00000003626 ENSRNOG00000032152 ENSRNOG00000002840 ENSRNOG00000002101 ENSRNOG00000002693 ENSRNOG00000016000	21	1.8	0.715623	1
RNA processing	7	ENSRNOG00000007998	1	0.79	ENSRNOG00000016698 ENSRNOG00000018067 ENSRNOG00000016486 ENSRNOG00000015588 ENSRNOG00000015976 ENSRNOG00000001996 ENSRNOG00000002874 ENSRNOG00000005243 ENSRNOG00000015231 ENSRNOG00000010448 ENSRNOG00000020744 ENSRNOG00000001783 ENSRNOG00000019975 ENSRNOG00000011561 ENSRNOG00000005332 ENSRNOG00000005707 ENSRNOG00000021379 ENSRNOG00000001227 ENSRNOG00000006961 ENSRNOG00000002104 ENSRNOG00000015182	21	1.8	0.715623	1
dephosphorylation	7	ENSRNOG00000014294 ENSRNOG00000009980	2	1.59	ENSRNOG00000011771 ENSRNOG00000001849 ENSRNOG00000015717 ENSRNOG00000016907 ENSRNOG00000020115 ENSRNOG00000019587 ENSRNOG00000011700 ENSRNOG00000023896 ENSRNOG00000021248 ENSRNOG00000013135 ENSRNOG00000030667 ENSRNOG00000011420 ENSRNOG00000021223 ENSRNOG00000010574 ENSRNOG00000006030 ENSRNOG00000003977 ENSRNOG00000000655 ENSRNOG00000005003 ENSRNOG00000013981 ENSRNOG00000015145 ENSRNOG00000014061 …	28	2.41	0.761285	1
steroid metabolism	7	ENSRNOG00000016552 ENSRNOG00000009946	2	1.59	ENSRNOG00000019454 ENSRNOG00000008074 ENSRNOG00000001267 ENSRNOG00000020395 ENSRNOG00000012799 ENSRNOG00000000196 ENSRNOG00000017392 ENSRNOG00000005861 ENSRNOG00000027042 ENSRNOG00000019120 ENSRNOG00000016690 ENSRNOG00000002826 ENSRNOG00000010208 ENSRNOG00000031279 ENSRNOG00000030636 ENSRNOG00000032487 ENSRNOG00000004903 ENSRNOG00000032297 ENSRNOG00000003387 ENSRNOG00000009592 ENSRNOG00000030111 …	31	2.66	0.76434	1
hexose metabolism	7	ENSRNOG00000018911 ENSRNOG00000025383 ENSRNOG00000015290	3	2.38	ENSRNOG00000001214 ENSRNOG00000016348 ENSRNOG00000031310 ENSRNOG00000030869 ENSRNOG00000012799 ENSRNOG00000033283 ENSRNOG00000023647 ENSRNOG00000001388 ENSRNOG00000004078 ENSRNOG00000013141 ENSRNOG00000008063 ENSRNOG00000033669 ENSRNOG00000026991 ENSRNOG00000033711 ENSRNOG00000018367 ENSRNOG00000030317 ENSRNOG00000030224 ENSRNOG00000013103 ENSRNOG00000012052 ENSRNOG00000004162 ENSRNOG00000033506 …	38	3.26	0.79105	1
monosaccharide metabolism	7	ENSRNOG00000018911 ENSRNOG00000025383 ENSRNOG00000015290	3	2.38	ENSRNOG00000001214 ENSRNOG00000016348 ENSRNOG00000031310 ENSRNOG00000030869 ENSRNOG00000012799 ENSRNOG00000033283 ENSRNOG00000023647 ENSRNOG00000001388 ENSRNOG00000004078 ENSRNOG00000013141 ENSRNOG00000008063 ENSRNOG00000033669 ENSRNOG00000026991 ENSRNOG00000033711 ENSRNOG00000018367 ENSRNOG00000030317 ENSRNOG00000030224 ENSRNOG00000013103 ENSRNOG00000012052 ENSRNOG00000004162 ENSRNOG00000033506 …	38	3.26	0.79105	1
proteolysis	7	ENSRNOG00000007214 ENSRNOG00000005438 ENSRNOG00000033444 ENSRNOG00000017478 ENSRNOG00000016833 ENSRNOG00000011796 ENSRNOG00000033414	7	5.56	ENSRNOG00000031927 ENSRNOG00000025496 ENSRNOG00000013382 ENSRNOG00000002343 ENSRNOG00000008609 ENSRNOG00000033089 ENSRNOG00000032717 ENSRNOG00000029221 ENSRNOG00000028344 ENSRNOG00000013386 ENSRNOG00000029604 ENSRNOG00000018566 ENSRNOG00000030547 ENSRNOG00000020979 ENSRNOG00000001766 ENSRNOG00000033411 ENSRNOG00000016325 ENSRNOG00000000456 ENSRNOG00000006534 ENSRNOG00000007467 ENSRNOG00000015772 …	76	6.53	0.848404	1
metal ion transport	7	ENSRNOG00000017912 ENSRNOG00000021130 ENSRNOG00000021128 ENSRNOG00000018804 ENSRNOG00000000465 ENSRNOG00000006375 ENSRNOG00000019118 ENSRNOG00000005206	8	6.35	ENSRNOG00000009542 ENSRNOG00000003872 ENSRNOG00000005794 ENSRNOG00000011501 ENSRNOG00000019959 ENSRNOG00000004899 ENSRNOG00000006957 ENSRNOG00000004918 ENSRNOG00000029342 ENSRNOG00000008078 ENSRNOG00000021137 ENSRNOG00000020010 ENSRNOG00000004077 ENSRNOG00000021102 ENSRNOG00000011913 ENSRNOG00000018279 ENSRNOG00000007682 ENSRNOG00000007019 ENSRNOG00000004560 ENSRNOG00000019753 ENSRNOG00000011133 …	86	7.39	0.856532	1
dicarboxylic acid transport	7	No genes	0	0	ENSRNOG00000016163	1	0.09	1	1
B cell activation	7	No genes	0	0	ENSRNOG00000004647 ENSRNOG00000007624 ENSRNOG00000020451 ENSRNOG00000000871	4	0.34	1	1
synaptic vesicle endocytosis	7	No genes	0	0	ENSRNOG00000017506 ENSRNOG00000008017	2	0.17	1	1
regulation of gluconeogenesis	7	No genes	0	0	ENSRNOG00000012799	1	0.09	1	1
JAK-STAT cascade	7	No genes	0	0	ENSRNOG00000004647 ENSRNOG00000015182	2	0.17	1	1
long-chain fatty acid transport	7	No genes	0	0	ENSRNOG00000006779 ENSRNOG00000010438 ENSRNOG00000005906	3	0.26	1	1
regulation of angiogenesis	7	No genes	0	0	ENSRNOG00000021403 ENSRNOG00000004284 ENSRNOG00000015365 ENSRNOG00000028015	4	0.34	1	1
regulation of nucleoside metabolism	7	No genes	0	0	ENSRNOG00000013300	1	0.09	1	1
C21-steroid hormone biosynthesis	7	No genes	0	0	ENSRNOG00000019454 ENSRNOG00000008074 ENSRNOG00000017392 ENSRNOG00000010208 ENSRNOG00000030111	5	0.43	1	1
lysosomal transport	7	No genes	0	0	ENSRNOG00000021403	1	0.09	1	1
L-ascorbic acid metabolism	7	No genes	0	0	ENSRNOG00000028746	1	0.09	1	1
megakaryocyte differentiation	7	No genes	0	0	ENSRNOG00000028015	1	0.09	1	1
glyoxylate cycle	7	No genes	0	0	ENSRNOG00000015020	1	0.09	1	1
cellular carbohydrate catabolism	7	ENSRNOG00000018911 ENSRNOG00000025383 ENSRNOG00000015290	3	2.38	ENSRNOG00000001214 ENSRNOG00000031310 ENSRNOG00000030869 ENSRNOG00000033283 ENSRNOG00000023647 ENSRNOG00000004078 ENSRNOG00000013141 ENSRNOG00000013395 ENSRNOG00000008063 ENSRNOG00000033669 ENSRNOG00000026991 ENSRNOG00000033711 ENSRNOG00000018367 ENSRNOG00000030317 ENSRNOG00000030224 ENSRNOG00000013103 ENSRNOG00000033506 ENSRNOG00000026928 ENSRNOG00000013000 ENSRNOG00000002467 ENSRNOG00000033057 …	30	2.58	1	1
malate metabolism	7	No genes	0	0	ENSRNOG00000009715	1	0.09	1	1
synaptic vesicle targeting	7	No genes	0	0	ENSRNOG00000032576 ENSRNOG00000029912	2	0.17	1	1
phosphagen metabolism	7	No genes	0	0	ENSRNOG00000014573 ENSRNOG00000010872	2	0.17	1	1
deoxyribonucleotide metabolism	7	No genes	0	0	ENSRNOG00000007221	1	0.09	1	1
regulation of microtubule depolymerization	7	No genes	0	0	ENSRNOG00000017428 ENSRNOG00000014230 ENSRNOG00000005133 ENSRNOG00000011841	4	0.34	1	1
S-adenosylmethionine metabolism	7	No genes	0	0	ENSRNOG00000016349	1	0.09	1	1
negative regulation of cellular defense response	7	No genes	0	0	ENSRNOG00000004647	1	0.09	1	1
nucleoside monophosphate metabolism	7	No genes	0	0	ENSRNOG00000004160 ENSRNOG00000002101	2	0.17	1	1
hexose transport	7	No genes	0	0	ENSRNOG00000007284 ENSRNOG00000012799 ENSRNOG00000017693 ENSRNOG00000011875	4	0.34	1	1
regulation of axon extension	7	No genes	0	0	ENSRNOG00000018454 ENSRNOG00000009625	2	0.17	1	1
positive regulation of amino acid metabolism	7	No genes	0	0	ENSRNOG00000020451	1	0.09	1	1
polysaccharide biosynthesis	7	No genes	0	0	ENSRNOG00000014365 ENSRNOG00000011146 ENSRNOG00000018725	3	0.26	1	1
tetrahydrobiopterin metabolism	7	No genes	0	0	ENSRNOG00000015455 ENSRNOG00000000566 ENSRNOG00000003253 ENSRNOG00000011039	4	0.34	1	1
glyoxylate metabolism	7	No genes	0	0	ENSRNOG00000015020	1	0.09	1	1
meiosis	7	No genes	0	0	ENSRNOG00000020213 ENSRNOG00000004529 ENSRNOG00000018510	3	0.26	1	1
mitosis	7	ENSRNOG00000001436	1	0.79	ENSRNOG00000018635 ENSRNOG00000020213 ENSRNOG00000006469 ENSRNOG00000007399 ENSRNOG00000021248 ENSRNOG00000011798 ENSRNOG00000013461 ENSRNOG00000002755 ENSRNOG00000021379 ENSRNOG00000003678	10	0.86	1	1
regulation of Wnt receptor signaling pathway	7	No genes	0	0	ENSRNOG00000003612 ENSRNOG00000015182	2	0.17	1	1
cytokine metabolism	7	No genes	0	0	ENSRNOG00000004647 ENSRNOG00000009848 ENSRNOG00000001295	3	0.26	1	1
phototransduction	7	No genes	0	0	ENSRNOG00000006874	1	0.09	1	1
sulfur amino acid metabolism	7	No genes	0	0	ENSRNOG00000017593 ENSRNOG00000005602 ENSRNOG00000010658 ENSRNOG00000000158	4	0.34	1	1
energy coupled proton transport, against electrochemical gradient	7	No genes	0	0	ENSRNOG00000007290 ENSRNOG00000011891 ENSRNOG00000020263	3	0.26	1	1
DNA repair	7	ENSRNOG00000020701	1	0.79	ENSRNOG00000003026 ENSRNOG00000013167 ENSRNOG00000013005 ENSRNOG00000005064 ENSRNOG00000018623 ENSRNOG00000009742 ENSRNOG00000015796 ENSRNOG00000010756 ENSRNOG00000020531 ENSRNOG00000011339 ENSRNOG00000014605 ENSRNOG00000002550 ENSRNOG00000019150 ENSRNOG00000009663 ENSRNOG00000016038 ENSRNOG00000003084 ENSRNOG00000021815	17	1.46	1	1
nucleobase biosynthesis	7	No genes	0	0	ENSRNOG00000002128	1	0.09	1	1
disaccharide metabolism	7	No genes	0	0	ENSRNOG00000013049	1	0.09	1	1
heme biosynthesis	7	No genes	0	0	ENSRNOG00000010390	1	0.09	1	1
hydrogen peroxide catabolism	7	No genes	0	0	ENSRNOG00000008364	1	0.09	1	1
amino acid derivative catabolism	7	No genes	0	0	ENSRNOG00000023588 ENSRNOG00000006916	2	0.17	1	1
negative regulation of bone resorption	7	No genes	0	0	ENSRNOG00000008336	1	0.09	1	1
negative regulation of actin filament depolymerization	7	No genes	0	0	ENSRNOG00000015396 ENSRNOG00000014476	2	0.17	1	1
calcium-mediated signaling	7	No genes	0	0	ENSRNOG00000028896 ENSRNOG00000009094 ENSRNOG00000013147	3	0.26	1	1
mitochondrial membrane organization and biogenesis	7	No genes	0	0	ENSRNOG00000018654 ENSRNOG00000000320 ENSRNOG00000020876	3	0.26	1	1
pyrimidine nucleotide metabolism	7	No genes	0	0	ENSRNOG00000032152 ENSRNOG00000007221 ENSRNOG00000002693	3	0.26	1	1
energy reserve metabolism	7	No genes	0	0	ENSRNOG00000007583 ENSRNOG00000001269 ENSRNOG00000001733 ENSRNOG00000013049 ENSRNOG00000011146 ENSRNOG00000018725 ENSRNOG00000018708 ENSRNOG00000001295	8	0.69	1	1
protein import into nucleus	7	ENSRNOG00000012630	1	0.79	ENSRNOG00000016486 ENSRNOG00000017392 ENSRNOG00000004647 ENSRNOG00000020660 ENSRNOG00000005042 ENSRNOG00000019601 ENSRNOG00000018704 ENSRNOG00000009275 ENSRNOG00000002433	9	0.77	1	1
purine base metabolism	7	No genes	0	0	ENSRNOG00000014405 ENSRNOG00000002128	2	0.17	1	1
cytokine biosynthesis	7	No genes	0	0	ENSRNOG00000004647 ENSRNOG00000009848 ENSRNOG00000001295	3	0.26	1	1
negative regulation of phosphate metabolism	7	No genes	0	0	ENSRNOG00000015182	1	0.09	1	1
lipoprotein biosynthesis	7	No genes	0	0	ENSRNOG00000002989 ENSRNOG00000009992 ENSRNOG00000030483 ENSRNOG00000003541 ENSRNOG00000022806 ENSRNOG00000014462 ENSRNOG00000022480	7	0.6	1	1
response to aluminum ion	7	No genes	0	0	ENSRNOG00000007081	1	0.09	1	1
nucleoside triphosphate metabolism	7	ENSRNOG00000004846	1	0.79	ENSRNOG00000021123 ENSRNOG00000015320 ENSRNOG00000001551 ENSRNOG00000006542 ENSRNOG00000001991 ENSRNOG00000018045 ENSRNOG00000007392 ENSRNOG00000001992 ENSRNOG00000014625 ENSRNOG00000009080 ENSRNOG00000011891 ENSRNOG00000007235 ENSRNOG00000003626 ENSRNOG00000032152 ENSRNOG00000002840 ENSRNOG00000007221 ENSRNOG00000002693 ENSRNOG00000016000	18	1.55	1	1
regulation of 1-phosphatidylinositol 4-kinase activity	7	No genes	0	0	ENSRNOG00000020451	1	0.09	1	1
regulation of protein amino acid phosphorylation	7	No genes	0	0	ENSRNOG00000020451 ENSRNOG00000015182	2	0.17	1	1
regulation of neurotransmitter levels	7	ENSRNOG00000000007	1	0.79	ENSRNOG00000017506 ENSRNOG00000004327 ENSRNOG00000001889 ENSRNOG00000018200 ENSRNOG00000017333 ENSRNOG00000019302 ENSRNOG00000029165 ENSRNOG00000018650 ENSRNOG00000011672 ENSRNOG00000015670 ENSRNOG00000010365 ENSRNOG00000032576 ENSRNOG00000018901 ENSRNOG00000006426 ENSRNOG00000029912 ENSRNOG00000007364 ENSRNOG00000000994	17	1.46	1	1
antigen presentation, lipid antigen	7	No genes	0	0	ENSRNOG00000016451	1	0.09	1	1
serotonin biosynthesis	7	No genes	0	0	ENSRNOG00000011672	1	0.09	1	1
group transfer coenzyme metabolism	7	ENSRNOG00000004846	1	0.79	ENSRNOG00000021123 ENSRNOG00000015320 ENSRNOG00000001551 ENSRNOG00000006542 ENSRNOG00000017593 ENSRNOG00000001991 ENSRNOG00000018045 ENSRNOG00000007392 ENSRNOG00000001992 ENSRNOG00000014625 ENSRNOG00000009080 ENSRNOG00000005602 ENSRNOG00000011891 ENSRNOG00000016349 ENSRNOG00000007235 ENSRNOG00000003626 ENSRNOG00000002840 ENSRNOG00000016000	18	1.55	1	1
skeletal muscle fiber development	7	No genes	0	0	ENSRNOG00000007443 ENSRNOG00000004284 ENSRNOG00000008645 ENSRNOG00000003772	4	0.34	1	1
aromatic amino acid family metabolism	7	No genes	0	0	ENSRNOG00000016348 ENSRNOG00000001239 ENSRNOG00000011672 ENSRNOG00000001338	4	0.34	1	1
regulation of innate immune response	7	No genes	0	0	ENSRNOG00000016451	1	0.09	1	1
regulation of T cell activation	7	No genes	0	0	ENSRNOG00000004647 ENSRNOG00000009848	2	0.17	1	1
indole derivative metabolism	7	No genes	0	0	ENSRNOG00000004327 ENSRNOG00000011672	2	0.17	1	1
molybdopterin cofactor metabolism	7	No genes	0	0	ENSRNOG00000028366	1	0.09	1	1
porphyrin biosynthesis	7	No genes	0	0	ENSRNOG00000010390	1	0.09	1	1
regulation of cellular defense response	7	No genes	0	0	ENSRNOG00000004647	1	0.09	1	1
negative regulation of lymphocyte proliferation	7	No genes	0	0	ENSRNOG00000004647	1	0.09	1	1
positive regulation of steroid metabolism	7	No genes	0	0	ENSRNOG00000012799	1	0.09	1	1
intra-Golgi transport	7	No genes	0	0	ENSRNOG00000012000 ENSRNOG00000002301	2	0.17	1	1
melanin biosynthesis	7	No genes	0	0	ENSRNOG00000001239	1	0.09	1	1
positive regulation of endocytosis	7	No genes	0	0	ENSRNOG00000007650	1	0.09	1	1
lipopolysaccharide metabolism	7	No genes	0	0	ENSRNOG00000014365	1	0.09	1	1
metal ion homeostasis	7	ENSRNOG00000018804	1	0.79	ENSRNOG00000015860 ENSRNOG00000011913 ENSRNOG00000020843 ENSRNOG00000033238 ENSRNOG00000017060 ENSRNOG00000022619 ENSRNOG00000002559 ENSRNOG00000018958 ENSRNOG00000029082 ENSRNOG00000026651 ENSRNOG00000034150 ENSRNOG00000031506 ENSRNOG00000001295 ENSRNOG00000015075 ENSRNOG00000011726 ENSRNOG00000011815	16	1.37	1	1
DNA modification	7	No genes	0	0	ENSRNOG00000026132	1	0.09	1	1
mitochondrial citrate transport	7	No genes	0	0	ENSRNOG00000000281	1	0.09	1	1
MHC class II biosynthesis	7	No genes	0	0	ENSRNOG00000004647	1	0.09	1	1
amino acid biosynthesis	7	No genes	0	0	ENSRNOG00000003942 ENSRNOG00000017593 ENSRNOG00000013971 ENSRNOG00000003370 ENSRNOG00000008837 ENSRNOG00000005602 ENSRNOG00000010658 ENSRNOG00000007546 ENSRNOG00000005428	9	0.77	1	1
pyrimidine nucleoside metabolism	7	No genes	0	0	ENSRNOG00000007221	1	0.09	1	1
regulation of cytokine production	7	No genes	0	0	ENSRNOG00000004647 ENSRNOG00000001295	2	0.17	1	1
negative regulation of microtubule depolymerization	7	No genes	0	0	ENSRNOG00000017428 ENSRNOG00000014230 ENSRNOG00000005133 ENSRNOG00000011841	4	0.34	1	1
insulin secretion	7	No genes	0	0	ENSRNOG00000000503 ENSRNOG00000006306	2	0.17	1	1
serotonin receptor signaling pathway	7	No genes	0	0	ENSRNOG00000018827	1	0.09	1	1
retrograde transport, Golgi to ER	7	No genes	0	0	ENSRNOG00000012000	1	0.09	1	1
erythrocyte differentiation	7	No genes	0	0	ENSRNOG00000010208	1	0.09	1	1
glycosaminoglycan metabolism	7	No genes	0	0	ENSRNOG00000011150	1	0.09	1	1
rRNA metabolism	7	No genes	0	0	ENSRNOG00000016486	1	0.09	1	1
terpene biosynthesis	7	No genes	0	0	ENSRNOG00000016690 ENSRNOG00000016122	2	0.17	1	1
regulation of myeloid cell differentiation	7	No genes	0	0	ENSRNOG00000008336 ENSRNOG00000028015	2	0.17	1	1
heme metabolism	7	No genes	0	0	ENSRNOG00000006889 ENSRNOG00000014117 ENSRNOG00000010390	3	0.26	1	1
regulation of MAPK activity	7	No genes	0	0	ENSRNOG00000012799 ENSRNOG00000007319 ENSRNOG00000020451 ENSRNOG00000015182	4	0.34	1	1
organic anion transport	7	No genes	0	0	ENSRNOG00000005794 ENSRNOG00000019996	2	0.17	1	1
apoptotic program	7	No genes	0	0	ENSRNOG00000006067 ENSRNOG00000010756 ENSRNOG00000015365 ENSRNOG00000020876	4	0.34	1	1
T-helper 2 type immune response	7	No genes	0	0	ENSRNOG00000004647	1	0.09	1	1
amino acid catabolism	7	ENSRNOG00000000007	1	0.79	ENSRNOG00000016348 ENSRNOG00000013595 ENSRNOG00000023588 ENSRNOG00000020607 ENSRNOG00000006916 ENSRNOG00000013304 ENSRNOG00000001338 ENSRNOG00000006727 ENSRNOG00000004502	9	0.77	1	1
negative regulation of nitric oxide biosynthesis	7	No genes	0	0	ENSRNOG00000004647	1	0.09	1	1
regulation of carbohydrate biosynthesis	7	No genes	0	0	ENSRNOG00000012799	1	0.09	1	1
receptor mediated endocytosis	7	No genes	0	0	ENSRNOG00000018322 ENSRNOG00000007649 ENSRNOG00000002840	3	0.26	1	1
calcium ion-dependent exocytosis	7	No genes	0	0	ENSRNOG00000018217 ENSRNOG00000017392 ENSRNOG00000017333 ENSRNOG00000006426	4	0.34	1	1
positive regulation of nucleobase, nucleoside, nucleotide and nucleic acid metabolism	7	ENSRNOG00000010708	1	0.79	ENSRNOG00000019422 ENSRNOG00000019673 ENSRNOG00000016885 ENSRNOG00000001183 ENSRNOG00000017392 ENSRNOG00000023258 ENSRNOG00000007834 ENSRNOG00000013930 ENSRNOG00000019601 ENSRNOG00000003678	10	0.86	1	1
regulation of circadian sleep/wake cycle, non-REM sleep	7	No genes	0	0	ENSRNOG00000009848 ENSRNOG00000010278	2	0.17	1	1
biopolymer methylation	7	No genes	0	0	ENSRNOG00000026132	1	0.09	1	1
regulation of lymphocyte activation	7	No genes	0	0	ENSRNOG00000004647 ENSRNOG00000009848 ENSRNOG00000020451 ENSRNOG00000020872	4	0.34	1	1
water-soluble vitamin biosynthesis	7	No genes	0	0	ENSRNOG00000028746	1	0.09	1	1
negative regulation of protein transport	7	No genes	0	0	ENSRNOG00000004647	1	0.09	1	1
negative regulation of amino acid metabolism	7	No genes	0	0	ENSRNOG00000015182	1	0.09	1	1
regulation of B cell proliferation	7	No genes	0	0	ENSRNOG00000020451	1	0.09	1	1
negative regulation of lipid biosynthesis	7	No genes	0	0	ENSRNOG00000012799	1	0.09	1	1
UDP-N-acetylglucosamine metabolism	7	No genes	0	0	ENSRNOG00000014365	1	0.09	1	1
substrate-bound cell migration, cell extension	7	No genes	0	0	ENSRNOG00000009683	1	0.09	1	1
energy coupled proton transport, down electrochemical gradient	7	ENSRNOG00000004846	1	0.79	ENSRNOG00000021123 ENSRNOG00000015320 ENSRNOG00000001551 ENSRNOG00000006542 ENSRNOG00000001991 ENSRNOG00000018045 ENSRNOG00000007392 ENSRNOG00000001992 ENSRNOG00000014625 ENSRNOG00000009080 ENSRNOG00000011891 ENSRNOG00000007235 ENSRNOG00000003626 ENSRNOG00000002840 ENSRNOG00000016000	15	1.29	1	1
folic acid and derivative biosynthesis	7	No genes	0	0	ENSRNOG00000017593 ENSRNOG00000005602	2	0.17	1	1
di-, tri-valent inorganic cation homeostasis	7	ENSRNOG00000018804	1	0.79	ENSRNOG00000015860 ENSRNOG00000011913 ENSRNOG00000020843 ENSRNOG00000033238 ENSRNOG00000017060 ENSRNOG00000022619 ENSRNOG00000002559 ENSRNOG00000029082 ENSRNOG00000026651 ENSRNOG00000034150 ENSRNOG00000031506 ENSRNOG00000001295 ENSRNOG00000015075 ENSRNOG00000011726	14	1.2	1	1
DNA packaging	7	ENSRNOG00000020102	1	0.79	ENSRNOG00000006532 ENSRNOG00000015134 ENSRNOG00000013167 ENSRNOG00000032888 ENSRNOG00000020707 ENSRNOG00000020615 ENSRNOG00000003890 ENSRNOG00000002877 ENSRNOG00000013604 ENSRNOG00000004457 ENSRNOG00000021682 ENSRNOG00000022146 ENSRNOG00000033377 ENSRNOG00000010386 ENSRNOG00000028928 ENSRNOG00000028984 ENSRNOG00000000604 ENSRNOG00000021937	18	1.55	1	1
regulation of osteoclast differentiation	7	No genes	0	0	ENSRNOG00000008336	1	0.09	1	1
negative regulation of protein biosynthesis	7	No genes	0	0	ENSRNOG00000015655 ENSRNOG00000012799 ENSRNOG00000004647 ENSRNOG00000018020	4	0.34	1	1
circadian sleep/wake cycle, non-REM sleep	7	No genes	0	0	ENSRNOG00000009848 ENSRNOG00000010278	2	0.17	1	1
bile acid metabolism	7	No genes	0	0	ENSRNOG00000009488 ENSRNOG00000018662	2	0.17	1	1
folic acid metabolism	7	No genes	0	0	ENSRNOG00000016349	1	0.09	1	1
lipoprotein metabolism	7	No genes	0	0	ENSRNOG00000002989 ENSRNOG00000009992 ENSRNOG00000030483 ENSRNOG00000003541 ENSRNOG00000018454 ENSRNOG00000022806 ENSRNOG00000014462 ENSRNOG00000022480	8	0.69	1	1
regulation of phosphate metabolism	7	No genes	0	0	ENSRNOG00000019228 ENSRNOG00000020451 ENSRNOG00000015182	3	0.26	1	1
endosome transport	7	No genes	0	0	ENSRNOG00000021403 ENSRNOG00000018901 ENSRNOG00000013536	3	0.26	1	1
D-amino acid metabolism	7	No genes	0	0	ENSRNOG00000006727	1	0.09	1	1
main pathways of carbohydrate metabolism	7	ENSRNOG00000018911 ENSRNOG00000025383 ENSRNOG00000000007 ENSRNOG00000015290	4	3.17	ENSRNOG00000001214 ENSRNOG00000016348 ENSRNOG00000031310 ENSRNOG00000030869 ENSRNOG00000012799 ENSRNOG00000033283 ENSRNOG00000009715 ENSRNOG00000023647 ENSRNOG00000001388 ENSRNOG00000004078 ENSRNOG00000013141 ENSRNOG00000008063 ENSRNOG00000033669 ENSRNOG00000026991 ENSRNOG00000033711 ENSRNOG00000018367 ENSRNOG00000013949 ENSRNOG00000030317 ENSRNOG00000030224 ENSRNOG00000013103 ENSRNOG00000003653 …	38	3.26	1	1
branched chain family amino acid metabolism	7	No genes	0	0	ENSRNOG00000008063 ENSRNOG00000020607	2	0.17	1	1
nuclear import	7	ENSRNOG00000012630	1	0.79	ENSRNOG00000016486 ENSRNOG00000017392 ENSRNOG00000004647 ENSRNOG00000020660 ENSRNOG00000005042 ENSRNOG00000019601 ENSRNOG00000018704 ENSRNOG00000009275 ENSRNOG00000002433	9	0.77	1	1
terpenoid metabolism	7	No genes	0	0	ENSRNOG00000016690 ENSRNOG00000016122	2	0.17	1	1
sterol biosynthesis	7	ENSRNOG00000016552	1	0.79	ENSRNOG00000020395 ENSRNOG00000012799 ENSRNOG00000019120 ENSRNOG00000016690 ENSRNOG00000004903 ENSRNOG00000032297 ENSRNOG00000009592 ENSRNOG00000007706 ENSRNOG00000020776 ENSRNOG00000013376 ENSRNOG00000007234 ENSRNOG00000021314 ENSRNOG00000016122	13	1.12	1	1
aminoglycan metabolism	7	No genes	0	0	ENSRNOG00000011150	1	0.09	1	1
purine base salvage	7	No genes	0	0	ENSRNOG00000014405	1	0.09	1	1
glucosamine metabolism	7	No genes	0	0	ENSRNOG00000014365	1	0.09	1	1
thymidylate synthase biosynthesis	7	No genes	0	0	ENSRNOG00000018020	1	0.09	1	1
ribosome biogenesis	7	No genes	0	0	ENSRNOG00000016486	1	0.09	1	1
neuronal ion channel clustering	7	No genes	0	0	ENSRNOG00000020205 ENSRNOG00000032576	2	0.17	1	1
protein polymerization	7	No genes	0	0	ENSRNOG00000020213 ENSRNOG00000000821 ENSRNOG00000032138 ENSRNOG00000012397 ENSRNOG00000003597 ENSRNOG00000015544 ENSRNOG00000004559 ENSRNOG00000025074	8	0.69	1	1
protein targeting	7	ENSRNOG00000012630	1	0.79	ENSRNOG00000018654 ENSRNOG00000016486 ENSRNOG00000002247 ENSRNOG00000028366 ENSRNOG00000012000 ENSRNOG00000017392 ENSRNOG00000004647 ENSRNOG00000009683 ENSRNOG00000013743 ENSRNOG00000019549 ENSRNOG00000020660 ENSRNOG00000000320 ENSRNOG00000032576 ENSRNOG00000005042 ENSRNOG00000019601 ENSRNOG00000018704 ENSRNOG00000009275 ENSRNOG00000002433	18	1.55	1	1
positive regulation of cell growth	7	No genes	0	0	ENSRNOG00000028629 ENSRNOG00000013963	2	0.17	1	1
monovalent inorganic cation homeostasis	7	No genes	0	0	ENSRNOG00000007290 ENSRNOG00000020263 ENSRNOG00000011815	3	0.26	1	1
endosome to lysosome transport	7	No genes	0	0	ENSRNOG00000021403	1	0.09	1	1
nerve ensheathment	7	No genes	0	0	ENSRNOG00000003338 ENSRNOG00000019556 ENSRNOG00000019716 ENSRNOG00000016558 ENSRNOG00000009345	5	0.43	1	1
histidine family amino acid metabolism	7	No genes	0	0	ENSRNOG00000005602 ENSRNOG00000004502	2	0.17	1	1
ATP synthesis coupled proton transport	7	ENSRNOG00000004846	1	0.79	ENSRNOG00000021123 ENSRNOG00000015320 ENSRNOG00000001551 ENSRNOG00000006542 ENSRNOG00000001991 ENSRNOG00000018045 ENSRNOG00000007392 ENSRNOG00000001992 ENSRNOG00000014625 ENSRNOG00000009080 ENSRNOG00000011891 ENSRNOG00000007235 ENSRNOG00000003626 ENSRNOG00000002840 ENSRNOG00000016000	15	1.29	1	1
lymphocyte proliferation	7	No genes	0	0	ENSRNOG00000004647 ENSRNOG00000009848 ENSRNOG00000002968 ENSRNOG00000020451 ENSRNOG00000000871 ENSRNOG00000020872	6	0.52	1	1
pteridine and derivative biosynthesis	7	No genes	0	0	ENSRNOG00000028366 ENSRNOG00000015455 ENSRNOG00000000566 ENSRNOG00000003253 ENSRNOG00000011039	5	0.43	1	1
regulation of RNA export from nucleus	7	No genes	0	0	ENSRNOG00000009094	1	0.09	1	1
positive regulation of cellular biosynthesis	7	No genes	0	0	ENSRNOG00000012799	1	0.09	1	1
deoxyribonucleoside metabolism	7	No genes	0	0	ENSRNOG00000007221	1	0.09	1	1
ionic insulation of neurons by glial cells	7	No genes	0	0	ENSRNOG00000003338 ENSRNOG00000019716 ENSRNOG00000016558 ENSRNOG00000009345	4	0.34	1	1
regulation of cytokine biosynthesis	7	No genes	0	0	ENSRNOG00000004647 ENSRNOG00000001295	2	0.17	1	1
acetylcholine receptor signaling, muscarinic pathway	7	No genes	0	0	ENSRNOG00000018385 ENSRNOG00000020205 ENSRNOG00000011928 ENSRNOG00000014639	4	0.34	1	1
plasma membrane fusion	7	No genes	0	0	ENSRNOG00000019556 ENSRNOG00000007231	2	0.17	1	1
folic acid and derivative metabolism	7	No genes	0	0	ENSRNOG00000017593 ENSRNOG00000005602 ENSRNOG00000016349	3	0.26	1	1
heme catabolism	7	No genes	0	0	ENSRNOG00000006889	1	0.09	1	1
negative regulation of peptidyl-tyrosine phosphorylation	7	No genes	0	0	ENSRNOG00000015182	1	0.09	1	1
synaptic vesicle coating	7	No genes	0	0	ENSRNOG00000017506	1	0.09	1	1
catecholamine metabolism	7	No genes	0	0	ENSRNOG00000004327 ENSRNOG00000001889 ENSRNOG00000010262 ENSRNOG00000001597	4	0.34	1	1
glycerol metabolism	7	No genes	0	0	ENSRNOG00000019213	1	0.09	1	1
regulation of protein stability	7	No genes	0	0	ENSRNOG00000018020	1	0.09	1	1
polyol catabolism	7	No genes	0	0	ENSRNOG00000019213	1	0.09	1	1
membrane lipid metabolism	7	ENSRNOG00000009552	1	0.79	ENSRNOG00000010284 ENSRNOG00000001762 ENSRNOG00000012799 ENSRNOG00000002142 ENSRNOG00000021150 ENSRNOG00000015124 ENSRNOG00000000571 ENSRNOG00000012843 ENSRNOG00000009345 ENSRNOG00000017723 ENSRNOG00000014117 ENSRNOG00000020451 ENSRNOG00000015895 ENSRNOG00000015182 ENSRNOG00000024039	15	1.29	1	1
B cell differentiation	7	No genes	0	0	ENSRNOG00000004647	1	0.09	1	1
negative regulation of lymphocyte activation	7	No genes	0	0	ENSRNOG00000004647	1	0.09	1	1
establishment and/or maintenance of cell polarity	7	No genes	0	0	ENSRNOG00000015945 ENSRNOG00000021184 ENSRNOG00000002833 ENSRNOG00000013536 ENSRNOG00000020423	5	0.43	1	1
RNA modification	7	No genes	0	0	ENSRNOG00000016486 ENSRNOG00000001227	2	0.17	1	1
peptidoglycan metabolism	7	No genes	0	0	ENSRNOG00000013395	1	0.09	1	1
plasma membrane to endosome transport	7	No genes	0	0	ENSRNOG00000011302	1	0.09	1	1
spermatid differentiation	7	No genes	0	0	ENSRNOG00000009411 ENSRNOG00000004284	2	0.17	1	1
peroxisome fission	7	No genes	0	0	ENSRNOG00000015003	1	0.09	1	1
neuromuscular synaptic transmission	7	No genes	0	0	ENSRNOG00000018385 ENSRNOG00000030317	2	0.17	1	1
intercellular junction assembly	7	No genes	0	0	ENSRNOG00000019556	1	0.09	1	1
positive regulation of lipid biosynthesis	7	No genes	0	0	ENSRNOG00000012799	1	0.09	1	1
sulfur amino acid biosynthesis	7	No genes	0	0	ENSRNOG00000017593 ENSRNOG00000005602 ENSRNOG00000010658	3	0.26	1	1
regulation of lymphocyte proliferation	7	No genes	0	0	ENSRNOG00000004647 ENSRNOG00000009848 ENSRNOG00000020451 ENSRNOG00000020872	4	0.34	1	1
amino sugar metabolism	7	No genes	0	0	ENSRNOG00000014365	1	0.09	1	1
monocyte differentiation	7	No genes	0	0	ENSRNOG00000008336	1	0.09	1	1
frizzled signaling pathway	7	No genes	0	0	ENSRNOG00000013239 ENSRNOG00000003612 ENSRNOG00000020414	3	0.26	1	1
DNA replication	7	ENSRNOG00000001349	1	0.79	ENSRNOG00000002983 ENSRNOG00000013167 ENSRNOG00000013005 ENSRNOG00000031993 ENSRNOG00000005861 ENSRNOG00000021264 ENSRNOG00000015796 ENSRNOG00000001816 ENSRNOG00000020906 ENSRNOG00000003703 ENSRNOG00000014605 ENSRNOG00000006966 ENSRNOG00000019150 ENSRNOG00000015182 ENSRNOG00000021815 ENSRNOG00000009795	16	1.37	1	1
isoprenoid metabolism	7	No genes	0	0	ENSRNOG00000020395 ENSRNOG00000016690 ENSRNOG00000006199 ENSRNOG00000032959 ENSRNOG00000013376 ENSRNOG00000021314 ENSRNOG00000016122	7	0.6	1	1
cellular lipid catabolism	7	No genes	0	0	ENSRNOG00000027042 ENSRNOG00000021150	2	0.17	1	1
negative regulation of tyrosine phosphorylation of STAT protein	7	No genes	0	0	ENSRNOG00000015182	1	0.09	1	1
regulation of amino acid metabolism	7	No genes	0	0	ENSRNOG00000020451 ENSRNOG00000015182	2	0.17	1	1
synaptic vesicle exocytosis	7	No genes	0	0	ENSRNOG00000019302 ENSRNOG00000029165 ENSRNOG00000015670 ENSRNOG00000032576 ENSRNOG00000006426 ENSRNOG00000029912 ENSRNOG00000000994	7	0.6	1	1
chromosome condensation	7	No genes	0	0	ENSRNOG00000006067	1	0.09	1	1
regulation of calcium ion-dependent exocytosis	7	No genes	0	0	ENSRNOG00000017392 ENSRNOG00000017333	2	0.17	1	1
negative regulation of nucleocytoplasmic transport	7	No genes	0	0	ENSRNOG00000004647	1	0.09	1	1
gastric acid secretion	7	No genes	0	0	ENSRNOG00000020985	1	0.09	1	1
tachykinin signaling pathway	7	No genes	0	0	ENSRNOG00000007374	1	0.09	1	1
organic cation transport	7	No genes	0	0	ENSRNOG00000022946 ENSRNOG00000001296	2	0.17	1	1
myoblast differentiation	7	No genes	0	0	ENSRNOG00000007443 ENSRNOG00000004284 ENSRNOG00000008645 ENSRNOG00000003772	4	0.34	1	1
sensory perception of taste	7	No genes	0	0	ENSRNOG00000007019	1	0.09	1	1
positive regulation of phosphate metabolism	7	No genes	0	0	ENSRNOG00000020451	1	0.09	1	1
regulation of circadian sleep/wake cycle, sleep	7	No genes	0	0	ENSRNOG00000013395 ENSRNOG00000009848 ENSRNOG00000030317 ENSRNOG00000010278 ENSRNOG00000015550	5	0.43	1	1
antigen presentation, peptide antigen	7	No genes	0	0	ENSRNOG00000016451 ENSRNOG00000000457	2	0.17	1	1
regulation of tyrosine phosphorylation of Stat3 protein	7	No genes	0	0	ENSRNOG00000015182	1	0.09	1	1
neuropeptide signaling pathway	7	ENSRNOG00000008943	1	0.79	ENSRNOG00000007374 ENSRNOG00000034005 ENSRNOG00000032660 ENSRNOG00000001152 ENSRNOG00000014231 ENSRNOG00000004900 ENSRNOG00000030317 ENSRNOG00000020058 ENSRNOG00000012390	9	0.77	1	1
estrogen biosynthesis	7	No genes	0	0	ENSRNOG00000000196	1	0.09	1	1
antigen presentation, endogenous antigen	7	No genes	0	0	ENSRNOG00000016451 ENSRNOG00000016967 ENSRNOG00000000457	3	0.26	1	1
regulation of DNA metabolism	7	No genes	0	0	ENSRNOG00000021264 ENSRNOG00000015182	2	0.17	1	1
microvillus biogenesis	7	No genes	0	0	ENSRNOG00000004177	1	0.09	1	1
serine family amino acid metabolism	7	No genes	0	0	ENSRNOG00000023588 ENSRNOG00000013971 ENSRNOG00000006916 ENSRNOG00000010658 ENSRNOG00000005428 ENSRNOG00000000158	6	0.52	1	1
negative regulation of cytokine production	7	No genes	0	0	ENSRNOG00000004647	1	0.09	1	1
regulation of synapse structure and function	7	ENSRNOG00000001436	1	0.79	ENSRNOG00000007456 ENSRNOG00000019716 ENSRNOG00000008017 ENSRNOG00000010223 ENSRNOG00000020783 ENSRNOG00000018454 ENSRNOG00000001295 ENSRNOG00000007152 ENSRNOG00000001173 ENSRNOG00000011726	10	0.86	1	1
cytoplasmic sequestering of transcription factor	7	No genes	0	0	ENSRNOG00000004647	1	0.09	1	1
negative regulation of cellular biosynthesis	7	No genes	0	0	ENSRNOG00000015655 ENSRNOG00000012799 ENSRNOG00000004647 ENSRNOG00000018020	4	0.34	1	1
positive regulation of fatty acid metabolism	7	No genes	0	0	ENSRNOG00000012799	1	0.09	1	1
di-, tri-valent inorganic cation transport	7	ENSRNOG00000017912 ENSRNOG00000018804 ENSRNOG00000006375	3	2.38	ENSRNOG00000003872 ENSRNOG00000011913 ENSRNOG00000018279 ENSRNOG00000004560 ENSRNOG00000011133 ENSRNOG00000020843 ENSRNOG00000033238 ENSRNOG00000017060 ENSRNOG00000033893 ENSRNOG00000021001 ENSRNOG00000007090 ENSRNOG00000002863 ENSRNOG00000022619 ENSRNOG00000004280 ENSRNOG00000002559 ENSRNOG00000013305 ENSRNOG00000029082 ENSRNOG00000008479 ENSRNOG00000015442 ENSRNOG00000026651 ENSRNOG00000033531 …	32	2.75	1	1
transmembrane receptor protein tyrosine kinase signaling pathway	7	ENSRNOG00000006877	1	0.79	ENSRNOG00000030285 ENSRNOG00000007129 ENSRNOG00000020205 ENSRNOG00000029986 ENSRNOG00000002227 ENSRNOG00000003990 ENSRNOG00000002024 ENSRNOG00000013344 ENSRNOG00000018674 ENSRNOG00000000830 ENSRNOG00000018839 ENSRNOG00000019228 ENSRNOG00000014187 ENSRNOG00000002244	14	1.2	1	1
regulation of fatty acid oxidation	7	No genes	0	0	ENSRNOG00000012799	1	0.09	1	1
glutathione biosynthesis	7	No genes	0	0	ENSRNOG00000006302 ENSRNOG00000013409	2	0.17	1	1
Rac protein signal transduction	7	No genes	0	0	ENSRNOG00000012378	1	0.09	1	1
vitamin D metabolism	7	No genes	0	0	ENSRNOG00000007456	1	0.09	1	1
regulation of caspase activity	7	No genes	0	0	ENSRNOG00000010756 ENSRNOG00000015365 ENSRNOG00000020876	3	0.26	1	1
positive regulation of lymphocyte activation	7	No genes	0	0	ENSRNOG00000009848 ENSRNOG00000020451	2	0.17	1	1
regulation of T cell proliferation	7	No genes	0	0	ENSRNOG00000004647 ENSRNOG00000009848	2	0.17	1	1
positive regulation of lymphocyte proliferation	7	No genes	0	0	ENSRNOG00000009848 ENSRNOG00000020451	2	0.17	1	1
positive regulation of glucose import	7	No genes	0	0	ENSRNOG00000012799	1	0.09	1	1
amino acid derivative biosynthesis	7	No genes	0	0	ENSRNOG00000011573 ENSRNOG00000005424 ENSRNOG00000004327 ENSRNOG00000011672 ENSRNOG00000000585 ENSRNOG00000014573 ENSRNOG00000005333 ENSRNOG00000010262 ENSRNOG00000001597	9	0.77	1	1
glutathione metabolism	7	No genes	0	0	ENSRNOG00000006302 ENSRNOG00000014915 ENSRNOG00000013409	3	0.26	1	1
DNA catabolism	7	No genes	0	0	ENSRNOG00000006067	1	0.09	1	1
platelet activation	7	No genes	0	0	ENSRNOG00000019556 ENSRNOG00000028015 ENSRNOG00000000871 ENSRNOG00000025074 ENSRNOG00000014476	5	0.43	1	1
metabotropic glutamate receptor signaling pathway	7	No genes	0	0	ENSRNOG00000025748 ENSRNOG00000010268 ENSRNOG00000010757 ENSRNOG00000002628	4	0.34	1	1
actin filament-based movement	7	No genes	0	0	ENSRNOG00000018020 ENSRNOG00000014476	2	0.17	1	1
protein depolymerization	7	No genes	0	0	ENSRNOG00000015396 ENSRNOG00000016810 ENSRNOG00000017428 ENSRNOG00000014230 ENSRNOG00000005133 ENSRNOG00000011841 ENSRNOG00000014476	7	0.6	1	1
lysosome organization and biogenesis	7	No genes	0	0	ENSRNOG00000021403	1	0.09	1	1
regulation of B cell activation	7	No genes	0	0	ENSRNOG00000004647 ENSRNOG00000020451	2	0.17	1	1
visual perception	7	No genes	0	0	ENSRNOG00000011060 ENSRNOG00000002517 ENSRNOG00000006874 ENSRNOG00000008484 ENSRNOG00000008169	5	0.43	1	1
centrosome organization and biogenesis	7	No genes	0	0	ENSRNOG00000004616	1	0.09	1	1
receptor metabolism	7	No genes	0	0	ENSRNOG00000020205	1	0.09	1	1
JNK cascade	7	No genes	0	0	ENSRNOG00000015134 ENSRNOG00000020155 ENSRNOG00000002823 ENSRNOG00000006938 ENSRNOG00000006889 ENSRNOG00000002079	6	0.52	1	1
synaptic vesicle amine transport	7	No genes	0	0	ENSRNOG00000008890	1	0.09	1	1
porphyrin catabolism	7	No genes	0	0	ENSRNOG00000018740 ENSRNOG00000006889 ENSRNOG00000014117	3	0.26	1	1
negative regulation of monocyte differentiation	7	No genes	0	0	ENSRNOG00000008336	1	0.09	1	1
lipid biosynthesis	7	ENSRNOG00000016552 ENSRNOG00000018735 ENSRNOG00000002525 ENSRNOG00000015290 ENSRNOG00000000907	5	3.97	ENSRNOG00000010284 ENSRNOG00000019454 ENSRNOG00000008074 ENSRNOG00000001142 ENSRNOG00000001267 ENSRNOG00000020395 ENSRNOG00000016403 ENSRNOG00000001762 ENSRNOG00000012799 ENSRNOG00000012972 ENSRNOG00000000196 ENSRNOG00000017392 ENSRNOG00000014365 ENSRNOG00000013279 ENSRNOG00000014813 ENSRNOG00000027042 ENSRNOG00000002142 ENSRNOG00000019120 ENSRNOG00000016690 ENSRNOG00000015124 ENSRNOG00000006583 …	47	4.04	1	1
DNA recombination	7	No genes	0	0	ENSRNOG00000009742 ENSRNOG00000014605 ENSRNOG00000021815	3	0.26	1	1
aromatic amino acid family catabolism	7	No genes	0	0	ENSRNOG00000016348 ENSRNOG00000001338	2	0.17	1	1
positive regulation of peptidyl-tyrosine phosphorylation	7	No genes	0	0	ENSRNOG00000020451	1	0.09	1	1
positive regulation of protein kinase activity	7	No genes	0	0	ENSRNOG00000012799 ENSRNOG00000007319 ENSRNOG00000020451	3	0.26	1	1
sulfate assimilation	7	No genes	0	0	ENSRNOG00000011311	1	0.09	1	1
negative regulation of microtubule polymerization or depolymerization	7	No genes	0	0	ENSRNOG00000017428 ENSRNOG00000014230 ENSRNOG00000005133 ENSRNOG00000011841	4	0.34	1	1
G2/M transition of mitotic cell cycle	7	No genes	0	0	ENSRNOG00000005615	1	0.09	1	1
transformed cell apoptosis	7	No genes	0	0	ENSRNOG00000021403	1	0.09	1	1
regulation of steroid biosynthesis	7	No genes	0	0	ENSRNOG00000012799	1	0.09	1	1
aspartate family amino acid metabolism	7	No genes	0	0	ENSRNOG00000003942 ENSRNOG00000017593 ENSRNOG00000012843 ENSRNOG00000005602 ENSRNOG00000007546	5	0.43	1	1
taurine metabolism	7	No genes	0	0	ENSRNOG00000011573	1	0.09	1	1
regulation of inflammatory response	7	No genes	0	0	ENSRNOG00000013604	1	0.09	1	1
monosaccharide catabolism	7	ENSRNOG00000018911 ENSRNOG00000025383 ENSRNOG00000015290	3	2.38	ENSRNOG00000001214 ENSRNOG00000031310 ENSRNOG00000030869 ENSRNOG00000033283 ENSRNOG00000023647 ENSRNOG00000004078 ENSRNOG00000013141 ENSRNOG00000008063 ENSRNOG00000033669 ENSRNOG00000026991 ENSRNOG00000033711 ENSRNOG00000018367 ENSRNOG00000030317 ENSRNOG00000030224 ENSRNOG00000013103 ENSRNOG00000033506 ENSRNOG00000026928 ENSRNOG00000013000 ENSRNOG00000002467 ENSRNOG00000033057 ENSRNOG00000011329 …	29	2.49	1	1
basic amino acid transport	7	No genes	0	0	ENSRNOG00000000924	1	0.09	1	1
ER to Golgi transport	7	ENSRNOG00000010550	1	0.79	ENSRNOG00000004807 ENSRNOG00000001053 ENSRNOG00000004791 ENSRNOG00000002301 ENSRNOG00000006139 ENSRNOG00000007806 ENSRNOG00000003971 ENSRNOG00000010326 ENSRNOG00000033155	9	0.77	1	1
tricarboxylic acid transport	7	No genes	0	0	ENSRNOG00000000281	1	0.09	1	1
vitamin A metabolism	7	No genes	0	0	ENSRNOG00000013932	1	0.09	1	1
biogenic amine biosynthesis	7	No genes	0	0	ENSRNOG00000005424 ENSRNOG00000004327 ENSRNOG00000011672 ENSRNOG00000000585 ENSRNOG00000005333 ENSRNOG00000010262 ENSRNOG00000001597	7	0.6	1	1
cellular polysaccharide metabolism	7	No genes	0	0	ENSRNOG00000007583 ENSRNOG00000014365 ENSRNOG00000001269 ENSRNOG00000001733 ENSRNOG00000011146 ENSRNOG00000018725 ENSRNOG00000018708	7	0.6	1	1
regulation of glucosylceramide biosynthesis	7	No genes	0	0	ENSRNOG00000012799	1	0.09	1	1
entry into host cell	7	No genes	0	0	ENSRNOG00000020451	1	0.09	1	1
positive regulation of gluconeogenesis	7	No genes	0	0	ENSRNOG00000012799	1	0.09	1	1
fumarate metabolism	7	No genes	0	0	ENSRNOG00000003653	1	0.09	1	1
nerve-nerve synaptic transmission	7	No genes	0	0	ENSRNOG00000030317 ENSRNOG00000018454 ENSRNOG00000020778	3	0.26	1	1
biogenic amine catabolism	7	No genes	0	0	ENSRNOG00000023588 ENSRNOG00000006916	2	0.17	1	1
negative regulation of megakaryocyte differentiation	7	No genes	0	0	ENSRNOG00000028015	1	0.09	1	1
medium-chain fatty acid transport	7	No genes	0	0	ENSRNOG00000006779	1	0.09	1	1
G1/S transition of mitotic cell cycle	7	No genes	0	0	ENSRNOG00000019939	1	0.09	1	1
monocarboxylic acid transport	7	No genes	0	0	ENSRNOG00000005794 ENSRNOG00000009019	2	0.17	1	1
DNA ligation	7	No genes	0	0	ENSRNOG00000013167	1	0.09	1	1
antigen processing, endogenous antigen via MHC class I	7	No genes	0	0	ENSRNOG00000016967 ENSRNOG00000000457	2	0.17	1	1
post-Golgi transport	7	No genes	0	0	ENSRNOG00000018901	1	0.09	1	1
copulation	7	No genes	0	0	ENSRNOG00000013776 ENSRNOG00000004320	2	0.17	1	1
coenzyme catabolism	7	No genes	0	0	ENSRNOG00000003653 ENSRNOG00000015020 ENSRNOG00000005061	3	0.26	1	1
regulation of lipid biosynthesis	7	No genes	0	0	ENSRNOG00000012799	1	0.09	1	1
fever	7	No genes	0	0	ENSRNOG00000004649 ENSRNOG00000004575	2	0.17	1	1
humoral defense mechanism (sensu Vertebrata)	7	No genes	0	0	ENSRNOG00000007639 ENSRNOG00000011637 ENSRNOG00000000513 ENSRNOG00000012804	4	0.34	1	1
positive regulation of innate immune response	7	No genes	0	0	ENSRNOG00000016451	1	0.09	1	1
cellular respiration	7	No genes	0	0	ENSRNOG00000003653 ENSRNOG00000015020 ENSRNOG00000020876 ENSRNOG00000005061	4	0.34	1	1
protein import into mitochondrial inner membrane	7	No genes	0	0	ENSRNOG00000018654 ENSRNOG00000000320	2	0.17	1	1
icosanoid metabolism	8	ENSRNOG00000005425 ENSRNOG00000018735 ENSRNOG00000002525 ENSRNOG00000000907	4	4.82	ENSRNOG00000012972 ENSRNOG00000006583 ENSRNOG00000015550 ENSRNOG00000004494	4	0.48	0.00334218	0.33459
regulation of transcription, DNA-dependent	8	ENSRNOG00000028845 ENSRNOG00000018624 ENSRNOG00000009329 ENSRNOG00000008144 ENSRNOG00000004500 ENSRNOG00000003581 ENSRNOG00000019048 ENSRNOG00000008049 ENSRNOG00000014256 ENSRNOG00000012410 ENSRNOG00000018917 ENSRNOG00000001924 ENSRNOG00000026293 ENSRNOG00000020102 ENSRNOG00000009972 ENSRNOG00000020254 ENSRNOG00000030351 ENSRNOG00000016970 ENSRNOG00000003745 ENSRNOG00000001030 ENSRNOG00000014621 …	25	30.12	ENSRNOG00000009248 ENSRNOG00000019422 ENSRNOG00000019673 ENSRNOG00000004269 ENSRNOG00000014282 ENSRNOG00000013017 ENSRNOG00000014084 ENSRNOG00000002983 ENSRNOG00000017843 ENSRNOG00000004711 ENSRNOG00000031174 ENSRNOG00000011135 ENSRNOG00000016885 ENSRNOG00000025023 ENSRNOG00000013167 ENSRNOG00000018140 ENSRNOG00000017828 ENSRNOG00000001971 ENSRNOG00000010309 ENSRNOG00000013339 ENSRNOG00000008095 …	158	19.01	0.0208863	0.83482
purine ribonucleoside metabolism	8	ENSRNOG00000024874 ENSRNOG00000031367	2	2.41	ENSRNOG00000014405	1	0.12	0.0230191	0.83482
actin cytoskeleton organization and biogenesis	8	ENSRNOG00000003975 ENSRNOG00000012630 ENSRNOG00000014170	3	3.61	ENSRNOG00000015396 ENSRNOG00000027520 ENSRNOG00000004791 ENSRNOG00000009683 ENSRNOG00000004177 ENSRNOG00000014476	6	0.72	0.0406004	1
protein kinase C activation	8	ENSRNOG00000002390 ENSRNOG00000009980	2	2.41	ENSRNOG00000022943 ENSRNOG00000017737	2	0.24	0.0433316	1
fatty acid biosynthesis	8	ENSRNOG00000018735 ENSRNOG00000002525 ENSRNOG00000015290 ENSRNOG00000000907	4	4.82	ENSRNOG00000001142 ENSRNOG00000016403 ENSRNOG00000012799 ENSRNOG00000012972 ENSRNOG00000013279 ENSRNOG00000014813 ENSRNOG00000006583 ENSRNOG00000018129 ENSRNOG00000015550 ENSRNOG00000014718 ENSRNOG00000007706 ENSRNOG00000013552 ENSRNOG00000004494	13	1.56	0.0602423	1
antimicrobial humoral response (sensu Protostomia)	8	ENSRNOG00000012852	1	1.2	No genes	0	0	0.0908096	1
cyclic nucleotide catabolism	8	ENSRNOG00000017496	1	1.2	No genes	0	0	0.0908096	1
androgen receptor signaling pathway	8	ENSRNOG00000009980	1	1.2	No genes	0	0	0.0908096	1
thymic T cell selection	8	ENSRNOG00000013927	1	1.2	No genes	0	0	0.0908096	1
age-dependent response to reactive oxygen species	8	ENSRNOG00000019048	1	1.2	No genes	0	0	0.0908096	1
G-protein signaling, coupled to cGMP nucleotide second messenger	8	ENSRNOG00000011023	1	1.2	No genes	0	0	0.0908096	1
glutamate metabolism	8	ENSRNOG00000000007	1	1.2	No genes	0	0	0.0908096	1
ephrin receptor signaling pathway	8	ENSRNOG00000006877	1	1.2	No genes	0	0	0.0908096	1
antibacterial humoral response	8	ENSRNOG00000012852	1	1.2	No genes	0	0	0.0908096	1
positive regulation of protein import into nucleus	8	ENSRNOG00000012630	1	1.2	No genes	0	0	0.0908096	1
cGMP-mediated signaling	8	ENSRNOG00000011023	1	1.2	No genes	0	0	0.0908096	1
protein-cofactor linkage	8	ENSRNOG00000000007	1	1.2	No genes	0	0	0.0908096	1
T cell differentiation	8	ENSRNOG00000013927	1	1.2	No genes	0	0	0.0908096	1
G-protein signaling, coupled to IP3 second messenger (phospholipase C activating)	8	ENSRNOG00000002390 ENSRNOG00000009980	2	2.41	ENSRNOG00000010780 ENSRNOG00000022943 ENSRNOG00000018346 ENSRNOG00000017737	4	0.48	0.0960966	1
chloride transport	8	ENSRNOG00000010803 ENSRNOG00000016917 ENSRNOG00000014862	3	3.61	ENSRNOG00000029889 ENSRNOG00000001742 ENSRNOG00000002360 ENSRNOG00000005367 ENSRNOG00000003241 ENSRNOG00000013588 ENSRNOG00000018111 ENSRNOG00000016976 ENSRNOG00000018607 ENSRNOG00000016533 ENSRNOG00000002336 ENSRNOG00000012788	12	1.44	0.148347	1
G-protein signaling, coupled to cyclic nucleotide second messenger	8	ENSRNOG00000011023 ENSRNOG00000018834	2	2.41	ENSRNOG00000015860 ENSRNOG00000004900 ENSRNOG00000010440 ENSRNOG00000018827 ENSRNOG00000013902 ENSRNOG00000018191	6	0.72	0.159422	1
tRNA processing	8	ENSRNOG00000007998	1	1.2	ENSRNOG00000005243	1	0.12	0.173463	1
RNA export from nucleus	8	ENSRNOG00000007998	1	1.2	ENSRNOG00000009094	1	0.12	0.173463	1
regulation of S phase of mitotic cell cycle	8	ENSRNOG00000007237	1	1.2	ENSRNOG00000018020	1	0.12	0.173463	1
phospholipid dephosphorylation	8	ENSRNOG00000009980	1	1.2	ENSRNOG00000011420	1	0.12	0.173463	1
negative regulation of small GTPase mediated signal transduction	8	ENSRNOG00000024970	1	1.2	ENSRNOG00000009675	1	0.12	0.173463	1
regulation of mitosis	8	ENSRNOG00000001436	1	1.2	ENSRNOG00000020213	1	0.12	0.173463	1
regulation of transcription factor import into nucleus	8	ENSRNOG00000012630	1	1.2	ENSRNOG00000004647	1	0.12	0.173463	1
L-serine transport	8	ENSRNOG00000009552	1	1.2	ENSRNOG00000024039	1	0.12	0.173463	1
regulation of I-kappaB kinase/NF-kappaB cascade	8	ENSRNOG00000012630	1	1.2	ENSRNOG00000000503	1	0.12	0.173463	1
regulation of Ras protein signal transduction	8	ENSRNOG00000024970	1	1.2	ENSRNOG00000009675	1	0.12	0.173463	1
axonogenesis	8	ENSRNOG00000006877 ENSRNOG00000001706	2	2.41	ENSRNOG00000018020 ENSRNOG00000018454 ENSRNOG00000009625 ENSRNOG00000029598 ENSRNOG00000001295 ENSRNOG00000006075 ENSRNOG00000014476	7	0.84	0.193372	1
negative regulation of transcription	8	ENSRNOG00000012410 ENSRNOG00000020102	2	2.41	ENSRNOG00000001183 ENSRNOG00000001789 ENSRNOG00000017392 ENSRNOG00000005480 ENSRNOG00000002833 ENSRNOG00000018359 ENSRNOG00000006831 ENSRNOG00000016299	8	0.96	0.228146	1
protein amino acid phosphorylation	8	ENSRNOG00000001143 ENSRNOG00000020505 ENSRNOG00000000048 ENSRNOG00000000519 ENSRNOG00000016346 ENSRNOG00000004148 ENSRNOG00000013177	7	8.43	ENSRNOG00000002412 ENSRNOG00000014615 ENSRNOG00000018677 ENSRNOG00000001849 ENSRNOG00000005334 ENSRNOG00000004172 ENSRNOG00000030285 ENSRNOG00000017106 ENSRNOG00000015134 ENSRNOG00000004978 ENSRNOG00000028629 ENSRNOG00000030126 ENSRNOG00000002841 ENSRNOG00000012799 ENSRNOG00000006469 ENSRNOG00000018529 ENSRNOG00000007079 ENSRNOG00000004726 ENSRNOG00000007036 ENSRNOG00000000513 ENSRNOG00000016448 …	115	13.84	0.234087	1
dendrite morphogenesis	8	ENSRNOG00000001706	1	1.2	ENSRNOG00000004791 ENSRNOG00000018958	2	0.24	0.248685	1
glutamine family amino acid catabolism	8	ENSRNOG00000000007	1	1.2	ENSRNOG00000013595 ENSRNOG00000013304	2	0.24	0.248685	1
peptide cross-linking	8	ENSRNOG00000020136	1	1.2	ENSRNOG00000004320 ENSRNOG00000015957	2	0.24	0.248685	1
fructose metabolism	8	ENSRNOG00000018911	1	1.2	ENSRNOG00000004162 ENSRNOG00000000165	2	0.24	0.248685	1
response to oxygen radical	8	ENSRNOG00000019048	1	1.2	ENSRNOG00000001890 ENSRNOG00000017716 ENSRNOG00000017854	3	0.36	0.317137	1
pentose-phosphate shunt	8	ENSRNOG00000015290	1	1.2	ENSRNOG00000008063 ENSRNOG00000018367 ENSRNOG00000030317	3	0.36	0.317137	1
pyridine nucleotide metabolism	8	ENSRNOG00000015290	1	1.2	ENSRNOG00000008063 ENSRNOG00000018367 ENSRNOG00000030317	3	0.36	0.317137	1
ATP synthesis coupled electron transport (sensu Eukaryota)	8	ENSRNOG00000014656	1	1.2	ENSRNOG00000024568 ENSRNOG00000012599 ENSRNOG00000011849	3	0.36	0.317137	1
protein processing	8	ENSRNOG00000023816	1	1.2	ENSRNOG00000015134 ENSRNOG00000011352 ENSRNOG00000011029 ENSRNOG00000014241	4	0.48	0.37942	1
hexose biosynthesis	8	ENSRNOG00000015290	1	1.2	ENSRNOG00000016348 ENSRNOG00000012799 ENSRNOG00000001388 ENSRNOG00000019372	4	0.48	0.37942	1
tricarboxylic acid cycle intermediate metabolism	8	ENSRNOG00000000007	1	1.2	ENSRNOG00000009715 ENSRNOG00000013103 ENSRNOG00000003653 ENSRNOG00000013000	4	0.48	0.37942	1
gluconeogenesis	8	ENSRNOG00000015290	1	1.2	ENSRNOG00000016348 ENSRNOG00000012799 ENSRNOG00000001388 ENSRNOG00000019372	4	0.48	0.37942	1
neurotransmitter metabolism	8	ENSRNOG00000000007	1	1.2	ENSRNOG00000004327 ENSRNOG00000001889 ENSRNOG00000018200 ENSRNOG00000011672	4	0.48	0.37942	1
mRNA processing	8	No genes	0	0	ENSRNOG00000016698 ENSRNOG00000018067 ENSRNOG00000015588 ENSRNOG00000015976 ENSRNOG00000001996 ENSRNOG00000002874 ENSRNOG00000010448 ENSRNOG00000020744 ENSRNOG00000001783 ENSRNOG00000019975 ENSRNOG00000005332 ENSRNOG00000021379 ENSRNOG00000001227 ENSRNOG00000006961 ENSRNOG00000002104	15	1.81	0.385366	1
microtubule-based movement	8	No genes	0	0	ENSRNOG00000020213 ENSRNOG00000009781 ENSRNOG00000001455 ENSRNOG00000000821 ENSRNOG00000031364 ENSRNOG00000006178 ENSRNOG00000016715 ENSRNOG00000030317 ENSRNOG00000011394 ENSRNOG00000032138 ENSRNOG00000012397 ENSRNOG00000025791 ENSRNOG00000002767 ENSRNOG00000003597 ENSRNOG00000015544 ENSRNOG00000014087 ENSRNOG00000004559 ENSRNOG00000000479	18	2.17	0.396681	1
proteolysis during cellular protein catabolism	8	No genes	0	0	ENSRNOG00000025496 ENSRNOG00000002343 ENSRNOG00000013386 ENSRNOG00000020979 ENSRNOG00000033411 ENSRNOG00000000456 ENSRNOG00000012086 ENSRNOG00000012938 ENSRNOG00000000459 ENSRNOG00000011745 ENSRNOG00000007851 ENSRNOG00000006738 ENSRNOG00000011827 ENSRNOG00000011463 ENSRNOG00000018395 ENSRNOG00000019868 ENSRNOG00000019551 ENSRNOG00000030369 ENSRNOG00000022652	19	2.29	0.40541	1
transcription from RNA polymerase II promoter	8	ENSRNOG00000019048 ENSRNOG00000012410 ENSRNOG00000010708	3	3.61	ENSRNOG00000019422 ENSRNOG00000014084 ENSRNOG00000016885 ENSRNOG00000013167 ENSRNOG00000001789 ENSRNOG00000023258 ENSRNOG00000005480 ENSRNOG00000010756 ENSRNOG00000000120 ENSRNOG00000008620 ENSRNOG00000014096 ENSRNOG00000001489 ENSRNOG00000007834 ENSRNOG00000013930 ENSRNOG00000021144 ENSRNOG00000009118 ENSRNOG00000011062 ENSRNOG00000004300 ENSRNOG00000003678 ENSRNOG00000011214	20	2.41	0.457101	1
tRNA aminoacylation	8	ENSRNOG00000003743	1	1.2	ENSRNOG00000020358 ENSRNOG00000011052 ENSRNOG00000019023 ENSRNOG00000000867 ENSRNOG00000020601 ENSRNOG00000022857	6	0.72	0.487632	1
DNA-dependent DNA replication	8	ENSRNOG00000001349	1	1.2	ENSRNOG00000013167 ENSRNOG00000031993 ENSRNOG00000021264 ENSRNOG00000015796 ENSRNOG00000003703 ENSRNOG00000015182	6	0.72	0.487632	1
tRNA aminoacylation for protein translation	8	ENSRNOG00000003743	1	1.2	ENSRNOG00000020358 ENSRNOG00000011052 ENSRNOG00000019023 ENSRNOG00000000867 ENSRNOG00000020601 ENSRNOG00000022857	6	0.72	0.487632	1
G-protein signaling, coupled to cAMP nucleotide second messenger	8	ENSRNOG00000018834	1	1.2	ENSRNOG00000015860 ENSRNOG00000004900 ENSRNOG00000010440 ENSRNOG00000018827 ENSRNOG00000013902 ENSRNOG00000018191	6	0.72	0.487632	1
protein amino acid dephosphorylation	8	ENSRNOG00000014294	1	1.2	ENSRNOG00000011771 ENSRNOG00000001849 ENSRNOG00000015717 ENSRNOG00000016907 ENSRNOG00000020115 ENSRNOG00000019587 ENSRNOG00000011700 ENSRNOG00000023896 ENSRNOG00000021248 ENSRNOG00000013135 ENSRNOG00000030667 ENSRNOG00000011420 ENSRNOG00000021223 ENSRNOG00000010574 ENSRNOG00000006030 ENSRNOG00000003977 ENSRNOG00000000655 ENSRNOG00000005003 ENSRNOG00000013981 ENSRNOG00000015145 ENSRNOG00000014061 …	28	3.37	0.507091	1
sphingolipid metabolism	8	ENSRNOG00000009552	1	1.2	ENSRNOG00000010284 ENSRNOG00000012799 ENSRNOG00000000571 ENSRNOG00000009345 ENSRNOG00000015895 ENSRNOG00000015182 ENSRNOG00000024039	7	0.84	0.534519	1
transition metal ion homeostasis	8	ENSRNOG00000018804	1	1.2	ENSRNOG00000011913 ENSRNOG00000020843 ENSRNOG00000033238 ENSRNOG00000022619 ENSRNOG00000029082 ENSRNOG00000034150 ENSRNOG00000031506	7	0.84	0.534519	1
protein amino acid glycosylation	8	ENSRNOG00000017932	1	1.2	ENSRNOG00000018305 ENSRNOG00000010284 ENSRNOG00000016207 ENSRNOG00000019843 ENSRNOG00000007492 ENSRNOG00000031208 ENSRNOG00000003359	7	0.84	0.534519	1
glycoprotein biosynthesis	8	ENSRNOG00000017932	1	1.2	ENSRNOG00000018305 ENSRNOG00000010284 ENSRNOG00000016207 ENSRNOG00000019843 ENSRNOG00000007492 ENSRNOG00000031208 ENSRNOG00000003359	7	0.84	0.534519	1
iron ion homeostasis	8	ENSRNOG00000018804	1	1.2	ENSRNOG00000011913 ENSRNOG00000020843 ENSRNOG00000033238 ENSRNOG00000022619 ENSRNOG00000029082 ENSRNOG00000034150 ENSRNOG00000031506	7	0.84	0.534519	1
ubiquitin cycle	8	ENSRNOG00000020701 ENSRNOG00000013177	2	2.41	ENSRNOG00000016585 ENSRNOG00000002343 ENSRNOG00000002546 ENSRNOG00000010041 ENSRNOG00000016543 ENSRNOG00000011956 ENSRNOG00000010303 ENSRNOG00000002877 ENSRNOG00000005064 ENSRNOG00000018356 ENSRNOG00000015366 ENSRNOG00000021218 ENSRNOG00000025443 ENSRNOG00000006304 ENSRNOG00000002364 ENSRNOG00000010602 ENSRNOG00000006695 ENSRNOG00000000120 ENSRNOG00000006738 ENSRNOG00000014811 ENSRNOG00000012354 …	35	4.21	0.569037	1
transcription initiation	8	ENSRNOG00000004500	1	1.2	ENSRNOG00000011135 ENSRNOG00000001355 ENSRNOG00000001489 ENSRNOG00000002565 ENSRNOG00000019178 ENSRNOG00000002453 ENSRNOG00000011062 ENSRNOG00000004300	8	0.96	0.577162	1
nucleosome assembly	8	No genes	0	0	ENSRNOG00000006532 ENSRNOG00000013167 ENSRNOG00000020615 ENSRNOG00000003890 ENSRNOG00000004457 ENSRNOG00000021682 ENSRNOG00000022146 ENSRNOG00000033377 ENSRNOG00000010386 ENSRNOG00000028928 ENSRNOG00000028984 ENSRNOG00000021937	12	1.44	0.615281	1
neurotransmitter secretion	8	No genes	0	0	ENSRNOG00000017506 ENSRNOG00000017333 ENSRNOG00000019302 ENSRNOG00000029165 ENSRNOG00000018650 ENSRNOG00000015670 ENSRNOG00000010365 ENSRNOG00000032576 ENSRNOG00000018901 ENSRNOG00000006426 ENSRNOG00000029912 ENSRNOG00000007364 ENSRNOG00000000994	13	1.56	0.62111	1
induction of apoptosis	8	ENSRNOG00000016346 ENSRNOG00000000837	2	2.41	ENSRNOG00000019142 ENSRNOG00000006997 ENSRNOG00000002833 ENSRNOG00000009848 ENSRNOG00000004303 ENSRNOG00000015365 ENSRNOG00000011039 ENSRNOG00000010475 ENSRNOG00000018454 ENSRNOG00000005392 ENSRNOG00000016551 ENSRNOG00000001295 ENSRNOG00000014117 ENSRNOG00000020383 ENSRNOG00000015182	15	1.81	0.661963	1
sterol metabolism	8	ENSRNOG00000016552 ENSRNOG00000009946	2	2.41	ENSRNOG00000008074 ENSRNOG00000020395 ENSRNOG00000012799 ENSRNOG00000019120 ENSRNOG00000016690 ENSRNOG00000004903 ENSRNOG00000032297 ENSRNOG00000003387 ENSRNOG00000009592 ENSRNOG00000007706 ENSRNOG00000009488 ENSRNOG00000020776 ENSRNOG00000013376 ENSRNOG00000007234 ENSRNOG00000021314 ENSRNOG00000016122 ENSRNOG00000027491	17	2.05	0.688146	1
oxidative phosphorylation	8	ENSRNOG00000004846 ENSRNOG00000014656	2	2.41	ENSRNOG00000021123 ENSRNOG00000015320 ENSRNOG00000001551 ENSRNOG00000006542 ENSRNOG00000001991 ENSRNOG00000024568 ENSRNOG00000018045 ENSRNOG00000012599 ENSRNOG00000007392 ENSRNOG00000001992 ENSRNOG00000011849 ENSRNOG00000014625 ENSRNOG00000009080 ENSRNOG00000011891 ENSRNOG00000007235 ENSRNOG00000003626 ENSRNOG00000002840 ENSRNOG00000016000	18	2.17	0.701809	1
purine nucleotide biosynthesis	8	ENSRNOG00000004846	1	1.2	ENSRNOG00000021123 ENSRNOG00000015320 ENSRNOG00000001551 ENSRNOG00000006542 ENSRNOG00000001991 ENSRNOG00000018045 ENSRNOG00000007392 ENSRNOG00000015511 ENSRNOG00000001992 ENSRNOG00000014625 ENSRNOG00000002128 ENSRNOG00000009080 ENSRNOG00000005602 ENSRNOG00000011891 ENSRNOG00000007235 ENSRNOG00000003626 ENSRNOG00000032152 ENSRNOG00000002840 ENSRNOG00000002101 ENSRNOG00000002693 ENSRNOG00000016000	21	2.53	0.712752	1
proton transport	8	ENSRNOG00000004846	1	1.2	ENSRNOG00000021123 ENSRNOG00000015320 ENSRNOG00000001551 ENSRNOG00000006542 ENSRNOG00000001991 ENSRNOG00000026842 ENSRNOG00000018045 ENSRNOG00000004893 ENSRNOG00000007392 ENSRNOG00000013305 ENSRNOG00000001992 ENSRNOG00000007290 ENSRNOG00000014625 ENSRNOG00000020985 ENSRNOG00000009080 ENSRNOG00000011891 ENSRNOG00000001285 ENSRNOG00000007235 ENSRNOG00000003626 ENSRNOG00000020685 ENSRNOG00000002840 …	23	2.77	0.716327	1
sodium ion transport	8	ENSRNOG00000019118	1	1.2	ENSRNOG00000005794 ENSRNOG00000011501 ENSRNOG00000029342 ENSRNOG00000021102 ENSRNOG00000007019 ENSRNOG00000006639 ENSRNOG00000005018 ENSRNOG00000005367 ENSRNOG00000015262 ENSRNOG00000015049 ENSRNOG00000018857 ENSRNOG00000018111 ENSRNOG00000008121 ENSRNOG00000007290 ENSRNOG00000008479 ENSRNOG00000006556 ENSRNOG00000008432 ENSRNOG00000012134 ENSRNOG00000017842 ENSRNOG00000008169 ENSRNOG00000018607 …	24	2.89	0.719722	1
steroid biosynthesis	8	ENSRNOG00000016552	1	1.2	ENSRNOG00000019454 ENSRNOG00000008074 ENSRNOG00000001267 ENSRNOG00000020395 ENSRNOG00000012799 ENSRNOG00000000196 ENSRNOG00000017392 ENSRNOG00000027042 ENSRNOG00000019120 ENSRNOG00000016690 ENSRNOG00000002826 ENSRNOG00000010208 ENSRNOG00000004903 ENSRNOG00000032297 ENSRNOG00000009592 ENSRNOG00000030111 ENSRNOG00000007706 ENSRNOG00000009488 ENSRNOG00000020776 ENSRNOG00000017099 ENSRNOG00000013376 …	24	2.89	0.719722	1
glycolysis	8	ENSRNOG00000018911 ENSRNOG00000025383 ENSRNOG00000015290	3	3.61	ENSRNOG00000001214 ENSRNOG00000031310 ENSRNOG00000030869 ENSRNOG00000033283 ENSRNOG00000023647 ENSRNOG00000004078 ENSRNOG00000013141 ENSRNOG00000033669 ENSRNOG00000026991 ENSRNOG00000033711 ENSRNOG00000030224 ENSRNOG00000013103 ENSRNOG00000033506 ENSRNOG00000026928 ENSRNOG00000013000 ENSRNOG00000002467 ENSRNOG00000033057 ENSRNOG00000011329 ENSRNOG00000011452 ENSRNOG00000017895 ENSRNOG00000028958 …	26	3.13	0.741335	1
potassium ion transport	8	ENSRNOG00000021130 ENSRNOG00000021128 ENSRNOG00000005206	3	3.61	ENSRNOG00000009542 ENSRNOG00000011501 ENSRNOG00000019959 ENSRNOG00000004899 ENSRNOG00000006957 ENSRNOG00000004918 ENSRNOG00000008078 ENSRNOG00000021137 ENSRNOG00000020010 ENSRNOG00000004077 ENSRNOG00000007682 ENSRNOG00000019753 ENSRNOG00000009790 ENSRNOG00000005018 ENSRNOG00000020310 ENSRNOG00000005367 ENSRNOG00000004117 ENSRNOG00000018111 ENSRNOG00000013681 ENSRNOG00000020706 ENSRNOG00000007290 …	42	5.05	0.790467	1
pyrimidine nucleotide biosynthesis	8	No genes	0	0	ENSRNOG00000032152 ENSRNOG00000002693	2	0.24	1	1
taurine transport	8	No genes	0	0	ENSRNOG00000009019	1	0.12	1	1
positive regulation of B cell activation	8	No genes	0	0	ENSRNOG00000020451	1	0.12	1	1
isotype switching	8	No genes	0	0	ENSRNOG00000004647	1	0.12	1	1
negative regulation of protein import into nucleus	8	No genes	0	0	ENSRNOG00000004647	1	0.12	1	1
D-amino acid catabolism	8	No genes	0	0	ENSRNOG00000006727	1	0.12	1	1
meiosis I	8	No genes	0	0	ENSRNOG00000004529	1	0.12	1	1
lipopolysaccharide biosynthesis	8	No genes	0	0	ENSRNOG00000014365	1	0.12	1	1
activation of MAPK activity	8	No genes	0	0	ENSRNOG00000012799 ENSRNOG00000007319 ENSRNOG00000020451	3	0.36	1	1
L-serine metabolism	8	No genes	0	0	ENSRNOG00000013971 ENSRNOG00000005428	2	0.24	1	1
lysosomal transport	8	No genes	0	0	ENSRNOG00000021403	1	0.12	1	1
regulation of isotype switching	8	No genes	0	0	ENSRNOG00000004647	1	0.12	1	1
glyoxylate cycle	8	No genes	0	0	ENSRNOG00000015020	1	0.12	1	1
regulation of megakaryocyte differentiation	8	No genes	0	0	ENSRNOG00000028015	1	0.12	1	1
mRNA modification	8	No genes	0	0	ENSRNOG00000001227	1	0.12	1	1
histone modification	8	No genes	0	0	ENSRNOG00000015134 ENSRNOG00000020707 ENSRNOG00000002877 ENSRNOG00000000604	4	0.48	1	1
synaptic vesicle targeting	8	No genes	0	0	ENSRNOG00000032576 ENSRNOG00000029912	2	0.24	1	1
regulation of activated T cell proliferation	8	No genes	0	0	ENSRNOG00000009848	1	0.12	1	1
purine nucleoside triphosphate metabolism	8	ENSRNOG00000004846	1	1.2	ENSRNOG00000021123 ENSRNOG00000015320 ENSRNOG00000001551 ENSRNOG00000006542 ENSRNOG00000001991 ENSRNOG00000018045 ENSRNOG00000007392 ENSRNOG00000001992 ENSRNOG00000014625 ENSRNOG00000009080 ENSRNOG00000011891 ENSRNOG00000007235 ENSRNOG00000003626 ENSRNOG00000032152 ENSRNOG00000002840 ENSRNOG00000002693 ENSRNOG00000016000	17	2.05	1	1
ribonucleoside monophosphate metabolism	8	No genes	0	0	ENSRNOG00000004160 ENSRNOG00000002101	2	0.24	1	1
purine nucleoside monophosphate metabolism	8	No genes	0	0	ENSRNOG00000002101	1	0.12	1	1
phospholipid metabolism	8	ENSRNOG00000009552	1	1.2	ENSRNOG00000001762 ENSRNOG00000002142 ENSRNOG00000021150 ENSRNOG00000015124 ENSRNOG00000012843 ENSRNOG00000017723 ENSRNOG00000014117 ENSRNOG00000020451 ENSRNOG00000024039	9	1.08	1	1
cell cycle arrest	8	No genes	0	0	ENSRNOG00000003338 ENSRNOG00000005615 ENSRNOG00000010756 ENSRNOG00000018020 ENSRNOG00000006789 ENSRNOG00000007249 ENSRNOG00000000521 ENSRNOG00000010178	8	0.96	1	1
heme oxidation	8	No genes	0	0	ENSRNOG00000014117	1	0.12	1	1
polysaccharide biosynthesis	8	No genes	0	0	ENSRNOG00000014365 ENSRNOG00000011146 ENSRNOG00000018725	3	0.36	1	1
positive regulation of T cell activation	8	No genes	0	0	ENSRNOG00000009848	1	0.12	1	1
regulation of DNA replication	8	No genes	0	0	ENSRNOG00000021264 ENSRNOG00000015182	2	0.24	1	1
pyrimidine deoxyribonucleotide metabolism	8	No genes	0	0	ENSRNOG00000007221	1	0.12	1	1
branched chain family amino acid catabolism	8	No genes	0	0	ENSRNOG00000020607	1	0.12	1	1
membrane lipid biosynthesis	8	No genes	0	0	ENSRNOG00000010284 ENSRNOG00000001762 ENSRNOG00000012799 ENSRNOG00000002142 ENSRNOG00000015124 ENSRNOG00000009345 ENSRNOG00000017723 ENSRNOG00000020451 ENSRNOG00000015895	9	1.08	1	1
sulfate transport	8	No genes	0	0	ENSRNOG00000008121 ENSRNOG00000000185	2	0.24	1	1
entry of virus into host cell	8	No genes	0	0	ENSRNOG00000020451	1	0.12	1	1
translational initiation	8	No genes	0	0	ENSRNOG00000010218 ENSRNOG00000021270 ENSRNOG00000017158 ENSRNOG00000005804	4	0.48	1	1
BMP signaling pathway	8	No genes	0	0	ENSRNOG00000018483 ENSRNOG00000021276	2	0.24	1	1
glutamine metabolism	8	No genes	0	0	ENSRNOG00000013595 ENSRNOG00000002128 ENSRNOG00000007351 ENSRNOG00000007546	4	0.48	1	1
regulation of translation	8	No genes	0	0	ENSRNOG00000010218 ENSRNOG00000006069 ENSRNOG00000021270 ENSRNOG00000017158 ENSRNOG00000009432 ENSRNOG00000015182	6	0.72	1	1
paranodal junction formation	8	No genes	0	0	ENSRNOG00000019556	1	0.12	1	1
negative regulation of progression through mitotic cell cycle	8	No genes	0	0	ENSRNOG00000018020	1	0.12	1	1
ribonucleotide biosynthesis	8	ENSRNOG00000004846	1	1.2	ENSRNOG00000021123 ENSRNOG00000015320 ENSRNOG00000001551 ENSRNOG00000006542 ENSRNOG00000001991 ENSRNOG00000018045 ENSRNOG00000007392 ENSRNOG00000001992 ENSRNOG00000014625 ENSRNOG00000004160 ENSRNOG00000009080 ENSRNOG00000011891 ENSRNOG00000007235 ENSRNOG00000003626 ENSRNOG00000032152 ENSRNOG00000002840 ENSRNOG00000002101 ENSRNOG00000002693 ENSRNOG00000016000	19	2.29	1	1
insulin receptor signaling pathway	8	No genes	0	0	ENSRNOG00000019228	1	0.12	1	1
clustering of voltage-gated sodium channels	8	No genes	0	0	ENSRNOG00000020205	1	0.12	1	1
negative regulation of T cell activation	8	No genes	0	0	ENSRNOG00000004647	1	0.12	1	1
heme biosynthesis	8	No genes	0	0	ENSRNOG00000010390	1	0.12	1	1
mitotic spindle organization and biogenesis	8	No genes	0	0	ENSRNOG00000020213	1	0.12	1	1
long-chain fatty acid metabolism	8	No genes	0	0	ENSRNOG00000026745	1	0.12	1	1
epidermal growth factor receptor signaling pathway	8	No genes	0	0	ENSRNOG00000003990	1	0.12	1	1
inactivation of MAPK activity	8	No genes	0	0	ENSRNOG00000015182	1	0.12	1	1
protein import into nucleus	8	ENSRNOG00000012630	1	1.2	ENSRNOG00000016486 ENSRNOG00000017392 ENSRNOG00000004647 ENSRNOG00000020660 ENSRNOG00000005042 ENSRNOG00000019601 ENSRNOG00000018704 ENSRNOG00000009275 ENSRNOG00000002433	9	1.08	1	1
negative regulation of phosphate metabolism	8	No genes	0	0	ENSRNOG00000015182	1	0.12	1	1
lipoprotein biosynthesis	8	No genes	0	0	ENSRNOG00000002989 ENSRNOG00000009992 ENSRNOG00000030483 ENSRNOG00000003541 ENSRNOG00000022806 ENSRNOG00000014462 ENSRNOG00000022480	7	0.84	1	1
calcium ion transport	8	ENSRNOG00000017912 ENSRNOG00000006375	2	2.41	ENSRNOG00000004560 ENSRNOG00000011133 ENSRNOG00000017060 ENSRNOG00000033893 ENSRNOG00000007090 ENSRNOG00000002863 ENSRNOG00000002559 ENSRNOG00000013305 ENSRNOG00000008479 ENSRNOG00000026651 ENSRNOG00000033531 ENSRNOG00000017798 ENSRNOG00000001285 ENSRNOG00000008169 ENSRNOG00000002981 ENSRNOG00000013147 ENSRNOG00000012489 ENSRNOG00000016340 ENSRNOG00000007104 ENSRNOG00000018378	20	2.41	1	1
phosphagen biosynthesis	8	No genes	0	0	ENSRNOG00000014573	1	0.12	1	1
sodium ion homeostasis	8	No genes	0	0	ENSRNOG00000011815	1	0.12	1	1
nucleoside triphosphate biosynthesis	8	ENSRNOG00000004846	1	1.2	ENSRNOG00000021123 ENSRNOG00000015320 ENSRNOG00000001551 ENSRNOG00000006542 ENSRNOG00000001991 ENSRNOG00000018045 ENSRNOG00000007392 ENSRNOG00000001992 ENSRNOG00000014625 ENSRNOG00000009080 ENSRNOG00000011891 ENSRNOG00000007235 ENSRNOG00000003626 ENSRNOG00000032152 ENSRNOG00000002840 ENSRNOG00000002693 ENSRNOG00000016000	17	2.05	1	1
pyrimidine dimer repair	8	No genes	0	0	ENSRNOG00000019150	1	0.12	1	1
mismatch repair	8	No genes	0	0	ENSRNOG00000015796	1	0.12	1	1
protein amino acid deacetylation	8	No genes	0	0	ENSRNOG00000000604	1	0.12	1	1
positive regulation of caspase activity	8	No genes	0	0	ENSRNOG00000010756 ENSRNOG00000015365 ENSRNOG00000020876	3	0.36	1	1
regulation of T cell activation	8	No genes	0	0	ENSRNOG00000004647 ENSRNOG00000009848	2	0.24	1	1
valine metabolism	8	No genes	0	0	ENSRNOG00000008063	1	0.12	1	1
aerobic respiration	8	No genes	0	0	ENSRNOG00000003653 ENSRNOG00000015020 ENSRNOG00000005061	3	0.36	1	1
negative regulation of lymphocyte proliferation	8	No genes	0	0	ENSRNOG00000004647	1	0.12	1	1
positive regulation of T cell proliferation	8	No genes	0	0	ENSRNOG00000009848	1	0.12	1	1
positive regulation of 1-phosphatidylinositol 4-kinase activity	8	No genes	0	0	ENSRNOG00000020451	1	0.12	1	1
farnesyl diphosphate metabolism	8	No genes	0	0	ENSRNOG00000016122	1	0.12	1	1
L-ascorbic acid biosynthesis	8	No genes	0	0	ENSRNOG00000028746	1	0.12	1	1
cytoplasmic sequestering of NF-kappaB	8	No genes	0	0	ENSRNOG00000004647	1	0.12	1	1
microtubule depolymerization	8	No genes	0	0	ENSRNOG00000016810 ENSRNOG00000017428 ENSRNOG00000014230 ENSRNOG00000005133 ENSRNOG00000011841	5	0.6	1	1
regulation of monocyte differentiation	8	No genes	0	0	ENSRNOG00000008336	1	0.12	1	1
transcription from RNA polymerase I promoter	8	No genes	0	0	ENSRNOG00000011214	1	0.12	1	1
fatty acid oxidation	8	No genes	0	0	ENSRNOG00000018114 ENSRNOG00000012879 ENSRNOG00000012799 ENSRNOG00000020624 ENSRNOG00000000503 ENSRNOG00000008843	6	0.72	1	1
thyroid hormone metabolism	8	No genes	0	0	ENSRNOG00000006104	1	0.12	1	1
steroid catabolism	8	No genes	0	0	ENSRNOG00000027042	1	0.12	1	1
arachidonic acid metabolism	8	No genes	0	0	ENSRNOG00000013291	1	0.12	1	1
hydrogen ion homeostasis	8	No genes	0	0	ENSRNOG00000007290 ENSRNOG00000020263	2	0.24	1	1
lipopolysaccharide metabolism	8	No genes	0	0	ENSRNOG00000014365	1	0.12	1	1
aspartate family amino acid biosynthesis	8	No genes	0	0	ENSRNOG00000003942 ENSRNOG00000017593 ENSRNOG00000005602 ENSRNOG00000007546	4	0.48	1	1
B cell proliferation	8	No genes	0	0	ENSRNOG00000004647 ENSRNOG00000020451 ENSRNOG00000000871	3	0.36	1	1
negative regulation of nucleoside metabolism	8	No genes	0	0	ENSRNOG00000013300	1	0.12	1	1
mannose metabolism	8	No genes	0	0	ENSRNOG00000023910	1	0.12	1	1
fusion of sperm to egg plasma membrane	8	No genes	0	0	ENSRNOG00000019556 ENSRNOG00000007231	2	0.24	1	1
regulation of transcription, mitotic	8	No genes	0	0	ENSRNOG00000003678	1	0.12	1	1
bile acid biosynthesis	8	No genes	0	0	ENSRNOG00000009488	1	0.12	1	1
regulation of transcription factor activity	8	No genes	0	0	ENSRNOG00000001355	1	0.12	1	1
positive regulation of B cell proliferation	8	No genes	0	0	ENSRNOG00000020451	1	0.12	1	1
DNA ligation during DNA repair	8	No genes	0	0	ENSRNOG00000013167	1	0.12	1	1
negative regulation of microtubule depolymerization	8	No genes	0	0	ENSRNOG00000017428 ENSRNOG00000014230 ENSRNOG00000005133 ENSRNOG00000011841	4	0.48	1	1
L-phenylalanine metabolism	8	No genes	0	0	ENSRNOG00000016348 ENSRNOG00000001338	2	0.24	1	1
negative regulation of tyrosine phosphorylation of Stat3 protein	8	No genes	0	0	ENSRNOG00000015182	1	0.12	1	1
pyrimidine nucleoside triphosphate metabolism	8	No genes	0	0	ENSRNOG00000032152 ENSRNOG00000007221 ENSRNOG00000002693	3	0.36	1	1
positive regulation of transcription	8	ENSRNOG00000010708	1	1.2	ENSRNOG00000019422 ENSRNOG00000019673 ENSRNOG00000016885 ENSRNOG00000001183 ENSRNOG00000017392 ENSRNOG00000023258 ENSRNOG00000007834 ENSRNOG00000013930 ENSRNOG00000019601 ENSRNOG00000003678	10	1.2	1	1
serine family amino acid biosynthesis	8	No genes	0	0	ENSRNOG00000013971 ENSRNOG00000010658 ENSRNOG00000005428	3	0.36	1	1
protein amino acid acylation	8	No genes	0	0	ENSRNOG00000002989 ENSRNOG00000020707	2	0.24	1	1
RNA-dependent DNA replication	8	No genes	0	0	ENSRNOG00000005861	1	0.12	1	1
peptidoglycan catabolism	8	No genes	0	0	ENSRNOG00000013395	1	0.12	1	1
methionine metabolism	8	No genes	0	0	ENSRNOG00000017593 ENSRNOG00000005602	2	0.24	1	1
positive regulation of angiogenesis	8	No genes	0	0	ENSRNOG00000021403 ENSRNOG00000004284	2	0.24	1	1
synaptic vesicle docking during exocytosis	8	No genes	0	0	ENSRNOG00000019302 ENSRNOG00000029165	2	0.24	1	1
ATP hydrolysis coupled proton transport	8	No genes	0	0	ENSRNOG00000007290 ENSRNOG00000020263	2	0.24	1	1
phosphocreatine metabolism	8	No genes	0	0	ENSRNOG00000014573 ENSRNOG00000010872	2	0.24	1	1
regulation of circadian sleep/wake cycle, non-REM sleep	8	No genes	0	0	ENSRNOG00000009848 ENSRNOG00000010278	2	0.24	1	1
regulation of interferon-gamma biosynthesis	8	No genes	0	0	ENSRNOG00000004647	1	0.12	1	1
ATP biosynthesis	8	ENSRNOG00000004846	1	1.2	ENSRNOG00000021123 ENSRNOG00000015320 ENSRNOG00000001551 ENSRNOG00000006542 ENSRNOG00000001991 ENSRNOG00000018045 ENSRNOG00000007392 ENSRNOG00000001992 ENSRNOG00000014625 ENSRNOG00000009080 ENSRNOG00000011891 ENSRNOG00000007235 ENSRNOG00000003626 ENSRNOG00000002840 ENSRNOG00000016000	15	1.81	1	1
hexose catabolism	8	ENSRNOG00000018911 ENSRNOG00000025383 ENSRNOG00000015290	3	3.61	ENSRNOG00000001214 ENSRNOG00000031310 ENSRNOG00000030869 ENSRNOG00000033283 ENSRNOG00000023647 ENSRNOG00000004078 ENSRNOG00000013141 ENSRNOG00000008063 ENSRNOG00000033669 ENSRNOG00000026991 ENSRNOG00000033711 ENSRNOG00000018367 ENSRNOG00000030317 ENSRNOG00000030224 ENSRNOG00000013103 ENSRNOG00000033506 ENSRNOG00000026928 ENSRNOG00000013000 ENSRNOG00000002467 ENSRNOG00000033057 ENSRNOG00000011329 …	29	3.49	1	1
tricarboxylic acid cycle	8	No genes	0	0	ENSRNOG00000003653 ENSRNOG00000015020 ENSRNOG00000005061	3	0.36	1	1
rRNA processing	8	No genes	0	0	ENSRNOG00000016486	1	0.12	1	1
arginine metabolism	8	No genes	0	0	ENSRNOG00000003370 ENSRNOG00000008837 ENSRNOG00000013304	3	0.36	1	1
spliceosome assembly	8	No genes	0	0	ENSRNOG00000018067	1	0.12	1	1
phospholipase C activation	8	No genes	0	0	ENSRNOG00000010780	1	0.12	1	1
base-excision repair	8	No genes	0	0	ENSRNOG00000013167 ENSRNOG00000013005 ENSRNOG00000010756 ENSRNOG00000019150 ENSRNOG00000009663	5	0.6	1	1
ribonucleoside triphosphate metabolism	8	ENSRNOG00000004846	1	1.2	ENSRNOG00000021123 ENSRNOG00000015320 ENSRNOG00000001551 ENSRNOG00000006542 ENSRNOG00000001991 ENSRNOG00000018045 ENSRNOG00000007392 ENSRNOG00000001992 ENSRNOG00000014625 ENSRNOG00000009080 ENSRNOG00000011891 ENSRNOG00000007235 ENSRNOG00000003626 ENSRNOG00000032152 ENSRNOG00000002840 ENSRNOG00000002693 ENSRNOG00000016000	17	2.05	1	1
regulation of synaptic transmission	8	ENSRNOG00000001436	1	1.2	ENSRNOG00000007456 ENSRNOG00000019716 ENSRNOG00000008017 ENSRNOG00000010223 ENSRNOG00000020783 ENSRNOG00000018454 ENSRNOG00000001295 ENSRNOG00000007152 ENSRNOG00000001173 ENSRNOG00000011726	10	1.2	1	1
regulation of B cell proliferation	8	No genes	0	0	ENSRNOG00000020451	1	0.12	1	1
positive regulation of cholesterol biosynthesis	8	No genes	0	0	ENSRNOG00000012799	1	0.12	1	1
negative regulation of lipid biosynthesis	8	No genes	0	0	ENSRNOG00000012799	1	0.12	1	1
regulation of insulin secretion	8	No genes	0	0	ENSRNOG00000000503 ENSRNOG00000006306	2	0.24	1	1
purine base biosynthesis	8	No genes	0	0	ENSRNOG00000002128	1	0.12	1	1
receptor clustering	8	No genes	0	0	ENSRNOG00000020205	1	0.12	1	1
folic acid and derivative biosynthesis	8	No genes	0	0	ENSRNOG00000017593 ENSRNOG00000005602	2	0.24	1	1
synaptic transmission, cholinergic	8	No genes	0	0	ENSRNOG00000018454 ENSRNOG00000020778	2	0.24	1	1
disassembly of cell structures during apoptosis	8	No genes	0	0	ENSRNOG00000006067	1	0.12	1	1
ATP-dependent proteolysis	8	No genes	0	0	ENSRNOG00000006534	1	0.12	1	1
erythrocyte maturation	8	No genes	0	0	ENSRNOG00000010208	1	0.12	1	1
mRNA transport	8	No genes	0	0	ENSRNOG00000002877	1	0.12	1	1
complement activation, alternative pathway	8	No genes	0	0	ENSRNOG00000007639	1	0.12	1	1
negative regulation of protein biosynthesis	8	No genes	0	0	ENSRNOG00000015655 ENSRNOG00000012799 ENSRNOG00000004647 ENSRNOG00000018020	4	0.48	1	1
bile acid metabolism	8	No genes	0	0	ENSRNOG00000009488 ENSRNOG00000018662	2	0.24	1	1
pyrimidine ribonucleotide metabolism	8	No genes	0	0	ENSRNOG00000032152 ENSRNOG00000002693	2	0.24	1	1
protein targeting to membrane	8	No genes	0	0	ENSRNOG00000009683	1	0.12	1	1
cyclic nucleotide biosynthesis	8	No genes	0	0	ENSRNOG00000014776 ENSRNOG00000004890 ENSRNOG00000002229	3	0.36	1	1
nucleoside phosphate metabolism	8	ENSRNOG00000004846	1	1.2	ENSRNOG00000021123 ENSRNOG00000015320 ENSRNOG00000001551 ENSRNOG00000006542 ENSRNOG00000001991 ENSRNOG00000018045 ENSRNOG00000007392 ENSRNOG00000001992 ENSRNOG00000014625 ENSRNOG00000009080 ENSRNOG00000011891 ENSRNOG00000007235 ENSRNOG00000003626 ENSRNOG00000002840 ENSRNOG00000016000	15	1.81	1	1
protein amino acid ADP-ribosylation	8	No genes	0	0	ENSRNOG00000032888 ENSRNOG00000005446 ENSRNOG00000012354 ENSRNOG00000003084	4	0.48	1	1
membrane lipid catabolism	8	No genes	0	0	ENSRNOG00000021150	1	0.12	1	1
rRNA modification	8	No genes	0	0	ENSRNOG00000016486	1	0.12	1	1
purine base salvage	8	No genes	0	0	ENSRNOG00000014405	1	0.12	1	1
glucose metabolism	8	ENSRNOG00000018911 ENSRNOG00000025383 ENSRNOG00000015290	3	3.61	ENSRNOG00000001214 ENSRNOG00000016348 ENSRNOG00000031310 ENSRNOG00000030869 ENSRNOG00000012799 ENSRNOG00000033283 ENSRNOG00000023647 ENSRNOG00000001388 ENSRNOG00000004078 ENSRNOG00000013141 ENSRNOG00000008063 ENSRNOG00000033669 ENSRNOG00000026991 ENSRNOG00000033711 ENSRNOG00000018367 ENSRNOG00000030317 ENSRNOG00000030224 ENSRNOG00000013103 ENSRNOG00000012052 ENSRNOG00000033506 ENSRNOG00000020405 …	35	4.21	1	1
osteoclast differentiation	8	No genes	0	0	ENSRNOG00000008336	1	0.12	1	1
regulation of phosphorylation	8	No genes	0	0	ENSRNOG00000019228 ENSRNOG00000020451 ENSRNOG00000015182	3	0.36	1	1
bile acid transport	8	No genes	0	0	ENSRNOG00000005794	1	0.12	1	1
DNA alkylation	8	No genes	0	0	ENSRNOG00000026132	1	0.12	1	1
glucan biosynthesis	8	No genes	0	0	ENSRNOG00000011146 ENSRNOG00000018725	2	0.24	1	1
endosome to lysosome transport	8	No genes	0	0	ENSRNOG00000021403	1	0.12	1	1
peptidyl-amino acid modification	8	No genes	0	0	ENSRNOG00000015134 ENSRNOG00000004647 ENSRNOG00000007492 ENSRNOG00000002941 ENSRNOG00000020451 ENSRNOG00000015182	6	0.72	1	1
serine family amino acid catabolism	8	No genes	0	0	ENSRNOG00000023588 ENSRNOG00000006916	2	0.24	1	1
positive regulation of fatty acid oxidation	8	No genes	0	0	ENSRNOG00000012799	1	0.12	1	1
estrogen metabolism	8	No genes	0	0	ENSRNOG00000000196	1	0.12	1	1
positive regulation of protein amino acid phosphorylation	8	No genes	0	0	ENSRNOG00000020451	1	0.12	1	1
tryptophan metabolism	8	No genes	0	0	ENSRNOG00000011672	1	0.12	1	1
ATP synthesis coupled proton transport	8	ENSRNOG00000004846	1	1.2	ENSRNOG00000021123 ENSRNOG00000015320 ENSRNOG00000001551 ENSRNOG00000006542 ENSRNOG00000001991 ENSRNOG00000018045 ENSRNOG00000007392 ENSRNOG00000001992 ENSRNOG00000014625 ENSRNOG00000009080 ENSRNOG00000011891 ENSRNOG00000007235 ENSRNOG00000003626 ENSRNOG00000002840 ENSRNOG00000016000	15	1.81	1	1
apoptotic chromosome condensation	8	No genes	0	0	ENSRNOG00000006067	1	0.12	1	1
regulation of complement activation	8	No genes	0	0	ENSRNOG00000001295	1	0.12	1	1
translational termination	8	No genes	0	0	ENSRNOG00000018773 ENSRNOG00000032780	2	0.24	1	1
regulation of thymidylate synthase biosynthesis	8	No genes	0	0	ENSRNOG00000018020	1	0.12	1	1
positive regulation of MAPK activity	8	No genes	0	0	ENSRNOG00000012799 ENSRNOG00000007319 ENSRNOG00000020451	3	0.36	1	1
complement activation, classical pathway	8	No genes	0	0	ENSRNOG00000007639 ENSRNOG00000011637 ENSRNOG00000012804	3	0.36	1	1
regulation of JAK-STAT cascade	8	No genes	0	0	ENSRNOG00000015182	1	0.12	1	1
indolalkylamine metabolism	8	No genes	0	0	ENSRNOG00000004327 ENSRNOG00000011672	2	0.24	1	1
translational elongation	8	No genes	0	0	ENSRNOG00000012477 ENSRNOG00000031052 ENSRNOG00000031177 ENSRNOG00000020266 ENSRNOG00000001148	5	0.6	1	1
transition metal ion transport	8	ENSRNOG00000018804	1	1.2	ENSRNOG00000003872 ENSRNOG00000011913 ENSRNOG00000018279 ENSRNOG00000020843 ENSRNOG00000033238 ENSRNOG00000021001 ENSRNOG00000022619 ENSRNOG00000004280 ENSRNOG00000029082 ENSRNOG00000015442 ENSRNOG00000034150 ENSRNOG00000031506	12	1.44	1	1
sensory perception of sour taste	8	No genes	0	0	ENSRNOG00000007019	1	0.12	1	1
regulation of cytokine biosynthesis	8	No genes	0	0	ENSRNOG00000004647 ENSRNOG00000001295	2	0.24	1	1
melanin biosynthesis from tyrosine	8	No genes	0	0	ENSRNOG00000001239	1	0.12	1	1
folic acid and derivative metabolism	8	No genes	0	0	ENSRNOG00000017593 ENSRNOG00000005602 ENSRNOG00000016349	3	0.36	1	1
heme catabolism	8	No genes	0	0	ENSRNOG00000006889	1	0.12	1	1
RNA splicing	8	No genes	0	0	ENSRNOG00000018067 ENSRNOG00000015588 ENSRNOG00000001996 ENSRNOG00000010448 ENSRNOG00000001783 ENSRNOG00000019975 ENSRNOG00000021379 ENSRNOG00000015182	8	0.96	1	1
synaptic vesicle coating	8	No genes	0	0	ENSRNOG00000017506	1	0.12	1	1
catecholamine metabolism	8	No genes	0	0	ENSRNOG00000004327 ENSRNOG00000001889 ENSRNOG00000010262 ENSRNOG00000001597	4	0.48	1	1
meiotic spindle organization and biogenesis	8	No genes	0	0	ENSRNOG00000020213	1	0.12	1	1
trehalose metabolism	8	No genes	0	0	ENSRNOG00000013049	1	0.12	1	1
signal complex formation	8	No genes	0	0	ENSRNOG00000020205	1	0.12	1	1
terpenoid biosynthesis	8	No genes	0	0	ENSRNOG00000016690 ENSRNOG00000016122	2	0.24	1	1
nucleoside monophosphate biosynthesis	8	No genes	0	0	ENSRNOG00000004160 ENSRNOG00000002101	2	0.24	1	1
B cell differentiation	8	No genes	0	0	ENSRNOG00000004647	1	0.12	1	1
protein targeting to mitochondrion	8	No genes	0	0	ENSRNOG00000018654 ENSRNOG00000000320	2	0.24	1	1
phosphate transport	8	ENSRNOG00000003897	1	1.2	ENSRNOG00000019490 ENSRNOG00000011637 ENSRNOG00000015262 ENSRNOG00000012804 ENSRNOG00000011292 ENSRNOG00000015365 ENSRNOG00000008749 ENSRNOG00000011438 ENSRNOG00000023148 ENSRNOG00000010326	10	1.2	1	1
interferon-gamma biosynthesis	8	No genes	0	0	ENSRNOG00000004647 ENSRNOG00000009848	2	0.24	1	1
cholesterol biosynthesis	8	ENSRNOG00000016552	1	1.2	ENSRNOG00000020395 ENSRNOG00000012799 ENSRNOG00000019120 ENSRNOG00000016690 ENSRNOG00000004903 ENSRNOG00000009592 ENSRNOG00000007706 ENSRNOG00000020776 ENSRNOG00000013376 ENSRNOG00000007234 ENSRNOG00000021314 ENSRNOG00000016122	12	1.44	1	1
negative regulation of protein amino acid phosphorylation	8	No genes	0	0	ENSRNOG00000015182	1	0.12	1	1
protein amino acid lipidation	8	No genes	0	0	ENSRNOG00000002989 ENSRNOG00000009992 ENSRNOG00000030483 ENSRNOG00000003541 ENSRNOG00000022806 ENSRNOG00000014462 ENSRNOG00000022480	7	0.84	1	1
nucleotide-excision repair	8	No genes	0	0	ENSRNOG00000003026 ENSRNOG00000010756 ENSRNOG00000011339	3	0.36	1	1
intercellular junction assembly	8	No genes	0	0	ENSRNOG00000019556	1	0.12	1	1
positive regulation of lipid biosynthesis	8	No genes	0	0	ENSRNOG00000012799	1	0.12	1	1
sulfur amino acid biosynthesis	8	No genes	0	0	ENSRNOG00000017593 ENSRNOG00000005602 ENSRNOG00000010658	3	0.36	1	1
microtubule cytoskeleton organization and biogenesis	8	No genes	0	0	ENSRNOG00000020213 ENSRNOG00000016810 ENSRNOG00000017428 ENSRNOG00000014230 ENSRNOG00000005133 ENSRNOG00000011841	6	0.72	1	1
negative regulation of T cell proliferation	8	No genes	0	0	ENSRNOG00000004647	1	0.12	1	1
C21-steroid hormone metabolism	8	No genes	0	0	ENSRNOG00000019454 ENSRNOG00000008074 ENSRNOG00000017392 ENSRNOG00000010208 ENSRNOG00000030111	5	0.6	1	1
regulation of cholesterol biosynthesis	8	No genes	0	0	ENSRNOG00000012799	1	0.12	1	1
tetrahydrobiopterin biosynthesis	8	No genes	0	0	ENSRNOG00000015455 ENSRNOG00000000566 ENSRNOG00000003253 ENSRNOG00000011039	4	0.48	1	1
asparagine metabolism	8	No genes	0	0	ENSRNOG00000003942 ENSRNOG00000012843 ENSRNOG00000007546	3	0.36	1	1
regulation of calcium ion-dependent exocytosis	8	No genes	0	0	ENSRNOG00000017392 ENSRNOG00000017333	2	0.24	1	1
histidine family amino acid catabolism	8	No genes	0	0	ENSRNOG00000004502	1	0.12	1	1
regulation of steroid metabolism	8	No genes	0	0	ENSRNOG00000012799	1	0.12	1	1
antigen presentation, endogenous peptide antigen	8	No genes	0	0	ENSRNOG00000016451 ENSRNOG00000000457	2	0.24	1	1
cysteine metabolism	8	No genes	0	0	ENSRNOG00000010658 ENSRNOG00000000158	2	0.24	1	1
positive regulation of phosphate metabolism	8	No genes	0	0	ENSRNOG00000020451	1	0.12	1	1
DNA methylation	8	No genes	0	0	ENSRNOG00000026132	1	0.12	1	1
Mo-molybdopterin cofactor metabolism	8	No genes	0	0	ENSRNOG00000028366	1	0.12	1	1
glycine metabolism	8	No genes	0	0	ENSRNOG00000023588 ENSRNOG00000006916	2	0.24	1	1
inner mitochondrial membrane organization and biogenesis	8	No genes	0	0	ENSRNOG00000018654 ENSRNOG00000000320 ENSRNOG00000020876	3	0.36	1	1
regulation of MHC class II biosynthesis	8	No genes	0	0	ENSRNOG00000004647	1	0.12	1	1
negative regulation of cytokine biosynthesis	8	No genes	0	0	ENSRNOG00000004647	1	0.12	1	1
nuclear translocation of MAPK	8	No genes	0	0	ENSRNOG00000017392 ENSRNOG00000019601	2	0.24	1	1
centrosome cycle	8	No genes	0	0	ENSRNOG00000004616	1	0.12	1	1
negative regulation of MAPK activity	8	No genes	0	0	ENSRNOG00000015182	1	0.12	1	1
glutathione biosynthesis	8	No genes	0	0	ENSRNOG00000006302 ENSRNOG00000013409	2	0.24	1	1
regulation of fatty acid metabolism	8	No genes	0	0	ENSRNOG00000012799	1	0.12	1	1
histidine family amino acid biosynthesis	8	No genes	0	0	ENSRNOG00000005602	1	0.12	1	1
DNA fragmentation during apoptosis	8	No genes	0	0	ENSRNOG00000006067	1	0.12	1	1
cell-mediated immune response	8	No genes	0	0	ENSRNOG00000004647 ENSRNOG00000009848	2	0.24	1	1
adenine metabolism	8	No genes	0	0	ENSRNOG00000014405	1	0.12	1	1
fructose transport	8	No genes	0	0	ENSRNOG00000017693 ENSRNOG00000011875	2	0.24	1	1
histidine metabolism	8	No genes	0	0	ENSRNOG00000005602 ENSRNOG00000004502	2	0.24	1	1
transforming growth factor beta receptor signaling pathway	8	No genes	0	0	ENSRNOG00000007036 ENSRNOG00000012094 ENSRNOG00000008620 ENSRNOG00000018359 ENSRNOG00000002093 ENSRNOG00000018483	6	0.72	1	1
deoxyribonucleoside triphosphate metabolism	8	No genes	0	0	ENSRNOG00000007221	1	0.12	1	1
regulation of T cell proliferation	8	No genes	0	0	ENSRNOG00000004647 ENSRNOG00000009848	2	0.24	1	1
cAMP-mediated signaling	8	ENSRNOG00000018834	1	1.2	ENSRNOG00000015860 ENSRNOG00000004900 ENSRNOG00000004890 ENSRNOG00000010440 ENSRNOG00000018827 ENSRNOG00000013902 ENSRNOG00000013048 ENSRNOG00000027030 ENSRNOG00000018191	9	1.08	1	1
positive regulation of lymphocyte proliferation	8	No genes	0	0	ENSRNOG00000009848 ENSRNOG00000020451	2	0.24	1	1
Golgi to endosome transport	8	No genes	0	0	ENSRNOG00000018901	1	0.12	1	1
glucose transport	8	No genes	0	0	ENSRNOG00000007284 ENSRNOG00000012799 ENSRNOG00000017693 ENSRNOG00000011875	4	0.48	1	1
postreplication repair	8	No genes	0	0	ENSRNOG00000015796	1	0.12	1	1
cAMP metabolism	8	No genes	0	0	ENSRNOG00000004890 ENSRNOG00000002229	2	0.24	1	1
protein stabilization	8	No genes	0	0	ENSRNOG00000018020	1	0.12	1	1
retinoid metabolism	8	No genes	0	0	ENSRNOG00000032959	1	0.12	1	1
indole derivative biosynthesis	8	No genes	0	0	ENSRNOG00000011672	1	0.12	1	1
actin filament-based movement	8	No genes	0	0	ENSRNOG00000018020 ENSRNOG00000014476	2	0.24	1	1
regulation of B cell activation	8	No genes	0	0	ENSRNOG00000004647 ENSRNOG00000020451	2	0.24	1	1
negative regulation of osteoclast differentiation	8	No genes	0	0	ENSRNOG00000008336	1	0.12	1	1
negative regulation of interferon-gamma biosynthesis	8	No genes	0	0	ENSRNOG00000004647	1	0.12	1	1
citrate transport	8	No genes	0	0	ENSRNOG00000000281	1	0.12	1	1
JNK cascade	8	No genes	0	0	ENSRNOG00000015134 ENSRNOG00000020155 ENSRNOG00000002823 ENSRNOG00000006938 ENSRNOG00000006889 ENSRNOG00000002079	6	0.72	1	1
glutamine family amino acid biosynthesis	8	No genes	0	0	ENSRNOG00000003370 ENSRNOG00000008837	2	0.24	1	1
serotonin biosynthesis from tryptophan	8	No genes	0	0	ENSRNOG00000011672	1	0.12	1	1
hyperphosphorylation	8	No genes	0	0	ENSRNOG00000001295	1	0.12	1	1
regulation of calcium-mediated signaling	8	No genes	0	0	ENSRNOG00000028896	1	0.12	1	1
regulation of peptidyl-tyrosine phosphorylation	8	No genes	0	0	ENSRNOG00000020451 ENSRNOG00000015182	2	0.24	1	1
establishment of cell polarity	8	No genes	0	0	ENSRNOG00000002833	1	0.12	1	1
bilirubin conjugation	8	No genes	0	0	ENSRNOG00000018740	1	0.12	1	1
aromatic amino acid family catabolism	8	No genes	0	0	ENSRNOG00000016348 ENSRNOG00000001338	2	0.24	1	1
RNA capping	8	No genes	0	0	ENSRNOG00000016698	1	0.12	1	1
polyisoprenoid metabolism	8	No genes	0	0	ENSRNOG00000016690 ENSRNOG00000016122	2	0.24	1	1
glycerol-3-phosphate metabolism	8	No genes	0	0	ENSRNOG00000019213	1	0.12	1	1
retinol metabolism	8	No genes	0	0	ENSRNOG00000013932	1	0.12	1	1
acetyl-CoA catabolism	8	No genes	0	0	ENSRNOG00000003653 ENSRNOG00000015020 ENSRNOG00000005061	3	0.36	1	1
cellular nerve ensheathment	8	No genes	0	0	ENSRNOG00000003338 ENSRNOG00000019716 ENSRNOG00000016558 ENSRNOG00000009345	4	0.48	1	1
RNA editing	8	No genes	0	0	ENSRNOG00000001227	1	0.12	1	1
glycolipid metabolism	8	No genes	0	0	ENSRNOG00000010284 ENSRNOG00000012799 ENSRNOG00000009345 ENSRNOG00000015895	4	0.48	1	1
purine ribonucleotide metabolism	8	ENSRNOG00000004846	1	1.2	ENSRNOG00000021123 ENSRNOG00000015320 ENSRNOG00000001551 ENSRNOG00000006542 ENSRNOG00000001991 ENSRNOG00000018045 ENSRNOG00000007392 ENSRNOG00000001992 ENSRNOG00000014625 ENSRNOG00000009080 ENSRNOG00000011891 ENSRNOG00000007235 ENSRNOG00000003626 ENSRNOG00000032152 ENSRNOG00000002840 ENSRNOG00000002101 ENSRNOG00000002693 ENSRNOG00000016000	18	2.17	1	1
tyrosine metabolism	8	No genes	0	0	ENSRNOG00000016348 ENSRNOG00000001239 ENSRNOG00000001338	3	0.36	1	1
monosaccharide catabolism	8	ENSRNOG00000018911 ENSRNOG00000025383 ENSRNOG00000015290	3	3.61	ENSRNOG00000001214 ENSRNOG00000031310 ENSRNOG00000030869 ENSRNOG00000033283 ENSRNOG00000023647 ENSRNOG00000004078 ENSRNOG00000013141 ENSRNOG00000008063 ENSRNOG00000033669 ENSRNOG00000026991 ENSRNOG00000033711 ENSRNOG00000018367 ENSRNOG00000030317 ENSRNOG00000030224 ENSRNOG00000013103 ENSRNOG00000033506 ENSRNOG00000026928 ENSRNOG00000013000 ENSRNOG00000002467 ENSRNOG00000033057 ENSRNOG00000011329 …	29	3.49	1	1
taurine biosynthesis	8	No genes	0	0	ENSRNOG00000011573	1	0.12	1	1
tyrosine phosphorylation of STAT protein	8	No genes	0	0	ENSRNOG00000004647 ENSRNOG00000015182	2	0.24	1	1
T cell proliferation	8	No genes	0	0	ENSRNOG00000004647 ENSRNOG00000009848 ENSRNOG00000002968	3	0.36	1	1
transcription from RNA polymerase III promoter	8	No genes	0	0	ENSRNOG00000011214	1	0.12	1	1
antigen presentation, endogenous lipid antigen	8	No genes	0	0	ENSRNOG00000016451	1	0.12	1	1
pyrimidine deoxyribonucleoside metabolism	8	No genes	0	0	ENSRNOG00000007221	1	0.12	1	1
N-acetylglucosamine metabolism	8	No genes	0	0	ENSRNOG00000014365	1	0.12	1	1
Mo-molybdopterin cofactor biosynthesis	8	No genes	0	0	ENSRNOG00000028366	1	0.12	1	1
acetyl-CoA biosynthesis	8	No genes	0	0	ENSRNOG00000016924	1	0.12	1	1
glycerol catabolism	8	No genes	0	0	ENSRNOG00000019213	1	0.12	1	1
negative regulation of glucosylceramide biosynthesis	8	No genes	0	0	ENSRNOG00000012799	1	0.12	1	1
glucan metabolism	8	No genes	0	0	ENSRNOG00000007583 ENSRNOG00000001269 ENSRNOG00000001733 ENSRNOG00000011146 ENSRNOG00000018725 ENSRNOG00000018708	6	0.72	1	1
apoptotic nuclear changes	8	No genes	0	0	ENSRNOG00000006067	1	0.12	1	1
biogenic amine biosynthesis	8	No genes	0	0	ENSRNOG00000005424 ENSRNOG00000004327 ENSRNOG00000011672 ENSRNOG00000000585 ENSRNOG00000005333 ENSRNOG00000010262 ENSRNOG00000001597	7	0.84	1	1
positive regulation of gluconeogenesis	8	No genes	0	0	ENSRNOG00000012799	1	0.12	1	1
response to hydrogen peroxide	8	No genes	0	0	ENSRNOG00000001890 ENSRNOG00000008364	2	0.24	1	1
calcium ion homeostasis	8	No genes	0	0	ENSRNOG00000015860 ENSRNOG00000017060 ENSRNOG00000002559 ENSRNOG00000026651 ENSRNOG00000001295 ENSRNOG00000015075 ENSRNOG00000011726	7	0.84	1	1
biogenic amine catabolism	8	No genes	0	0	ENSRNOG00000023588 ENSRNOG00000006916	2	0.24	1	1
ethanolamine and derivative metabolism	8	No genes	0	0	ENSRNOG00000023588 ENSRNOG00000006916	2	0.24	1	1
establishment and/or maintenance of chromatin architecture	8	ENSRNOG00000020102	1	1.2	ENSRNOG00000006532 ENSRNOG00000015134 ENSRNOG00000013167 ENSRNOG00000032888 ENSRNOG00000020707 ENSRNOG00000020615 ENSRNOG00000003890 ENSRNOG00000002877 ENSRNOG00000013604 ENSRNOG00000004457 ENSRNOG00000021682 ENSRNOG00000022146 ENSRNOG00000033377 ENSRNOG00000010386 ENSRNOG00000028928 ENSRNOG00000028984 ENSRNOG00000000604 ENSRNOG00000021937	18	2.17	1	1
negative regulation of angiogenesis	8	No genes	0	0	ENSRNOG00000015365 ENSRNOG00000028015	2	0.24	1	1
caspase activation	8	No genes	0	0	ENSRNOG00000010756 ENSRNOG00000015365 ENSRNOG00000020876	3	0.36	1	1
antimicrobial humoral response (sensu Vertebrata)	8	No genes	0	0	ENSRNOG00000000513	1	0.12	1	1
glycogen metabolism	8	No genes	0	0	ENSRNOG00000007583 ENSRNOG00000001269 ENSRNOG00000001733 ENSRNOG00000011146 ENSRNOG00000018725 ENSRNOG00000018708	6	0.72	1	1
outer mitochondrial membrane organization and biogenesis	8	No genes	0	0	ENSRNOG00000020876	1	0.12	1	1
RNA elongation	8	No genes	0	0	ENSRNOG00000017843 ENSRNOG00000020799	2	0.24	1	1
establishment and/or maintenance of apical/basal cell polarity	8	No genes	0	0	ENSRNOG00000021184	1	0.12	1	1
microvillar actin bundle formation	8	No genes	0	0	ENSRNOG00000004177	1	0.12	1	1
protein-chromophore linkage	8	No genes	0	0	ENSRNOG00000006874 ENSRNOG00000006889	2	0.24	1	1
anti-apoptosis	8	ENSRNOG00000007946	1	1.2	ENSRNOG00000028629 ENSRNOG00000012799 ENSRNOG00000004647 ENSRNOG00000010602 ENSRNOG00000007503 ENSRNOG00000002791 ENSRNOG00000006938 ENSRNOG00000019228 ENSRNOG00000004006	9	1.08	1	1
polyamine metabolism	8	No genes	0	0	ENSRNOG00000005424 ENSRNOG00000000585 ENSRNOG00000005333	3	0.36	1	1
cytoplasmic sequestering of protein	8	No genes	0	0	ENSRNOG00000004647	1	0.12	1	1
actin filament depolymerization	8	No genes	0	0	ENSRNOG00000015396 ENSRNOG00000014476	2	0.24	1	1
isoprenoid biosynthesis	8	No genes	0	0	ENSRNOG00000020395 ENSRNOG00000016690 ENSRNOG00000006199 ENSRNOG00000013376 ENSRNOG00000021314 ENSRNOG00000016122	6	0.72	1	1
icosanoid biosynthesis	9	ENSRNOG00000018735 ENSRNOG00000002525 ENSRNOG00000000907	3	9.09	ENSRNOG00000012972 ENSRNOG00000006583 ENSRNOG00000015550 ENSRNOG00000004494	4	1.19	0.0177214	0.83482
purine ribonucleoside salvage	9	ENSRNOG00000024874 ENSRNOG00000031367	2	6.06	ENSRNOG00000014405	1	0.3	0.0219006	0.83482
prostanoid metabolism	9	ENSRNOG00000018735 ENSRNOG00000002525	2	6.06	ENSRNOG00000006583 ENSRNOG00000015550	2	0.59	0.0413547	1
leukotriene metabolism	9	ENSRNOG00000005425 ENSRNOG00000000907	2	6.06	ENSRNOG00000012972 ENSRNOG00000004494	2	0.59	0.0413547	1
G-protein signaling, coupled to cGMP nucleotide second messenger	9	ENSRNOG00000011023	1	3.03	No genes	0	0	0.0891892	1
protein-pyridoxal-5-phosphate linkage	9	ENSRNOG00000000007	1	3.03	No genes	0	0	0.0891892	1
succinate metabolism	9	ENSRNOG00000000007	1	3.03	No genes	0	0	0.0891892	1
glutamate catabolism	9	ENSRNOG00000000007	1	3.03	No genes	0	0	0.0891892	1
mitochondrial electron transport, cytochrome c to oxygen	9	ENSRNOG00000014656	1	3.03	No genes	0	0	0.0891892	1
mitochondrial calcium ion transport	9	ENSRNOG00000006375	1	3.03	No genes	0	0	0.0891892	1
positive regulation of transcription factor import into nucleus	9	ENSRNOG00000012630	1	3.03	No genes	0	0	0.0891892	1
antibacterial humoral response (sensu Protostomia)	9	ENSRNOG00000012852	1	3.03	No genes	0	0	0.0891892	1
negative regulation of transcription, DNA-dependent	9	ENSRNOG00000012410 ENSRNOG00000020102	2	6.06	ENSRNOG00000001789 ENSRNOG00000017392 ENSRNOG00000005480 ENSRNOG00000002833 ENSRNOG00000006831 ENSRNOG00000016299	6	1.78	0.153877	1
regulation of dendrite morphogenesis	9	ENSRNOG00000001706	1	3.03	ENSRNOG00000018958	1	0.3	0.170644	1
DNA replication initiation	9	ENSRNOG00000001349	1	3.03	ENSRNOG00000003703	1	0.3	0.170644	1
regulation of NF-kappaB import into nucleus	9	ENSRNOG00000012630	1	3.03	ENSRNOG00000004647	1	0.3	0.170644	1
G-protein signaling, adenylate cyclase inhibiting pathway	9	ENSRNOG00000018834	1	3.03	ENSRNOG00000018191	1	0.3	0.170644	1
transcription factor import into nucleus	9	ENSRNOG00000012630	1	3.03	ENSRNOG00000004647	1	0.3	0.170644	1
negative regulation of Ras protein signal transduction	9	ENSRNOG00000024970	1	3.03	ENSRNOG00000009675	1	0.3	0.170644	1
regulation of transcription from RNA polymerase II promoter	9	ENSRNOG00000019048 ENSRNOG00000012410 ENSRNOG00000010708	3	9.09	ENSRNOG00000019422 ENSRNOG00000014084 ENSRNOG00000016885 ENSRNOG00000013167 ENSRNOG00000001789 ENSRNOG00000023258 ENSRNOG00000005480 ENSRNOG00000010756 ENSRNOG00000000120 ENSRNOG00000007834 ENSRNOG00000013930 ENSRNOG00000021144 ENSRNOG00000009118 ENSRNOG00000003678	14	4.15	0.185597	1
response to superoxide	9	ENSRNOG00000019048	1	3.03	ENSRNOG00000017716 ENSRNOG00000017854	2	0.59	0.245015	1
actin filament organization	9	ENSRNOG00000014170	1	3.03	ENSRNOG00000027520 ENSRNOG00000004177	2	0.59	0.245015	1
fructose 2,6-bisphosphate metabolism	9	ENSRNOG00000018911	1	3.03	ENSRNOG00000004162 ENSRNOG00000000165	2	0.59	0.245015	1
regulation of protein import into nucleus	9	ENSRNOG00000012630	1	3.03	ENSRNOG00000004647 ENSRNOG00000018704	2	0.59	0.245015	1
glycerophospholipid metabolism	9	ENSRNOG00000009552	1	3.03	ENSRNOG00000001762 ENSRNOG00000020451 ENSRNOG00000024039	3	0.89	0.312902	1
nicotinamide metabolism	9	ENSRNOG00000015290	1	3.03	ENSRNOG00000008063 ENSRNOG00000018367 ENSRNOG00000030317	3	0.89	0.312902	1
axon guidance	9	ENSRNOG00000006877	1	3.03	ENSRNOG00000018454 ENSRNOG00000009625 ENSRNOG00000006075 ENSRNOG00000014476	4	1.19	0.374854	1
gluconeogenesis	9	ENSRNOG00000015290	1	3.03	ENSRNOG00000016348 ENSRNOG00000012799 ENSRNOG00000001388 ENSRNOG00000019372	4	1.19	0.374854	1
chromatin modification	9	ENSRNOG00000020102	1	3.03	ENSRNOG00000015134 ENSRNOG00000020707 ENSRNOG00000002877 ENSRNOG00000000604	4	1.19	0.374854	1
modification-dependent protein catabolism	9	No genes	0	0	ENSRNOG00000025496 ENSRNOG00000002343 ENSRNOG00000013386 ENSRNOG00000020979 ENSRNOG00000033411 ENSRNOG00000000456 ENSRNOG00000012086 ENSRNOG00000012938 ENSRNOG00000000459 ENSRNOG00000011745 ENSRNOG00000007851 ENSRNOG00000006738 ENSRNOG00000011827 ENSRNOG00000011463 ENSRNOG00000018395 ENSRNOG00000019868 ENSRNOG00000019551 ENSRNOG00000030369 ENSRNOG00000022652	19	5.64	0.396057	1
tRNA aminoacylation for protein translation	9	ENSRNOG00000003743	1	3.03	ENSRNOG00000020358 ENSRNOG00000011052 ENSRNOG00000019023 ENSRNOG00000000867 ENSRNOG00000020601 ENSRNOG00000022857	6	1.78	0.482925	1
G-protein signaling, coupled to cAMP nucleotide second messenger	9	ENSRNOG00000018834	1	3.03	ENSRNOG00000015860 ENSRNOG00000004900 ENSRNOG00000010440 ENSRNOG00000018827 ENSRNOG00000013902 ENSRNOG00000018191	6	1.78	0.482925	1
iron ion homeostasis	9	ENSRNOG00000018804	1	3.03	ENSRNOG00000011913 ENSRNOG00000020843 ENSRNOG00000033238 ENSRNOG00000022619 ENSRNOG00000029082 ENSRNOG00000034150 ENSRNOG00000031506	7	2.08	0.529932	1
positive regulation of transcription, DNA-dependent	9	ENSRNOG00000010708	1	3.03	ENSRNOG00000019422 ENSRNOG00000019673 ENSRNOG00000016885 ENSRNOG00000001183 ENSRNOG00000023258 ENSRNOG00000007834 ENSRNOG00000013930 ENSRNOG00000003678	8	2.37	0.572783	1
purine ribonucleoside monophosphate metabolism	9	No genes	0	0	ENSRNOG00000002101	1	0.3	1	1
G-protein signaling, adenylate cyclase activating pathway	9	No genes	0	0	ENSRNOG00000015860 ENSRNOG00000010440 ENSRNOG00000018827	3	0.89	1	1
axon extension	9	No genes	0	0	ENSRNOG00000018454 ENSRNOG00000009625	2	0.59	1	1
pyrimidine deoxyribonucleoside triphosphate metabolism	9	No genes	0	0	ENSRNOG00000007221	1	0.3	1	1
adenine salvage	9	No genes	0	0	ENSRNOG00000014405	1	0.3	1	1
purine nucleoside monophosphate biosynthesis	9	No genes	0	0	ENSRNOG00000002101	1	0.3	1	1
DNA strand elongation	9	No genes	0	0	ENSRNOG00000031993	1	0.3	1	1
activation of MAPK activity	9	No genes	0	0	ENSRNOG00000012799 ENSRNOG00000007319 ENSRNOG00000020451	3	0.89	1	1
C21-steroid hormone biosynthesis	9	No genes	0	0	ENSRNOG00000019454 ENSRNOG00000008074 ENSRNOG00000017392 ENSRNOG00000010208 ENSRNOG00000030111	5	1.48	1	1
L-phenylalanine catabolism	9	No genes	0	0	ENSRNOG00000016348 ENSRNOG00000001338	2	0.59	1	1
L-cysteine metabolism	9	No genes	0	0	ENSRNOG00000000158	1	0.3	1	1
regulation of isotype switching	9	No genes	0	0	ENSRNOG00000004647	1	0.3	1	1
malate metabolism	9	No genes	0	0	ENSRNOG00000009715	1	0.3	1	1
T-helper 1 type immune response	9	No genes	0	0	ENSRNOG00000004647 ENSRNOG00000009848	2	0.59	1	1
sphingoid metabolism	9	No genes	0	0	ENSRNOG00000010284 ENSRNOG00000012799 ENSRNOG00000015182	3	0.89	1	1
regulation of DNA replication	9	No genes	0	0	ENSRNOG00000021264 ENSRNOG00000015182	2	0.59	1	1
glycerol-3-phosphate catabolism	9	No genes	0	0	ENSRNOG00000019213	1	0.3	1	1
glucose import	9	No genes	0	0	ENSRNOG00000012799	1	0.3	1	1
chromatin assembly or disassembly	9	ENSRNOG00000020102	1	3.03	ENSRNOG00000006532 ENSRNOG00000013167 ENSRNOG00000032888 ENSRNOG00000020707 ENSRNOG00000020615 ENSRNOG00000003890 ENSRNOG00000004457 ENSRNOG00000021682 ENSRNOG00000022146 ENSRNOG00000033377 ENSRNOG00000010386 ENSRNOG00000028928 ENSRNOG00000028984 ENSRNOG00000021937	14	4.15	1	1
paranodal junction formation	9	No genes	0	0	ENSRNOG00000019556	1	0.3	1	1
ribonucleoside monophosphate biosynthesis	9	No genes	0	0	ENSRNOG00000004160 ENSRNOG00000002101	2	0.59	1	1
activated T cell proliferation	9	No genes	0	0	ENSRNOG00000009848	1	0.3	1	1
indolalkylamine biosynthesis	9	No genes	0	0	ENSRNOG00000011672	1	0.3	1	1
regulation of transforming growth factor beta receptor signaling pathway	9	No genes	0	0	ENSRNOG00000018359	1	0.3	1	1
protein prenylation	9	No genes	0	0	ENSRNOG00000009992 ENSRNOG00000030483 ENSRNOG00000003541 ENSRNOG00000022806 ENSRNOG00000014462 ENSRNOG00000022480	6	1.78	1	1
peptidyl-tyrosine phosphorylation	9	No genes	0	0	ENSRNOG00000004647 ENSRNOG00000020451 ENSRNOG00000015182	3	0.89	1	1
positive regulation of activated T cell proliferation	9	No genes	0	0	ENSRNOG00000009848	1	0.3	1	1
pyrimidine ribonucleoside triphosphate metabolism	9	No genes	0	0	ENSRNOG00000032152 ENSRNOG00000002693	2	0.59	1	1
hydrogen peroxide catabolism	9	No genes	0	0	ENSRNOG00000008364	1	0.3	1	1
actin nucleation	9	No genes	0	0	ENSRNOG00000014476	1	0.3	1	1
glycosylceramide metabolism	9	No genes	0	0	ENSRNOG00000012799	1	0.3	1	1
inactivation of MAPK activity	9	No genes	0	0	ENSRNOG00000015182	1	0.3	1	1
histone phosphorylation	9	No genes	0	0	ENSRNOG00000015134	1	0.3	1	1
regulation of protein amino acid phosphorylation	9	No genes	0	0	ENSRNOG00000020451 ENSRNOG00000015182	2	0.59	1	1
histone deacetylation	9	No genes	0	0	ENSRNOG00000000604	1	0.3	1	1
transcription initiation from RNA polymerase II promoter	9	No genes	0	0	ENSRNOG00000001489 ENSRNOG00000011062 ENSRNOG00000004300	3	0.89	1	1
serotonin metabolism	9	No genes	0	0	ENSRNOG00000004327 ENSRNOG00000011672	2	0.59	1	1
methionine biosynthesis	9	No genes	0	0	ENSRNOG00000017593 ENSRNOG00000005602	2	0.59	1	1
protein import into nucleus, translocation	9	No genes	0	0	ENSRNOG00000017392 ENSRNOG00000019601	2	0.59	1	1
positive regulation of T cell proliferation	9	No genes	0	0	ENSRNOG00000009848	1	0.3	1	1
peptidyl-serine phosphorylation	9	No genes	0	0	ENSRNOG00000015134 ENSRNOG00000002941	2	0.59	1	1
tRNA 5'-leader removal	9	No genes	0	0	ENSRNOG00000005243	1	0.3	1	1
mitochondrial citrate transport	9	No genes	0	0	ENSRNOG00000000281	1	0.3	1	1
regulation of transcription, mitotic	9	No genes	0	0	ENSRNOG00000003678	1	0.3	1	1
bile acid biosynthesis	9	No genes	0	0	ENSRNOG00000009488	1	0.3	1	1
positive regulation of B cell proliferation	9	No genes	0	0	ENSRNOG00000020451	1	0.3	1	1
peptidyl-threonine modification	9	No genes	0	0	ENSRNOG00000015134	1	0.3	1	1
spermine metabolism	9	No genes	0	0	ENSRNOG00000000585	1	0.3	1	1
histidine catabolism	9	No genes	0	0	ENSRNOG00000004502	1	0.3	1	1
purine ribonucleotide biosynthesis	9	ENSRNOG00000004846	1	3.03	ENSRNOG00000021123 ENSRNOG00000015320 ENSRNOG00000001551 ENSRNOG00000006542 ENSRNOG00000001991 ENSRNOG00000018045 ENSRNOG00000007392 ENSRNOG00000001992 ENSRNOG00000014625 ENSRNOG00000009080 ENSRNOG00000011891 ENSRNOG00000007235 ENSRNOG00000003626 ENSRNOG00000032152 ENSRNOG00000002840 ENSRNOG00000002101 ENSRNOG00000002693 ENSRNOG00000016000	18	5.34	1	1
negative regulation of transcription factor import into nucleus	9	No genes	0	0	ENSRNOG00000004647	1	0.3	1	1
histidine biosynthesis	9	No genes	0	0	ENSRNOG00000005602	1	0.3	1	1
glycogen biosynthesis	9	No genes	0	0	ENSRNOG00000011146 ENSRNOG00000018725	2	0.59	1	1
glycine catabolism	9	No genes	0	0	ENSRNOG00000023588 ENSRNOG00000006916	2	0.59	1	1
ATP biosynthesis	9	ENSRNOG00000004846	1	3.03	ENSRNOG00000021123 ENSRNOG00000015320 ENSRNOG00000001551 ENSRNOG00000006542 ENSRNOG00000001991 ENSRNOG00000018045 ENSRNOG00000007392 ENSRNOG00000001992 ENSRNOG00000014625 ENSRNOG00000009080 ENSRNOG00000011891 ENSRNOG00000007235 ENSRNOG00000003626 ENSRNOG00000002840 ENSRNOG00000016000	15	4.45	1	1
cysteine biosynthesis	9	No genes	0	0	ENSRNOG00000010658	1	0.3	1	1
protein amino acid N-linked glycosylation	9	No genes	0	0	ENSRNOG00000007492 ENSRNOG00000031208	2	0.59	1	1
tricarboxylic acid cycle	9	No genes	0	0	ENSRNOG00000003653 ENSRNOG00000015020 ENSRNOG00000005061	3	0.89	1	1
regulation of B cell proliferation	9	No genes	0	0	ENSRNOG00000020451	1	0.3	1	1
positive regulation of cholesterol biosynthesis	9	No genes	0	0	ENSRNOG00000012799	1	0.3	1	1
UDP-N-acetylglucosamine metabolism	9	No genes	0	0	ENSRNOG00000014365	1	0.3	1	1
nuclear mRNA splicing, via spliceosome	9	No genes	0	0	ENSRNOG00000018067 ENSRNOG00000015588 ENSRNOG00000001996 ENSRNOG00000010448 ENSRNOG00000001783 ENSRNOG00000019975 ENSRNOG00000021379	7	2.08	1	1
receptor clustering	9	No genes	0	0	ENSRNOG00000020205	1	0.3	1	1
regulation of translational initiation	9	No genes	0	0	ENSRNOG00000010218 ENSRNOG00000021270 ENSRNOG00000017158	3	0.89	1	1
regulation of osteoclast differentiation	9	No genes	0	0	ENSRNOG00000008336	1	0.3	1	1
sphingolipid biosynthesis	9	No genes	0	0	ENSRNOG00000010284 ENSRNOG00000012799 ENSRNOG00000009345 ENSRNOG00000015895	4	1.19	1	1
terpenoid metabolism	9	No genes	0	0	ENSRNOG00000016690 ENSRNOG00000016122	2	0.59	1	1
sterol biosynthesis	9	ENSRNOG00000016552	1	3.03	ENSRNOG00000020395 ENSRNOG00000012799 ENSRNOG00000019120 ENSRNOG00000016690 ENSRNOG00000004903 ENSRNOG00000032297 ENSRNOG00000009592 ENSRNOG00000007706 ENSRNOG00000020776 ENSRNOG00000013376 ENSRNOG00000007234 ENSRNOG00000021314 ENSRNOG00000016122	13	3.86	1	1
protein amino acid acetylation	9	No genes	0	0	ENSRNOG00000020707	1	0.3	1	1
choline catabolism	9	No genes	0	0	ENSRNOG00000023588 ENSRNOG00000006916	2	0.59	1	1
negative regulation of MHC class II biosynthesis	9	No genes	0	0	ENSRNOG00000004647	1	0.3	1	1
phospholipid biosynthesis	9	No genes	0	0	ENSRNOG00000001762 ENSRNOG00000002142 ENSRNOG00000015124 ENSRNOG00000017723 ENSRNOG00000020451	5	1.48	1	1
microtubule nucleation	9	No genes	0	0	ENSRNOG00000020213	1	0.3	1	1
regulation of synaptic plasticity	9	ENSRNOG00000001436	1	3.03	ENSRNOG00000007456 ENSRNOG00000008017 ENSRNOG00000010223 ENSRNOG00000020783 ENSRNOG00000018454 ENSRNOG00000001295 ENSRNOG00000007152 ENSRNOG00000001173 ENSRNOG00000011726	9	2.67	1	1
maintenance of fidelity during DNA-dependent DNA replication	9	No genes	0	0	ENSRNOG00000015796	1	0.3	1	1
glucan biosynthesis	9	No genes	0	0	ENSRNOG00000011146 ENSRNOG00000018725	2	0.59	1	1
histone acetylation	9	No genes	0	0	ENSRNOG00000020707	1	0.3	1	1
peptidyl-asparagine modification	9	No genes	0	0	ENSRNOG00000007492	1	0.3	1	1
protein autoprocessing	9	No genes	0	0	ENSRNOG00000015134	1	0.3	1	1
tryptophan metabolism	9	No genes	0	0	ENSRNOG00000011672	1	0.3	1	1
apoptotic chromosome condensation	9	No genes	0	0	ENSRNOG00000006067	1	0.3	1	1
peptidyl-serine modification	9	No genes	0	0	ENSRNOG00000015134 ENSRNOG00000002941	2	0.59	1	1
signal peptide processing	9	No genes	0	0	ENSRNOG00000011029	1	0.3	1	1
regulation of RNA export from nucleus	9	No genes	0	0	ENSRNOG00000009094	1	0.3	1	1
protein amino acid O-linked glycosylation	9	No genes	0	0	ENSRNOG00000016207 ENSRNOG00000003359	2	0.59	1	1
pyrimidine ribonucleotide biosynthesis	9	No genes	0	0	ENSRNOG00000032152 ENSRNOG00000002693	2	0.59	1	1
ionic insulation of neurons by glial cells	9	No genes	0	0	ENSRNOG00000003338 ENSRNOG00000019716 ENSRNOG00000016558 ENSRNOG00000009345	4	1.19	1	1
melanin biosynthesis from tyrosine	9	No genes	0	0	ENSRNOG00000001239	1	0.3	1	1
polyisoprenoid biosynthesis	9	No genes	0	0	ENSRNOG00000016690 ENSRNOG00000016122	2	0.59	1	1
negative regulation of peptidyl-tyrosine phosphorylation	9	No genes	0	0	ENSRNOG00000015182	1	0.3	1	1
cAMP biosynthesis	9	No genes	0	0	ENSRNOG00000004890 ENSRNOG00000002229	2	0.59	1	1
synapsis	9	No genes	0	0	ENSRNOG00000004529	1	0.3	1	1
DNA unwinding during replication	9	No genes	0	0	ENSRNOG00000013167	1	0.3	1	1
choline metabolism	9	No genes	0	0	ENSRNOG00000023588 ENSRNOG00000006916	2	0.59	1	1
regulation of JNK cascade	9	No genes	0	0	ENSRNOG00000006938 ENSRNOG00000006889	2	0.59	1	1
dopamine metabolism	9	No genes	0	0	ENSRNOG00000004327	1	0.3	1	1
protein amino acid autophosphorylation	9	No genes	0	0	ENSRNOG00000015134	1	0.3	1	1
regulation of anti-apoptosis	9	No genes	0	0	ENSRNOG00000012799 ENSRNOG00000019228	2	0.59	1	1
catecholamine biosynthesis	9	No genes	0	0	ENSRNOG00000004327 ENSRNOG00000010262 ENSRNOG00000001597	3	0.89	1	1
phospholipid catabolism	9	No genes	0	0	ENSRNOG00000021150	1	0.3	1	1
negative regulation of T cell proliferation	9	No genes	0	0	ENSRNOG00000004647	1	0.3	1	1
purine ribonucleoside triphosphate metabolism	9	ENSRNOG00000004846	1	3.03	ENSRNOG00000021123 ENSRNOG00000015320 ENSRNOG00000001551 ENSRNOG00000006542 ENSRNOG00000001991 ENSRNOG00000018045 ENSRNOG00000007392 ENSRNOG00000001992 ENSRNOG00000014625 ENSRNOG00000009080 ENSRNOG00000011891 ENSRNOG00000007235 ENSRNOG00000003626 ENSRNOG00000032152 ENSRNOG00000002840 ENSRNOG00000002693 ENSRNOG00000016000	17	5.04	1	1
regulation of cholesterol biosynthesis	9	No genes	0	0	ENSRNOG00000012799	1	0.3	1	1
synaptic vesicle exocytosis	9	No genes	0	0	ENSRNOG00000019302 ENSRNOG00000029165 ENSRNOG00000015670 ENSRNOG00000032576 ENSRNOG00000006426 ENSRNOG00000029912 ENSRNOG00000000994	7	2.08	1	1
protein import into nucleus, docking	9	No genes	0	0	ENSRNOG00000005042 ENSRNOG00000009275	2	0.59	1	1
phosphocreatine biosynthesis	9	No genes	0	0	ENSRNOG00000014573	1	0.3	1	1
tyrosine catabolism	9	No genes	0	0	ENSRNOG00000016348 ENSRNOG00000001338	2	0.59	1	1
DNA methylation	9	No genes	0	0	ENSRNOG00000026132	1	0.3	1	1
spindle organization and biogenesis	9	No genes	0	0	ENSRNOG00000020213	1	0.3	1	1
estrogen biosynthesis	9	No genes	0	0	ENSRNOG00000000196	1	0.3	1	1
actin polymerization and/or depolymerization	9	No genes	0	0	ENSRNOG00000015396 ENSRNOG00000014476	2	0.59	1	1
virion attachment to host cell surface receptor	9	No genes	0	0	ENSRNOG00000020451	1	0.3	1	1
negative regulation of cytokine biosynthesis	9	No genes	0	0	ENSRNOG00000004647	1	0.3	1	1
negative regulation of phosphorylation	9	No genes	0	0	ENSRNOG00000015182	1	0.3	1	1
microtubule polymerization or depolymerization	9	No genes	0	0	ENSRNOG00000016810 ENSRNOG00000017428 ENSRNOG00000014230 ENSRNOG00000005133 ENSRNOG00000011841	5	1.48	1	1
regulation of fatty acid oxidation	9	No genes	0	0	ENSRNOG00000012799	1	0.3	1	1
peptidyl-threonine phosphorylation	9	No genes	0	0	ENSRNOG00000015134	1	0.3	1	1
protein ubiquitination	9	ENSRNOG00000020701 ENSRNOG00000013177	2	6.06	ENSRNOG00000016585 ENSRNOG00000002546 ENSRNOG00000016543 ENSRNOG00000010303 ENSRNOG00000002877 ENSRNOG00000018356 ENSRNOG00000015366 ENSRNOG00000006304 ENSRNOG00000002364 ENSRNOG00000010602 ENSRNOG00000006695 ENSRNOG00000006738 ENSRNOG00000014811 ENSRNOG00000012354 ENSRNOG00000008748 ENSRNOG00000013930 ENSRNOG00000031827 ENSRNOG00000010258 ENSRNOG00000015528 ENSRNOG00000004630 ENSRNOG00000010479 …	23	6.82	1	1
DNA fragmentation during apoptosis	9	No genes	0	0	ENSRNOG00000006067	1	0.3	1	1
iron ion transport	9	ENSRNOG00000018804	1	3.03	ENSRNOG00000003872 ENSRNOG00000018279 ENSRNOG00000020843 ENSRNOG00000033238 ENSRNOG00000022619 ENSRNOG00000029082 ENSRNOG00000015442 ENSRNOG00000034150 ENSRNOG00000031506	9	2.67	1	1
polyamine biosynthesis	9	No genes	0	0	ENSRNOG00000005424 ENSRNOG00000000585 ENSRNOG00000005333	3	0.89	1	1
copper ion transport	9	No genes	0	0	ENSRNOG00000011913	1	0.3	1	1
regulation of T cell proliferation	9	No genes	0	0	ENSRNOG00000004647 ENSRNOG00000009848	2	0.59	1	1
farnesyl diphosphate biosynthesis	9	No genes	0	0	ENSRNOG00000016122	1	0.3	1	1
glycosphingolipid metabolism	9	No genes	0	0	ENSRNOG00000010284 ENSRNOG00000009345 ENSRNOG00000015895	3	0.89	1	1
spermidine metabolism	9	No genes	0	0	ENSRNOG00000000585	1	0.3	1	1
asparagine biosynthesis	9	No genes	0	0	ENSRNOG00000003942 ENSRNOG00000007546	2	0.59	1	1
regulation of adenylate cyclase activity	9	No genes	0	0	ENSRNOG00000013902	1	0.3	1	1
positive regulation of complement activation	9	No genes	0	0	ENSRNOG00000001295	1	0.3	1	1
negative regulation of interferon-gamma biosynthesis	9	No genes	0	0	ENSRNOG00000004647	1	0.3	1	1
positive regulation of phosphorylation	9	No genes	0	0	ENSRNOG00000020451	1	0.3	1	1
RNA splicing, via transesterification reactions	9	No genes	0	0	ENSRNOG00000018067 ENSRNOG00000015588 ENSRNOG00000001996 ENSRNOG00000010448 ENSRNOG00000001783 ENSRNOG00000019975 ENSRNOG00000021379	7	2.08	1	1
glucose catabolism	9	ENSRNOG00000018911 ENSRNOG00000025383 ENSRNOG00000015290	3	9.09	ENSRNOG00000001214 ENSRNOG00000031310 ENSRNOG00000030869 ENSRNOG00000033283 ENSRNOG00000023647 ENSRNOG00000004078 ENSRNOG00000013141 ENSRNOG00000008063 ENSRNOG00000033669 ENSRNOG00000026991 ENSRNOG00000033711 ENSRNOG00000018367 ENSRNOG00000030317 ENSRNOG00000030224 ENSRNOG00000013103 ENSRNOG00000033506 ENSRNOG00000026928 ENSRNOG00000013000 ENSRNOG00000002467 ENSRNOG00000033057 ENSRNOG00000011329 …	29	8.61	1	1
cytosolic calcium ion homeostasis	9	No genes	0	0	ENSRNOG00000015860 ENSRNOG00000002559 ENSRNOG00000026651	3	0.89	1	1
snRNP protein import into nucleus	9	No genes	0	0	ENSRNOG00000016486	1	0.3	1	1
negative regulation of S phase of mitotic cell cycle	9	No genes	0	0	ENSRNOG00000018020	1	0.3	1	1
positive regulation of peptidyl-tyrosine phosphorylation	9	No genes	0	0	ENSRNOG00000020451	1	0.3	1	1
negative regulation of thymidylate synthase biosynthesis	9	No genes	0	0	ENSRNOG00000018020	1	0.3	1	1
glutamine catabolism	9	No genes	0	0	ENSRNOG00000013595	1	0.3	1	1
mRNA editing	9	No genes	0	0	ENSRNOG00000001227	1	0.3	1	1
glycolipid biosynthesis	9	No genes	0	0	ENSRNOG00000010284 ENSRNOG00000012799 ENSRNOG00000009345 ENSRNOG00000015895	4	1.19	1	1
regulation of steroid biosynthesis	9	No genes	0	0	ENSRNOG00000012799	1	0.3	1	1
establishment and/or maintenance of epithelial cell polarity	9	No genes	0	0	ENSRNOG00000021184	1	0.3	1	1
regulation of axonogenesis	9	No genes	0	0	ENSRNOG00000018454 ENSRNOG00000009625 ENSRNOG00000029598	3	0.89	1	1
ribonucleoside triphosphate biosynthesis	9	ENSRNOG00000004846	1	3.03	ENSRNOG00000021123 ENSRNOG00000015320 ENSRNOG00000001551 ENSRNOG00000006542 ENSRNOG00000001991 ENSRNOG00000018045 ENSRNOG00000007392 ENSRNOG00000001992 ENSRNOG00000014625 ENSRNOG00000009080 ENSRNOG00000011891 ENSRNOG00000007235 ENSRNOG00000003626 ENSRNOG00000032152 ENSRNOG00000002840 ENSRNOG00000002693 ENSRNOG00000016000	17	5.04	1	1
purine nucleoside triphosphate biosynthesis	9	ENSRNOG00000004846	1	3.03	ENSRNOG00000021123 ENSRNOG00000015320 ENSRNOG00000001551 ENSRNOG00000006542 ENSRNOG00000001991 ENSRNOG00000018045 ENSRNOG00000007392 ENSRNOG00000001992 ENSRNOG00000014625 ENSRNOG00000009080 ENSRNOG00000011891 ENSRNOG00000007235 ENSRNOG00000003626 ENSRNOG00000032152 ENSRNOG00000002840 ENSRNOG00000002693 ENSRNOG00000016000	17	5.04	1	1
Mo-molybdopterin cofactor biosynthesis	9	No genes	0	0	ENSRNOG00000028366	1	0.3	1	1
peptidyl-tyrosine modification	9	No genes	0	0	ENSRNOG00000004647 ENSRNOG00000020451 ENSRNOG00000015182	3	0.89	1	1
regulation of tyrosine phosphorylation of STAT protein	9	No genes	0	0	ENSRNOG00000015182	1	0.3	1	1
L-serine biosynthesis	9	No genes	0	0	ENSRNOG00000013971 ENSRNOG00000005428	2	0.59	1	1
thyroid hormone generation	9	No genes	0	0	ENSRNOG00000006104	1	0.3	1	1
arginine biosynthesis	9	No genes	0	0	ENSRNOG00000003370 ENSRNOG00000008837	2	0.59	1	1
negative regulation of glucosylceramide biosynthesis	9	No genes	0	0	ENSRNOG00000012799	1	0.3	1	1
fatty acid beta-oxidation	9	No genes	0	0	ENSRNOG00000018114 ENSRNOG00000012879 ENSRNOG00000020624 ENSRNOG00000000503 ENSRNOG00000008843	5	1.48	1	1
cobalt ion transport	9	No genes	0	0	ENSRNOG00000021001 ENSRNOG00000004280	2	0.59	1	1
arginine catabolism	9	No genes	0	0	ENSRNOG00000013304	1	0.3	1	1
regulation of actin filament length	9	No genes	0	0	ENSRNOG00000015396 ENSRNOG00000014476	2	0.59	1	1
protein myristoylation	9	No genes	0	0	ENSRNOG00000002989	1	0.3	1	1
mitochondrial electron transport, NADH to ubiquinone	9	No genes	0	0	ENSRNOG00000024568 ENSRNOG00000012599 ENSRNOG00000011849	3	0.89	1	1
fumarate metabolism	9	No genes	0	0	ENSRNOG00000003653	1	0.3	1	1
caspase activation	9	No genes	0	0	ENSRNOG00000010756 ENSRNOG00000015365 ENSRNOG00000020876	3	0.89	1	1
glycogen metabolism	9	No genes	0	0	ENSRNOG00000007583 ENSRNOG00000001269 ENSRNOG00000001733 ENSRNOG00000011146 ENSRNOG00000018725 ENSRNOG00000018708	6	1.78	1	1
induction of apoptosis by extracellular signals	9	No genes	0	0	ENSRNOG00000009848	1	0.3	1	1
histone ubiquitination	9	No genes	0	0	ENSRNOG00000002877	1	0.3	1	1
base-excision repair, DNA ligation	9	No genes	0	0	ENSRNOG00000013167	1	0.3	1	1
axon cargo transport	9	No genes	0	0	ENSRNOG00000030317 ENSRNOG00000025791	2	0.59	1	1
induction of apoptosis by intracellular signals	9	No genes	0	0	ENSRNOG00000014117	1	0.3	1	1
protein import into mitochondrial inner membrane	9	No genes	0	0	ENSRNOG00000018654 ENSRNOG00000000320	2	0.59	1	1
mRNA capping	9	No genes	0	0	ENSRNOG00000016698	1	0.3	1	1
