# Supplementary material for: In silico identification of NF-kappaB-regulated genes in pancreatic beta-cells
Source: BMC Bioinformatics. 2007 Feb 15;8:55. doi: 10.1186/1471-2105-8-55 (PMC1810323; doi:10.1186/1471-2105-8-55)
Supplement: Additional file 9 — table S9. list of all 1853 biological processes assigned to the genes expressed in primary rat beta-cells. Level: GO level; Target genes: Ensembl identifiers of the NF-κB target genes assigned to the biological process; N° target genes: number of the NF-κB target genes assigned to the biological process; Percentage target genes: percentage of the NF-κB target genes assigned to the biological process; Non target genes: Ensembl identifiers of the NF-κB non target genes assigned to the biological process; N° non target genes: number of the NF-κB non target genes assigned to the biological process; percentage non target genes: percentage of the NF-κB non target genes assigned to the biological process;Unadj. pvalue: p-value from Fisher's exact test without adjusting for multiple comparisons; Adj. pvalue: FDR adjusted p-value. [file 1471-2105-8-55-S9.xls]

## Sheet: Additional file 9
Biological process	Level	Target genes	Nº target genes	Percentage target genes	Non target genes	Nº non target genes	Percentage non target genes	Unadj. pvalue	Adj. pvalue
response to biotic stimulus	3	ENSRNOG00000013927 ENSRNOG00000008943 ENSRNOG00000011023 ENSRNOG00000006589 ENSRNOG00000008144 ENSRNOG00000005425 ENSRNOG00000002792 ENSRNOG00000018735 ENSRNOG00000019048 ENSRNOG00000031607 ENSRNOG00000017123 ENSRNOG00000000468 ENSRNOG00000029386 ENSRNOG00000000763 ENSRNOG00000019246 ENSRNOG00000002843 ENSRNOG00000000723 ENSRNOG00000031090 ENSRNOG00000022256 ENSRNOG00000011796 ENSRNOG00000014288 …	27	15.79	ENSRNOG00000016326 ENSRNOG00000001959 ENSRNOG00000034157 ENSRNOG00000000455 ENSRNOG00000004488 ENSRNOG00000028896 ENSRNOG00000007129 ENSRNOG00000001963 ENSRNOG00000016451 ENSRNOG00000021604 ENSRNOG00000001239 ENSRNOG00000016386 ENSRNOG00000000513 ENSRNOG00000026762 ENSRNOG00000011375 ENSRNOG00000004062 ENSRNOG00000013768 ENSRNOG00000000456 ENSRNOG00000009177 ENSRNOG00000013604 ENSRNOG00000033220 …	67	3.67	3.96803e-09	4.00785e-06
organismal physiological process	3	ENSRNOG00000013927 ENSRNOG00000008943 ENSRNOG00000011023 ENSRNOG00000018445 ENSRNOG00000006589 ENSRNOG00000001436 ENSRNOG00000008144 ENSRNOG00000005425 ENSRNOG00000002792 ENSRNOG00000018735 ENSRNOG00000019048 ENSRNOG00000031607 ENSRNOG00000017123 ENSRNOG00000021229 ENSRNOG00000000468 ENSRNOG00000019465 ENSRNOG00000029386 ENSRNOG00000000763 ENSRNOG00000019246 ENSRNOG00000011800 ENSRNOG00000002843 …	34	19.88	ENSRNOG00000016326 ENSRNOG00000007374 ENSRNOG00000016385 ENSRNOG00000001959 ENSRNOG00000019615 ENSRNOG00000034157 ENSRNOG00000007092 ENSRNOG00000013382 ENSRNOG00000008628 ENSRNOG00000017506 ENSRNOG00000000455 ENSRNOG00000012337 ENSRNOG00000012343 ENSRNOG00000004488 ENSRNOG00000002343 ENSRNOG00000028896 ENSRNOG00000002265 ENSRNOG00000004327 ENSRNOG00000007129 ENSRNOG00000007456 ENSRNOG00000001963 …	156	8.54	1.41595e-05	0.00374822
regulation of physiological process	3	ENSRNOG00000013927 ENSRNOG00000005600 ENSRNOG00000009329 ENSRNOG00000012630 ENSRNOG00000001436 ENSRNOG00000008144 ENSRNOG00000004500 ENSRNOG00000007237 ENSRNOG00000015509 ENSRNOG00000018735 ENSRNOG00000003581 ENSRNOG00000019048 ENSRNOG00000008049 ENSRNOG00000014256 ENSRNOG00000007946 ENSRNOG00000003189 ENSRNOG00000016346 ENSRNOG00000012410 ENSRNOG00000018214 ENSRNOG00000026293 ENSRNOG00000025164 …	43	25.15	ENSRNOG00000018635 ENSRNOG00000017960 ENSRNOG00000007650 ENSRNOG00000009248 ENSRNOG00000015396 ENSRNOG00000019422 ENSRNOG00000019673 ENSRNOG00000004269 ENSRNOG00000020213 ENSRNOG00000014786 ENSRNOG00000013017 ENSRNOG00000010557 ENSRNOG00000002983 ENSRNOG00000017843 ENSRNOG00000008628 ENSRNOG00000004711 ENSRNOG00000031174 ENSRNOG00000015588 ENSRNOG00000003463 ENSRNOG00000009425 ENSRNOG00000021403 …	283	15.5	0.0022626	0.161846
response to external stimulus	3	ENSRNOG00000011023 ENSRNOG00000006589 ENSRNOG00000005425 ENSRNOG00000002792 ENSRNOG00000018735 ENSRNOG00000019048 ENSRNOG00000014294 ENSRNOG00000011800 ENSRNOG00000020248 ENSRNOG00000002843 ENSRNOG00000022256	11	6.43	ENSRNOG00000016326 ENSRNOG00000034157 ENSRNOG00000007092 ENSRNOG00000004488 ENSRNOG00000016885 ENSRNOG00000028896 ENSRNOG00000004964 ENSRNOG00000016451 ENSRNOG00000018430 ENSRNOG00000001239 ENSRNOG00000001528 ENSRNOG00000000513 ENSRNOG00000033119 ENSRNOG00000013604 ENSRNOG00000005039 ENSRNOG00000009848 ENSRNOG00000001159 ENSRNOG00000016587 ENSRNOG00000000901 ENSRNOG00000029614 ENSRNOG00000010906 …	39	2.14	0.00254679	0.174785
regulation of cellular process	3	ENSRNOG00000013927 ENSRNOG00000005600 ENSRNOG00000009329 ENSRNOG00000012630 ENSRNOG00000001436 ENSRNOG00000008144 ENSRNOG00000004500 ENSRNOG00000007237 ENSRNOG00000015509 ENSRNOG00000018735 ENSRNOG00000003581 ENSRNOG00000019048 ENSRNOG00000008049 ENSRNOG00000014256 ENSRNOG00000007946 ENSRNOG00000003189 ENSRNOG00000016346 ENSRNOG00000012410 ENSRNOG00000018214 ENSRNOG00000026293 ENSRNOG00000025164 …	42	24.56	ENSRNOG00000018635 ENSRNOG00000017960 ENSRNOG00000007650 ENSRNOG00000009248 ENSRNOG00000015396 ENSRNOG00000019422 ENSRNOG00000019673 ENSRNOG00000004269 ENSRNOG00000020213 ENSRNOG00000014786 ENSRNOG00000013017 ENSRNOG00000010557 ENSRNOG00000002983 ENSRNOG00000017843 ENSRNOG00000011439 ENSRNOG00000004711 ENSRNOG00000031174 ENSRNOG00000015588 ENSRNOG00000003463 ENSRNOG00000009425 ENSRNOG00000021403 …	280	15.33	0.00310644	0.191297
metabolism	3	ENSRNOG00000014018 ENSRNOG00000005600 ENSRNOG00000016552 ENSRNOG00000000048 ENSRNOG00000030346 ENSRNOG00000011023 ENSRNOG00000009329 ENSRNOG00000017912 ENSRNOG00000000435 ENSRNOG00000007214 ENSRNOG00000016580 ENSRNOG00000001349 ENSRNOG00000008144 ENSRNOG00000004500 ENSRNOG00000008533 ENSRNOG00000007237 ENSRNOG00000015509 ENSRNOG00000012966 ENSRNOG00000032908 ENSRNOG00000005425 ENSRNOG00000005438 …	96	56.14	ENSRNOG00000031244 ENSRNOG00000014054 ENSRNOG00000034246 ENSRNOG00000014078 ENSRNOG00000006302 ENSRNOG00000015514 ENSRNOG00000028939 ENSRNOG00000012772 ENSRNOG00000017960 ENSRNOG00000006532 ENSRNOG00000018305 ENSRNOG00000012975 ENSRNOG00000016698 ENSRNOG00000018818 ENSRNOG00000010284 ENSRNOG00000018067 ENSRNOG00000010482 ENSRNOG00000010406 ENSRNOG00000018006 ENSRNOG00000011771 ENSRNOG00000014684 …	1203	65.88	0.0118565	0.488226
response to stress	3	ENSRNOG00000011023 ENSRNOG00000006589 ENSRNOG00000005425 ENSRNOG00000002792 ENSRNOG00000018735 ENSRNOG00000019048 ENSRNOG00000007946 ENSRNOG00000014294 ENSRNOG00000011800 ENSRNOG00000020248 ENSRNOG00000002843 ENSRNOG00000000902 ENSRNOG00000022256 ENSRNOG00000007219 ENSRNOG00000011796 ENSRNOG00000014288 ENSRNOG00000006268 ENSRNOG00000012852	18	10.53	ENSRNOG00000001959 ENSRNOG00000034157 ENSRNOG00000007092 ENSRNOG00000023546 ENSRNOG00000007284 ENSRNOG00000001142 ENSRNOG00000004488 ENSRNOG00000015588 ENSRNOG00000003026 ENSRNOG00000016885 ENSRNOG00000028896 ENSRNOG00000013167 ENSRNOG00000016105 ENSRNOG00000012799 ENSRNOG00000014173 ENSRNOG00000001963 ENSRNOG00000001890 ENSRNOG00000004964 ENSRNOG00000013005 ENSRNOG00000021809 ENSRNOG00000002855 …	102	5.59	0.0168215	0.583613
rhythmic process	3	ENSRNOG00000020254 ENSRNOG00000021027 ENSRNOG00000013412	3	1.75	ENSRNOG00000009848 ENSRNOG00000019383 ENSRNOG00000010278 ENSRNOG00000015550 ENSRNOG00000020097 ENSRNOG00000007152	6	0.33	0.0352278	0.886698
cellular physiological process	3	ENSRNOG00000014018 ENSRNOG00000013927 ENSRNOG00000005600 ENSRNOG00000016552 ENSRNOG00000000048 ENSRNOG00000030346 ENSRNOG00000011023 ENSRNOG00000014997 ENSRNOG00000009329 ENSRNOG00000017912 ENSRNOG00000000435 ENSRNOG00000007214 ENSRNOG00000016580 ENSRNOG00000003975 ENSRNOG00000001349 ENSRNOG00000015420 ENSRNOG00000012630 ENSRNOG00000001436 ENSRNOG00000008144 ENSRNOG00000004500 ENSRNOG00000018524 …	130	76.02	ENSRNOG00000031244 ENSRNOG00000018635 ENSRNOG00000008237 ENSRNOG00000014054 ENSRNOG00000034246 ENSRNOG00000014078 ENSRNOG00000006302 ENSRNOG00000015514 ENSRNOG00000028939 ENSRNOG00000012772 ENSRNOG00000016385 ENSRNOG00000017960 ENSRNOG00000006532 ENSRNOG00000018305 ENSRNOG00000012975 ENSRNOG00000016698 ENSRNOG00000018818 ENSRNOG00000010284 ENSRNOG00000015003 ENSRNOG00000018067 ENSRNOG00000007650 …	1505	82.42	0.0479059	0.893422
cell adhesion	3	ENSRNOG00000000321 ENSRNOG00000014297 ENSRNOG00000010407 ENSRNOG00000001989 ENSRNOG00000008217 ENSRNOG00000014288 ENSRNOG00000014333 ENSRNOG00000020679	8	4.68	ENSRNOG00000016326 ENSRNOG00000012080 ENSRNOG00000034005 ENSRNOG00000021403 ENSRNOG00000001964 ENSRNOG00000002225 ENSRNOG00000004067 ENSRNOG00000006396 ENSRNOG00000015061 ENSRNOG00000005389 ENSRNOG00000006997 ENSRNOG00000009848 ENSRNOG00000002776 ENSRNOG00000014667 ENSRNOG00000020277 ENSRNOG00000023809 ENSRNOG00000015602 ENSRNOG00000010966 ENSRNOG00000023753 ENSRNOG00000016587 ENSRNOG00000014751 …	40	2.19	0.060483	0.893422
positive regulation of biological process	3	ENSRNOG00000012630 ENSRNOG00000007237 ENSRNOG00000009552 ENSRNOG00000016346 ENSRNOG00000002525 ENSRNOG00000022256 ENSRNOG00000007219 ENSRNOG00000023816 ENSRNOG00000018835 ENSRNOG00000013412	10	5.85	ENSRNOG00000007650 ENSRNOG00000019422 ENSRNOG00000019673 ENSRNOG00000016885 ENSRNOG00000028629 ENSRNOG00000018009 ENSRNOG00000012799 ENSRNOG00000004067 ENSRNOG00000016451 ENSRNOG00000001183 ENSRNOG00000018646 ENSRNOG00000004284 ENSRNOG00000005389 ENSRNOG00000012405 ENSRNOG00000019716 ENSRNOG00000023258 ENSRNOG00000006997 ENSRNOG00000029316 ENSRNOG00000002833 ENSRNOG00000003779 ENSRNOG00000009848 …	53	2.9	0.0612938	0.893422
locomotion	3	ENSRNOG00000013927 ENSRNOG00000002792 ENSRNOG00000022256 ENSRNOG00000020679	4	2.34	ENSRNOG00000004067 ENSRNOG00000007079 ENSRNOG00000004284 ENSRNOG00000000513 ENSRNOG00000009683 ENSRNOG00000012786 ENSRNOG00000018454 ENSRNOG00000009625 ENSRNOG00000006774 ENSRNOG00000006075 ENSRNOG00000003866 ENSRNOG00000017611 ENSRNOG00000007648 ENSRNOG00000007027	14	0.77	0.061404	0.893422
negative regulation of biological process	3	ENSRNOG00000001436 ENSRNOG00000018735 ENSRNOG00000007946 ENSRNOG00000012410 ENSRNOG00000020102 ENSRNOG00000002525 ENSRNOG00000009980 ENSRNOG00000016547 ENSRNOG00000018835 ENSRNOG00000012852	10	5.85	ENSRNOG00000015396 ENSRNOG00000021403 ENSRNOG00000028896 ENSRNOG00000028629 ENSRNOG00000021206 ENSRNOG00000012799 ENSRNOG00000013300 ENSRNOG00000001183 ENSRNOG00000018646 ENSRNOG00000001555 ENSRNOG00000001789 ENSRNOG00000004284 ENSRNOG00000005389 ENSRNOG00000001237 ENSRNOG00000011375 ENSRNOG00000005480 ENSRNOG00000008336 ENSRNOG00000005615 ENSRNOG00000002833 ENSRNOG00000003779 ENSRNOG00000031043 …	56	3.07	0.0687361	0.893422
appendage development	3	ENSRNOG00000013927	1	0.58	No genes	0	0	0.0856284	0.893422
regulation of enzyme activity	3	ENSRNOG00000001436 ENSRNOG00000012490 ENSRNOG00000009552 ENSRNOG00000023816	4	2.34	ENSRNOG00000012799 ENSRNOG00000004284 ENSRNOG00000005389 ENSRNOG00000013736 ENSRNOG00000010756 ENSRNOG00000018091 ENSRNOG00000015365 ENSRNOG00000009110 ENSRNOG00000001309 ENSRNOG00000020876 ENSRNOG00000010326 ENSRNOG00000012095 ENSRNOG00000014883 ENSRNOG00000007319 ENSRNOG00000020451 ENSRNOG00000001291 ENSRNOG00000004317 ENSRNOG00000015182 ENSRNOG00000024039	19	1.04	0.127771	1
cell differentiation	3	ENSRNOG00000013927 ENSRNOG00000001436 ENSRNOG00000018524 ENSRNOG00000008533 ENSRNOG00000000321 ENSRNOG00000020248 ENSRNOG00000002525 ENSRNOG00000014170 ENSRNOG00000018835 ENSRNOG00000012852	10	5.85	ENSRNOG00000021403 ENSRNOG00000004791 ENSRNOG00000004067 ENSRNOG00000013717 ENSRNOG00000004964 ENSRNOG00000016451 ENSRNOG00000005695 ENSRNOG00000004284 ENSRNOG00000001528 ENSRNOG00000005389 ENSRNOG00000016272 ENSRNOG00000005609 ENSRNOG00000019716 ENSRNOG00000021184 ENSRNOG00000020205 ENSRNOG00000014160 ENSRNOG00000008336 ENSRNOG00000023226 ENSRNOG00000013867 ENSRNOG00000000014 ENSRNOG00000031043 …	63	3.45	0.130885	1
response to endogenous stimulus	3	No genes	0	0	ENSRNOG00000003026 ENSRNOG00000013167 ENSRNOG00000016105 ENSRNOG00000014173 ENSRNOG00000013005 ENSRNOG00000002855 ENSRNOG00000033809 ENSRNOG00000005615 ENSRNOG00000005064 ENSRNOG00000018623 ENSRNOG00000009742 ENSRNOG00000015796 ENSRNOG00000010756 ENSRNOG00000020531 ENSRNOG00000006989 ENSRNOG00000011824 ENSRNOG00000014605 ENSRNOG00000017839 ENSRNOG00000019150 ENSRNOG00000013536 ENSRNOG00000009663 …	27	1.48	0.162482	1
interspecies interaction between organisms	3	ENSRNOG00000004500	1	0.58	ENSRNOG00000020451	1	0.05	0.163964	1
regulation of development	3	ENSRNOG00000013927 ENSRNOG00000001436 ENSRNOG00000018835	3	1.75	ENSRNOG00000004067 ENSRNOG00000013717 ENSRNOG00000004284 ENSRNOG00000005389 ENSRNOG00000019716 ENSRNOG00000008336 ENSRNOG00000023226 ENSRNOG00000019322 ENSRNOG00000018454 ENSRNOG00000009625 ENSRNOG00000029598 ENSRNOG00000015654 ENSRNOG00000020097 ENSRNOG00000015182	14	0.77	0.173059	1
regulation of gene expression, epigenetic	3	ENSRNOG00000020102	1	0.58	ENSRNOG00000031928 ENSRNOG00000017611	2	0.11	0.235624	1
embryonic development	3	ENSRNOG00000013927	1	0.58	ENSRNOG00000014667 ENSRNOG00000019322 ENSRNOG00000018483	3	0.16	0.301175	1
extracellular structure organization and biogenesis	3	ENSRNOG00000014288	1	0.58	ENSRNOG00000004067 ENSRNOG00000020205 ENSRNOG00000004554 ENSRNOG00000015602	4	0.22	0.361134	1
sex differentiation	3	ENSRNOG00000005639	1	0.58	ENSRNOG00000020109 ENSRNOG00000017601 ENSRNOG00000019377 ENSRNOG00000020097	4	0.22	0.361134	1
developmental growth	3	ENSRNOG00000020248	1	0.58	ENSRNOG00000001528 ENSRNOG00000016587 ENSRNOG00000018454 ENSRNOG00000019328	4	0.22	0.361134	1
death	3	ENSRNOG00000001436 ENSRNOG00000018735 ENSRNOG00000007946 ENSRNOG00000001490 ENSRNOG00000016346 ENSRNOG00000018214 ENSRNOG00000018835 ENSRNOG00000013412	8	4.68	ENSRNOG00000001849 ENSRNOG00000006067 ENSRNOG00000015588 ENSRNOG00000021403 ENSRNOG00000028629 ENSRNOG00000021147 ENSRNOG00000012799 ENSRNOG00000004284 ENSRNOG00000005389 ENSRNOG00000001237 ENSRNOG00000008336 ENSRNOG00000006997 ENSRNOG00000002833 ENSRNOG00000003779 ENSRNOG00000001201 ENSRNOG00000009848 ENSRNOG00000005053 ENSRNOG00000019321 ENSRNOG00000018503 ENSRNOG00000013736 ENSRNOG00000004303 …	62	3.4	0.381333	1
regulation of growth	3	No genes	0	0	ENSRNOG00000018233 ENSRNOG00000028629 ENSRNOG00000010977 ENSRNOG00000018646 ENSRNOG00000004284 ENSRNOG00000001528 ENSRNOG00000005389 ENSRNOG00000023226 ENSRNOG00000013195 ENSRNOG00000011808 ENSRNOG00000010756 ENSRNOG00000002389 ENSRNOG00000018020 ENSRNOG00000008965 ENSRNOG00000005276 ENSRNOG00000013963 ENSRNOG00000020451 ENSRNOG00000010178 ENSRNOG00000015182	19	1.04	0.399441	1
coagulation	3	ENSRNOG00000011800	1	0.58	ENSRNOG00000007092 ENSRNOG00000005039 ENSRNOG00000014453 ENSRNOG00000004687 ENSRNOG00000025074	5	0.27	0.415977	1
sensory perception	3	ENSRNOG00000013927 ENSRNOG00000002792 ENSRNOG00000022256	3	1.75	ENSRNOG00000012337 ENSRNOG00000002343 ENSRNOG00000018430 ENSRNOG00000001973 ENSRNOG00000029700 ENSRNOG00000003999 ENSRNOG00000029614 ENSRNOG00000010906 ENSRNOG00000032001 ENSRNOG00000018606 ENSRNOG00000029726 ENSRNOG00000019308 ENSRNOG00000006874 ENSRNOG00000008484 ENSRNOG00000007159 ENSRNOG00000015992 ENSRNOG00000019094 ENSRNOG00000018185 ENSRNOG00000019858	19	1.04	0.427997	1
response to abiotic stimulus	3	ENSRNOG00000002792 ENSRNOG00000019048 ENSRNOG00000007946 ENSRNOG00000000902 ENSRNOG00000022256 ENSRNOG00000007219	6	3.51	ENSRNOG00000016326 ENSRNOG00000023546 ENSRNOG00000007284 ENSRNOG00000011439 ENSRNOG00000015502 ENSRNOG00000026772 ENSRNOG00000001890 ENSRNOG00000021809 ENSRNOG00000012458 ENSRNOG00000018430 ENSRNOG00000018237 ENSRNOG00000005389 ENSRNOG00000000513 ENSRNOG00000003515 ENSRNOG00000006891 ENSRNOG00000033119 ENSRNOG00000025715 ENSRNOG00000023258 ENSRNOG00000026963 ENSRNOG00000017286 ENSRNOG00000013604 …	52	2.85	0.630664	1
tissue development	3	ENSRNOG00000013927 ENSRNOG00000020248	2	1.17	ENSRNOG00000002265 ENSRNOG00000013717 ENSRNOG00000005695 ENSRNOG00000001528 ENSRNOG00000018082 ENSRNOG00000031043 ENSRNOG00000019377 ENSRNOG00000014667 ENSRNOG00000016587 ENSRNOG00000009190 ENSRNOG00000018454 ENSRNOG00000002381 ENSRNOG00000015075 ENSRNOG00000019328 ENSRNOG00000009118	15	0.82	0.651609	1
cell communication	3	ENSRNOG00000010721 ENSRNOG00000013927 ENSRNOG00000019973 ENSRNOG00000008943 ENSRNOG00000011023 ENSRNOG00000018445 ENSRNOG00000012630 ENSRNOG00000001436 ENSRNOG00000012180 ENSRNOG00000015991 ENSRNOG00000018834 ENSRNOG00000000321 ENSRNOG00000007730 ENSRNOG00000002390 ENSRNOG00000014297 ENSRNOG00000016346 ENSRNOG00000011278 ENSRNOG00000019465 ENSRNOG00000001425 ENSRNOG00000014294 ENSRNOG00000007126 …	35	20.47	ENSRNOG00000008237 ENSRNOG00000007374 ENSRNOG00000016385 ENSRNOG00000012080 ENSRNOG00000025792 ENSRNOG00000014684 ENSRNOG00000034005 ENSRNOG00000004807 ENSRNOG00000034228 ENSRNOG00000019615 ENSRNOG00000028733 ENSRNOG00000009705 ENSRNOG00000014615 ENSRNOG00000001786 ENSRNOG00000013017 ENSRNOG00000031014 ENSRNOG00000008628 ENSRNOG00000017506 ENSRNOG00000018078 ENSRNOG00000011439 ENSRNOG00000005334 …	349	19.11	0.684827	1
behavior	3	ENSRNOG00000002792 ENSRNOG00000022256	2	1.17	ENSRNOG00000016326 ENSRNOG00000019422 ENSRNOG00000007456 ENSRNOG00000000640 ENSRNOG00000000513 ENSRNOG00000025715 ENSRNOG00000018892 ENSRNOG00000009848 ENSRNOG00000003046 ENSRNOG00000029614 ENSRNOG00000010906 ENSRNOG00000010278 ENSRNOG00000008766 ENSRNOG00000018454 ENSRNOG00000015550 ENSRNOG00000013147 ENSRNOG00000007159 ENSRNOG00000015992 ENSRNOG00000009768	19	1.04	0.699554	1
localization	3	ENSRNOG00000013927 ENSRNOG00000011023 ENSRNOG00000014997 ENSRNOG00000017912 ENSRNOG00000015420 ENSRNOG00000012630 ENSRNOG00000012966 ENSRNOG00000005425 ENSRNOG00000003897 ENSRNOG00000012180 ENSRNOG00000020466 ENSRNOG00000021130 ENSRNOG00000009845 ENSRNOG00000002792 ENSRNOG00000009552 ENSRNOG00000013973 ENSRNOG00000009946 ENSRNOG00000007998 ENSRNOG00000019465 ENSRNOG00000020775 ENSRNOG00000033680 …	46	26.9	ENSRNOG00000008237 ENSRNOG00000014078 ENSRNOG00000012772 ENSRNOG00000016385 ENSRNOG00000018818 ENSRNOG00000007650 ENSRNOG00000018654 ENSRNOG00000030055 ENSRNOG00000004807 ENSRNOG00000006541 ENSRNOG00000016486 ENSRNOG00000019615 ENSRNOG00000034157 ENSRNOG00000023738 ENSRNOG00000020213 ENSRNOG00000007284 ENSRNOG00000006067 ENSRNOG00000003872 ENSRNOG00000018114 ENSRNOG00000021123 ENSRNOG00000031249 …	467	25.58	0.714541	1
detection of stimulus	3	No genes	0	0	ENSRNOG00000016451 ENSRNOG00000018430 ENSRNOG00000033119 ENSRNOG00000006874	4	0.22	1	1
viral infectious cycle	3	No genes	0	0	ENSRNOG00000007183 ENSRNOG00000006423 ENSRNOG00000020451	3	0.16	1	1
morphogenesis	3	ENSRNOG00000013927 ENSRNOG00000018524 ENSRNOG00000020248 ENSRNOG00000018835	4	2.34	ENSRNOG00000016486 ENSRNOG00000009425 ENSRNOG00000021403 ENSRNOG00000018233 ENSRNOG00000028629 ENSRNOG00000015227 ENSRNOG00000010977 ENSRNOG00000004791 ENSRNOG00000004067 ENSRNOG00000004964 ENSRNOG00000018646 ENSRNOG00000016419 ENSRNOG00000004284 ENSRNOG00000001528 ENSRNOG00000005389 ENSRNOG00000010153 ENSRNOG00000021184 ENSRNOG00000023226 ENSRNOG00000013867 ENSRNOG00000013195 ENSRNOG00000002833 …	52	2.85	1	1
physiological interaction between organisms	3	No genes	0	0	ENSRNOG00000017721 ENSRNOG00000032487 ENSRNOG00000006889	3	0.16	1	1
post-embryonic development	3	No genes	0	0	ENSRNOG00000020097	1	0.05	1	1
system development	3	ENSRNOG00000001436 ENSRNOG00000020248 ENSRNOG00000014170 ENSRNOG00000018835	4	2.34	ENSRNOG00000013167 ENSRNOG00000015227 ENSRNOG00000004791 ENSRNOG00000004067 ENSRNOG00000004964 ENSRNOG00000018646 ENSRNOG00000007079 ENSRNOG00000001528 ENSRNOG00000005609 ENSRNOG00000008937 ENSRNOG00000019716 ENSRNOG00000020205 ENSRNOG00000008017 ENSRNOG00000002754 ENSRNOG00000001416 ENSRNOG00000014667 ENSRNOG00000012786 ENSRNOG00000024923 ENSRNOG00000015602 ENSRNOG00000002755 ENSRNOG00000029614 …	48	2.63	1	1
pattern specification	3	No genes	0	0	ENSRNOG00000018483	1	0.05	1	1
homeostasis	3	ENSRNOG00000021229 ENSRNOG00000018804	2	1.17	ENSRNOG00000005048 ENSRNOG00000002265 ENSRNOG00000015860 ENSRNOG00000010682 ENSRNOG00000011913 ENSRNOG00000020843 ENSRNOG00000033238 ENSRNOG00000030625 ENSRNOG00000022619 ENSRNOG00000002559 ENSRNOG00000029082 ENSRNOG00000009872 ENSRNOG00000018454 ENSRNOG00000026651 ENSRNOG00000034150 ENSRNOG00000013548 ENSRNOG00000031506 ENSRNOG00000015075 ENSRNOG00000009663 ENSRNOG00000014447 ENSRNOG00000012788 …	23	1.26	1	1
cell recognition	3	No genes	0	0	ENSRNOG00000003866	1	0.05	1	1
sexual reproduction	3	ENSRNOG00000013927	1	0.58	ENSRNOG00000014054 ENSRNOG00000004284 ENSRNOG00000014160 ENSRNOG00000003779 ENSRNOG00000013604 ENSRNOG00000019638 ENSRNOG00000014743 ENSRNOG00000016911 ENSRNOG00000016460 ENSRNOG00000017611	10	0.55	1	1
aging	3	No genes	0	0	ENSRNOG00000010756 ENSRNOG00000004616	2	0.11	1	1
reproductive physiological process	3	No genes	0	0	ENSRNOG00000017721 ENSRNOG00000014318 ENSRNOG00000032487 ENSRNOG00000006889 ENSRNOG00000020097 ENSRNOG00000020956	6	0.33	1	1
tube development	3	No genes	0	0	ENSRNOG00000009425	1	0.05	1	1
cell growth	3	ENSRNOG00000018835	1	0.58	ENSRNOG00000016486 ENSRNOG00000018233 ENSRNOG00000028629 ENSRNOG00000010977 ENSRNOG00000018646 ENSRNOG00000004284 ENSRNOG00000001528 ENSRNOG00000005389 ENSRNOG00000023226 ENSRNOG00000013195 ENSRNOG00000010756 ENSRNOG00000002389 ENSRNOG00000018020 ENSRNOG00000008965 ENSRNOG00000005276 ENSRNOG00000013963 ENSRNOG00000010178 ENSRNOG00000015182	18	0.99	1	1
organ development	3	ENSRNOG00000013927 ENSRNOG00000022256 ENSRNOG00000002151 ENSRNOG00000018835	4	2.34	ENSRNOG00000009425 ENSRNOG00000021403 ENSRNOG00000003892 ENSRNOG00000002265 ENSRNOG00000013717 ENSRNOG00000016451 ENSRNOG00000018184 ENSRNOG00000005695 ENSRNOG00000007079 ENSRNOG00000016419 ENSRNOG00000004284 ENSRNOG00000018082 ENSRNOG00000031497 ENSRNOG00000010153 ENSRNOG00000015496 ENSRNOG00000008336 ENSRNOG00000013867 ENSRNOG00000031043 ENSRNOG00000009848 ENSRNOG00000019377 ENSRNOG00000014667 …	44	2.41	1	1
regulation of viral life cycle	3	No genes	0	0	ENSRNOG00000007183 ENSRNOG00000006423	2	0.11	1	1
defense response	4	ENSRNOG00000013927 ENSRNOG00000008943 ENSRNOG00000011023 ENSRNOG00000006589 ENSRNOG00000008144 ENSRNOG00000005425 ENSRNOG00000002792 ENSRNOG00000018735 ENSRNOG00000019048 ENSRNOG00000031607 ENSRNOG00000017123 ENSRNOG00000000468 ENSRNOG00000029386 ENSRNOG00000000763 ENSRNOG00000019246 ENSRNOG00000002843 ENSRNOG00000000723 ENSRNOG00000031090 ENSRNOG00000022256 ENSRNOG00000011796 ENSRNOG00000014288 …	27	15.88	ENSRNOG00000016326 ENSRNOG00000001959 ENSRNOG00000034157 ENSRNOG00000000455 ENSRNOG00000004488 ENSRNOG00000028896 ENSRNOG00000007129 ENSRNOG00000001963 ENSRNOG00000016451 ENSRNOG00000021604 ENSRNOG00000001239 ENSRNOG00000016386 ENSRNOG00000000513 ENSRNOG00000026762 ENSRNOG00000011375 ENSRNOG00000004062 ENSRNOG00000013768 ENSRNOG00000000456 ENSRNOG00000009177 ENSRNOG00000013604 ENSRNOG00000033220 …	67	3.77	5.9604e-09	4.00785e-06
immune response	4	ENSRNOG00000013927 ENSRNOG00000008943 ENSRNOG00000011023 ENSRNOG00000006589 ENSRNOG00000008144 ENSRNOG00000005425 ENSRNOG00000002792 ENSRNOG00000018735 ENSRNOG00000019048 ENSRNOG00000031607 ENSRNOG00000017123 ENSRNOG00000000468 ENSRNOG00000029386 ENSRNOG00000000763 ENSRNOG00000019246 ENSRNOG00000002843 ENSRNOG00000000723 ENSRNOG00000031090 ENSRNOG00000022256 ENSRNOG00000011796 ENSRNOG00000014288 …	26	15.29	ENSRNOG00000016326 ENSRNOG00000001959 ENSRNOG00000034157 ENSRNOG00000000455 ENSRNOG00000004488 ENSRNOG00000028896 ENSRNOG00000007129 ENSRNOG00000001963 ENSRNOG00000016451 ENSRNOG00000021604 ENSRNOG00000001239 ENSRNOG00000016386 ENSRNOG00000000513 ENSRNOG00000026762 ENSRNOG00000011375 ENSRNOG00000004062 ENSRNOG00000000456 ENSRNOG00000009177 ENSRNOG00000013604 ENSRNOG00000033220 ENSRNOG00000007886 …	64	3.6	1.03607e-08	4.7996e-06
macromolecule metabolism	4	ENSRNOG00000014018 ENSRNOG00000000048 ENSRNOG00000030346 ENSRNOG00000000435 ENSRNOG00000007214 ENSRNOG00000016580 ENSRNOG00000001349 ENSRNOG00000008533 ENSRNOG00000005438 ENSRNOG00000004426 ENSRNOG00000015991 ENSRNOG00000018735 ENSRNOG00000006683 ENSRNOG00000025383 ENSRNOG00000003743 ENSRNOG00000007998 ENSRNOG00000000519 ENSRNOG00000016346 ENSRNOG00000011278 ENSRNOG00000010407 ENSRNOG00000032087 …	43	25.29	ENSRNOG00000031244 ENSRNOG00000014054 ENSRNOG00000034246 ENSRNOG00000028939 ENSRNOG00000006532 ENSRNOG00000018305 ENSRNOG00000012975 ENSRNOG00000016698 ENSRNOG00000010284 ENSRNOG00000018067 ENSRNOG00000010482 ENSRNOG00000011771 ENSRNOG00000014684 ENSRNOG00000002361 ENSRNOG00000001214 ENSRNOG00000015396 ENSRNOG00000008140 ENSRNOG00000009723 ENSRNOG00000016486 ENSRNOG00000008994 ENSRNOG00000021035 …	758	42.63	9.03693e-06	0.00334909
response to pest, pathogen or parasite	4	ENSRNOG00000011023 ENSRNOG00000006589 ENSRNOG00000005425 ENSRNOG00000002792 ENSRNOG00000018735 ENSRNOG00000019048 ENSRNOG00000002843 ENSRNOG00000022256 ENSRNOG00000011796 ENSRNOG00000014288 ENSRNOG00000006268 ENSRNOG00000012852	12	7.06	ENSRNOG00000001959 ENSRNOG00000034157 ENSRNOG00000004488 ENSRNOG00000028896 ENSRNOG00000001963 ENSRNOG00000001239 ENSRNOG00000000513 ENSRNOG00000011375 ENSRNOG00000004062 ENSRNOG00000013768 ENSRNOG00000013604 ENSRNOG00000007886 ENSRNOG00000009848 ENSRNOG00000013736 ENSRNOG00000005599 ENSRNOG00000000901 ENSRNOG00000010906 ENSRNOG00000010278 ENSRNOG00000000053 ENSRNOG00000034185 ENSRNOG00000017819 …	31	1.74	0.000184074	0.0378987
response to other organism	4	ENSRNOG00000011023 ENSRNOG00000006589 ENSRNOG00000005425 ENSRNOG00000002792 ENSRNOG00000018735 ENSRNOG00000019048 ENSRNOG00000002843 ENSRNOG00000022256 ENSRNOG00000011796 ENSRNOG00000014288 ENSRNOG00000006268 ENSRNOG00000012852	12	7.06	ENSRNOG00000001959 ENSRNOG00000034157 ENSRNOG00000004488 ENSRNOG00000028896 ENSRNOG00000001963 ENSRNOG00000016451 ENSRNOG00000001239 ENSRNOG00000000513 ENSRNOG00000011375 ENSRNOG00000004062 ENSRNOG00000013768 ENSRNOG00000013604 ENSRNOG00000007886 ENSRNOG00000009848 ENSRNOG00000013736 ENSRNOG00000005599 ENSRNOG00000000901 ENSRNOG00000010906 ENSRNOG00000010278 ENSRNOG00000000053 ENSRNOG00000034185 …	32	1.8	0.000234098	0.0433784
response to wounding	4	ENSRNOG00000011023 ENSRNOG00000006589 ENSRNOG00000005425 ENSRNOG00000002792 ENSRNOG00000018735 ENSRNOG00000019048 ENSRNOG00000014294 ENSRNOG00000011800 ENSRNOG00000020248 ENSRNOG00000002843 ENSRNOG00000022256	11	6.47	ENSRNOG00000034157 ENSRNOG00000007092 ENSRNOG00000004488 ENSRNOG00000016885 ENSRNOG00000028896 ENSRNOG00000004964 ENSRNOG00000001239 ENSRNOG00000001528 ENSRNOG00000013604 ENSRNOG00000005039 ENSRNOG00000009848 ENSRNOG00000001159 ENSRNOG00000016587 ENSRNOG00000000901 ENSRNOG00000010906 ENSRNOG00000014453 ENSRNOG00000018454 ENSRNOG00000034185 ENSRNOG00000013304 ENSRNOG00000017819 ENSRNOG00000006360 …	31	1.74	0.000630101	0.0898136
biosynthesis	4	ENSRNOG00000014018 ENSRNOG00000016552 ENSRNOG00000030346 ENSRNOG00000011023 ENSRNOG00000016580 ENSRNOG00000008533 ENSRNOG00000004426 ENSRNOG00000015991 ENSRNOG00000018735 ENSRNOG00000003743 ENSRNOG00000010407 ENSRNOG00000032087 ENSRNOG00000002525 ENSRNOG00000000007 ENSRNOG00000015290 ENSRNOG00000017932 ENSRNOG00000004846 ENSRNOG00000007219 ENSRNOG00000032542	19	11.18	ENSRNOG00000031244 ENSRNOG00000034246 ENSRNOG00000006302 ENSRNOG00000015514 ENSRNOG00000028939 ENSRNOG00000018305 ENSRNOG00000010284 ENSRNOG00000014684 ENSRNOG00000008140 ENSRNOG00000021035 ENSRNOG00000033402 ENSRNOG00000033803 ENSRNOG00000018604 ENSRNOG00000019106 ENSRNOG00000021123 ENSRNOG00000018375 ENSRNOG00000011573 ENSRNOG00000016348 ENSRNOG00000025936 ENSRNOG00000034237 ENSRNOG00000015320 …	377	21.2	0.00134322	0.134963
cell proliferation	4	ENSRNOG00000013927 ENSRNOG00000007237 ENSRNOG00000018735 ENSRNOG00000002525 ENSRNOG00000022256 ENSRNOG00000009980 ENSRNOG00000021027 ENSRNOG00000018835	8	4.71	ENSRNOG00000009425 ENSRNOG00000020369 ENSRNOG00000028461 ENSRNOG00000001555 ENSRNOG00000004284 ENSRNOG00000011375 ENSRNOG00000013867 ENSRNOG00000001312 ENSRNOG00000009848 ENSRNOG00000005053 ENSRNOG00000022619 ENSRNOG00000011471 ENSRNOG00000010756 ENSRNOG00000015365 ENSRNOG00000021154 ENSRNOG00000019598 ENSRNOG00000004616 ENSRNOG00000005276 ENSRNOG00000020451 ENSRNOG00000007027	20	1.12	0.00193791	0.156128
regulation of cellular physiological process	4	ENSRNOG00000013927 ENSRNOG00000005600 ENSRNOG00000009329 ENSRNOG00000012630 ENSRNOG00000001436 ENSRNOG00000008144 ENSRNOG00000004500 ENSRNOG00000007237 ENSRNOG00000015509 ENSRNOG00000018735 ENSRNOG00000003581 ENSRNOG00000019048 ENSRNOG00000008049 ENSRNOG00000014256 ENSRNOG00000007946 ENSRNOG00000003189 ENSRNOG00000016346 ENSRNOG00000012410 ENSRNOG00000018214 ENSRNOG00000026293 ENSRNOG00000025164 …	41	24.12	ENSRNOG00000018635 ENSRNOG00000017960 ENSRNOG00000007650 ENSRNOG00000009248 ENSRNOG00000015396 ENSRNOG00000019422 ENSRNOG00000019673 ENSRNOG00000004269 ENSRNOG00000020213 ENSRNOG00000014786 ENSRNOG00000013017 ENSRNOG00000010557 ENSRNOG00000002983 ENSRNOG00000017843 ENSRNOG00000004711 ENSRNOG00000031174 ENSRNOG00000015588 ENSRNOG00000003463 ENSRNOG00000009425 ENSRNOG00000021403 ENSRNOG00000020369 …	265	14.9	0.00273103	0.178719
regulation of locomotion	4	ENSRNOG00000013927 ENSRNOG00000022256	2	1.18	No genes	0	0	0.00757497	0.338336
regulation of metabolism	4	ENSRNOG00000005600 ENSRNOG00000009329 ENSRNOG00000008144 ENSRNOG00000004500 ENSRNOG00000007237 ENSRNOG00000015509 ENSRNOG00000003581 ENSRNOG00000019048 ENSRNOG00000008049 ENSRNOG00000014256 ENSRNOG00000003189 ENSRNOG00000012410 ENSRNOG00000026293 ENSRNOG00000025164 ENSRNOG00000002812 ENSRNOG00000020102 ENSRNOG00000009972 ENSRNOG00000020254 ENSRNOG00000005639 ENSRNOG00000009980 ENSRNOG00000030351 …	31	18.24	ENSRNOG00000017960 ENSRNOG00000009248 ENSRNOG00000015396 ENSRNOG00000019422 ENSRNOG00000019673 ENSRNOG00000004269 ENSRNOG00000013017 ENSRNOG00000010557 ENSRNOG00000002983 ENSRNOG00000017843 ENSRNOG00000004711 ENSRNOG00000031174 ENSRNOG00000003463 ENSRNOG00000011135 ENSRNOG00000005498 ENSRNOG00000019075 ENSRNOG00000016885 ENSRNOG00000005849 ENSRNOG00000025023 ENSRNOG00000013167 ENSRNOG00000004255 …	193	10.85	0.00766869	0.338336
cell-cell adhesion	4	ENSRNOG00000000321 ENSRNOG00000008217 ENSRNOG00000014333 ENSRNOG00000020679	4	2.35	ENSRNOG00000034005 ENSRNOG00000004067 ENSRNOG00000015602 ENSRNOG00000014751 ENSRNOG00000019799 ENSRNOG00000029598 ENSRNOG00000013536 ENSRNOG00000017325 ENSRNOG00000027232	9	0.51	0.0213916	0.583613
cell fate commitment	4	ENSRNOG00000013927 ENSRNOG00000018835	2	1.18	ENSRNOG00000014667	1	0.06	0.021417	0.583613
circulation	4	ENSRNOG00000018445 ENSRNOG00000021229 ENSRNOG00000002525	3	1.76	ENSRNOG00000017286 ENSRNOG00000001152 ENSRNOG00000018854 ENSRNOG00000018454 ENSRNOG00000009768	5	0.28	0.0263311	0.677661
cellular metabolism	4	ENSRNOG00000014018 ENSRNOG00000005600 ENSRNOG00000016552 ENSRNOG00000000048 ENSRNOG00000030346 ENSRNOG00000011023 ENSRNOG00000009329 ENSRNOG00000000435 ENSRNOG00000007214 ENSRNOG00000016580 ENSRNOG00000001349 ENSRNOG00000008144 ENSRNOG00000004500 ENSRNOG00000008533 ENSRNOG00000007237 ENSRNOG00000015509 ENSRNOG00000012966 ENSRNOG00000032908 ENSRNOG00000005425 ENSRNOG00000005438 ENSRNOG00000004426 …	93	54.71	ENSRNOG00000031244 ENSRNOG00000014054 ENSRNOG00000034246 ENSRNOG00000014078 ENSRNOG00000006302 ENSRNOG00000015514 ENSRNOG00000028939 ENSRNOG00000012772 ENSRNOG00000017960 ENSRNOG00000006532 ENSRNOG00000018305 ENSRNOG00000012975 ENSRNOG00000016698 ENSRNOG00000018818 ENSRNOG00000010284 ENSRNOG00000018067 ENSRNOG00000011771 ENSRNOG00000014684 ENSRNOG00000002361 ENSRNOG00000009248 ENSRNOG00000001214 …	1118	62.88	0.0385767	0.893422
primary metabolism	4	ENSRNOG00000014018 ENSRNOG00000005600 ENSRNOG00000016552 ENSRNOG00000000048 ENSRNOG00000030346 ENSRNOG00000009329 ENSRNOG00000000435 ENSRNOG00000007214 ENSRNOG00000016580 ENSRNOG00000001349 ENSRNOG00000008144 ENSRNOG00000004500 ENSRNOG00000008533 ENSRNOG00000007237 ENSRNOG00000015509 ENSRNOG00000012966 ENSRNOG00000032908 ENSRNOG00000005425 ENSRNOG00000005438 ENSRNOG00000004426 ENSRNOG00000009845 …	88	51.76	ENSRNOG00000031244 ENSRNOG00000014054 ENSRNOG00000034246 ENSRNOG00000015514 ENSRNOG00000028939 ENSRNOG00000017960 ENSRNOG00000006532 ENSRNOG00000018305 ENSRNOG00000012975 ENSRNOG00000016698 ENSRNOG00000010284 ENSRNOG00000018067 ENSRNOG00000010482 ENSRNOG00000010406 ENSRNOG00000011771 ENSRNOG00000014684 ENSRNOG00000002361 ENSRNOG00000009248 ENSRNOG00000001214 ENSRNOG00000015396 ENSRNOG00000008140 …	1068	60.07	0.0408288	0.893422
regulation of signal transduction	4	ENSRNOG00000012630 ENSRNOG00000001436 ENSRNOG00000016547 ENSRNOG00000018835	4	2.35	ENSRNOG00000011439 ENSRNOG00000028896 ENSRNOG00000005389 ENSRNOG00000018052 ENSRNOG00000000503 ENSRNOG00000002773 ENSRNOG00000008965 ENSRNOG00000015616 ENSRNOG00000006889 ENSRNOG00000014883 ENSRNOG00000018985 ENSRNOG00000015182	12	0.67	0.0443169	0.893422
negative regulation of cellular process	4	ENSRNOG00000001436 ENSRNOG00000018735 ENSRNOG00000007946 ENSRNOG00000012410 ENSRNOG00000020102 ENSRNOG00000002525 ENSRNOG00000009980 ENSRNOG00000016547 ENSRNOG00000018835 ENSRNOG00000012852	10	5.88	ENSRNOG00000015396 ENSRNOG00000021403 ENSRNOG00000028896 ENSRNOG00000028629 ENSRNOG00000021206 ENSRNOG00000012799 ENSRNOG00000013300 ENSRNOG00000001183 ENSRNOG00000018646 ENSRNOG00000001555 ENSRNOG00000001789 ENSRNOG00000004284 ENSRNOG00000005389 ENSRNOG00000001237 ENSRNOG00000011375 ENSRNOG00000005480 ENSRNOG00000008336 ENSRNOG00000005615 ENSRNOG00000002833 ENSRNOG00000003779 ENSRNOG00000012153 …	51	2.87	0.0595943	0.893422
localization of cell	4	ENSRNOG00000013927 ENSRNOG00000002792 ENSRNOG00000022256 ENSRNOG00000020679	4	2.35	ENSRNOG00000004067 ENSRNOG00000007079 ENSRNOG00000004284 ENSRNOG00000000513 ENSRNOG00000009683 ENSRNOG00000012786 ENSRNOG00000018454 ENSRNOG00000009625 ENSRNOG00000006774 ENSRNOG00000006075 ENSRNOG00000003866 ENSRNOG00000017611 ENSRNOG00000007648 ENSRNOG00000007027	14	0.79	0.0650289	0.893422
cell motility	4	ENSRNOG00000013927 ENSRNOG00000002792 ENSRNOG00000022256 ENSRNOG00000020679	4	2.35	ENSRNOG00000004067 ENSRNOG00000007079 ENSRNOG00000004284 ENSRNOG00000000513 ENSRNOG00000009683 ENSRNOG00000012786 ENSRNOG00000018454 ENSRNOG00000009625 ENSRNOG00000006774 ENSRNOG00000006075 ENSRNOG00000003866 ENSRNOG00000017611 ENSRNOG00000007648 ENSRNOG00000007027	14	0.79	0.0650289	0.893422
positive regulation of physiological process	4	ENSRNOG00000012630 ENSRNOG00000007237 ENSRNOG00000016346 ENSRNOG00000002525 ENSRNOG00000022256 ENSRNOG00000007219 ENSRNOG00000018835 ENSRNOG00000013412	8	4.71	ENSRNOG00000007650 ENSRNOG00000019422 ENSRNOG00000019673 ENSRNOG00000016885 ENSRNOG00000028629 ENSRNOG00000018009 ENSRNOG00000012799 ENSRNOG00000016451 ENSRNOG00000001183 ENSRNOG00000018646 ENSRNOG00000005389 ENSRNOG00000012405 ENSRNOG00000023258 ENSRNOG00000006997 ENSRNOG00000029316 ENSRNOG00000002833 ENSRNOG00000003779 ENSRNOG00000009848 ENSRNOG00000013736 ENSRNOG00000004303 ENSRNOG00000017243 …	42	2.36	0.0738776	0.893422
morphogenesis of an epithelium	4	ENSRNOG00000018524	1	0.59	No genes	0	0	0.087269	0.893422
keratinocyte differentiation	4	ENSRNOG00000002525	1	0.59	No genes	0	0	0.087269	0.893422
appendage morphogenesis	4	ENSRNOG00000013927	1	0.59	No genes	0	0	0.087269	0.893422
osmoregulation	4	ENSRNOG00000021229	1	0.59	No genes	0	0	0.087269	0.893422
epithelial cell differentiation	4	ENSRNOG00000018524	1	0.59	No genes	0	0	0.087269	0.893422
negative regulation of physiological process	4	ENSRNOG00000001436 ENSRNOG00000018735 ENSRNOG00000007946 ENSRNOG00000012410 ENSRNOG00000020102 ENSRNOG00000002525 ENSRNOG00000009980 ENSRNOG00000018835 ENSRNOG00000012852	9	5.29	ENSRNOG00000015396 ENSRNOG00000021403 ENSRNOG00000028629 ENSRNOG00000021206 ENSRNOG00000012799 ENSRNOG00000013300 ENSRNOG00000001183 ENSRNOG00000018646 ENSRNOG00000001555 ENSRNOG00000001789 ENSRNOG00000004284 ENSRNOG00000005389 ENSRNOG00000001237 ENSRNOG00000011375 ENSRNOG00000005480 ENSRNOG00000008336 ENSRNOG00000005615 ENSRNOG00000002833 ENSRNOG00000003779 ENSRNOG00000031043 ENSRNOG00000012153 …	48	2.7	0.0884662	0.895781
circadian rhythm	4	ENSRNOG00000020254 ENSRNOG00000013412	2	1.18	ENSRNOG00000009848 ENSRNOG00000010278 ENSRNOG00000015550 ENSRNOG00000007152	4	0.22	0.08988	0.900258
hemopoietic or lymphoid organ development	4	ENSRNOG00000013927 ENSRNOG00000018835	2	1.18	ENSRNOG00000016451 ENSRNOG00000008336 ENSRNOG00000014667 ENSRNOG00000010208 ENSRNOG00000020097	5	0.28	0.118804	1
regulation of body fluids	4	ENSRNOG00000021229 ENSRNOG00000011800	2	1.18	ENSRNOG00000007092 ENSRNOG00000005039 ENSRNOG00000014453 ENSRNOG00000004687 ENSRNOG00000025074	5	0.28	0.118804	1
taxis	4	ENSRNOG00000002792 ENSRNOG00000022256	2	1.18	ENSRNOG00000016326 ENSRNOG00000000513 ENSRNOG00000029614 ENSRNOG00000010906 ENSRNOG00000007159 ENSRNOG00000015992	6	0.34	0.149629	1
cell activation	4	ENSRNOG00000013927 ENSRNOG00000018735	2	1.18	ENSRNOG00000007129 ENSRNOG00000016451 ENSRNOG00000009848 ENSRNOG00000004737 ENSRNOG00000020451 ENSRNOG00000020097	6	0.34	0.149629	1
locomotory behavior	4	ENSRNOG00000002792 ENSRNOG00000022256	2	1.18	ENSRNOG00000016326 ENSRNOG00000000513 ENSRNOG00000029614 ENSRNOG00000010906 ENSRNOG00000007159 ENSRNOG00000015992	6	0.34	0.149629	1
symbiosis, encompassing mutualism through parasitism	4	ENSRNOG00000004500	1	0.59	ENSRNOG00000020451	1	0.06	0.166963	1
mechanoreceptor differentiation	4	ENSRNOG00000013927	1	0.59	ENSRNOG00000014667	1	0.06	0.166963	1
male sex differentiation	4	ENSRNOG00000005639	1	0.59	ENSRNOG00000017601	1	0.06	0.166963	1
embryonic morphogenesis	4	ENSRNOG00000013927	1	0.59	ENSRNOG00000014667	1	0.06	0.166963	1
negative regulation of gene expression, epigenetic	4	ENSRNOG00000020102	1	0.59	ENSRNOG00000017611	1	0.06	0.166963	1
positive regulation of cellular process	4	ENSRNOG00000012630 ENSRNOG00000007237 ENSRNOG00000016346 ENSRNOG00000002525 ENSRNOG00000022256 ENSRNOG00000018835 ENSRNOG00000013412	7	4.12	ENSRNOG00000007650 ENSRNOG00000019422 ENSRNOG00000019673 ENSRNOG00000016885 ENSRNOG00000028629 ENSRNOG00000018009 ENSRNOG00000012799 ENSRNOG00000004067 ENSRNOG00000001183 ENSRNOG00000018646 ENSRNOG00000004284 ENSRNOG00000005389 ENSRNOG00000012405 ENSRNOG00000019716 ENSRNOG00000023258 ENSRNOG00000006997 ENSRNOG00000029316 ENSRNOG00000002833 ENSRNOG00000003779 ENSRNOG00000009848 ENSRNOG00000013736 …	45	2.53	0.211812	1
regulation of transferase activity	4	ENSRNOG00000001436 ENSRNOG00000009552	2	1.18	ENSRNOG00000012799 ENSRNOG00000005389 ENSRNOG00000001309 ENSRNOG00000012095 ENSRNOG00000007319 ENSRNOG00000020451 ENSRNOG00000015182 ENSRNOG00000024039	8	0.45	0.214869	1
epidermal cell differentiation	4	ENSRNOG00000013927	1	0.59	ENSRNOG00000014667 ENSRNOG00000009190	2	0.11	0.239736	1
tissue morphogenesis	4	ENSRNOG00000013927	1	0.59	ENSRNOG00000014667 ENSRNOG00000009190	2	0.11	0.239736	1
lymphocyte differentiation	4	ENSRNOG00000013927	1	0.59	ENSRNOG00000016451 ENSRNOG00000020097	2	0.11	0.239736	1
response to unfolded protein	4	ENSRNOG00000000902 ENSRNOG00000007219	2	1.18	ENSRNOG00000023546 ENSRNOG00000026963 ENSRNOG00000021732 ENSRNOG00000019834 ENSRNOG00000033526 ENSRNOG00000020922 ENSRNOG00000029311 ENSRNOG00000006069 ENSRNOG00000014868	9	0.51	0.248421	1
response to DNA damage stimulus	4	No genes	0	0	ENSRNOG00000003026 ENSRNOG00000013167 ENSRNOG00000016105 ENSRNOG00000014173 ENSRNOG00000013005 ENSRNOG00000002855 ENSRNOG00000033809 ENSRNOG00000005615 ENSRNOG00000005064 ENSRNOG00000018623 ENSRNOG00000009742 ENSRNOG00000015796 ENSRNOG00000010756 ENSRNOG00000020531 ENSRNOG00000014605 ENSRNOG00000017839 ENSRNOG00000019150 ENSRNOG00000009663 ENSRNOG00000014117 ENSRNOG00000016038 ENSRNOG00000003084 …	23	1.29	0.255396	1
regulation of cell differentiation	4	ENSRNOG00000013927 ENSRNOG00000001436	2	1.18	ENSRNOG00000004067 ENSRNOG00000013717 ENSRNOG00000004284 ENSRNOG00000005389 ENSRNOG00000019716 ENSRNOG00000008336 ENSRNOG00000023226 ENSRNOG00000015654 ENSRNOG00000020097 ENSRNOG00000015182	10	0.56	0.282128	1
ectoderm development	4	ENSRNOG00000013927	1	0.59	ENSRNOG00000014667 ENSRNOG00000009190 ENSRNOG00000009118	3	0.17	0.306186	1
regulation of circadian rhythm	4	ENSRNOG00000013412	1	0.59	ENSRNOG00000009848 ENSRNOG00000010278 ENSRNOG00000015550	3	0.17	0.306186	1
response to oxidative stress	4	ENSRNOG00000019048 ENSRNOG00000007946	2	1.18	ENSRNOG00000001890 ENSRNOG00000021809 ENSRNOG00000023258 ENSRNOG00000013604 ENSRNOG00000002115 ENSRNOG00000003773 ENSRNOG00000018454 ENSRNOG00000028347 ENSRNOG00000017854 ENSRNOG00000010079 ENSRNOG00000008364	11	0.62	0.315707	1
positive regulation of enzyme activity	4	ENSRNOG00000009552 ENSRNOG00000023816	2	1.18	ENSRNOG00000012799 ENSRNOG00000004284 ENSRNOG00000013736 ENSRNOG00000010756 ENSRNOG00000015365 ENSRNOG00000009110 ENSRNOG00000020876 ENSRNOG00000007319 ENSRNOG00000020451 ENSRNOG00000004317 ENSRNOG00000024039	11	0.62	0.315707	1
catabolism	4	ENSRNOG00000025383 ENSRNOG00000017496 ENSRNOG00000000007 ENSRNOG00000017328 ENSRNOG00000015290 ENSRNOG00000016833 ENSRNOG00000020481	7	4.12	ENSRNOG00000010406 ENSRNOG00000001214 ENSRNOG00000019615 ENSRNOG00000025496 ENSRNOG00000006067 ENSRNOG00000001440 ENSRNOG00000016348 ENSRNOG00000023520 ENSRNOG00000018994 ENSRNOG00000031310 ENSRNOG00000002343 ENSRNOG00000005849 ENSRNOG00000017908 ENSRNOG00000030869 ENSRNOG00000008103 ENSRNOG00000018262 ENSRNOG00000033283 ENSRNOG00000013595 ENSRNOG00000001889 ENSRNOG00000018740 ENSRNOG00000005587 …	114	6.41	0.316571	1
tissue regeneration	4	ENSRNOG00000020248	1	0.59	ENSRNOG00000001528 ENSRNOG00000016587 ENSRNOG00000018454 ENSRNOG00000019328	4	0.22	0.366859	1
negative regulation of enzyme activity	4	ENSRNOG00000001436	1	0.59	ENSRNOG00000005389 ENSRNOG00000012095 ENSRNOG00000007319 ENSRNOG00000015182	4	0.22	0.366859	1
regeneration	4	ENSRNOG00000020248	1	0.59	ENSRNOG00000001528 ENSRNOG00000016587 ENSRNOG00000018454 ENSRNOG00000019328	4	0.22	0.366859	1
RNA localization	4	ENSRNOG00000007998	1	0.59	ENSRNOG00000006541 ENSRNOG00000009094 ENSRNOG00000002877 ENSRNOG00000019069	4	0.22	0.366859	1
extracellular matrix organization and biogenesis	4	ENSRNOG00000014288	1	0.59	ENSRNOG00000004067 ENSRNOG00000020205 ENSRNOG00000004554 ENSRNOG00000015602	4	0.22	0.366859	1
cell death	4	ENSRNOG00000001436 ENSRNOG00000018735 ENSRNOG00000007946 ENSRNOG00000001490 ENSRNOG00000016346 ENSRNOG00000018214 ENSRNOG00000018835 ENSRNOG00000013412	8	4.71	ENSRNOG00000001849 ENSRNOG00000006067 ENSRNOG00000015588 ENSRNOG00000021403 ENSRNOG00000028629 ENSRNOG00000021147 ENSRNOG00000012799 ENSRNOG00000004284 ENSRNOG00000005389 ENSRNOG00000001237 ENSRNOG00000008336 ENSRNOG00000006997 ENSRNOG00000002833 ENSRNOG00000003779 ENSRNOG00000001201 ENSRNOG00000009848 ENSRNOG00000005053 ENSRNOG00000019321 ENSRNOG00000018503 ENSRNOG00000013736 ENSRNOG00000004303 …	62	3.49	0.387975	1
cell division	4	No genes	0	0	ENSRNOG00000018635 ENSRNOG00000014786 ENSRNOG00000014173 ENSRNOG00000007399 ENSRNOG00000008017 ENSRNOG00000021248 ENSRNOG00000019939 ENSRNOG00000011798 ENSRNOG00000004612 ENSRNOG00000013461 ENSRNOG00000002755 ENSRNOG00000001269 ENSRNOG00000018708 ENSRNOG00000003256 ENSRNOG00000013536 ENSRNOG00000018510 ENSRNOG00000020918	17	0.96	0.39045	1
regulation of cell growth	4	No genes	0	0	ENSRNOG00000018233 ENSRNOG00000028629 ENSRNOG00000010977 ENSRNOG00000018646 ENSRNOG00000004284 ENSRNOG00000001528 ENSRNOG00000005389 ENSRNOG00000023226 ENSRNOG00000013195 ENSRNOG00000010756 ENSRNOG00000002389 ENSRNOG00000018020 ENSRNOG00000008965 ENSRNOG00000005276 ENSRNOG00000013963 ENSRNOG00000010178 ENSRNOG00000015182	17	0.96	0.39045	1
cell development	4	No genes	0	0	ENSRNOG00000004791 ENSRNOG00000004067 ENSRNOG00000004964 ENSRNOG00000004284 ENSRNOG00000019716 ENSRNOG00000020205 ENSRNOG00000014160 ENSRNOG00000012786 ENSRNOG00000010208 ENSRNOG00000018020 ENSRNOG00000018454 ENSRNOG00000009625 ENSRNOG00000009110 ENSRNOG00000029598 ENSRNOG00000009345 ENSRNOG00000006075 ENSRNOG00000014187 ENSRNOG00000034177 ENSRNOG00000017611	19	1.07	0.401708	1
cellular localization	4	ENSRNOG00000012630 ENSRNOG00000007998 ENSRNOG00000010550 ENSRNOG00000003402 ENSRNOG00000006130 ENSRNOG00000006375 ENSRNOG00000014621 ENSRNOG00000012644	8	4.71	ENSRNOG00000018654 ENSRNOG00000004807 ENSRNOG00000006541 ENSRNOG00000016486 ENSRNOG00000023738 ENSRNOG00000020213 ENSRNOG00000002247 ENSRNOG00000017506 ENSRNOG00000021403 ENSRNOG00000009781 ENSRNOG00000018009 ENSRNOG00000001053 ENSRNOG00000009094 ENSRNOG00000004791 ENSRNOG00000028366 ENSRNOG00000030683 ENSRNOG00000008786 ENSRNOG00000012693 ENSRNOG00000012623 ENSRNOG00000012000 ENSRNOG00000013992 …	117	6.58	0.414072	1
blood coagulation	4	ENSRNOG00000011800	1	0.59	ENSRNOG00000007092 ENSRNOG00000005039 ENSRNOG00000014453 ENSRNOG00000004687 ENSRNOG00000025074	5	0.28	0.422255	1
cell-substrate adhesion	4	ENSRNOG00000014288	1	0.59	ENSRNOG00000012080 ENSRNOG00000010966 ENSRNOG00000028241 ENSRNOG00000001149 ENSRNOG00000007905	5	0.28	0.422255	1
response to chemical stimulus	4	ENSRNOG00000002792 ENSRNOG00000019048 ENSRNOG00000007946 ENSRNOG00000000902 ENSRNOG00000022256 ENSRNOG00000007219	6	3.53	ENSRNOG00000016326 ENSRNOG00000023546 ENSRNOG00000011439 ENSRNOG00000015502 ENSRNOG00000026772 ENSRNOG00000001890 ENSRNOG00000021809 ENSRNOG00000012458 ENSRNOG00000018237 ENSRNOG00000005389 ENSRNOG00000000513 ENSRNOG00000003515 ENSRNOG00000023258 ENSRNOG00000026963 ENSRNOG00000017286 ENSRNOG00000013604 ENSRNOG00000021732 ENSRNOG00000019834 ENSRNOG00000033526 ENSRNOG00000001973 ENSRNOG00000020922 …	44	2.47	0.440181	1
cell organization and biogenesis	4	ENSRNOG00000003975 ENSRNOG00000015420 ENSRNOG00000012630 ENSRNOG00000001436 ENSRNOG00000018524 ENSRNOG00000007998 ENSRNOG00000019465 ENSRNOG00000010550 ENSRNOG00000003402 ENSRNOG00000006130 ENSRNOG00000020102 ENSRNOG00000006375 ENSRNOG00000014170 ENSRNOG00000014621 ENSRNOG00000012644 ENSRNOG00000018835	16	9.41	ENSRNOG00000006532 ENSRNOG00000015003 ENSRNOG00000018654 ENSRNOG00000004807 ENSRNOG00000015396 ENSRNOG00000006541 ENSRNOG00000016486 ENSRNOG00000008994 ENSRNOG00000023738 ENSRNOG00000020213 ENSRNOG00000006067 ENSRNOG00000002247 ENSRNOG00000010557 ENSRNOG00000017506 ENSRNOG00000027520 ENSRNOG00000021403 ENSRNOG00000033360 ENSRNOG00000028549 ENSRNOG00000018233 ENSRNOG00000015134 ENSRNOG00000013167 …	210	11.81	0.451135	1
cell-cell signaling	4	ENSRNOG00000010721 ENSRNOG00000001436 ENSRNOG00000000321 ENSRNOG00000014297 ENSRNOG00000019465 ENSRNOG00000000007	6	3.53	ENSRNOG00000007374 ENSRNOG00000016385 ENSRNOG00000019615 ENSRNOG00000008628 ENSRNOG00000017506 ENSRNOG00000018009 ENSRNOG00000004327 ENSRNOG00000007456 ENSRNOG00000001889 ENSRNOG00000006396 ENSRNOG00000018200 ENSRNOG00000002636 ENSRNOG00000017333 ENSRNOG00000019716 ENSRNOG00000008017 ENSRNOG00000005018 ENSRNOG00000018892 ENSRNOG00000020310 ENSRNOG00000009683 ENSRNOG00000014231 ENSRNOG00000019302 …	49	2.76	0.473485	1
cell cycle	4	ENSRNOG00000013927 ENSRNOG00000000048 ENSRNOG00000001436 ENSRNOG00000007237 ENSRNOG00000002525 ENSRNOG00000018835 ENSRNOG00000012852	7	4.12	ENSRNOG00000018635 ENSRNOG00000011771 ENSRNOG00000020213 ENSRNOG00000001849 ENSRNOG00000014786 ENSRNOG00000009425 ENSRNOG00000021403 ENSRNOG00000020369 ENSRNOG00000015292 ENSRNOG00000021206 ENSRNOG00000014173 ENSRNOG00000028461 ENSRNOG00000007399 ENSRNOG00000005389 ENSRNOG00000015401 ENSRNOG00000001719 ENSRNOG00000008017 ENSRNOG00000021248 ENSRNOG00000011375 ENSRNOG00000005615 ENSRNOG00000013867 …	59	3.32	0.509171	1
regulation of secretion	4	ENSRNOG00000032707	1	0.59	ENSRNOG00000008628 ENSRNOG00000018009 ENSRNOG00000018892 ENSRNOG00000000503 ENSRNOG00000013963 ENSRNOG00000020097 ENSRNOG00000007542	7	0.39	0.519001	1
regulation of hydrolase activity	4	ENSRNOG00000012490	1	0.59	ENSRNOG00000013736 ENSRNOG00000010756 ENSRNOG00000018091 ENSRNOG00000015365 ENSRNOG00000020876 ENSRNOG00000010326 ENSRNOG00000014883 ENSRNOG00000001291	8	0.45	0.561151	1
muscle contraction	4	ENSRNOG00000011559	1	0.59	ENSRNOG00000018184 ENSRNOG00000031497 ENSRNOG00000015496 ENSRNOG00000011928 ENSRNOG00000002793 ENSRNOG00000002164 ENSRNOG00000001285 ENSRNOG00000032785	8	0.45	0.561151	1
cellular morphogenesis	4	ENSRNOG00000018524 ENSRNOG00000018835	2	1.18	ENSRNOG00000016486 ENSRNOG00000018233 ENSRNOG00000028629 ENSRNOG00000015227 ENSRNOG00000010977 ENSRNOG00000004791 ENSRNOG00000004067 ENSRNOG00000004964 ENSRNOG00000018646 ENSRNOG00000004284 ENSRNOG00000001528 ENSRNOG00000005389 ENSRNOG00000021184 ENSRNOG00000023226 ENSRNOG00000013195 ENSRNOG00000002833 ENSRNOG00000012786 ENSRNOG00000010756 ENSRNOG00000002389 ENSRNOG00000010208 ENSRNOG00000018020 …	37	2.08	0.573861	1
organ morphogenesis	4	No genes	0	0	ENSRNOG00000009425 ENSRNOG00000021403 ENSRNOG00000016419 ENSRNOG00000004284 ENSRNOG00000010153 ENSRNOG00000013867 ENSRNOG00000009848 ENSRNOG00000019377 ENSRNOG00000014667 ENSRNOG00000002922 ENSRNOG00000020573 ENSRNOG00000015365 ENSRNOG00000019598 ENSRNOG00000009110 ENSRNOG00000020097	15	0.84	0.634461	1
muscle development	4	ENSRNOG00000022256 ENSRNOG00000002151	2	1.18	ENSRNOG00000003892 ENSRNOG00000018184 ENSRNOG00000004284 ENSRNOG00000031497 ENSRNOG00000015496 ENSRNOG00000015278 ENSRNOG00000008536 ENSRNOG00000012659 ENSRNOG00000015733 ENSRNOG00000013262 ENSRNOG00000000920 ENSRNOG00000016243 ENSRNOG00000017786 ENSRNOG00000003772 ENSRNOG00000032785	15	0.84	0.655012	1
cell homeostasis	4	ENSRNOG00000018804	1	0.59	ENSRNOG00000005048 ENSRNOG00000002265 ENSRNOG00000015860 ENSRNOG00000010682 ENSRNOG00000011913 ENSRNOG00000020843 ENSRNOG00000033238 ENSRNOG00000030625 ENSRNOG00000022619 ENSRNOG00000002559 ENSRNOG00000029082 ENSRNOG00000009872 ENSRNOG00000026651 ENSRNOG00000034150 ENSRNOG00000013548 ENSRNOG00000031506 ENSRNOG00000015075 ENSRNOG00000009663 ENSRNOG00000014447 ENSRNOG00000012788 ENSRNOG00000011815 …	22	1.24	0.715156	1
signal transduction	4	ENSRNOG00000013927 ENSRNOG00000019973 ENSRNOG00000008943 ENSRNOG00000011023 ENSRNOG00000018445 ENSRNOG00000012630 ENSRNOG00000001436 ENSRNOG00000012180 ENSRNOG00000015991 ENSRNOG00000018834 ENSRNOG00000007730 ENSRNOG00000002390 ENSRNOG00000016346 ENSRNOG00000011278 ENSRNOG00000019465 ENSRNOG00000001425 ENSRNOG00000014294 ENSRNOG00000007126 ENSRNOG00000006130 ENSRNOG00000018071 ENSRNOG00000020254 …	31	18.24	ENSRNOG00000008237 ENSRNOG00000007374 ENSRNOG00000012080 ENSRNOG00000025792 ENSRNOG00000014684 ENSRNOG00000034005 ENSRNOG00000004807 ENSRNOG00000034228 ENSRNOG00000028733 ENSRNOG00000009705 ENSRNOG00000014615 ENSRNOG00000001786 ENSRNOG00000013017 ENSRNOG00000031014 ENSRNOG00000018078 ENSRNOG00000011439 ENSRNOG00000005334 ENSRNOG00000004622 ENSRNOG00000012337 ENSRNOG00000031174 ENSRNOG00000004488 …	310	17.44	0.752517	1
establishment of localization	4	ENSRNOG00000013927 ENSRNOG00000011023 ENSRNOG00000014997 ENSRNOG00000017912 ENSRNOG00000015420 ENSRNOG00000012630 ENSRNOG00000012966 ENSRNOG00000005425 ENSRNOG00000003897 ENSRNOG00000012180 ENSRNOG00000020466 ENSRNOG00000021130 ENSRNOG00000009845 ENSRNOG00000002792 ENSRNOG00000009552 ENSRNOG00000013973 ENSRNOG00000009946 ENSRNOG00000007998 ENSRNOG00000019465 ENSRNOG00000020775 ENSRNOG00000033680 …	46	27.06	ENSRNOG00000008237 ENSRNOG00000014078 ENSRNOG00000012772 ENSRNOG00000016385 ENSRNOG00000018818 ENSRNOG00000007650 ENSRNOG00000018654 ENSRNOG00000030055 ENSRNOG00000004807 ENSRNOG00000006541 ENSRNOG00000016486 ENSRNOG00000019615 ENSRNOG00000034157 ENSRNOG00000023738 ENSRNOG00000020213 ENSRNOG00000007284 ENSRNOG00000006067 ENSRNOG00000003872 ENSRNOG00000018114 ENSRNOG00000021123 ENSRNOG00000031249 …	464	26.1	0.784494	1
neurophysiological process	4	ENSRNOG00000013927 ENSRNOG00000001436 ENSRNOG00000002792 ENSRNOG00000019465 ENSRNOG00000000007 ENSRNOG00000022256	6	3.53	ENSRNOG00000007374 ENSRNOG00000016385 ENSRNOG00000019615 ENSRNOG00000008628 ENSRNOG00000017506 ENSRNOG00000012337 ENSRNOG00000002343 ENSRNOG00000004327 ENSRNOG00000007456 ENSRNOG00000001889 ENSRNOG00000018200 ENSRNOG00000018430 ENSRNOG00000002636 ENSRNOG00000017333 ENSRNOG00000019716 ENSRNOG00000008017 ENSRNOG00000005018 ENSRNOG00000018892 ENSRNOG00000020310 ENSRNOG00000009683 ENSRNOG00000014231 …	57	3.21	0.81918	1
nitrogen compound metabolism	4	ENSRNOG00000011023 ENSRNOG00000003743 ENSRNOG00000016275 ENSRNOG00000000007 ENSRNOG00000011419 ENSRNOG00000007219	6	3.53	ENSRNOG00000015514 ENSRNOG00000011573 ENSRNOG00000016348 ENSRNOG00000016356 ENSRNOG00000005424 ENSRNOG00000003942 ENSRNOG00000013521 ENSRNOG00000004327 ENSRNOG00000013595 ENSRNOG00000001889 ENSRNOG00000018200 ENSRNOG00000002636 ENSRNOG00000001239 ENSRNOG00000014365 ENSRNOG00000005389 ENSRNOG00000017777 ENSRNOG00000013971 ENSRNOG00000008063 ENSRNOG00000020358 ENSRNOG00000005053 ENSRNOG00000011052 …	60	3.37	0.825363	1
transport	4	ENSRNOG00000011023 ENSRNOG00000014997 ENSRNOG00000017912 ENSRNOG00000015420 ENSRNOG00000012630 ENSRNOG00000012966 ENSRNOG00000005425 ENSRNOG00000003897 ENSRNOG00000012180 ENSRNOG00000020466 ENSRNOG00000021130 ENSRNOG00000009845 ENSRNOG00000009552 ENSRNOG00000013973 ENSRNOG00000009946 ENSRNOG00000007998 ENSRNOG00000019465 ENSRNOG00000020775 ENSRNOG00000033680 ENSRNOG00000010550 ENSRNOG00000015205 …	41	24.12	ENSRNOG00000008237 ENSRNOG00000014078 ENSRNOG00000012772 ENSRNOG00000016385 ENSRNOG00000018818 ENSRNOG00000007650 ENSRNOG00000018654 ENSRNOG00000030055 ENSRNOG00000004807 ENSRNOG00000006541 ENSRNOG00000016486 ENSRNOG00000019615 ENSRNOG00000034157 ENSRNOG00000023738 ENSRNOG00000020213 ENSRNOG00000007284 ENSRNOG00000006067 ENSRNOG00000003872 ENSRNOG00000018114 ENSRNOG00000021123 ENSRNOG00000031249 …	448	25.2	0.853114	1
protein localization	4	ENSRNOG00000015420 ENSRNOG00000012630 ENSRNOG00000012180 ENSRNOG00000020466 ENSRNOG00000003402 ENSRNOG00000006130 ENSRNOG00000033345 ENSRNOG00000032707 ENSRNOG00000022256 ENSRNOG00000014621 ENSRNOG00000008001	11	6.47	ENSRNOG00000018654 ENSRNOG00000004807 ENSRNOG00000006541 ENSRNOG00000016486 ENSRNOG00000023738 ENSRNOG00000002247 ENSRNOG00000017506 ENSRNOG00000000455 ENSRNOG00000021403 ENSRNOG00000018009 ENSRNOG00000033643 ENSRNOG00000001053 ENSRNOG00000004791 ENSRNOG00000028366 ENSRNOG00000030683 ENSRNOG00000019425 ENSRNOG00000008786 ENSRNOG00000012693 ENSRNOG00000012623 ENSRNOG00000019433 ENSRNOG00000012000 …	126	7.09	0.87583	1
regulation of organismal physiological process	4	ENSRNOG00000018735	1	0.59	ENSRNOG00000016451 ENSRNOG00000005695 ENSRNOG00000008336 ENSRNOG00000013604 ENSRNOG00000009848 ENSRNOG00000011928 ENSRNOG00000002793 ENSRNOG00000002164 ENSRNOG00000010278 ENSRNOG00000015550 ENSRNOG00000001285 ENSRNOG00000006889 ENSRNOG00000020451 ENSRNOG00000020097	14	0.79	1	1
response to cold	4	No genes	0	0	ENSRNOG00000015999	1	0.06	1	1
bone remodeling	4	No genes	0	0	ENSRNOG00000002265 ENSRNOG00000013717 ENSRNOG00000005695 ENSRNOG00000018082 ENSRNOG00000008336 ENSRNOG00000031043 ENSRNOG00000002381 ENSRNOG00000015075 ENSRNOG00000012247	9	0.51	1	1
pregnancy	4	No genes	0	0	ENSRNOG00000017721 ENSRNOG00000032487 ENSRNOG00000006889	3	0.17	1	1
regulation of coagulation	4	No genes	0	0	ENSRNOG00000014453	1	0.06	1	1
vasculature development	4	No genes	0	0	ENSRNOG00000021403 ENSRNOG00000004284 ENSRNOG00000013867 ENSRNOG00000009848 ENSRNOG00000002922 ENSRNOG00000020573 ENSRNOG00000015365 ENSRNOG00000019598	8	0.45	1	1
maintenance of localization	4	No genes	0	0	ENSRNOG00000031043	1	0.06	1	1
mesoderm development	4	No genes	0	0	ENSRNOG00000019377	1	0.06	1	1
eye development	4	No genes	0	0	ENSRNOG00000009110	1	0.06	1	1
positive regulation of growth	4	No genes	0	0	ENSRNOG00000028629 ENSRNOG00000018646 ENSRNOG00000013963	3	0.17	1	1
muscle cell differentiation	4	No genes	0	0	ENSRNOG00000004284 ENSRNOG00000003772	2	0.11	1	1
feeding behavior	4	No genes	0	0	ENSRNOG00000018892 ENSRNOG00000003046 ENSRNOG00000009768	3	0.17	1	1
nervous system development	4	ENSRNOG00000001436 ENSRNOG00000020248 ENSRNOG00000014170 ENSRNOG00000018835	4	2.35	ENSRNOG00000013167 ENSRNOG00000015227 ENSRNOG00000004791 ENSRNOG00000004067 ENSRNOG00000004964 ENSRNOG00000018646 ENSRNOG00000007079 ENSRNOG00000001528 ENSRNOG00000005609 ENSRNOG00000008937 ENSRNOG00000019716 ENSRNOG00000020205 ENSRNOG00000008017 ENSRNOG00000002754 ENSRNOG00000001416 ENSRNOG00000014667 ENSRNOG00000012786 ENSRNOG00000024923 ENSRNOG00000015602 ENSRNOG00000002755 ENSRNOG00000029614 …	48	2.7	1	1
detection of external stimulus	4	No genes	0	0	ENSRNOG00000016451 ENSRNOG00000018430 ENSRNOG00000033119 ENSRNOG00000006874	4	0.22	1	1
regulation of lyase activity	4	No genes	0	0	ENSRNOG00000004317	1	0.06	1	1
response to hormone stimulus	4	No genes	0	0	ENSRNOG00000011824	1	0.06	1	1
regulation of cyclase activity	4	No genes	0	0	ENSRNOG00000004317	1	0.06	1	1
fertilization	4	No genes	0	0	ENSRNOG00000017611	1	0.06	1	1
hormone-mediated signaling	4	No genes	0	0	ENSRNOG00000011824	1	0.06	1	1
cell growth	4	ENSRNOG00000018835	1	0.59	ENSRNOG00000016486 ENSRNOG00000018233 ENSRNOG00000028629 ENSRNOG00000010977 ENSRNOG00000018646 ENSRNOG00000004284 ENSRNOG00000001528 ENSRNOG00000005389 ENSRNOG00000023226 ENSRNOG00000013195 ENSRNOG00000010756 ENSRNOG00000002389 ENSRNOG00000018020 ENSRNOG00000008965 ENSRNOG00000005276 ENSRNOG00000013963 ENSRNOG00000010178 ENSRNOG00000015182	18	1.01	1	1
positive regulation of development	4	No genes	0	0	ENSRNOG00000004067 ENSRNOG00000004284 ENSRNOG00000019716 ENSRNOG00000029598 ENSRNOG00000015654	5	0.28	1	1
learning and/or memory	4	No genes	0	0	ENSRNOG00000019422 ENSRNOG00000007456 ENSRNOG00000000640 ENSRNOG00000008766 ENSRNOG00000018454 ENSRNOG00000013147	6	0.34	1	1
carbohydrate utilization	4	No genes	0	0	ENSRNOG00000012343	1	0.06	1	1
spermatid differentiation	4	No genes	0	0	ENSRNOG00000004284 ENSRNOG00000014160 ENSRNOG00000017611	3	0.17	1	1
initiation of viral infection	4	No genes	0	0	ENSRNOG00000020451	1	0.06	1	1
regulation of viral genome replication	4	No genes	0	0	ENSRNOG00000007183 ENSRNOG00000006423	2	0.11	1	1
behavioral fear response	4	No genes	0	0	ENSRNOG00000018892	1	0.06	1	1
response to radiation	4	No genes	0	0	ENSRNOG00000018430 ENSRNOG00000033119 ENSRNOG00000025715 ENSRNOG00000006874	4	0.22	1	1
fear response	4	No genes	0	0	ENSRNOG00000018892	1	0.06	1	1
negative regulation of development	4	No genes	0	0	ENSRNOG00000008336 ENSRNOG00000020097	2	0.11	1	1
visual behavior	4	No genes	0	0	ENSRNOG00000025715	1	0.06	1	1
biomineral formation	4	No genes	0	0	ENSRNOG00000002265 ENSRNOG00000013717 ENSRNOG00000005695 ENSRNOG00000018082 ENSRNOG00000031043 ENSRNOG00000002381 ENSRNOG00000015075	7	0.39	1	1
viral genome replication	4	No genes	0	0	ENSRNOG00000007183 ENSRNOG00000006423	2	0.11	1	1
cholesterol homeostasis	4	No genes	0	0	ENSRNOG00000018454	1	0.06	1	1
urogenital system development	4	No genes	0	0	ENSRNOG00000029598	1	0.06	1	1
regulation of neurogenesis	4	No genes	0	0	ENSRNOG00000004067 ENSRNOG00000019716 ENSRNOG00000018454 ENSRNOG00000009625 ENSRNOG00000029598	5	0.28	1	1
urea cycle intermediate metabolism	4	No genes	0	0	ENSRNOG00000003370 ENSRNOG00000008837 ENSRNOG00000013304 ENSRNOG00000000903	4	0.22	1	1
DNA methylation	4	No genes	0	0	ENSRNOG00000031928	1	0.06	1	1
response to osmotic stress	4	No genes	0	0	ENSRNOG00000007284 ENSRNOG00000006891	2	0.11	1	1
rhythmic behavior	4	No genes	0	0	ENSRNOG00000009848 ENSRNOG00000010278 ENSRNOG00000015550	3	0.17	1	1
response to hypoxia	4	No genes	0	0	ENSRNOG00000015588 ENSRNOG00000012799 ENSRNOG00000005053 ENSRNOG00000016166 ENSRNOG00000002879 ENSRNOG00000010944 ENSRNOG00000002934	7	0.39	1	1
skeletal development	4	No genes	0	0	ENSRNOG00000002265 ENSRNOG00000013717 ENSRNOG00000005695 ENSRNOG00000018082 ENSRNOG00000031043 ENSRNOG00000002381 ENSRNOG00000015075	7	0.39	1	1
glial cell differentiation	4	No genes	0	0	ENSRNOG00000019716	1	0.06	1	1
detection of abiotic stimulus	4	No genes	0	0	ENSRNOG00000018430 ENSRNOG00000033119 ENSRNOG00000006874	3	0.17	1	1
kidney development	4	No genes	0	0	ENSRNOG00000029598	1	0.06	1	1
reproductive organismal physiological process	4	No genes	0	0	ENSRNOG00000017721 ENSRNOG00000014318 ENSRNOG00000032487 ENSRNOG00000006889 ENSRNOG00000020097 ENSRNOG00000020956	6	0.34	1	1
myeloid cell differentiation	4	No genes	0	0	ENSRNOG00000008336 ENSRNOG00000010208 ENSRNOG00000020097	3	0.17	1	1
ion homeostasis	4	ENSRNOG00000018804	1	0.59	ENSRNOG00000005048 ENSRNOG00000002265 ENSRNOG00000015860 ENSRNOG00000010682 ENSRNOG00000011913 ENSRNOG00000020843 ENSRNOG00000033238 ENSRNOG00000030625 ENSRNOG00000022619 ENSRNOG00000002559 ENSRNOG00000029082 ENSRNOG00000026651 ENSRNOG00000034150 ENSRNOG00000031506 ENSRNOG00000015075 ENSRNOG00000011815	16	0.9	1	1
development of primary sexual characteristics	4	No genes	0	0	ENSRNOG00000019377 ENSRNOG00000020097	2	0.11	1	1
cell aging	4	No genes	0	0	ENSRNOG00000010756 ENSRNOG00000004616	2	0.11	1	1
menstrual cycle	4	No genes	0	0	ENSRNOG00000020097	1	0.06	1	1
negative regulation of growth	4	No genes	0	0	ENSRNOG00000004284 ENSRNOG00000005389 ENSRNOG00000010756 ENSRNOG00000018020 ENSRNOG00000010178 ENSRNOG00000015182	6	0.34	1	1
response to temperature stimulus	4	No genes	0	0	ENSRNOG00000000503 ENSRNOG00000015999	2	0.11	1	1
autophagy	4	No genes	0	0	ENSRNOG00000020513 ENSRNOG00000025443	2	0.11	1	1
aging	4	No genes	0	0	ENSRNOG00000010756 ENSRNOG00000004616	2	0.11	1	1
photoreceptor cell differentiation	4	No genes	0	0	ENSRNOG00000009110	1	0.06	1	1
respiratory tube development	4	No genes	0	0	ENSRNOG00000009425	1	0.06	1	1
digestion	4	No genes	0	0	ENSRNOG00000013382 ENSRNOG00000000510 ENSRNOG00000019068 ENSRNOG00000013203 ENSRNOG00000032156 ENSRNOG00000013245 ENSRNOG00000017712 ENSRNOG00000011875 ENSRNOG00000029326	9	0.51	1	1
organismal movement	4	No genes	0	0	ENSRNOG00000002793	1	0.06	1	1
response to carbohydrate stimulus	4	No genes	0	0	ENSRNOG00000006989 ENSRNOG00000013536 ENSRNOG00000014447	3	0.17	1	1
endothelial cell differentiation	4	No genes	0	0	ENSRNOG00000004284	1	0.06	1	1
detection of biotic stimulus	4	No genes	0	0	ENSRNOG00000016451	1	0.06	1	1
detection of stimulus	4	No genes	0	0	ENSRNOG00000016451 ENSRNOG00000018430 ENSRNOG00000033119 ENSRNOG00000006874	4	0.22	1	1
embryonic pattern specification	4	No genes	0	0	ENSRNOG00000018483	1	0.06	1	1
response to extracellular stimulus	4	No genes	0	0	ENSRNOG00000003359	1	0.06	1	1
neuron differentiation	4	ENSRNOG00000001436	1	0.59	ENSRNOG00000004791 ENSRNOG00000004067 ENSRNOG00000004964 ENSRNOG00000019716 ENSRNOG00000020205 ENSRNOG00000001416 ENSRNOG00000012786 ENSRNOG00000024923 ENSRNOG00000010475 ENSRNOG00000018020 ENSRNOG00000018454 ENSRNOG00000009625 ENSRNOG00000029598 ENSRNOG00000005133 ENSRNOG00000009345 ENSRNOG00000011857 ENSRNOG00000006075 ENSRNOG00000014187 ENSRNOG00000034177	19	1.07	1	1
neuron recognition	4	No genes	0	0	ENSRNOG00000003866	1	0.06	1	1
secondary metabolism	4	No genes	0	0	ENSRNOG00000001239 ENSRNOG00000016690 ENSRNOG00000003773 ENSRNOG00000015206 ENSRNOG00000006889 ENSRNOG00000020928 ENSRNOG00000014117 ENSRNOG00000016122 ENSRNOG00000010390	9	0.51	1	1
ear development	4	No genes	0	0	ENSRNOG00000014667	1	0.06	1	1
anti-inflammatory response	4	No genes	0	0	ENSRNOG00000006889	1	0.06	1	1
chromosome segregation	4	No genes	0	0	ENSRNOG00000014173 ENSRNOG00000009110	2	0.11	1	1
female sex differentiation	4	No genes	0	0	ENSRNOG00000020097	1	0.06	1	1
glucose homeostasis	4	No genes	0	0	ENSRNOG00000014447 ENSRNOG00000009628	2	0.11	1	1
response to pain	4	No genes	0	0	ENSRNOG00000000503	1	0.06	1	1
embryonic development (sensu Metazoa)	4	No genes	0	0	ENSRNOG00000014667	1	0.06	1	1
osteoblast differentiation	4	No genes	0	0	ENSRNOG00000031043	1	0.06	1	1
gametogenesis	4	ENSRNOG00000013927	1	0.59	ENSRNOG00000014054 ENSRNOG00000004284 ENSRNOG00000014160 ENSRNOG00000003779 ENSRNOG00000013604 ENSRNOG00000019638 ENSRNOG00000014743 ENSRNOG00000016911 ENSRNOG00000016460 ENSRNOG00000017611	10	0.56	1	1
regulation of cell adhesion	4	No genes	0	0	ENSRNOG00000005389 ENSRNOG00000009848 ENSRNOG00000014667 ENSRNOG00000015182	4	0.22	1	1
brain development	4	No genes	0	0	ENSRNOG00000007079 ENSRNOG00000024923 ENSRNOG00000029598 ENSRNOG00000010872 ENSRNOG00000034177	5	0.28	1	1
cartilage development	4	No genes	0	0	ENSRNOG00000013717 ENSRNOG00000005695 ENSRNOG00000002381	3	0.17	1	1
sleep	4	No genes	0	0	ENSRNOG00000009848 ENSRNOG00000010278 ENSRNOG00000015550	3	0.17	1	1
immune response	5	ENSRNOG00000013927 ENSRNOG00000008943 ENSRNOG00000011023 ENSRNOG00000006589 ENSRNOG00000008144 ENSRNOG00000005425 ENSRNOG00000002792 ENSRNOG00000018735 ENSRNOG00000019048 ENSRNOG00000031607 ENSRNOG00000017123 ENSRNOG00000000468 ENSRNOG00000029386 ENSRNOG00000000763 ENSRNOG00000019246 ENSRNOG00000002843 ENSRNOG00000000723 ENSRNOG00000031090 ENSRNOG00000022256 ENSRNOG00000011796 ENSRNOG00000014288 …	26	15.95	ENSRNOG00000016326 ENSRNOG00000001959 ENSRNOG00000034157 ENSRNOG00000000455 ENSRNOG00000004488 ENSRNOG00000028896 ENSRNOG00000007129 ENSRNOG00000001963 ENSRNOG00000016451 ENSRNOG00000021604 ENSRNOG00000001239 ENSRNOG00000016386 ENSRNOG00000000513 ENSRNOG00000026762 ENSRNOG00000011375 ENSRNOG00000004062 ENSRNOG00000000456 ENSRNOG00000009177 ENSRNOG00000013604 ENSRNOG00000033220 ENSRNOG00000007886 …	64	3.67	6.48869e-09	4.00785e-06
response to pest, pathogen or parasite	5	ENSRNOG00000011023 ENSRNOG00000006589 ENSRNOG00000005425 ENSRNOG00000002792 ENSRNOG00000018735 ENSRNOG00000019048 ENSRNOG00000002843 ENSRNOG00000022256 ENSRNOG00000011796 ENSRNOG00000014288 ENSRNOG00000006268 ENSRNOG00000012852	12	7.36	ENSRNOG00000001959 ENSRNOG00000034157 ENSRNOG00000004488 ENSRNOG00000028896 ENSRNOG00000001963 ENSRNOG00000001239 ENSRNOG00000000513 ENSRNOG00000011375 ENSRNOG00000004062 ENSRNOG00000013768 ENSRNOG00000013604 ENSRNOG00000007886 ENSRNOG00000009848 ENSRNOG00000013736 ENSRNOG00000005599 ENSRNOG00000000901 ENSRNOG00000010906 ENSRNOG00000010278 ENSRNOG00000000053 ENSRNOG00000034185 ENSRNOG00000017819 …	31	1.78	0.000151094	0.0349971
regulation of cell proliferation	5	ENSRNOG00000013927 ENSRNOG00000007237 ENSRNOG00000002525 ENSRNOG00000022256 ENSRNOG00000009980 ENSRNOG00000021027 ENSRNOG00000018835	7	4.29	ENSRNOG00000028461 ENSRNOG00000001555 ENSRNOG00000004284 ENSRNOG00000011375 ENSRNOG00000009848 ENSRNOG00000005053 ENSRNOG00000022619 ENSRNOG00000004616 ENSRNOG00000005276 ENSRNOG00000020451 ENSRNOG00000007027	11	0.63	0.000418662	0.0705255
cellular macromolecule metabolism	5	ENSRNOG00000014018 ENSRNOG00000000048 ENSRNOG00000030346 ENSRNOG00000000435 ENSRNOG00000007214 ENSRNOG00000016580 ENSRNOG00000008533 ENSRNOG00000005438 ENSRNOG00000004426 ENSRNOG00000015991 ENSRNOG00000018735 ENSRNOG00000006683 ENSRNOG00000003743 ENSRNOG00000000519 ENSRNOG00000016346 ENSRNOG00000011278 ENSRNOG00000010407 ENSRNOG00000032087 ENSRNOG00000014294 ENSRNOG00000019891 ENSRNOG00000000902 …	37	22.7	ENSRNOG00000031244 ENSRNOG00000014054 ENSRNOG00000034246 ENSRNOG00000028939 ENSRNOG00000006532 ENSRNOG00000018305 ENSRNOG00000012975 ENSRNOG00000010284 ENSRNOG00000018067 ENSRNOG00000011771 ENSRNOG00000014684 ENSRNOG00000002361 ENSRNOG00000015396 ENSRNOG00000008140 ENSRNOG00000009723 ENSRNOG00000008994 ENSRNOG00000021035 ENSRNOG00000033402 ENSRNOG00000033803 ENSRNOG00000028733 ENSRNOG00000009705 …	623	35.76	0.00074472	0.0920411
protein metabolism	5	ENSRNOG00000014018 ENSRNOG00000000048 ENSRNOG00000030346 ENSRNOG00000000435 ENSRNOG00000007214 ENSRNOG00000016580 ENSRNOG00000008533 ENSRNOG00000005438 ENSRNOG00000004426 ENSRNOG00000015991 ENSRNOG00000018735 ENSRNOG00000006683 ENSRNOG00000003743 ENSRNOG00000000519 ENSRNOG00000016346 ENSRNOG00000011278 ENSRNOG00000010407 ENSRNOG00000032087 ENSRNOG00000014294 ENSRNOG00000019891 ENSRNOG00000000902 …	37	22.7	ENSRNOG00000031244 ENSRNOG00000014054 ENSRNOG00000034246 ENSRNOG00000028939 ENSRNOG00000006532 ENSRNOG00000018305 ENSRNOG00000012975 ENSRNOG00000010284 ENSRNOG00000018067 ENSRNOG00000011771 ENSRNOG00000014684 ENSRNOG00000002361 ENSRNOG00000015396 ENSRNOG00000008140 ENSRNOG00000009723 ENSRNOG00000008994 ENSRNOG00000021035 ENSRNOG00000033402 ENSRNOG00000033803 ENSRNOG00000028733 ENSRNOG00000009705 …	624	35.82	0.000745071	0.0920411
cellular biosynthesis	5	ENSRNOG00000014018 ENSRNOG00000030346 ENSRNOG00000016580 ENSRNOG00000008533 ENSRNOG00000004426 ENSRNOG00000015991 ENSRNOG00000018735 ENSRNOG00000003743 ENSRNOG00000010407 ENSRNOG00000032087 ENSRNOG00000002525 ENSRNOG00000000007 ENSRNOG00000015290 ENSRNOG00000017932 ENSRNOG00000004846 ENSRNOG00000032542	16	9.82	ENSRNOG00000031244 ENSRNOG00000034246 ENSRNOG00000006302 ENSRNOG00000015514 ENSRNOG00000028939 ENSRNOG00000018305 ENSRNOG00000010284 ENSRNOG00000014684 ENSRNOG00000008140 ENSRNOG00000021035 ENSRNOG00000033402 ENSRNOG00000033803 ENSRNOG00000018604 ENSRNOG00000019106 ENSRNOG00000021123 ENSRNOG00000018375 ENSRNOG00000011573 ENSRNOG00000016348 ENSRNOG00000025936 ENSRNOG00000034237 ENSRNOG00000015320 …	348	19.98	0.00114473	0.132574
inflammatory response	5	ENSRNOG00000011023 ENSRNOG00000006589 ENSRNOG00000005425 ENSRNOG00000002792 ENSRNOG00000018735 ENSRNOG00000002843 ENSRNOG00000022256	7	4.29	ENSRNOG00000034157 ENSRNOG00000004488 ENSRNOG00000028896 ENSRNOG00000001239 ENSRNOG00000013604 ENSRNOG00000000901 ENSRNOG00000010906 ENSRNOG00000034185 ENSRNOG00000017819 ENSRNOG00000006360 ENSRNOG00000006579 ENSRNOG00000006151 ENSRNOG00000007159 ENSRNOG00000015992 ENSRNOG00000025074	15	0.86	0.00167023	0.154747
macromolecule biosynthesis	5	ENSRNOG00000014018 ENSRNOG00000030346 ENSRNOG00000016580 ENSRNOG00000008533 ENSRNOG00000004426 ENSRNOG00000003743 ENSRNOG00000010407 ENSRNOG00000032087 ENSRNOG00000015290 ENSRNOG00000017932 ENSRNOG00000032542	11	6.75	ENSRNOG00000031244 ENSRNOG00000034246 ENSRNOG00000028939 ENSRNOG00000018305 ENSRNOG00000010284 ENSRNOG00000008140 ENSRNOG00000021035 ENSRNOG00000033402 ENSRNOG00000033803 ENSRNOG00000018604 ENSRNOG00000019106 ENSRNOG00000018375 ENSRNOG00000016348 ENSRNOG00000025936 ENSRNOG00000034237 ENSRNOG00000033996 ENSRNOG00000024603 ENSRNOG00000006186 ENSRNOG00000033207 ENSRNOG00000002989 ENSRNOG00000029056 …	262	15.04	0.00320032	0.191297
regulation of cell motility	5	ENSRNOG00000013927 ENSRNOG00000022256	2	1.23	No genes	0	0	0.00728016	0.338336
regulation of cellular metabolism	5	ENSRNOG00000005600 ENSRNOG00000009329 ENSRNOG00000008144 ENSRNOG00000004500 ENSRNOG00000007237 ENSRNOG00000015509 ENSRNOG00000003581 ENSRNOG00000019048 ENSRNOG00000008049 ENSRNOG00000014256 ENSRNOG00000003189 ENSRNOG00000012410 ENSRNOG00000026293 ENSRNOG00000025164 ENSRNOG00000002812 ENSRNOG00000020102 ENSRNOG00000009972 ENSRNOG00000020254 ENSRNOG00000005639 ENSRNOG00000030351 ENSRNOG00000008292 …	29	17.79	ENSRNOG00000017960 ENSRNOG00000009248 ENSRNOG00000019422 ENSRNOG00000019673 ENSRNOG00000004269 ENSRNOG00000013017 ENSRNOG00000010557 ENSRNOG00000002983 ENSRNOG00000017843 ENSRNOG00000004711 ENSRNOG00000031174 ENSRNOG00000003463 ENSRNOG00000011135 ENSRNOG00000019075 ENSRNOG00000016885 ENSRNOG00000005849 ENSRNOG00000025023 ENSRNOG00000013167 ENSRNOG00000004255 ENSRNOG00000018140 ENSRNOG00000012799 …	186	10.68	0.00921087	0.396924
nitric oxide metabolism	5	ENSRNOG00000011023 ENSRNOG00000007219	2	1.23	ENSRNOG00000009348	1	0.06	0.0206086	0.583613
cell fate determination	5	ENSRNOG00000013927 ENSRNOG00000018835	2	1.23	ENSRNOG00000014667	1	0.06	0.0206086	0.583613
nitric oxide biosynthesis	5	ENSRNOG00000011023 ENSRNOG00000007219	2	1.23	ENSRNOG00000009348	1	0.06	0.0206086	0.583613
regulation of blood vessel size	5	ENSRNOG00000018445 ENSRNOG00000021229	2	1.23	ENSRNOG00000018854	1	0.06	0.0206086	0.583613
defense response to bacteria	5	ENSRNOG00000011023 ENSRNOG00000012852	2	1.23	ENSRNOG00000013768	1	0.06	0.0206086	0.583613
metabolic compound salvage	5	ENSRNOG00000012325 ENSRNOG00000031367	2	1.23	ENSRNOG00000014405	1	0.06	0.0206086	0.583613
cell migration	5	ENSRNOG00000013927 ENSRNOG00000002792 ENSRNOG00000022256 ENSRNOG00000020679	4	2.45	ENSRNOG00000004067 ENSRNOG00000007079 ENSRNOG00000004284 ENSRNOG00000009683 ENSRNOG00000012786 ENSRNOG00000018454 ENSRNOG00000009625 ENSRNOG00000006774 ENSRNOG00000006075 ENSRNOG00000003866	10	0.57	0.0261742	0.677661
negative regulation of cellular physiological process	5	ENSRNOG00000001436 ENSRNOG00000018735 ENSRNOG00000007946 ENSRNOG00000012410 ENSRNOG00000020102 ENSRNOG00000002525 ENSRNOG00000009980 ENSRNOG00000018835 ENSRNOG00000012852	9	5.52	ENSRNOG00000015396 ENSRNOG00000021403 ENSRNOG00000028629 ENSRNOG00000021206 ENSRNOG00000012799 ENSRNOG00000013300 ENSRNOG00000001183 ENSRNOG00000018646 ENSRNOG00000001555 ENSRNOG00000001789 ENSRNOG00000004284 ENSRNOG00000005389 ENSRNOG00000001237 ENSRNOG00000011375 ENSRNOG00000005480 ENSRNOG00000005615 ENSRNOG00000002833 ENSRNOG00000003779 ENSRNOG00000012153 ENSRNOG00000022619 ENSRNOG00000010756 …	43	2.47	0.0380913	0.893422
response to bacteria	5	ENSRNOG00000011023 ENSRNOG00000012852	2	1.23	ENSRNOG00000016451 ENSRNOG00000013768	2	0.11	0.038909	0.893422
regulation of signal transduction	5	ENSRNOG00000012630 ENSRNOG00000001436 ENSRNOG00000016547 ENSRNOG00000018835	4	2.45	ENSRNOG00000011439 ENSRNOG00000028896 ENSRNOG00000005389 ENSRNOG00000018052 ENSRNOG00000000503 ENSRNOG00000002773 ENSRNOG00000008965 ENSRNOG00000015616 ENSRNOG00000006889 ENSRNOG00000014883 ENSRNOG00000018985 ENSRNOG00000015182	12	0.69	0.0416093	0.893422
biopolymer metabolism	5	ENSRNOG00000014018 ENSRNOG00000000048 ENSRNOG00000000435 ENSRNOG00000001349 ENSRNOG00000015991 ENSRNOG00000006683 ENSRNOG00000003743 ENSRNOG00000007998 ENSRNOG00000000519 ENSRNOG00000016346 ENSRNOG00000011278 ENSRNOG00000014294 ENSRNOG00000020102 ENSRNOG00000000007 ENSRNOG00000026109 ENSRNOG00000004148 ENSRNOG00000009980 ENSRNOG00000017932 ENSRNOG00000013177 ENSRNOG00000023816 ENSRNOG00000016133	21	12.88	ENSRNOG00000034246 ENSRNOG00000006532 ENSRNOG00000018305 ENSRNOG00000012975 ENSRNOG00000016698 ENSRNOG00000010284 ENSRNOG00000018067 ENSRNOG00000011771 ENSRNOG00000014684 ENSRNOG00000002361 ENSRNOG00000009723 ENSRNOG00000016486 ENSRNOG00000000702 ENSRNOG00000028733 ENSRNOG00000009705 ENSRNOG00000025496 ENSRNOG00000014615 ENSRNOG00000018677 ENSRNOG00000001849 ENSRNOG00000006067 ENSRNOG00000018994 …	338	19.4	0.046097	0.893422
cellular lipid metabolism	5	ENSRNOG00000016552 ENSRNOG00000012966 ENSRNOG00000032908 ENSRNOG00000005425 ENSRNOG00000009845 ENSRNOG00000018735 ENSRNOG00000009552 ENSRNOG00000009946 ENSRNOG00000030287 ENSRNOG00000002525 ENSRNOG00000009980 ENSRNOG00000015290 ENSRNOG00000014254	13	7.98	ENSRNOG00000010284 ENSRNOG00000034157 ENSRNOG00000018114 ENSRNOG00000006779 ENSRNOG00000001142 ENSRNOG00000003463 ENSRNOG00000009425 ENSRNOG00000010633 ENSRNOG00000001267 ENSRNOG00000020395 ENSRNOG00000016403 ENSRNOG00000012799 ENSRNOG00000014365 ENSRNOG00000005389 ENSRNOG00000010438 ENSRNOG00000013004 ENSRNOG00000031479 ENSRNOG00000013279 ENSRNOG00000005861 ENSRNOG00000011019 ENSRNOG00000014813 …	77	4.42	0.0514937	0.893422
regulation of transport	5	ENSRNOG00000012630 ENSRNOG00000008001 ENSRNOG00000012852	3	1.84	ENSRNOG00000007650 ENSRNOG00000009094 ENSRNOG00000012799 ENSRNOG00000017333 ENSRNOG00000006989 ENSRNOG00000001662 ENSRNOG00000018704 ENSRNOG00000013536	8	0.46	0.0608201	0.893422
cell motility	5	ENSRNOG00000013927 ENSRNOG00000002792 ENSRNOG00000022256 ENSRNOG00000020679	4	2.45	ENSRNOG00000004067 ENSRNOG00000007079 ENSRNOG00000004284 ENSRNOG00000000513 ENSRNOG00000009683 ENSRNOG00000012786 ENSRNOG00000018454 ENSRNOG00000009625 ENSRNOG00000006774 ENSRNOG00000006075 ENSRNOG00000003866 ENSRNOG00000017611 ENSRNOG00000007648 ENSRNOG00000007027	14	0.8	0.0612224	0.893422
blood pressure regulation	5	ENSRNOG00000018445 ENSRNOG00000002525	2	1.23	ENSRNOG00000017286 ENSRNOG00000001152 ENSRNOG00000009768	3	0.17	0.0612429	0.893422
nucleobase, nucleoside, nucleotide and nucleic acid metabolism	5	ENSRNOG00000005600 ENSRNOG00000009329 ENSRNOG00000001349 ENSRNOG00000008144 ENSRNOG00000004500 ENSRNOG00000007237 ENSRNOG00000015509 ENSRNOG00000015991 ENSRNOG00000003581 ENSRNOG00000019048 ENSRNOG00000008049 ENSRNOG00000014256 ENSRNOG00000003189 ENSRNOG00000003743 ENSRNOG00000007998 ENSRNOG00000012410 ENSRNOG00000017496 ENSRNOG00000012325 ENSRNOG00000026293 ENSRNOG00000025164 ENSRNOG00000002812 …	38	23.31	ENSRNOG00000017960 ENSRNOG00000006532 ENSRNOG00000016698 ENSRNOG00000018067 ENSRNOG00000014684 ENSRNOG00000009248 ENSRNOG00000016486 ENSRNOG00000019422 ENSRNOG00000000702 ENSRNOG00000028834 ENSRNOG00000019673 ENSRNOG00000004269 ENSRNOG00000013017 ENSRNOG00000006067 ENSRNOG00000021123 ENSRNOG00000015320 ENSRNOG00000010557 ENSRNOG00000002983 ENSRNOG00000017843 ENSRNOG00000004711 ENSRNOG00000031174 …	301	17.28	0.0678848	0.893422
carbohydrate metabolism	5	ENSRNOG00000025383 ENSRNOG00000000007 ENSRNOG00000015290	3	1.84	ENSRNOG00000010482 ENSRNOG00000001214 ENSRNOG00000015439 ENSRNOG00000001440 ENSRNOG00000016348 ENSRNOG00000023520 ENSRNOG00000031310 ENSRNOG00000001142 ENSRNOG00000009712 ENSRNOG00000005498 ENSRNOG00000005849 ENSRNOG00000030869 ENSRNOG00000008103 ENSRNOG00000014766 ENSRNOG00000012799 ENSRNOG00000033283 ENSRNOG00000007583 ENSRNOG00000009715 ENSRNOG00000005587 ENSRNOG00000004234 ENSRNOG00000023647 …	86	4.94	0.0799006	0.893422
limb morphogenesis	5	ENSRNOG00000013927	1	0.61	No genes	0	0	0.0855643	0.893422
regulation of protein secretion	5	ENSRNOG00000032707	1	0.61	No genes	0	0	0.0855643	0.893422
pathogenesis	5	ENSRNOG00000004500	1	0.61	No genes	0	0	0.0855643	0.893422
regulation of small GTPase mediated signal transduction	5	ENSRNOG00000018835	1	0.61	No genes	0	0	0.0855643	0.893422
positive regulation of signal transduction	5	ENSRNOG00000012630	1	0.61	No genes	0	0	0.0855643	0.893422
embryonic appendage morphogenesis	5	ENSRNOG00000013927	1	0.61	No genes	0	0	0.0855643	0.893422
positive regulation of locomotion	5	ENSRNOG00000022256	1	0.61	No genes	0	0	0.0855643	0.893422
body fluid osmoregulation	5	ENSRNOG00000021229	1	0.61	No genes	0	0	0.0855643	0.893422
epithelial cell differentiation	5	ENSRNOG00000018524	1	0.61	No genes	0	0	0.0855643	0.893422
oxygen and reactive oxygen species metabolism	5	ENSRNOG00000011023 ENSRNOG00000019048 ENSRNOG00000007946	3	1.84	ENSRNOG00000001890 ENSRNOG00000021809 ENSRNOG00000023258 ENSRNOG00000013604 ENSRNOG00000002115 ENSRNOG00000003773 ENSRNOG00000018454 ENSRNOG00000028347 ENSRNOG00000017854 ENSRNOG00000010079 ENSRNOG00000008364	11	0.63	0.111226	1
humoral immune response	5	ENSRNOG00000011796 ENSRNOG00000012852	2	1.23	ENSRNOG00000000513 ENSRNOG00000004062 ENSRNOG00000013736 ENSRNOG00000020583 ENSRNOG00000011971	5	0.29	0.114857	1
hemopoiesis	5	ENSRNOG00000013927 ENSRNOG00000018835	2	1.23	ENSRNOG00000016451 ENSRNOG00000008336 ENSRNOG00000014667 ENSRNOG00000010208 ENSRNOG00000020097	5	0.29	0.114857	1
membrane organization and biogenesis	5	ENSRNOG00000015420 ENSRNOG00000019465	2	1.23	ENSRNOG00000018654 ENSRNOG00000002301 ENSRNOG00000008604 ENSRNOG00000000320 ENSRNOG00000020876	5	0.29	0.114857	1
positive regulation of cellular physiological process	5	ENSRNOG00000012630 ENSRNOG00000007237 ENSRNOG00000016346 ENSRNOG00000002525 ENSRNOG00000022256 ENSRNOG00000018835 ENSRNOG00000013412	7	4.29	ENSRNOG00000007650 ENSRNOG00000019422 ENSRNOG00000019673 ENSRNOG00000016885 ENSRNOG00000028629 ENSRNOG00000012799 ENSRNOG00000001183 ENSRNOG00000018646 ENSRNOG00000005389 ENSRNOG00000012405 ENSRNOG00000023258 ENSRNOG00000006997 ENSRNOG00000029316 ENSRNOG00000002833 ENSRNOG00000003779 ENSRNOG00000009848 ENSRNOG00000013736 ENSRNOG00000004303 ENSRNOG00000017243 ENSRNOG00000015365 ENSRNOG00000011039 …	40	2.3	0.11497	1
lipid metabolism	5	ENSRNOG00000016552 ENSRNOG00000012966 ENSRNOG00000032908 ENSRNOG00000005425 ENSRNOG00000009845 ENSRNOG00000018735 ENSRNOG00000009552 ENSRNOG00000009946 ENSRNOG00000030287 ENSRNOG00000002525 ENSRNOG00000009980 ENSRNOG00000015290 ENSRNOG00000020481 ENSRNOG00000014254	14	8.59	ENSRNOG00000010284 ENSRNOG00000010406 ENSRNOG00000034157 ENSRNOG00000018114 ENSRNOG00000006779 ENSRNOG00000001142 ENSRNOG00000003463 ENSRNOG00000009425 ENSRNOG00000005498 ENSRNOG00000010633 ENSRNOG00000001267 ENSRNOG00000020395 ENSRNOG00000017908 ENSRNOG00000016403 ENSRNOG00000012799 ENSRNOG00000004067 ENSRNOG00000014365 ENSRNOG00000005389 ENSRNOG00000010438 ENSRNOG00000013004 ENSRNOG00000031479 …	97	5.57	0.116373	1
macromolecule catabolism	5	ENSRNOG00000025383 ENSRNOG00000015290	2	1.23	ENSRNOG00000001214 ENSRNOG00000025496 ENSRNOG00000001440 ENSRNOG00000018994 ENSRNOG00000031310 ENSRNOG00000002343 ENSRNOG00000030869 ENSRNOG00000008103 ENSRNOG00000033283 ENSRNOG00000023647 ENSRNOG00000003951 ENSRNOG00000010507 ENSRNOG00000013386 ENSRNOG00000020979 ENSRNOG00000008063 ENSRNOG00000033411 ENSRNOG00000017163 ENSRNOG00000000456 ENSRNOG00000012086 ENSRNOG00000033669 ENSRNOG00000012938 …	68	3.9	0.121937	1
amine transport	5	ENSRNOG00000009552 ENSRNOG00000004133	2	1.23	ENSRNOG00000011016 ENSRNOG00000016753 ENSRNOG00000018824 ENSRNOG00000007006 ENSRNOG00000000924 ENSRNOG00000024039	6	0.34	0.14482	1
immune cell activation	5	ENSRNOG00000013927 ENSRNOG00000018735	2	1.23	ENSRNOG00000007129 ENSRNOG00000016451 ENSRNOG00000009848 ENSRNOG00000004737 ENSRNOG00000020451 ENSRNOG00000020097	6	0.34	0.14482	1
taxis	5	ENSRNOG00000002792 ENSRNOG00000022256	2	1.23	ENSRNOG00000016326 ENSRNOG00000000513 ENSRNOG00000029614 ENSRNOG00000010906 ENSRNOG00000007159 ENSRNOG00000015992	6	0.34	0.14482	1
chemotaxis	5	ENSRNOG00000002792 ENSRNOG00000022256	2	1.23	ENSRNOG00000016326 ENSRNOG00000000513 ENSRNOG00000029614 ENSRNOG00000010906 ENSRNOG00000007159 ENSRNOG00000015992	6	0.34	0.14482	1
aromatic compound metabolism	5	No genes	0	0	ENSRNOG00000016348 ENSRNOG00000004327 ENSRNOG00000028366 ENSRNOG00000001889 ENSRNOG00000015455 ENSRNOG00000014405 ENSRNOG00000003709 ENSRNOG00000001239 ENSRNOG00000003515 ENSRNOG00000017286 ENSRNOG00000000566 ENSRNOG00000023538 ENSRNOG00000003253 ENSRNOG00000000122 ENSRNOG00000011039 ENSRNOG00000013223 ENSRNOG00000002128 ENSRNOG00000010853 ENSRNOG00000005602 ENSRNOG00000009250 ENSRNOG00000015063 …	27	1.55	0.162319	1
hair cell differentiation	5	ENSRNOG00000013927	1	0.61	ENSRNOG00000014667	1	0.06	0.163849	1
regulation of neuron differentiation	5	ENSRNOG00000001436	1	0.61	ENSRNOG00000004067	1	0.06	0.163849	1
auditory receptor cell differentiation	5	ENSRNOG00000013927	1	0.61	ENSRNOG00000014667	1	0.06	0.163849	1
auditory receptor cell fate commitment	5	ENSRNOG00000013927	1	0.61	ENSRNOG00000014667	1	0.06	0.163849	1
regulation of I-kappaB kinase/NF-kappaB cascade	5	ENSRNOG00000012630	1	0.61	ENSRNOG00000000503	1	0.06	0.163849	1
chromatin silencing	5	ENSRNOG00000020102	1	0.61	ENSRNOG00000017611	1	0.06	0.163849	1
regulation of programmed cell death	5	ENSRNOG00000001436 ENSRNOG00000018735 ENSRNOG00000007946 ENSRNOG00000016346 ENSRNOG00000018214 ENSRNOG00000018835 ENSRNOG00000013412	7	4.29	ENSRNOG00000015588 ENSRNOG00000028629 ENSRNOG00000012799 ENSRNOG00000004284 ENSRNOG00000005389 ENSRNOG00000001237 ENSRNOG00000006997 ENSRNOG00000002833 ENSRNOG00000003779 ENSRNOG00000001201 ENSRNOG00000009848 ENSRNOG00000018503 ENSRNOG00000013736 ENSRNOG00000004303 ENSRNOG00000017243 ENSRNOG00000010756 ENSRNOG00000016707 ENSRNOG00000015365 ENSRNOG00000015732 ENSRNOG00000007503 ENSRNOG00000007372 …	43	2.47	0.191953	1
organic acid metabolism	5	ENSRNOG00000012966 ENSRNOG00000032908 ENSRNOG00000005425 ENSRNOG00000009845 ENSRNOG00000018735 ENSRNOG00000003743 ENSRNOG00000030287 ENSRNOG00000002525 ENSRNOG00000000007 ENSRNOG00000011419 ENSRNOG00000015290 ENSRNOG00000014254	12	7.36	ENSRNOG00000015514 ENSRNOG00000034157 ENSRNOG00000018114 ENSRNOG00000001440 ENSRNOG00000011573 ENSRNOG00000016348 ENSRNOG00000006779 ENSRNOG00000001142 ENSRNOG00000016356 ENSRNOG00000010633 ENSRNOG00000003942 ENSRNOG00000016403 ENSRNOG00000013521 ENSRNOG00000008103 ENSRNOG00000004327 ENSRNOG00000012799 ENSRNOG00000013595 ENSRNOG00000009715 ENSRNOG00000018200 ENSRNOG00000002636 ENSRNOG00000001239 …	88	5.05	0.199258	1
phosphorus metabolism	5	ENSRNOG00000000048 ENSRNOG00000015991 ENSRNOG00000000519 ENSRNOG00000016346 ENSRNOG00000011278 ENSRNOG00000014294 ENSRNOG00000004148 ENSRNOG00000009980 ENSRNOG00000004846 ENSRNOG00000013177	10	6.13	ENSRNOG00000011771 ENSRNOG00000014684 ENSRNOG00000002361 ENSRNOG00000009723 ENSRNOG00000028733 ENSRNOG00000009705 ENSRNOG00000014615 ENSRNOG00000018677 ENSRNOG00000001849 ENSRNOG00000021123 ENSRNOG00000015320 ENSRNOG00000011439 ENSRNOG00000005334 ENSRNOG00000012343 ENSRNOG00000004172 ENSRNOG00000015717 ENSRNOG00000016907 ENSRNOG00000017106 ENSRNOG00000015134 ENSRNOG00000004978 ENSRNOG00000028629 …	163	9.36	0.199849	1
intracellular signaling cascade	5	ENSRNOG00000019973 ENSRNOG00000011023 ENSRNOG00000012630 ENSRNOG00000012180 ENSRNOG00000015991 ENSRNOG00000018834 ENSRNOG00000002390 ENSRNOG00000016346 ENSRNOG00000001425 ENSRNOG00000014294 ENSRNOG00000006130 ENSRNOG00000005639 ENSRNOG00000032707 ENSRNOG00000009980 ENSRNOG00000014621 ENSRNOG00000008001 ENSRNOG00000018835	17	10.43	ENSRNOG00000008237 ENSRNOG00000025792 ENSRNOG00000014684 ENSRNOG00000004807 ENSRNOG00000034228 ENSRNOG00000009705 ENSRNOG00000001786 ENSRNOG00000021403 ENSRNOG00000019075 ENSRNOG00000028896 ENSRNOG00000015134 ENSRNOG00000001135 ENSRNOG00000025023 ENSRNOG00000011909 ENSRNOG00000022943 ENSRNOG00000002265 ENSRNOG00000018009 ENSRNOG00000009094 ENSRNOG00000002440 ENSRNOG00000004791 ENSRNOG00000012799 …	135	7.75	0.22652	1
regulation of cell shape	5	ENSRNOG00000018524	1	0.61	ENSRNOG00000004860 ENSRNOG00000007905	2	0.11	0.235468	1
response to virus	5	ENSRNOG00000006268	1	0.61	ENSRNOG00000001959 ENSRNOG00000001963	2	0.11	0.235468	1
epidermis morphogenesis	5	ENSRNOG00000013927	1	0.61	ENSRNOG00000014667 ENSRNOG00000009190	2	0.11	0.235468	1
regulation of lipid metabolism	5	ENSRNOG00000009980	1	0.61	ENSRNOG00000005498 ENSRNOG00000012799	2	0.11	0.235468	1
cellular defense response	5	ENSRNOG00000019048	1	0.61	ENSRNOG00000009848 ENSRNOG00000020097	2	0.11	0.235468	1
smooth muscle contraction	5	ENSRNOG00000011559	1	0.61	ENSRNOG00000011928 ENSRNOG00000002164	2	0.11	0.235468	1
peptide metabolism	5	ENSRNOG00000016833	1	0.61	ENSRNOG00000033280 ENSRNOG00000011029	2	0.11	0.235468	1
organic acid transport	5	ENSRNOG00000009552 ENSRNOG00000004133	2	1.23	ENSRNOG00000011016 ENSRNOG00000016163 ENSRNOG00000009019 ENSRNOG00000000281 ENSRNOG00000015949 ENSRNOG00000018824 ENSRNOG00000007006 ENSRNOG00000000924 ENSRNOG00000024039	9	0.52	0.241216	1
response to unfolded protein	5	ENSRNOG00000000902 ENSRNOG00000007219	2	1.23	ENSRNOG00000023546 ENSRNOG00000026963 ENSRNOG00000021732 ENSRNOG00000019834 ENSRNOG00000033526 ENSRNOG00000020922 ENSRNOG00000029311 ENSRNOG00000006069 ENSRNOG00000014868	9	0.52	0.241216	1
DNA repair	5	No genes	0	0	ENSRNOG00000003026 ENSRNOG00000013167 ENSRNOG00000016105 ENSRNOG00000014173 ENSRNOG00000013005 ENSRNOG00000002855 ENSRNOG00000033809 ENSRNOG00000005064 ENSRNOG00000018623 ENSRNOG00000009742 ENSRNOG00000015796 ENSRNOG00000010756 ENSRNOG00000020531 ENSRNOG00000014605 ENSRNOG00000017839 ENSRNOG00000019150 ENSRNOG00000009663 ENSRNOG00000016038 ENSRNOG00000003084 ENSRNOG00000016889 ENSRNOG00000017611	21	1.21	0.249455	1
regulation of protein metabolism	5	No genes	0	0	ENSRNOG00000015396 ENSRNOG00000005849 ENSRNOG00000012799 ENSRNOG00000018646 ENSRNOG00000010218 ENSRNOG00000005389 ENSRNOG00000013183 ENSRNOG00000031043 ENSRNOG00000018020 ENSRNOG00000005301 ENSRNOG00000014230 ENSRNOG00000006069 ENSRNOG00000005133 ENSRNOG00000011841 ENSRNOG00000001707 ENSRNOG00000021270 ENSRNOG00000012582 ENSRNOG00000009432 ENSRNOG00000020451 ENSRNOG00000020097 ENSRNOG00000015182	21	1.21	0.249455	1
cellular catabolism	5	ENSRNOG00000025383 ENSRNOG00000017496 ENSRNOG00000000007 ENSRNOG00000015290 ENSRNOG00000016833	5	3.07	ENSRNOG00000001214 ENSRNOG00000019615 ENSRNOG00000025496 ENSRNOG00000006067 ENSRNOG00000001440 ENSRNOG00000016348 ENSRNOG00000023520 ENSRNOG00000031310 ENSRNOG00000002343 ENSRNOG00000005849 ENSRNOG00000030869 ENSRNOG00000008103 ENSRNOG00000018262 ENSRNOG00000033283 ENSRNOG00000013595 ENSRNOG00000001889 ENSRNOG00000018740 ENSRNOG00000005587 ENSRNOG00000023647 ENSRNOG00000010507 ENSRNOG00000013386 …	92	5.28	0.265783	1
organelle organization and biogenesis	5	ENSRNOG00000003975 ENSRNOG00000012630 ENSRNOG00000001436 ENSRNOG00000020102 ENSRNOG00000014170	5	3.07	ENSRNOG00000006532 ENSRNOG00000015003 ENSRNOG00000018654 ENSRNOG00000015396 ENSRNOG00000016486 ENSRNOG00000008994 ENSRNOG00000020213 ENSRNOG00000006067 ENSRNOG00000010557 ENSRNOG00000027520 ENSRNOG00000021403 ENSRNOG00000033360 ENSRNOG00000028549 ENSRNOG00000015134 ENSRNOG00000013167 ENSRNOG00000009781 ENSRNOG00000015227 ENSRNOG00000032888 ENSRNOG00000004791 ENSRNOG00000014173 ENSRNOG00000010682 …	94	5.4	0.266622	1
programmed cell death	5	ENSRNOG00000001436 ENSRNOG00000018735 ENSRNOG00000007946 ENSRNOG00000001490 ENSRNOG00000016346 ENSRNOG00000018214 ENSRNOG00000018835 ENSRNOG00000013412	8	4.91	ENSRNOG00000001849 ENSRNOG00000006067 ENSRNOG00000015588 ENSRNOG00000021403 ENSRNOG00000028629 ENSRNOG00000021147 ENSRNOG00000012799 ENSRNOG00000004284 ENSRNOG00000005389 ENSRNOG00000001237 ENSRNOG00000008336 ENSRNOG00000006997 ENSRNOG00000002833 ENSRNOG00000003779 ENSRNOG00000001201 ENSRNOG00000009848 ENSRNOG00000005053 ENSRNOG00000019321 ENSRNOG00000018503 ENSRNOG00000013736 ENSRNOG00000004303 …	59	3.39	0.272381	1
epidermis development	5	ENSRNOG00000013927	1	0.61	ENSRNOG00000014667 ENSRNOG00000009190 ENSRNOG00000009118	3	0.17	0.300988	1
regulation of cell activation	5	ENSRNOG00000018735	1	0.61	ENSRNOG00000009848 ENSRNOG00000020451 ENSRNOG00000020097	3	0.17	0.300988	1
regulation of circadian rhythm	5	ENSRNOG00000013412	1	0.61	ENSRNOG00000009848 ENSRNOG00000010278 ENSRNOG00000015550	3	0.17	0.300988	1
response to oxidative stress	5	ENSRNOG00000019048 ENSRNOG00000007946	2	1.23	ENSRNOG00000001890 ENSRNOG00000021809 ENSRNOG00000023258 ENSRNOG00000013604 ENSRNOG00000002115 ENSRNOG00000003773 ENSRNOG00000018454 ENSRNOG00000028347 ENSRNOG00000017854 ENSRNOG00000010079 ENSRNOG00000008364	11	0.63	0.307178	1
wound healing	5	ENSRNOG00000011800 ENSRNOG00000020248	2	1.23	ENSRNOG00000007092 ENSRNOG00000016885 ENSRNOG00000001528 ENSRNOG00000005039 ENSRNOG00000001159 ENSRNOG00000016587 ENSRNOG00000014453 ENSRNOG00000018454 ENSRNOG00000004687 ENSRNOG00000019328 ENSRNOG00000025074	11	0.63	0.307178	1
secretion	5	ENSRNOG00000015420 ENSRNOG00000010550 ENSRNOG00000032707 ENSRNOG00000022256 ENSRNOG00000018159 ENSRNOG00000000105 ENSRNOG00000008001	7	4.29	ENSRNOG00000008237 ENSRNOG00000004807 ENSRNOG00000008628 ENSRNOG00000017506 ENSRNOG00000018217 ENSRNOG00000018009 ENSRNOG00000033643 ENSRNOG00000001053 ENSRNOG00000004791 ENSRNOG00000012623 ENSRNOG00000019433 ENSRNOG00000012000 ENSRNOG00000017333 ENSRNOG00000011008 ENSRNOG00000002301 ENSRNOG00000018892 ENSRNOG00000030591 ENSRNOG00000019302 ENSRNOG00000030510 ENSRNOG00000013743 ENSRNOG00000021173 …	54	3.1	0.356171	1
positive regulation of transferase activity	5	ENSRNOG00000009552	1	0.61	ENSRNOG00000012799 ENSRNOG00000007319 ENSRNOG00000020451 ENSRNOG00000024039	4	0.23	0.360924	1
tissue regeneration	5	ENSRNOG00000020248	1	0.61	ENSRNOG00000001528 ENSRNOG00000016587 ENSRNOG00000018454 ENSRNOG00000019328	4	0.23	0.360924	1
regulation of G-protein coupled receptor protein signaling pathway	5	ENSRNOG00000016547	1	0.61	ENSRNOG00000011439 ENSRNOG00000015616 ENSRNOG00000014883 ENSRNOG00000018985	4	0.23	0.360924	1
negative regulation of transferase activity	5	ENSRNOG00000001436	1	0.61	ENSRNOG00000005389 ENSRNOG00000012095 ENSRNOG00000007319 ENSRNOG00000015182	4	0.23	0.360924	1
establishment of RNA localization	5	ENSRNOG00000007998	1	0.61	ENSRNOG00000006541 ENSRNOG00000009094 ENSRNOG00000002877 ENSRNOG00000019069	4	0.23	0.360924	1
regulation of GTPase activity	5	ENSRNOG00000012490	1	0.61	ENSRNOG00000018091 ENSRNOG00000010326 ENSRNOG00000014883 ENSRNOG00000001291	4	0.23	0.360924	1
interphase	5	ENSRNOG00000007237	1	0.61	ENSRNOG00000005615 ENSRNOG00000019939 ENSRNOG00000018020 ENSRNOG00000009615	4	0.23	0.360924	1
hormone metabolism	5	ENSRNOG00000016275	1	0.61	ENSRNOG00000004327 ENSRNOG00000010208 ENSRNOG00000019417 ENSRNOG00000007542	4	0.23	0.360924	1
regulation of cell cycle	5	ENSRNOG00000001436 ENSRNOG00000007237 ENSRNOG00000002525 ENSRNOG00000018835 ENSRNOG00000012852	5	3.07	ENSRNOG00000018635 ENSRNOG00000020213 ENSRNOG00000014786 ENSRNOG00000009425 ENSRNOG00000021403 ENSRNOG00000020369 ENSRNOG00000021206 ENSRNOG00000028461 ENSRNOG00000005389 ENSRNOG00000001719 ENSRNOG00000011375 ENSRNOG00000005615 ENSRNOG00000013867 ENSRNOG00000005513 ENSRNOG00000019939 ENSRNOG00000012153 ENSRNOG00000001312 ENSRNOG00000010760 ENSRNOG00000011471 ENSRNOG00000010756 ENSRNOG00000021154 …	34	1.95	0.376267	1
heterocycle metabolism	5	No genes	0	0	ENSRNOG00000004327 ENSRNOG00000018740 ENSRNOG00000014405 ENSRNOG00000003567 ENSRNOG00000005053 ENSRNOG00000003773 ENSRNOG00000000122 ENSRNOG00000015206 ENSRNOG00000002128 ENSRNOG00000005602 ENSRNOG00000015063 ENSRNOG00000016349 ENSRNOG00000006889 ENSRNOG00000020928 ENSRNOG00000014117 ENSRNOG00000010390	16	0.92	0.388864	1
regulation of cell growth	5	No genes	0	0	ENSRNOG00000018233 ENSRNOG00000028629 ENSRNOG00000010977 ENSRNOG00000018646 ENSRNOG00000004284 ENSRNOG00000001528 ENSRNOG00000005389 ENSRNOG00000023226 ENSRNOG00000013195 ENSRNOG00000010756 ENSRNOG00000002389 ENSRNOG00000018020 ENSRNOG00000008965 ENSRNOG00000005276 ENSRNOG00000013963 ENSRNOG00000010178 ENSRNOG00000015182	17	0.98	0.389864	1
nitrogen compound biosynthesis	5	No genes	0	0	ENSRNOG00000015514 ENSRNOG00000005424 ENSRNOG00000003942 ENSRNOG00000013521 ENSRNOG00000004327 ENSRNOG00000013971 ENSRNOG00000003370 ENSRNOG00000008837 ENSRNOG00000000585 ENSRNOG00000010853 ENSRNOG00000005602 ENSRNOG00000019328 ENSRNOG00000005333 ENSRNOG00000007546 ENSRNOG00000000903 ENSRNOG00000001597 ENSRNOG00000005428 ENSRNOG00000020956	18	1.03	0.393425	1
vesicle-mediated transport	5	ENSRNOG00000015420 ENSRNOG00000009946 ENSRNOG00000019465 ENSRNOG00000010550 ENSRNOG00000003402 ENSRNOG00000018159 ENSRNOG00000000105 ENSRNOG00000008001 ENSRNOG00000012852	9	5.52	ENSRNOG00000008237 ENSRNOG00000007650 ENSRNOG00000030055 ENSRNOG00000004807 ENSRNOG00000017506 ENSRNOG00000011451 ENSRNOG00000021403 ENSRNOG00000018217 ENSRNOG00000033643 ENSRNOG00000001053 ENSRNOG00000004791 ENSRNOG00000008786 ENSRNOG00000012623 ENSRNOG00000019433 ENSRNOG00000012000 ENSRNOG00000017333 ENSRNOG00000011008 ENSRNOG00000002301 ENSRNOG00000026490 ENSRNOG00000008017 ENSRNOG00000001766 …	71	4.08	0.410169	1
two-component signal transduction system (phosphorelay)	5	ENSRNOG00000014621	1	0.61	ENSRNOG00000009872 ENSRNOG00000011302 ENSRNOG00000012711 ENSRNOG00000004992 ENSRNOG00000032075	5	0.29	0.41575	1
alkene metabolism	5	ENSRNOG00000005425	1	0.61	ENSRNOG00000034157 ENSRNOG00000016690 ENSRNOG00000013296 ENSRNOG00000004494 ENSRNOG00000016122	5	0.29	0.41575	1
hemostasis	5	ENSRNOG00000011800	1	0.61	ENSRNOG00000007092 ENSRNOG00000005039 ENSRNOG00000014453 ENSRNOG00000004687 ENSRNOG00000025074	5	0.29	0.41575	1
cell-matrix adhesion	5	ENSRNOG00000014288	1	0.61	ENSRNOG00000012080 ENSRNOG00000010966 ENSRNOG00000028241 ENSRNOG00000001149 ENSRNOG00000007905	5	0.29	0.41575	1
sensory perception	5	ENSRNOG00000013927 ENSRNOG00000002792 ENSRNOG00000022256	3	1.84	ENSRNOG00000012337 ENSRNOG00000002343 ENSRNOG00000018430 ENSRNOG00000001973 ENSRNOG00000029700 ENSRNOG00000003999 ENSRNOG00000029614 ENSRNOG00000010906 ENSRNOG00000032001 ENSRNOG00000018606 ENSRNOG00000029726 ENSRNOG00000019308 ENSRNOG00000006874 ENSRNOG00000008484 ENSRNOG00000007159 ENSRNOG00000015992 ENSRNOG00000019094 ENSRNOG00000018185 ENSRNOG00000019858	19	1.09	0.427723	1
vitamin metabolism	5	ENSRNOG00000015290	1	0.61	ENSRNOG00000007456 ENSRNOG00000008063 ENSRNOG00000016648 ENSRNOG00000018367 ENSRNOG00000016349 ENSRNOG00000028746	6	0.34	0.465899	1
regulation of immune response	5	ENSRNOG00000018735	1	0.61	ENSRNOG00000016451 ENSRNOG00000013604 ENSRNOG00000009848 ENSRNOG00000006889 ENSRNOG00000020451 ENSRNOG00000020097	6	0.34	0.465899	1
nucleobase, nucleoside, nucleotide and nucleic acid transport	5	ENSRNOG00000007998	1	0.61	ENSRNOG00000006541 ENSRNOG00000009094 ENSRNOG00000002877 ENSRNOG00000020025 ENSRNOG00000019752 ENSRNOG00000019069	6	0.34	0.465899	1
establishment of cellular localization	5	ENSRNOG00000012630 ENSRNOG00000007998 ENSRNOG00000010550 ENSRNOG00000003402 ENSRNOG00000006130 ENSRNOG00000006375 ENSRNOG00000014621 ENSRNOG00000012644	8	4.91	ENSRNOG00000018654 ENSRNOG00000004807 ENSRNOG00000006541 ENSRNOG00000016486 ENSRNOG00000023738 ENSRNOG00000020213 ENSRNOG00000002247 ENSRNOG00000017506 ENSRNOG00000021403 ENSRNOG00000009781 ENSRNOG00000018009 ENSRNOG00000001053 ENSRNOG00000009094 ENSRNOG00000004791 ENSRNOG00000028366 ENSRNOG00000030683 ENSRNOG00000008786 ENSRNOG00000012693 ENSRNOG00000012623 ENSRNOG00000012000 ENSRNOG00000013992 …	117	6.72	0.506641	1
intracellular transport	5	ENSRNOG00000012630 ENSRNOG00000007998 ENSRNOG00000010550 ENSRNOG00000003402 ENSRNOG00000006130 ENSRNOG00000006375 ENSRNOG00000014621 ENSRNOG00000012644	8	4.91	ENSRNOG00000018654 ENSRNOG00000004807 ENSRNOG00000006541 ENSRNOG00000016486 ENSRNOG00000023738 ENSRNOG00000020213 ENSRNOG00000002247 ENSRNOG00000017506 ENSRNOG00000021403 ENSRNOG00000009781 ENSRNOG00000018009 ENSRNOG00000001053 ENSRNOG00000009094 ENSRNOG00000004791 ENSRNOG00000028366 ENSRNOG00000030683 ENSRNOG00000008786 ENSRNOG00000012693 ENSRNOG00000012623 ENSRNOG00000012000 ENSRNOG00000013992 …	117	6.72	0.506641	1
cellular localization	5	ENSRNOG00000012630 ENSRNOG00000007998 ENSRNOG00000010550 ENSRNOG00000003402 ENSRNOG00000006130 ENSRNOG00000006375 ENSRNOG00000014621 ENSRNOG00000012644	8	4.91	ENSRNOG00000018654 ENSRNOG00000004807 ENSRNOG00000006541 ENSRNOG00000016486 ENSRNOG00000023738 ENSRNOG00000020213 ENSRNOG00000002247 ENSRNOG00000017506 ENSRNOG00000021403 ENSRNOG00000009781 ENSRNOG00000018009 ENSRNOG00000001053 ENSRNOG00000009094 ENSRNOG00000004791 ENSRNOG00000028366 ENSRNOG00000030683 ENSRNOG00000008786 ENSRNOG00000012693 ENSRNOG00000012623 ENSRNOG00000012000 ENSRNOG00000013992 …	117	6.72	0.506641	1
regulation of kinase activity	5	ENSRNOG00000001436	1	0.61	ENSRNOG00000012799 ENSRNOG00000005389 ENSRNOG00000001309 ENSRNOG00000012095 ENSRNOG00000007319 ENSRNOG00000020451 ENSRNOG00000015182	7	0.4	0.511768	1
neurotransmitter metabolism	5	ENSRNOG00000000007	1	0.61	ENSRNOG00000019615 ENSRNOG00000004327 ENSRNOG00000001889 ENSRNOG00000018200 ENSRNOG00000002636 ENSRNOG00000023538 ENSRNOG00000010853	7	0.4	0.511768	1
alcohol metabolism	5	ENSRNOG00000016552 ENSRNOG00000009946 ENSRNOG00000025383 ENSRNOG00000015290	4	2.45	ENSRNOG00000001214 ENSRNOG00000001440 ENSRNOG00000016348 ENSRNOG00000031310 ENSRNOG00000003463 ENSRNOG00000009712 ENSRNOG00000020395 ENSRNOG00000030869 ENSRNOG00000008103 ENSRNOG00000004327 ENSRNOG00000014766 ENSRNOG00000012799 ENSRNOG00000033283 ENSRNOG00000001889 ENSRNOG00000023647 ENSRNOG00000031479 ENSRNOG00000030654 ENSRNOG00000008063 ENSRNOG00000014604 ENSRNOG00000017163 ENSRNOG00000004111 …	68	3.9	0.516984	1
negative regulation of signal transduction	5	ENSRNOG00000016547	1	0.61	ENSRNOG00000028896 ENSRNOG00000005389 ENSRNOG00000000503 ENSRNOG00000002773 ENSRNOG00000008965 ENSRNOG00000015616 ENSRNOG00000006889 ENSRNOG00000018985 ENSRNOG00000015182	9	0.52	0.592086	1
secretory pathway	5	ENSRNOG00000015420 ENSRNOG00000010550 ENSRNOG00000018159 ENSRNOG00000000105 ENSRNOG00000008001	5	3.07	ENSRNOG00000008237 ENSRNOG00000004807 ENSRNOG00000008628 ENSRNOG00000017506 ENSRNOG00000018217 ENSRNOG00000033643 ENSRNOG00000001053 ENSRNOG00000004791 ENSRNOG00000012623 ENSRNOG00000019433 ENSRNOG00000012000 ENSRNOG00000017333 ENSRNOG00000011008 ENSRNOG00000002301 ENSRNOG00000018892 ENSRNOG00000030591 ENSRNOG00000019302 ENSRNOG00000030510 ENSRNOG00000021173 ENSRNOG00000006139 ENSRNOG00000029165 …	45	2.58	0.611796	1
cellular morphogenesis during differentiation	5	No genes	0	0	ENSRNOG00000004791 ENSRNOG00000004067 ENSRNOG00000004964 ENSRNOG00000012786 ENSRNOG00000010208 ENSRNOG00000018020 ENSRNOG00000018454 ENSRNOG00000009625 ENSRNOG00000009110 ENSRNOG00000029598 ENSRNOG00000006075 ENSRNOG00000014187 ENSRNOG00000034177	13	0.75	0.618579	1
cytoplasm organization and biogenesis	5	No genes	0	0	ENSRNOG00000016486 ENSRNOG00000033945 ENSRNOG00000029130 ENSRNOG00000022961 ENSRNOG00000031532 ENSRNOG00000032965 ENSRNOG00000033652 ENSRNOG00000017979 ENSRNOG00000033843 ENSRNOG00000005071 ENSRNOG00000029423 ENSRNOG00000005505 ENSRNOG00000001148	13	0.75	0.618579	1
neuron development	5	No genes	0	0	ENSRNOG00000004791 ENSRNOG00000004067 ENSRNOG00000004964 ENSRNOG00000019716 ENSRNOG00000020205 ENSRNOG00000012786 ENSRNOG00000018020 ENSRNOG00000018454 ENSRNOG00000009625 ENSRNOG00000029598 ENSRNOG00000009345 ENSRNOG00000006075 ENSRNOG00000014187 ENSRNOG00000034177	14	0.8	0.62441	1
protein transport	5	ENSRNOG00000015420 ENSRNOG00000012630 ENSRNOG00000012180 ENSRNOG00000020466 ENSRNOG00000003402 ENSRNOG00000006130 ENSRNOG00000033345 ENSRNOG00000014621 ENSRNOG00000008001	9	5.52	ENSRNOG00000018654 ENSRNOG00000004807 ENSRNOG00000006541 ENSRNOG00000016486 ENSRNOG00000023738 ENSRNOG00000002247 ENSRNOG00000017506 ENSRNOG00000000455 ENSRNOG00000021403 ENSRNOG00000018009 ENSRNOG00000033643 ENSRNOG00000001053 ENSRNOG00000004791 ENSRNOG00000028366 ENSRNOG00000030683 ENSRNOG00000019425 ENSRNOG00000008786 ENSRNOG00000012693 ENSRNOG00000012623 ENSRNOG00000019433 ENSRNOG00000012000 …	123	7.06	0.627229	1
positive regulation of metabolism	5	ENSRNOG00000007219 ENSRNOG00000013412	2	1.23	ENSRNOG00000019422 ENSRNOG00000019673 ENSRNOG00000016885 ENSRNOG00000012799 ENSRNOG00000001183 ENSRNOG00000012405 ENSRNOG00000023258 ENSRNOG00000029316 ENSRNOG00000001309 ENSRNOG00000007834 ENSRNOG00000013930 ENSRNOG00000019601 ENSRNOG00000003678 ENSRNOG00000020451	14	0.8	0.641168	1
mitotic cell cycle	5	ENSRNOG00000001436 ENSRNOG00000007237	2	1.23	ENSRNOG00000018635 ENSRNOG00000020213 ENSRNOG00000014173 ENSRNOG00000007399 ENSRNOG00000021248 ENSRNOG00000005615 ENSRNOG00000019939 ENSRNOG00000011798 ENSRNOG00000013461 ENSRNOG00000002755 ENSRNOG00000018020 ENSRNOG00000009615 ENSRNOG00000003256 ENSRNOG00000003678	14	0.8	0.641168	1
electron transport	5	ENSRNOG00000011023 ENSRNOG00000012966 ENSRNOG00000005425 ENSRNOG00000009845 ENSRNOG00000020775 ENSRNOG00000033680 ENSRNOG00000015205 ENSRNOG00000018281	8	4.91	ENSRNOG00000014078 ENSRNOG00000012772 ENSRNOG00000018818 ENSRNOG00000034157 ENSRNOG00000006067 ENSRNOG00000018114 ENSRNOG00000017188 ENSRNOG00000006228 ENSRNOG00000001870 ENSRNOG00000011142 ENSRNOG00000024309 ENSRNOG00000001890 ENSRNOG00000017446 ENSRNOG00000004526 ENSRNOG00000009538 ENSRNOG00000003709 ENSRNOG00000012458 ENSRNOG00000014915 ENSRNOG00000017817 ENSRNOG00000003567 ENSRNOG00000016648 …	74	4.25	0.685036	1
hydrogen transport	5	ENSRNOG00000004846	1	0.61	ENSRNOG00000021123 ENSRNOG00000015320 ENSRNOG00000019223 ENSRNOG00000001551 ENSRNOG00000006542 ENSRNOG00000001991 ENSRNOG00000017032 ENSRNOG00000026842 ENSRNOG00000018045 ENSRNOG00000004893 ENSRNOG00000000851 ENSRNOG00000007392 ENSRNOG00000013305 ENSRNOG00000001992 ENSRNOG00000014625 ENSRNOG00000009080 ENSRNOG00000011891 ENSRNOG00000001285 ENSRNOG00000007235 ENSRNOG00000003626 ENSRNOG00000002840 …	22	1.26	0.715164	1
generation of precursor metabolites and energy	5	ENSRNOG00000011023 ENSRNOG00000012966 ENSRNOG00000005425 ENSRNOG00000009845 ENSRNOG00000025383 ENSRNOG00000020775 ENSRNOG00000033680 ENSRNOG00000015205 ENSRNOG00000000007 ENSRNOG00000015290 ENSRNOG00000004846 ENSRNOG00000018281	12	7.36	ENSRNOG00000014078 ENSRNOG00000012772 ENSRNOG00000018818 ENSRNOG00000001214 ENSRNOG00000034157 ENSRNOG00000006067 ENSRNOG00000018114 ENSRNOG00000021123 ENSRNOG00000001440 ENSRNOG00000016348 ENSRNOG00000023520 ENSRNOG00000015320 ENSRNOG00000031310 ENSRNOG00000017188 ENSRNOG00000006228 ENSRNOG00000005849 ENSRNOG00000001870 ENSRNOG00000030869 ENSRNOG00000011142 ENSRNOG00000008103 ENSRNOG00000012799 …	145	8.32	0.766829	1
cellular morphogenesis	5	ENSRNOG00000018524 ENSRNOG00000018835	2	1.23	ENSRNOG00000016486 ENSRNOG00000018233 ENSRNOG00000028629 ENSRNOG00000015227 ENSRNOG00000010977 ENSRNOG00000004791 ENSRNOG00000004067 ENSRNOG00000004964 ENSRNOG00000018646 ENSRNOG00000004284 ENSRNOG00000001528 ENSRNOG00000005389 ENSRNOG00000021184 ENSRNOG00000023226 ENSRNOG00000013195 ENSRNOG00000002833 ENSRNOG00000012786 ENSRNOG00000010756 ENSRNOG00000002389 ENSRNOG00000010208 ENSRNOG00000018020 …	37	2.12	0.769222	1
lipid biosynthesis	5	ENSRNOG00000016552 ENSRNOG00000018735 ENSRNOG00000002525 ENSRNOG00000015290	4	2.45	ENSRNOG00000010284 ENSRNOG00000001142 ENSRNOG00000003463 ENSRNOG00000009425 ENSRNOG00000001267 ENSRNOG00000020395 ENSRNOG00000016403 ENSRNOG00000012799 ENSRNOG00000014365 ENSRNOG00000013279 ENSRNOG00000014813 ENSRNOG00000019096 ENSRNOG00000002142 ENSRNOG00000014604 ENSRNOG00000016690 ENSRNOG00000024144 ENSRNOG00000006583 ENSRNOG00000002826 ENSRNOG00000018129 ENSRNOG00000010208 ENSRNOG00000004903 …	41	2.35	0.7909	1
cofactor metabolism	5	ENSRNOG00000016552 ENSRNOG00000015290 ENSRNOG00000004846	3	1.84	ENSRNOG00000006302 ENSRNOG00000021123 ENSRNOG00000001440 ENSRNOG00000023520 ENSRNOG00000015320 ENSRNOG00000005849 ENSRNOG00000028366 ENSRNOG00000019223 ENSRNOG00000018740 ENSRNOG00000001551 ENSRNOG00000005587 ENSRNOG00000014915 ENSRNOG00000006542 ENSRNOG00000001991 ENSRNOG00000003567 ENSRNOG00000008063 ENSRNOG00000017032 ENSRNOG00000018045 ENSRNOG00000013409 ENSRNOG00000018367 ENSRNOG00000007392 …	43	2.47	0.793148	1
amino acid and derivative metabolism	5	ENSRNOG00000003743 ENSRNOG00000016275 ENSRNOG00000000007 ENSRNOG00000011419	4	2.45	ENSRNOG00000015514 ENSRNOG00000011573 ENSRNOG00000016348 ENSRNOG00000016356 ENSRNOG00000005424 ENSRNOG00000003942 ENSRNOG00000013521 ENSRNOG00000004327 ENSRNOG00000013595 ENSRNOG00000001889 ENSRNOG00000018200 ENSRNOG00000002636 ENSRNOG00000001239 ENSRNOG00000005389 ENSRNOG00000017777 ENSRNOG00000013971 ENSRNOG00000008063 ENSRNOG00000020358 ENSRNOG00000005053 ENSRNOG00000011052 ENSRNOG00000023538 …	57	3.27	0.814984	1
amine metabolism	5	ENSRNOG00000003743 ENSRNOG00000016275 ENSRNOG00000000007 ENSRNOG00000011419	4	2.45	ENSRNOG00000015514 ENSRNOG00000011573 ENSRNOG00000016348 ENSRNOG00000016356 ENSRNOG00000005424 ENSRNOG00000003942 ENSRNOG00000013521 ENSRNOG00000004327 ENSRNOG00000013595 ENSRNOG00000001889 ENSRNOG00000018200 ENSRNOG00000002636 ENSRNOG00000001239 ENSRNOG00000014365 ENSRNOG00000005389 ENSRNOG00000017777 ENSRNOG00000013971 ENSRNOG00000008063 ENSRNOG00000020358 ENSRNOG00000005053 ENSRNOG00000011052 …	58	3.33	0.815998	1
ion transport	5	ENSRNOG00000017912 ENSRNOG00000003897 ENSRNOG00000021130 ENSRNOG00000021128 ENSRNOG00000018804 ENSRNOG00000006375 ENSRNOG00000004846 ENSRNOG00000005206 ENSRNOG00000000170	9	5.52	ENSRNOG00000016385 ENSRNOG00000019615 ENSRNOG00000003872 ENSRNOG00000021123 ENSRNOG00000031249 ENSRNOG00000001300 ENSRNOG00000011501 ENSRNOG00000015320 ENSRNOG00000019490 ENSRNOG00000019959 ENSRNOG00000018420 ENSRNOG00000014347 ENSRNOG00000019223 ENSRNOG00000004918 ENSRNOG00000029342 ENSRNOG00000010682 ENSRNOG00000008078 ENSRNOG00000001551 ENSRNOG00000021137 ENSRNOG00000020010 ENSRNOG00000011913 …	110	6.31	0.865336	1
cell surface receptor linked signal transduction	5	ENSRNOG00000013927 ENSRNOG00000019973 ENSRNOG00000008943 ENSRNOG00000011023 ENSRNOG00000018445 ENSRNOG00000018834 ENSRNOG00000007730 ENSRNOG00000002390 ENSRNOG00000019465 ENSRNOG00000007126 ENSRNOG00000018071 ENSRNOG00000009980 ENSRNOG00000005700 ENSRNOG00000016547 ENSRNOG00000018835	15	9.2	ENSRNOG00000007374 ENSRNOG00000012080 ENSRNOG00000034005 ENSRNOG00000031014 ENSRNOG00000018078 ENSRNOG00000011439 ENSRNOG00000005334 ENSRNOG00000004622 ENSRNOG00000004488 ENSRNOG00000001964 ENSRNOG00000017106 ENSRNOG00000022943 ENSRNOG00000005048 ENSRNOG00000002265 ENSRNOG00000007129 ENSRNOG00000015860 ENSRNOG00000032255 ENSRNOG00000026772 ENSRNOG00000020115 ENSRNOG00000001409 ENSRNOG00000019587 …	154	8.84	0.885262	1
transport	5	ENSRNOG00000011023 ENSRNOG00000014997 ENSRNOG00000017912 ENSRNOG00000015420 ENSRNOG00000012630 ENSRNOG00000012966 ENSRNOG00000005425 ENSRNOG00000003897 ENSRNOG00000012180 ENSRNOG00000020466 ENSRNOG00000021130 ENSRNOG00000009845 ENSRNOG00000009552 ENSRNOG00000013973 ENSRNOG00000009946 ENSRNOG00000007998 ENSRNOG00000019465 ENSRNOG00000020775 ENSRNOG00000033680 ENSRNOG00000010550 ENSRNOG00000015205 …	41	25.15	ENSRNOG00000008237 ENSRNOG00000014078 ENSRNOG00000012772 ENSRNOG00000016385 ENSRNOG00000018818 ENSRNOG00000007650 ENSRNOG00000018654 ENSRNOG00000030055 ENSRNOG00000004807 ENSRNOG00000006541 ENSRNOG00000016486 ENSRNOG00000019615 ENSRNOG00000034157 ENSRNOG00000023738 ENSRNOG00000020213 ENSRNOG00000007284 ENSRNOG00000006067 ENSRNOG00000003872 ENSRNOG00000018114 ENSRNOG00000021123 ENSRNOG00000031249 …	448	25.72	0.925472	1
synaptogenesis	5	No genes	0	0	ENSRNOG00000004067 ENSRNOG00000015602	2	0.11	1	1
positive regulation of cyclase activity	5	No genes	0	0	ENSRNOG00000004317	1	0.06	1	1
response to toxin	5	No genes	0	0	ENSRNOG00000003515 ENSRNOG00000017286 ENSRNOG00000001973	3	0.17	1	1
pregnancy	5	No genes	0	0	ENSRNOG00000017721 ENSRNOG00000032487 ENSRNOG00000006889	3	0.17	1	1
response to nutrient levels	5	No genes	0	0	ENSRNOG00000003359	1	0.06	1	1
detection of light stimulus	5	No genes	0	0	ENSRNOG00000018430 ENSRNOG00000033119 ENSRNOG00000006874	3	0.17	1	1
neurite regeneration	5	No genes	0	0	ENSRNOG00000018454 ENSRNOG00000019328	2	0.11	1	1
peptide transport	5	No genes	0	0	ENSRNOG00000000455 ENSRNOG00000002305 ENSRNOG00000011598 ENSRNOG00000000962 ENSRNOG00000000457	5	0.29	1	1
hyperosmotic response	5	No genes	0	0	ENSRNOG00000006891	1	0.06	1	1
neurotransmitter transport	5	ENSRNOG00000000105	1	0.61	ENSRNOG00000008628 ENSRNOG00000017506 ENSRNOG00000019302 ENSRNOG00000018857 ENSRNOG00000029165 ENSRNOG00000009019 ENSRNOG00000005697 ENSRNOG00000025008 ENSRNOG00000016311 ENSRNOG00000021182 ENSRNOG00000019193	11	0.63	1	1
sugar utilization	5	No genes	0	0	ENSRNOG00000011875	1	0.06	1	1
response to hormone stimulus	5	No genes	0	0	ENSRNOG00000011824	1	0.06	1	1
pigment metabolism	5	No genes	0	0	ENSRNOG00000001239 ENSRNOG00000003773 ENSRNOG00000015206 ENSRNOG00000006889 ENSRNOG00000014117 ENSRNOG00000010390	6	0.34	1	1
positive regulation of hydrolase activity	5	No genes	0	0	ENSRNOG00000013736 ENSRNOG00000010756 ENSRNOG00000015365 ENSRNOG00000020876	4	0.23	1	1
entry of virus into host cell	5	No genes	0	0	ENSRNOG00000020451	1	0.06	1	1
regulation of Wnt receptor signaling pathway	5	No genes	0	0	ENSRNOG00000005389 ENSRNOG00000015182	2	0.11	1	1
drug metabolism	5	No genes	0	0	ENSRNOG00000019342	1	0.06	1	1
coumarin metabolism	5	No genes	0	0	ENSRNOG00000020928	1	0.06	1	1
response to xenobiotic stimulus	5	No genes	0	0	ENSRNOG00000012458 ENSRNOG00000018237 ENSRNOG00000003515 ENSRNOG00000017286 ENSRNOG00000019094	5	0.29	1	1
cell maturation	5	No genes	0	0	ENSRNOG00000004067 ENSRNOG00000019716 ENSRNOG00000020205 ENSRNOG00000010208 ENSRNOG00000009345	5	0.29	1	1
odontogenesis	5	No genes	0	0	ENSRNOG00000014667	1	0.06	1	1
positive regulation of neurogenesis	5	No genes	0	0	ENSRNOG00000019716 ENSRNOG00000029598	2	0.11	1	1
regulation of circadian sleep/wake cycle	5	No genes	0	0	ENSRNOG00000009848 ENSRNOG00000010278 ENSRNOG00000015550	3	0.17	1	1
behavioral fear response	5	No genes	0	0	ENSRNOG00000018892	1	0.06	1	1
regulation of viral genome replication	5	No genes	0	0	ENSRNOG00000007183 ENSRNOG00000006423	2	0.11	1	1
negative regulation of secretion	5	No genes	0	0	ENSRNOG00000020097	1	0.06	1	1
cytolysis	5	No genes	0	0	ENSRNOG00000013736 ENSRNOG00000032868	2	0.11	1	1
regulation of bone remodeling	5	No genes	0	0	ENSRNOG00000005695 ENSRNOG00000008336	2	0.11	1	1
response to salt stress	5	No genes	0	0	ENSRNOG00000006891	1	0.06	1	1
development of primary female sexual characteristics	5	No genes	0	0	ENSRNOG00000020097	1	0.06	1	1
keratinization	5	No genes	0	0	ENSRNOG00000009190	1	0.06	1	1
positive regulation of lyase activity	5	No genes	0	0	ENSRNOG00000004317	1	0.06	1	1
synapse organization and biogenesis	5	No genes	0	0	ENSRNOG00000004067 ENSRNOG00000020205 ENSRNOG00000015602	3	0.17	1	1
regulation of carbohydrate metabolism	5	No genes	0	0	ENSRNOG00000005498 ENSRNOG00000012799	2	0.11	1	1
bone resorption	5	No genes	0	0	ENSRNOG00000008336 ENSRNOG00000012247	2	0.11	1	1
positive regulation of cell differentiation	5	No genes	0	0	ENSRNOG00000004067 ENSRNOG00000004284 ENSRNOG00000019716 ENSRNOG00000015654	4	0.23	1	1
regulation of neurogenesis	5	No genes	0	0	ENSRNOG00000004067 ENSRNOG00000019716 ENSRNOG00000018454 ENSRNOG00000009625 ENSRNOG00000029598	5	0.29	1	1
urea cycle intermediate metabolism	5	No genes	0	0	ENSRNOG00000003370 ENSRNOG00000008837 ENSRNOG00000013304 ENSRNOG00000000903	4	0.23	1	1
drug transport	5	No genes	0	0	ENSRNOG00000015502	1	0.06	1	1
urea metabolism	5	No genes	0	0	ENSRNOG00000003370 ENSRNOG00000008837 ENSRNOG00000013304 ENSRNOG00000000903	4	0.23	1	1
regulation of cellular defense response	5	No genes	0	0	ENSRNOG00000020097	1	0.06	1	1
kidney development	5	No genes	0	0	ENSRNOG00000029598	1	0.06	1	1
cell redox homeostasis	5	No genes	0	0	ENSRNOG00000013548 ENSRNOG00000009663	2	0.11	1	1
circadian sleep/wake cycle	5	No genes	0	0	ENSRNOG00000009848 ENSRNOG00000010278 ENSRNOG00000015550	3	0.17	1	1
gonadal mesoderm development	5	No genes	0	0	ENSRNOG00000019377	1	0.06	1	1
male gamete generation	5	ENSRNOG00000013927	1	0.61	ENSRNOG00000014054 ENSRNOG00000004284 ENSRNOG00000014160 ENSRNOG00000003779 ENSRNOG00000013604 ENSRNOG00000019638 ENSRNOG00000014743 ENSRNOG00000016911 ENSRNOG00000016460 ENSRNOG00000017611	10	0.57	1	1
regulation of endothelial cell differentiation	5	No genes	0	0	ENSRNOG00000004284	1	0.06	1	1
positive regulation of secretion	5	No genes	0	0	ENSRNOG00000018009 ENSRNOG00000020097	2	0.11	1	1
menstrual cycle	5	No genes	0	0	ENSRNOG00000020097	1	0.06	1	1
peristalsis	5	No genes	0	0	ENSRNOG00000002793	1	0.06	1	1
lipid transport	5	ENSRNOG00000009946	1	0.61	ENSRNOG00000006779 ENSRNOG00000010438 ENSRNOG00000031479 ENSRNOG00000000571 ENSRNOG00000003846 ENSRNOG00000000503 ENSRNOG00000018454 ENSRNOG00000011782 ENSRNOG00000011929 ENSRNOG00000011413 ENSRNOG00000002425 ENSRNOG00000027491	12	0.69	1	1
respiratory tube development	5	No genes	0	0	ENSRNOG00000009425	1	0.06	1	1
hormone secretion	5	No genes	0	0	ENSRNOG00000018009 ENSRNOG00000017469 ENSRNOG00000000503 ENSRNOG00000013963 ENSRNOG00000020097 ENSRNOG00000007542	6	0.34	1	1
xenobiotic metabolism	5	No genes	0	0	ENSRNOG00000012458 ENSRNOG00000018237 ENSRNOG00000003515 ENSRNOG00000017286 ENSRNOG00000019094	5	0.29	1	1
regulation of myeloid cell differentiation	5	No genes	0	0	ENSRNOG00000008336 ENSRNOG00000020097	2	0.11	1	1
positive regulation of organismal physiological process	5	No genes	0	0	ENSRNOG00000016451 ENSRNOG00000009848 ENSRNOG00000020451	3	0.17	1	1
regulation of muscle contraction	5	No genes	0	0	ENSRNOG00000011928 ENSRNOG00000002793 ENSRNOG00000002164 ENSRNOG00000001285	4	0.23	1	1
meiotic cell cycle	5	No genes	0	0	ENSRNOG00000020213 ENSRNOG00000014173 ENSRNOG00000003999 ENSRNOG00000018510	4	0.23	1	1
response to light stimulus	5	No genes	0	0	ENSRNOG00000018430 ENSRNOG00000033119 ENSRNOG00000025715 ENSRNOG00000006874	4	0.23	1	1
negative regulation of coagulation	5	No genes	0	0	ENSRNOG00000014453	1	0.06	1	1
regulation of pH	5	No genes	0	0	ENSRNOG00000010682	1	0.06	1	1
arginine metabolism	5	No genes	0	0	ENSRNOG00000003370 ENSRNOG00000008837 ENSRNOG00000013304 ENSRNOG00000000903	4	0.23	1	1
sperm motility	5	No genes	0	0	ENSRNOG00000017611	1	0.06	1	1
negative regulation of hormone secretion	5	No genes	0	0	ENSRNOG00000020097	1	0.06	1	1
central nervous system development	5	No genes	0	0	ENSRNOG00000004067 ENSRNOG00000007079 ENSRNOG00000008017 ENSRNOG00000002754 ENSRNOG00000024923 ENSRNOG00000029598 ENSRNOG00000010872 ENSRNOG00000034177	8	0.46	1	1
entrainment of circadian clock	5	No genes	0	0	ENSRNOG00000007152	1	0.06	1	1
calcium-independent cell-cell adhesion	5	No genes	0	0	ENSRNOG00000017325	1	0.06	1	1
response to nutrient	5	No genes	0	0	ENSRNOG00000003359	1	0.06	1	1
detection of bacteria	5	No genes	0	0	ENSRNOG00000016451	1	0.06	1	1
terpenoid metabolism	5	No genes	0	0	ENSRNOG00000016690 ENSRNOG00000016122	2	0.11	1	1
regulation of cell volume	5	No genes	0	0	ENSRNOG00000012788	1	0.06	1	1
acute-phase response	5	ENSRNOG00000014288	1	0.61	ENSRNOG00000028896 ENSRNOG00000011375 ENSRNOG00000007886 ENSRNOG00000005599 ENSRNOG00000010278 ENSRNOG00000000053 ENSRNOG00000006360 ENSRNOG00000006579 ENSRNOG00000032669 ENSRNOG00000006151	10	0.57	1	1
cartilage development	5	No genes	0	0	ENSRNOG00000013717 ENSRNOG00000005695 ENSRNOG00000002381	3	0.17	1	1
entry into other organism during symbiotic interaction	5	No genes	0	0	ENSRNOG00000020451	1	0.06	1	1
response to cold	5	No genes	0	0	ENSRNOG00000015999	1	0.06	1	1
negative regulation of metabolism	5	ENSRNOG00000012410 ENSRNOG00000020102	2	1.23	ENSRNOG00000015396 ENSRNOG00000012799 ENSRNOG00000013300 ENSRNOG00000001183 ENSRNOG00000018646 ENSRNOG00000001789 ENSRNOG00000005389 ENSRNOG00000005480 ENSRNOG00000002833 ENSRNOG00000003779 ENSRNOG00000031043 ENSRNOG00000018020 ENSRNOG00000014230 ENSRNOG00000005133 ENSRNOG00000011841 ENSRNOG00000006059 ENSRNOG00000012582 ENSRNOG00000016299 ENSRNOG00000012959 ENSRNOG00000020097 ENSRNOG00000015182 …	22	1.26	1	1
positive regulation of cell growth	5	No genes	0	0	ENSRNOG00000028629 ENSRNOG00000018646 ENSRNOG00000013963	3	0.17	1	1
blood vessel development	5	No genes	0	0	ENSRNOG00000021403 ENSRNOG00000004284 ENSRNOG00000013867 ENSRNOG00000009848 ENSRNOG00000002922 ENSRNOG00000020573 ENSRNOG00000015365 ENSRNOG00000019598	8	0.46	1	1
blood vessel morphogenesis	5	No genes	0	0	ENSRNOG00000021403 ENSRNOG00000004284 ENSRNOG00000013867 ENSRNOG00000009848 ENSRNOG00000002922 ENSRNOG00000020573 ENSRNOG00000015365 ENSRNOG00000019598	8	0.46	1	1
maintenance of protein localization	5	No genes	0	0	ENSRNOG00000031043	1	0.06	1	1
embryonic development (sensu Vertebrata)	5	No genes	0	0	ENSRNOG00000014667	1	0.06	1	1
lymphocyte proliferation	5	No genes	0	0	ENSRNOG00000009848 ENSRNOG00000020451	2	0.11	1	1
regulation of biosynthesis	5	ENSRNOG00000007219	1	0.61	ENSRNOG00000005849 ENSRNOG00000012799 ENSRNOG00000018646 ENSRNOG00000010218 ENSRNOG00000005389 ENSRNOG00000013183 ENSRNOG00000018020 ENSRNOG00000005301 ENSRNOG00000006069 ENSRNOG00000001707 ENSRNOG00000021270 ENSRNOG00000012582 ENSRNOG00000009432 ENSRNOG00000020097 ENSRNOG00000015182	15	0.86	1	1
sulfur metabolism	5	No genes	0	0	ENSRNOG00000006302 ENSRNOG00000011311 ENSRNOG00000014915 ENSRNOG00000017777 ENSRNOG00000013409 ENSRNOG00000005602 ENSRNOG00000016349 ENSRNOG00000000158	8	0.46	1	1
striated muscle development	5	No genes	0	0	ENSRNOG00000004284 ENSRNOG00000012659 ENSRNOG00000003772	3	0.17	1	1
regulation of neurotransmitter secretion	5	No genes	0	0	ENSRNOG00000008628 ENSRNOG00000018892	2	0.11	1	1
detection of external stimulus	5	No genes	0	0	ENSRNOG00000016451 ENSRNOG00000018430 ENSRNOG00000033119 ENSRNOG00000006874	4	0.23	1	1
striated muscle contraction	5	No genes	0	0	ENSRNOG00000031497 ENSRNOG00000032785	2	0.11	1	1
regulation of JAK-STAT cascade	5	No genes	0	0	ENSRNOG00000005389 ENSRNOG00000015182	2	0.11	1	1
M phase	5	ENSRNOG00000001436	1	0.61	ENSRNOG00000018635 ENSRNOG00000020213 ENSRNOG00000014173 ENSRNOG00000007399 ENSRNOG00000021248 ENSRNOG00000011798 ENSRNOG00000013461 ENSRNOG00000003999 ENSRNOG00000002755 ENSRNOG00000003256 ENSRNOG00000018510 ENSRNOG00000003678	12	0.69	1	1
fluid transport	5	No genes	0	0	ENSRNOG00000015949	1	0.06	1	1
hormone-mediated signaling	5	No genes	0	0	ENSRNOG00000011824	1	0.06	1	1
regulation of glial cell differentiation	5	No genes	0	0	ENSRNOG00000019716	1	0.06	1	1
spermatid development	5	No genes	0	0	ENSRNOG00000004284 ENSRNOG00000014160 ENSRNOG00000017611	3	0.17	1	1
negative regulation of organismal physiological process	5	No genes	0	0	ENSRNOG00000008336 ENSRNOG00000006889 ENSRNOG00000020097	3	0.17	1	1
ovarian follicle development	5	No genes	0	0	ENSRNOG00000020097	1	0.06	1	1
regulation of JNK cascade	5	No genes	0	0	ENSRNOG00000006889	1	0.06	1	1
homophilic cell adhesion	5	No genes	0	0	ENSRNOG00000034005 ENSRNOG00000015602 ENSRNOG00000014751 ENSRNOG00000019799 ENSRNOG00000029598 ENSRNOG00000027232	6	0.34	1	1
neurogenesis	5	ENSRNOG00000001436	1	0.61	ENSRNOG00000004791 ENSRNOG00000004067 ENSRNOG00000004964 ENSRNOG00000007079 ENSRNOG00000019716 ENSRNOG00000020205 ENSRNOG00000001416 ENSRNOG00000012786 ENSRNOG00000024923 ENSRNOG00000010475 ENSRNOG00000018020 ENSRNOG00000018454 ENSRNOG00000009625 ENSRNOG00000029598 ENSRNOG00000005133 ENSRNOG00000009345 ENSRNOG00000011857 ENSRNOG00000006075 ENSRNOG00000014187 ENSRNOG00000034177 ENSRNOG00000003866	21	1.21	1	1
establishment and/or maintenance of cell polarity	5	No genes	0	0	ENSRNOG00000021184 ENSRNOG00000002833 ENSRNOG00000013536 ENSRNOG00000020423	4	0.23	1	1
response to organic substance	5	No genes	0	0	ENSRNOG00000005389 ENSRNOG00000006989 ENSRNOG00000007235 ENSRNOG00000013536 ENSRNOG00000014447 ENSRNOG00000015182	6	0.34	1	1
negative regulation of cell differentiation	5	No genes	0	0	ENSRNOG00000008336 ENSRNOG00000020097	2	0.11	1	1
lipid catabolism	5	ENSRNOG00000020481	1	0.61	ENSRNOG00000010406 ENSRNOG00000017908 ENSRNOG00000013004 ENSRNOG00000033119 ENSRNOG00000012295 ENSRNOG00000002896 ENSRNOG00000017725 ENSRNOG00000000510 ENSRNOG00000016647 ENSRNOG00000001153 ENSRNOG00000006059 ENSRNOG00000028156 ENSRNOG00000016340 ENSRNOG00000018032 ENSRNOG00000004810 ENSRNOG00000012181 ENSRNOG00000019077	17	0.98	1	1
one-carbon compound metabolism	5	No genes	0	0	ENSRNOG00000009629 ENSRNOG00000029330 ENSRNOG00000017777 ENSRNOG00000013520 ENSRNOG00000006030 ENSRNOG00000005602 ENSRNOG00000010079	7	0.4	1	1
cell projection organization and biogenesis	5	No genes	0	0	ENSRNOG00000015227	1	0.06	1	1
establishment of protein localization	5	ENSRNOG00000015420 ENSRNOG00000012630 ENSRNOG00000012180 ENSRNOG00000020466 ENSRNOG00000003402 ENSRNOG00000006130 ENSRNOG00000033345 ENSRNOG00000032707 ENSRNOG00000022256 ENSRNOG00000014621 ENSRNOG00000008001	11	6.75	ENSRNOG00000018654 ENSRNOG00000004807 ENSRNOG00000006541 ENSRNOG00000016486 ENSRNOG00000023738 ENSRNOG00000002247 ENSRNOG00000017506 ENSRNOG00000000455 ENSRNOG00000021403 ENSRNOG00000018009 ENSRNOG00000033643 ENSRNOG00000001053 ENSRNOG00000004791 ENSRNOG00000028366 ENSRNOG00000030683 ENSRNOG00000019425 ENSRNOG00000008786 ENSRNOG00000012693 ENSRNOG00000012623 ENSRNOG00000019433 ENSRNOG00000012000 …	123	7.06	1	1
gas transport	5	No genes	0	0	ENSRNOG00000031230 ENSRNOG00000033465 ENSRNOG00000025510 ENSRNOG00000029719	4	0.23	1	1
aldehyde metabolism	5	No genes	0	0	ENSRNOG00000015020	1	0.06	1	1
gastric acid secretion	5	No genes	0	0	ENSRNOG00000017712	1	0.06	1	1
photoreceptor cell development	5	No genes	0	0	ENSRNOG00000009110	1	0.06	1	1
myoblast differentiation	5	No genes	0	0	ENSRNOG00000004284 ENSRNOG00000003772	2	0.11	1	1
regulation of lymphocyte differentiation	5	No genes	0	0	ENSRNOG00000020097	1	0.06	1	1
centrosome cycle	5	No genes	0	0	ENSRNOG00000004616	1	0.06	1	1
detection of abiotic stimulus	5	No genes	0	0	ENSRNOG00000018430 ENSRNOG00000033119 ENSRNOG00000006874	3	0.17	1	1
nitrogen compound catabolism	5	ENSRNOG00000000007	1	0.61	ENSRNOG00000016348 ENSRNOG00000013595 ENSRNOG00000017777 ENSRNOG00000020607 ENSRNOG00000013223 ENSRNOG00000013304 ENSRNOG00000009250 ENSRNOG00000006727 ENSRNOG00000030163 ENSRNOG00000004502	10	0.57	1	1
eye morphogenesis	5	No genes	0	0	ENSRNOG00000009110	1	0.06	1	1
regulation of caspase activity	5	No genes	0	0	ENSRNOG00000013736 ENSRNOG00000010756 ENSRNOG00000015365 ENSRNOG00000020876	4	0.23	1	1
regulation of hormone secretion	5	No genes	0	0	ENSRNOG00000018009 ENSRNOG00000000503 ENSRNOG00000013963 ENSRNOG00000020097 ENSRNOG00000007542	5	0.29	1	1
regulation of myoblast differentiation	5	No genes	0	0	ENSRNOG00000004284	1	0.06	1	1
DNA damage response, signal transduction	5	No genes	0	0	ENSRNOG00000014117	1	0.06	1	1
cell aging	5	No genes	0	0	ENSRNOG00000010756 ENSRNOG00000004616	2	0.11	1	1
regulation of adenylate cyclase activity	5	No genes	0	0	ENSRNOG00000004317	1	0.06	1	1
muscle fiber development	5	No genes	0	0	ENSRNOG00000004284 ENSRNOG00000003772	2	0.11	1	1
vitamin transport	5	No genes	0	0	ENSRNOG00000004280 ENSRNOG00000006556	2	0.11	1	1
response to drug	5	No genes	0	0	ENSRNOG00000011439 ENSRNOG00000015502 ENSRNOG00000026772 ENSRNOG00000016533	4	0.23	1	1
response to hexose stimulus	5	No genes	0	0	ENSRNOG00000006989 ENSRNOG00000013536 ENSRNOG00000014447	3	0.17	1	1
fertilization (sensu Metazoa)	5	No genes	0	0	ENSRNOG00000017611	1	0.06	1	1
regulation of calcium-mediated signaling	5	No genes	0	0	ENSRNOG00000028896	1	0.06	1	1
negative regulation of cell growth	5	No genes	0	0	ENSRNOG00000004284 ENSRNOG00000005389 ENSRNOG00000010756 ENSRNOG00000018020 ENSRNOG00000010178 ENSRNOG00000015182	6	0.34	1	1
cell ion homeostasis	5	ENSRNOG00000018804	1	0.61	ENSRNOG00000005048 ENSRNOG00000002265 ENSRNOG00000015860 ENSRNOG00000010682 ENSRNOG00000011913 ENSRNOG00000020843 ENSRNOG00000033238 ENSRNOG00000030625 ENSRNOG00000022619 ENSRNOG00000002559 ENSRNOG00000029082 ENSRNOG00000026651 ENSRNOG00000034150 ENSRNOG00000031506 ENSRNOG00000015075 ENSRNOG00000011815	16	0.92	1	1
ossification	5	No genes	0	0	ENSRNOG00000002265 ENSRNOG00000013717 ENSRNOG00000005695 ENSRNOG00000018082 ENSRNOG00000031043 ENSRNOG00000002381 ENSRNOG00000015075	7	0.4	1	1
cofactor transport	5	No genes	0	0	ENSRNOG00000018857	1	0.06	1	1
sister chromatid cohesion	5	No genes	0	0	ENSRNOG00000014173	1	0.06	1	1
regulation of cell size	5	ENSRNOG00000018835	1	0.61	ENSRNOG00000016486 ENSRNOG00000018233 ENSRNOG00000028629 ENSRNOG00000010977 ENSRNOG00000018646 ENSRNOG00000004284 ENSRNOG00000001528 ENSRNOG00000005389 ENSRNOG00000023226 ENSRNOG00000013195 ENSRNOG00000010756 ENSRNOG00000002389 ENSRNOG00000018020 ENSRNOG00000008965 ENSRNOG00000005276 ENSRNOG00000013963 ENSRNOG00000010178 ENSRNOG00000015182	18	1.03	1	1
transmission of nerve impulse	5	ENSRNOG00000001436 ENSRNOG00000019465 ENSRNOG00000000007	3	1.84	ENSRNOG00000007374 ENSRNOG00000016385 ENSRNOG00000019615 ENSRNOG00000008628 ENSRNOG00000017506 ENSRNOG00000004327 ENSRNOG00000007456 ENSRNOG00000001889 ENSRNOG00000018200 ENSRNOG00000002636 ENSRNOG00000017333 ENSRNOG00000019716 ENSRNOG00000008017 ENSRNOG00000005018 ENSRNOG00000018892 ENSRNOG00000020310 ENSRNOG00000009683 ENSRNOG00000014231 ENSRNOG00000019302 ENSRNOG00000023538 ENSRNOG00000029165 …	38	2.18	1	1
detection of biotic stimulus	5	No genes	0	0	ENSRNOG00000016451	1	0.06	1	1
regulation of axonogenesis	5	No genes	0	0	ENSRNOG00000004067 ENSRNOG00000018454 ENSRNOG00000009625 ENSRNOG00000029598	4	0.23	1	1
gonad development	5	No genes	0	0	ENSRNOG00000019377 ENSRNOG00000020097	2	0.11	1	1
metanephros development	5	No genes	0	0	ENSRNOG00000029598	1	0.06	1	1
interaction with host	5	No genes	0	0	ENSRNOG00000020451	1	0.06	1	1
regulation of cell organization and biogenesis	5	No genes	0	0	ENSRNOG00000015396 ENSRNOG00000031043 ENSRNOG00000014230 ENSRNOG00000005133 ENSRNOG00000011841	5	0.29	1	1
positive regulation of hormone secretion	5	No genes	0	0	ENSRNOG00000018009 ENSRNOG00000020097	2	0.11	1	1
ear morphogenesis	5	No genes	0	0	ENSRNOG00000014667	1	0.06	1	1
gliogenesis	5	No genes	0	0	ENSRNOG00000019716 ENSRNOG00000002244	2	0.11	1	1
memory	5	No genes	0	0	ENSRNOG00000013147	1	0.06	1	1
regulation of membrane potential	5	No genes	0	0	ENSRNOG00000009872	1	0.06	1	1
heart development	5	No genes	0	0	ENSRNOG00000016419 ENSRNOG00000010153	2	0.11	1	1
circadian behavior	5	No genes	0	0	ENSRNOG00000009848 ENSRNOG00000010278 ENSRNOG00000015550	3	0.17	1	1
carbohydrate transport	5	No genes	0	0	ENSRNOG00000007284 ENSRNOG00000012799 ENSRNOG00000008376 ENSRNOG00000008908 ENSRNOG00000011875	5	0.29	1	1
eye photoreceptor cell differentiation	5	No genes	0	0	ENSRNOG00000009110	1	0.06	1	1
lactation	5	No genes	0	0	ENSRNOG00000014318 ENSRNOG00000020956	2	0.11	1	1
cell glucose homeostasis	5	No genes	0	0	ENSRNOG00000014447 ENSRNOG00000009628	2	0.11	1	1
antigen presentation	6	ENSRNOG00000031607 ENSRNOG00000017123 ENSRNOG00000000468 ENSRNOG00000029386 ENSRNOG00000000763 ENSRNOG00000000723 ENSRNOG00000031090 ENSRNOG00000000451 ENSRNOG00000030712 ENSRNOG00000030251	10	6.54	ENSRNOG00000016451 ENSRNOG00000021604 ENSRNOG00000026762 ENSRNOG00000032844 ENSRNOG00000032708 ENSRNOG00000016967 ENSRNOG00000000460 ENSRNOG00000000457 ENSRNOG00000000777 ENSRNOG00000020583 ENSRNOG00000029579 ENSRNOG00000033215 ENSRNOG00000000795 ENSRNOG00000027144	14	0.87	1.21086e-05	0.00373954
cellular protein metabolism	6	ENSRNOG00000014018 ENSRNOG00000000048 ENSRNOG00000030346 ENSRNOG00000000435 ENSRNOG00000007214 ENSRNOG00000016580 ENSRNOG00000008533 ENSRNOG00000005438 ENSRNOG00000004426 ENSRNOG00000015991 ENSRNOG00000018735 ENSRNOG00000006683 ENSRNOG00000003743 ENSRNOG00000000519 ENSRNOG00000016346 ENSRNOG00000011278 ENSRNOG00000010407 ENSRNOG00000032087 ENSRNOG00000014294 ENSRNOG00000019891 ENSRNOG00000000902 …	37	24.18	ENSRNOG00000031244 ENSRNOG00000014054 ENSRNOG00000034246 ENSRNOG00000028939 ENSRNOG00000006532 ENSRNOG00000018305 ENSRNOG00000012975 ENSRNOG00000010284 ENSRNOG00000018067 ENSRNOG00000011771 ENSRNOG00000014684 ENSRNOG00000002361 ENSRNOG00000015396 ENSRNOG00000008140 ENSRNOG00000009723 ENSRNOG00000008994 ENSRNOG00000021035 ENSRNOG00000033402 ENSRNOG00000033803 ENSRNOG00000028733 ENSRNOG00000009705 …	614	38.07	0.000594831	0.0898136
protein biosynthesis	6	ENSRNOG00000014018 ENSRNOG00000030346 ENSRNOG00000016580 ENSRNOG00000008533 ENSRNOG00000004426 ENSRNOG00000003743 ENSRNOG00000010407 ENSRNOG00000032087 ENSRNOG00000017932 ENSRNOG00000032542	10	6.54	ENSRNOG00000031244 ENSRNOG00000034246 ENSRNOG00000028939 ENSRNOG00000018305 ENSRNOG00000010284 ENSRNOG00000008140 ENSRNOG00000021035 ENSRNOG00000033402 ENSRNOG00000033803 ENSRNOG00000018604 ENSRNOG00000019106 ENSRNOG00000018375 ENSRNOG00000025936 ENSRNOG00000034237 ENSRNOG00000033996 ENSRNOG00000024603 ENSRNOG00000006186 ENSRNOG00000033207 ENSRNOG00000002989 ENSRNOG00000029056 ENSRNOG00000005849 …	255	15.81	0.00126972	0.134963
inflammatory response	6	ENSRNOG00000011023 ENSRNOG00000006589 ENSRNOG00000005425 ENSRNOG00000002792 ENSRNOG00000018735 ENSRNOG00000002843 ENSRNOG00000022256	7	4.58	ENSRNOG00000034157 ENSRNOG00000004488 ENSRNOG00000028896 ENSRNOG00000001239 ENSRNOG00000013604 ENSRNOG00000000901 ENSRNOG00000010906 ENSRNOG00000034185 ENSRNOG00000017819 ENSRNOG00000006360 ENSRNOG00000006579 ENSRNOG00000006151 ENSRNOG00000007159 ENSRNOG00000015992 ENSRNOG00000025074	15	0.93	0.00178744	0.156128
macromolecule biosynthesis	6	ENSRNOG00000014018 ENSRNOG00000030346 ENSRNOG00000016580 ENSRNOG00000008533 ENSRNOG00000004426 ENSRNOG00000003743 ENSRNOG00000010407 ENSRNOG00000032087 ENSRNOG00000015290 ENSRNOG00000017932 ENSRNOG00000032542	11	7.19	ENSRNOG00000031244 ENSRNOG00000034246 ENSRNOG00000028939 ENSRNOG00000018305 ENSRNOG00000010284 ENSRNOG00000008140 ENSRNOG00000021035 ENSRNOG00000033402 ENSRNOG00000033803 ENSRNOG00000018604 ENSRNOG00000019106 ENSRNOG00000018375 ENSRNOG00000016348 ENSRNOG00000025936 ENSRNOG00000034237 ENSRNOG00000033996 ENSRNOG00000024603 ENSRNOG00000006186 ENSRNOG00000033207 ENSRNOG00000002989 ENSRNOG00000029056 …	262	16.24	0.00216768	0.161846
regulation of nucleobase, nucleoside, nucleotide and nucleic acid metabolism	6	ENSRNOG00000005600 ENSRNOG00000009329 ENSRNOG00000008144 ENSRNOG00000004500 ENSRNOG00000007237 ENSRNOG00000015509 ENSRNOG00000003581 ENSRNOG00000019048 ENSRNOG00000008049 ENSRNOG00000014256 ENSRNOG00000003189 ENSRNOG00000012410 ENSRNOG00000026293 ENSRNOG00000025164 ENSRNOG00000002812 ENSRNOG00000020102 ENSRNOG00000009972 ENSRNOG00000020254 ENSRNOG00000005639 ENSRNOG00000030351 ENSRNOG00000008292 …	29	18.95	ENSRNOG00000017960 ENSRNOG00000009248 ENSRNOG00000019422 ENSRNOG00000019673 ENSRNOG00000004269 ENSRNOG00000013017 ENSRNOG00000010557 ENSRNOG00000002983 ENSRNOG00000017843 ENSRNOG00000004711 ENSRNOG00000031174 ENSRNOG00000003463 ENSRNOG00000011135 ENSRNOG00000019075 ENSRNOG00000016885 ENSRNOG00000025023 ENSRNOG00000013167 ENSRNOG00000004255 ENSRNOG00000018140 ENSRNOG00000020109 ENSRNOG00000001971 …	172	10.66	0.00467838	0.262698
transcription	6	ENSRNOG00000005600 ENSRNOG00000009329 ENSRNOG00000008144 ENSRNOG00000004500 ENSRNOG00000007237 ENSRNOG00000015509 ENSRNOG00000003581 ENSRNOG00000019048 ENSRNOG00000008049 ENSRNOG00000014256 ENSRNOG00000003189 ENSRNOG00000012410 ENSRNOG00000026293 ENSRNOG00000025164 ENSRNOG00000002812 ENSRNOG00000020102 ENSRNOG00000009972 ENSRNOG00000020254 ENSRNOG00000005639 ENSRNOG00000030351 ENSRNOG00000008292 …	29	18.95	ENSRNOG00000017960 ENSRNOG00000009248 ENSRNOG00000019422 ENSRNOG00000028834 ENSRNOG00000019673 ENSRNOG00000004269 ENSRNOG00000013017 ENSRNOG00000010557 ENSRNOG00000002983 ENSRNOG00000017843 ENSRNOG00000004711 ENSRNOG00000031174 ENSRNOG00000003463 ENSRNOG00000011135 ENSRNOG00000019075 ENSRNOG00000016885 ENSRNOG00000025023 ENSRNOG00000013167 ENSRNOG00000004255 ENSRNOG00000018140 ENSRNOG00000020109 …	178	11.04	0.00558223	0.304231
intracellular receptor-mediated signaling pathway	6	ENSRNOG00000005639 ENSRNOG00000009980	2	1.31	No genes	0	0	0.00746104	0.338336
regulation of cell migration	6	ENSRNOG00000013927 ENSRNOG00000022256	2	1.31	No genes	0	0	0.00746104	0.338336
vasoconstriction	6	ENSRNOG00000018445 ENSRNOG00000021229	2	1.31	No genes	0	0	0.00746104	0.338336
positive regulation of cell proliferation	6	ENSRNOG00000007237 ENSRNOG00000002525 ENSRNOG00000022256	3	1.96	ENSRNOG00000009848 ENSRNOG00000020451 ENSRNOG00000007027	3	0.19	0.0104897	0.44176
negative regulation of programmed cell death	6	ENSRNOG00000001436 ENSRNOG00000018735 ENSRNOG00000007946 ENSRNOG00000018835	4	2.61	ENSRNOG00000028629 ENSRNOG00000012799 ENSRNOG00000001237 ENSRNOG00000007503 ENSRNOG00000002791 ENSRNOG00000009110 ENSRNOG00000016911 ENSRNOG00000019228 ENSRNOG00000004006	9	0.56	0.0208293	0.583613
superoxide metabolism	6	ENSRNOG00000011023 ENSRNOG00000019048	2	1.31	ENSRNOG00000002115	1	0.06	0.0211058	0.583613
nitric oxide biosynthesis	6	ENSRNOG00000011023 ENSRNOG00000007219	2	1.31	ENSRNOG00000009348	1	0.06	0.0211058	0.583613
protein secretion	6	ENSRNOG00000032707 ENSRNOG00000022256	2	1.31	ENSRNOG00000013743	1	0.06	0.0211058	0.583613
immune cell migration	6	ENSRNOG00000002792 ENSRNOG00000020679	2	1.31	ENSRNOG00000006774	1	0.06	0.0211058	0.583613
nucleoside salvage	6	ENSRNOG00000012325 ENSRNOG00000031367	2	1.31	ENSRNOG00000014405	1	0.06	0.0211058	0.583613
defense response to bacteria	6	ENSRNOG00000011023 ENSRNOG00000012852	2	1.31	ENSRNOG00000013768	1	0.06	0.0211058	0.583613
purine salvage	6	ENSRNOG00000012325 ENSRNOG00000031367	2	1.31	ENSRNOG00000014405	1	0.06	0.0211058	0.583613
negative regulation of cell proliferation	6	ENSRNOG00000002525 ENSRNOG00000009980 ENSRNOG00000018835	3	1.96	ENSRNOG00000001555 ENSRNOG00000004284 ENSRNOG00000011375 ENSRNOG00000022619 ENSRNOG00000004616	5	0.31	0.0257939	0.677661
membrane fusion	6	ENSRNOG00000015420 ENSRNOG00000019465	2	1.31	ENSRNOG00000002301 ENSRNOG00000008604	2	0.12	0.0398199	0.893422
cellular lipid metabolism	6	ENSRNOG00000016552 ENSRNOG00000012966 ENSRNOG00000032908 ENSRNOG00000005425 ENSRNOG00000009845 ENSRNOG00000018735 ENSRNOG00000009552 ENSRNOG00000009946 ENSRNOG00000030287 ENSRNOG00000002525 ENSRNOG00000009980 ENSRNOG00000015290 ENSRNOG00000014254	13	8.5	ENSRNOG00000010284 ENSRNOG00000034157 ENSRNOG00000018114 ENSRNOG00000006779 ENSRNOG00000001142 ENSRNOG00000003463 ENSRNOG00000009425 ENSRNOG00000010633 ENSRNOG00000001267 ENSRNOG00000020395 ENSRNOG00000016403 ENSRNOG00000012799 ENSRNOG00000014365 ENSRNOG00000005389 ENSRNOG00000010438 ENSRNOG00000013004 ENSRNOG00000031479 ENSRNOG00000013279 ENSRNOG00000005861 ENSRNOG00000011019 ENSRNOG00000014813 …	77	4.77	0.0535971	0.893422
peptide catabolism	6	ENSRNOG00000016833	1	0.65	No genes	0	0	0.0866365	0.893422
vesicle fusion	6	ENSRNOG00000019465	1	0.65	No genes	0	0	0.0866365	0.893422
positive regulation of cell motility	6	ENSRNOG00000022256	1	0.65	No genes	0	0	0.0866365	0.893422
thyroid hormone metabolism	6	ENSRNOG00000016275	1	0.65	No genes	0	0	0.0866365	0.893422
embryonic limb morphogenesis	6	ENSRNOG00000013927	1	0.65	No genes	0	0	0.0866365	0.893422
regulation of macrophage activation	6	ENSRNOG00000018735	1	0.65	No genes	0	0	0.0866365	0.893422
immune cell chemotaxis	6	ENSRNOG00000002792	1	0.65	No genes	0	0	0.0866365	0.893422
regulation of nitric oxide biosynthesis	6	ENSRNOG00000007219	1	0.65	No genes	0	0	0.0866365	0.893422
antibacterial humoral response	6	ENSRNOG00000012852	1	0.65	No genes	0	0	0.0866365	0.893422
sensory perception of mechanical stimulus	6	ENSRNOG00000013927	1	0.65	No genes	0	0	0.0866365	0.893422
macrophage activation	6	ENSRNOG00000018735	1	0.65	No genes	0	0	0.0866365	0.893422
positive regulation of I-kappaB kinase/NF-kappaB cascade	6	ENSRNOG00000012630	1	0.65	No genes	0	0	0.0866365	0.893422
second-messenger-mediated signaling	6	ENSRNOG00000011023 ENSRNOG00000018834 ENSRNOG00000002390 ENSRNOG00000009980	4	2.61	ENSRNOG00000028896 ENSRNOG00000022943 ENSRNOG00000009094 ENSRNOG00000015860 ENSRNOG00000019587 ENSRNOG00000005389 ENSRNOG00000004900 ENSRNOG00000001309 ENSRNOG00000017737 ENSRNOG00000006059 ENSRNOG00000013147 ENSRNOG00000014447 ENSRNOG00000004317 ENSRNOG00000015182 ENSRNOG00000027030 ENSRNOG00000018191	16	0.99	0.0879626	0.895575
protein catabolism	6	No genes	0	0	ENSRNOG00000025496 ENSRNOG00000018994 ENSRNOG00000002343 ENSRNOG00000003951 ENSRNOG00000010507 ENSRNOG00000013386 ENSRNOG00000020979 ENSRNOG00000033411 ENSRNOG00000000456 ENSRNOG00000012086 ENSRNOG00000012938 ENSRNOG00000011414 ENSRNOG00000017714 ENSRNOG00000000459 ENSRNOG00000008478 ENSRNOG00000011745 ENSRNOG00000007851 ENSRNOG00000009409 ENSRNOG00000011827 ENSRNOG00000009110 ENSRNOG00000010038 …	33	2.05	0.108552	1
biopolymer catabolism	6	No genes	0	0	ENSRNOG00000025496 ENSRNOG00000018994 ENSRNOG00000002343 ENSRNOG00000003951 ENSRNOG00000010507 ENSRNOG00000013386 ENSRNOG00000020979 ENSRNOG00000033411 ENSRNOG00000000456 ENSRNOG00000012086 ENSRNOG00000012938 ENSRNOG00000011414 ENSRNOG00000017714 ENSRNOG00000000459 ENSRNOG00000008478 ENSRNOG00000011745 ENSRNOG00000007851 ENSRNOG00000015573 ENSRNOG00000009409 ENSRNOG00000011827 ENSRNOG00000009110 …	34	2.11	0.112057	1
organic acid biosynthesis	6	ENSRNOG00000018735 ENSRNOG00000002525 ENSRNOG00000015290	3	1.96	ENSRNOG00000001142 ENSRNOG00000016403 ENSRNOG00000012799 ENSRNOG00000013279 ENSRNOG00000014813 ENSRNOG00000006583 ENSRNOG00000018129 ENSRNOG00000015550 ENSRNOG00000014718 ENSRNOG00000013552 ENSRNOG00000004494	11	0.68	0.114397	1
fatty acid biosynthesis	6	ENSRNOG00000018735 ENSRNOG00000002525 ENSRNOG00000015290	3	1.96	ENSRNOG00000001142 ENSRNOG00000016403 ENSRNOG00000012799 ENSRNOG00000013279 ENSRNOG00000014813 ENSRNOG00000006583 ENSRNOG00000018129 ENSRNOG00000015550 ENSRNOG00000014718 ENSRNOG00000013552 ENSRNOG00000004494	11	0.68	0.114397	1
humoral immune response	6	ENSRNOG00000011796 ENSRNOG00000012852	2	1.31	ENSRNOG00000000513 ENSRNOG00000004062 ENSRNOG00000013736 ENSRNOG00000020583 ENSRNOG00000011971	5	0.31	0.117308	1
amino acid transport	6	ENSRNOG00000009552 ENSRNOG00000004133	2	1.31	ENSRNOG00000011016 ENSRNOG00000018824 ENSRNOG00000007006 ENSRNOG00000000924 ENSRNOG00000024039	5	0.31	0.117308	1
immune cell activation	6	ENSRNOG00000013927 ENSRNOG00000018735	2	1.31	ENSRNOG00000007129 ENSRNOG00000016451 ENSRNOG00000009848 ENSRNOG00000004737 ENSRNOG00000020451 ENSRNOG00000020097	6	0.37	0.147813	1
Notch signaling pathway	6	ENSRNOG00000013927 ENSRNOG00000018835	2	1.31	ENSRNOG00000006997 ENSRNOG00000014667 ENSRNOG00000007503 ENSRNOG00000002879 ENSRNOG00000019322 ENSRNOG00000009110	6	0.37	0.147813	1
chemotaxis	6	ENSRNOG00000002792 ENSRNOG00000022256	2	1.31	ENSRNOG00000016326 ENSRNOG00000000513 ENSRNOG00000029614 ENSRNOG00000010906 ENSRNOG00000007159 ENSRNOG00000015992	6	0.37	0.147813	1
nucleoside metabolism	6	ENSRNOG00000012325 ENSRNOG00000031367	2	1.31	ENSRNOG00000013300 ENSRNOG00000014405 ENSRNOG00000002724 ENSRNOG00000002128 ENSRNOG00000007221 ENSRNOG00000010083	6	0.37	0.147813	1
S phase	6	ENSRNOG00000007237	1	0.65	ENSRNOG00000018020	1	0.06	0.165812	1
regulation of progression through mitotic cell cycle	6	ENSRNOG00000007237	1	0.65	ENSRNOG00000018020	1	0.06	0.165812	1
auditory receptor cell differentiation	6	ENSRNOG00000013927	1	0.65	ENSRNOG00000014667	1	0.06	0.165812	1
nucleotide catabolism	6	ENSRNOG00000017496	1	0.65	ENSRNOG00000018262	1	0.06	0.165812	1
positive regulation of biosynthesis	6	ENSRNOG00000007219	1	0.65	ENSRNOG00000012799	1	0.06	0.165812	1
gene silencing	6	ENSRNOG00000020102	1	0.65	ENSRNOG00000017611	1	0.06	0.165812	1
regulation of protein transport	6	ENSRNOG00000012630	1	0.65	ENSRNOG00000018704	1	0.06	0.165812	1
cellular macromolecule catabolism	6	ENSRNOG00000025383 ENSRNOG00000015290	2	1.31	ENSRNOG00000001214 ENSRNOG00000025496 ENSRNOG00000001440 ENSRNOG00000031310 ENSRNOG00000002343 ENSRNOG00000030869 ENSRNOG00000008103 ENSRNOG00000033283 ENSRNOG00000023647 ENSRNOG00000010507 ENSRNOG00000013386 ENSRNOG00000020979 ENSRNOG00000008063 ENSRNOG00000033411 ENSRNOG00000017163 ENSRNOG00000000456 ENSRNOG00000012086 ENSRNOG00000033669 ENSRNOG00000012938 ENSRNOG00000026991 ENSRNOG00000006807 …	61	3.78	0.166285	1
intracellular protein transport	6	ENSRNOG00000012630 ENSRNOG00000003402 ENSRNOG00000006130 ENSRNOG00000014621	4	2.61	ENSRNOG00000018654 ENSRNOG00000004807 ENSRNOG00000016486 ENSRNOG00000023738 ENSRNOG00000002247 ENSRNOG00000017506 ENSRNOG00000018009 ENSRNOG00000001053 ENSRNOG00000004791 ENSRNOG00000028366 ENSRNOG00000030683 ENSRNOG00000008786 ENSRNOG00000012693 ENSRNOG00000012623 ENSRNOG00000012000 ENSRNOG00000013992 ENSRNOG00000002301 ENSRNOG00000006839 ENSRNOG00000018847 ENSRNOG00000003506 ENSRNOG00000007040 …	85	5.27	0.177859	1
regulation of apoptosis	6	ENSRNOG00000001436 ENSRNOG00000018735 ENSRNOG00000007946 ENSRNOG00000016346 ENSRNOG00000018214 ENSRNOG00000018835 ENSRNOG00000013412	7	4.58	ENSRNOG00000015588 ENSRNOG00000028629 ENSRNOG00000012799 ENSRNOG00000004284 ENSRNOG00000005389 ENSRNOG00000001237 ENSRNOG00000006997 ENSRNOG00000002833 ENSRNOG00000003779 ENSRNOG00000001201 ENSRNOG00000009848 ENSRNOG00000018503 ENSRNOG00000013736 ENSRNOG00000004303 ENSRNOG00000017243 ENSRNOG00000010756 ENSRNOG00000016707 ENSRNOG00000015365 ENSRNOG00000015732 ENSRNOG00000007503 ENSRNOG00000007372 …	43	2.67	0.194981	1
regulation of programmed cell death	6	ENSRNOG00000001436 ENSRNOG00000018735 ENSRNOG00000007946 ENSRNOG00000016346 ENSRNOG00000018214 ENSRNOG00000018835 ENSRNOG00000013412	7	4.58	ENSRNOG00000015588 ENSRNOG00000028629 ENSRNOG00000012799 ENSRNOG00000004284 ENSRNOG00000005389 ENSRNOG00000001237 ENSRNOG00000006997 ENSRNOG00000002833 ENSRNOG00000003779 ENSRNOG00000001201 ENSRNOG00000009848 ENSRNOG00000018503 ENSRNOG00000013736 ENSRNOG00000004303 ENSRNOG00000017243 ENSRNOG00000010756 ENSRNOG00000016707 ENSRNOG00000015365 ENSRNOG00000015732 ENSRNOG00000007503 ENSRNOG00000007372 …	43	2.67	0.194981	1
phosphate metabolism	6	ENSRNOG00000000048 ENSRNOG00000015991 ENSRNOG00000000519 ENSRNOG00000016346 ENSRNOG00000011278 ENSRNOG00000014294 ENSRNOG00000004148 ENSRNOG00000009980 ENSRNOG00000004846 ENSRNOG00000013177	10	6.54	ENSRNOG00000011771 ENSRNOG00000014684 ENSRNOG00000002361 ENSRNOG00000009723 ENSRNOG00000028733 ENSRNOG00000009705 ENSRNOG00000014615 ENSRNOG00000018677 ENSRNOG00000001849 ENSRNOG00000021123 ENSRNOG00000015320 ENSRNOG00000011439 ENSRNOG00000005334 ENSRNOG00000012343 ENSRNOG00000004172 ENSRNOG00000015717 ENSRNOG00000016907 ENSRNOG00000017106 ENSRNOG00000015134 ENSRNOG00000004978 ENSRNOG00000028629 …	163	10.11	0.198881	1
nucleocytoplasmic transport	6	ENSRNOG00000012630 ENSRNOG00000007998 ENSRNOG00000012644	3	1.96	ENSRNOG00000006541 ENSRNOG00000016486 ENSRNOG00000002247 ENSRNOG00000009094 ENSRNOG00000020660 ENSRNOG00000018945 ENSRNOG00000019601 ENSRNOG00000018704 ENSRNOG00000009275 ENSRNOG00000013411 ENSRNOG00000004616 ENSRNOG00000019069 ENSRNOG00000002433 ENSRNOG00000004700 ENSRNOG00000015236	15	0.93	0.200064	1
cellular carbohydrate metabolism	6	ENSRNOG00000025383 ENSRNOG00000000007 ENSRNOG00000015290	3	1.96	ENSRNOG00000001214 ENSRNOG00000001440 ENSRNOG00000016348 ENSRNOG00000023520 ENSRNOG00000031310 ENSRNOG00000009712 ENSRNOG00000005849 ENSRNOG00000030869 ENSRNOG00000008103 ENSRNOG00000014766 ENSRNOG00000012799 ENSRNOG00000033283 ENSRNOG00000007583 ENSRNOG00000009715 ENSRNOG00000005587 ENSRNOG00000004234 ENSRNOG00000023647 ENSRNOG00000014365 ENSRNOG00000030654 ENSRNOG00000008063 ENSRNOG00000017163 …	69	4.28	0.201962	1
carboxylic acid metabolism	6	ENSRNOG00000012966 ENSRNOG00000032908 ENSRNOG00000005425 ENSRNOG00000009845 ENSRNOG00000018735 ENSRNOG00000003743 ENSRNOG00000030287 ENSRNOG00000002525 ENSRNOG00000000007 ENSRNOG00000011419 ENSRNOG00000015290 ENSRNOG00000014254	12	7.84	ENSRNOG00000015514 ENSRNOG00000034157 ENSRNOG00000018114 ENSRNOG00000001440 ENSRNOG00000011573 ENSRNOG00000016348 ENSRNOG00000006779 ENSRNOG00000001142 ENSRNOG00000016356 ENSRNOG00000010633 ENSRNOG00000003942 ENSRNOG00000016403 ENSRNOG00000013521 ENSRNOG00000008103 ENSRNOG00000004327 ENSRNOG00000012799 ENSRNOG00000013595 ENSRNOG00000009715 ENSRNOG00000018200 ENSRNOG00000002636 ENSRNOG00000001239 …	88	5.46	0.203804	1
vesicle docking	6	ENSRNOG00000015420 ENSRNOG00000000105	2	1.31	ENSRNOG00000019302 ENSRNOG00000030510 ENSRNOG00000021173 ENSRNOG00000029165 ENSRNOG00000013149 ENSRNOG00000013804 ENSRNOG00000026828 ENSRNOG00000031203	8	0.5	0.212451	1
DNA metabolism	6	ENSRNOG00000001349 ENSRNOG00000020102	2	1.31	ENSRNOG00000006532 ENSRNOG00000006067 ENSRNOG00000010557 ENSRNOG00000002983 ENSRNOG00000003026 ENSRNOG00000015134 ENSRNOG00000013167 ENSRNOG00000016105 ENSRNOG00000032888 ENSRNOG00000014173 ENSRNOG00000013005 ENSRNOG00000002855 ENSRNOG00000020707 ENSRNOG00000005389 ENSRNOG00000031993 ENSRNOG00000005861 ENSRNOG00000020615 ENSRNOG00000003890 ENSRNOG00000033809 ENSRNOG00000021264 ENSRNOG00000002877 …	56	3.47	0.230272	1
epidermis morphogenesis	6	ENSRNOG00000013927	1	0.65	ENSRNOG00000014667 ENSRNOG00000009190	2	0.12	0.238165	1
regulation of lipid metabolism	6	ENSRNOG00000009980	1	0.65	ENSRNOG00000005498 ENSRNOG00000012799	2	0.12	0.238165	1
cellular defense response	6	ENSRNOG00000019048	1	0.65	ENSRNOG00000009848 ENSRNOG00000020097	2	0.12	0.238165	1
cytokine production	6	ENSRNOG00000002843	1	0.65	ENSRNOG00000009848 ENSRNOG00000020097	2	0.12	0.238165	1
lymphocyte differentiation	6	ENSRNOG00000013927	1	0.65	ENSRNOG00000016451 ENSRNOG00000020097	2	0.12	0.238165	1
glutamate signaling pathway	6	ENSRNOG00000007730	1	0.65	ENSRNOG00000029823 ENSRNOG00000031928	2	0.12	0.238165	1
regulation of endocytosis	6	ENSRNOG00000012852	1	0.65	ENSRNOG00000007650 ENSRNOG00000001662	2	0.12	0.238165	1
epidermal cell differentiation	6	ENSRNOG00000013927	1	0.65	ENSRNOG00000014667 ENSRNOG00000009190	2	0.12	0.238165	1
neurotransmitter biosynthesis	6	ENSRNOG00000000007	1	0.65	ENSRNOG00000018200 ENSRNOG00000010853	2	0.12	0.238165	1
positive regulation of transport	6	ENSRNOG00000012630	1	0.65	ENSRNOG00000007650 ENSRNOG00000012799	2	0.12	0.238165	1
regulation of nucleocytoplasmic transport	6	ENSRNOG00000012630	1	0.65	ENSRNOG00000009094 ENSRNOG00000018704	2	0.12	0.238165	1
antigen processing	6	ENSRNOG00000017123 ENSRNOG00000000451	2	1.31	ENSRNOG00000026762 ENSRNOG00000000456 ENSRNOG00000032844 ENSRNOG00000032708 ENSRNOG00000016967 ENSRNOG00000000460 ENSRNOG00000000457 ENSRNOG00000033215 ENSRNOG00000027144	9	0.56	0.245731	1
carboxylic acid transport	6	ENSRNOG00000009552 ENSRNOG00000004133	2	1.31	ENSRNOG00000011016 ENSRNOG00000016163 ENSRNOG00000009019 ENSRNOG00000000281 ENSRNOG00000015949 ENSRNOG00000018824 ENSRNOG00000007006 ENSRNOG00000000924 ENSRNOG00000024039	9	0.56	0.245731	1
regulation of protein metabolism	6	No genes	0	0	ENSRNOG00000015396 ENSRNOG00000005849 ENSRNOG00000012799 ENSRNOG00000018646 ENSRNOG00000010218 ENSRNOG00000005389 ENSRNOG00000013183 ENSRNOG00000031043 ENSRNOG00000018020 ENSRNOG00000005301 ENSRNOG00000014230 ENSRNOG00000006069 ENSRNOG00000005133 ENSRNOG00000011841 ENSRNOG00000001707 ENSRNOG00000021270 ENSRNOG00000012582 ENSRNOG00000009432 ENSRNOG00000020451 ENSRNOG00000020097 ENSRNOG00000015182	21	1.3	0.249086	1
enzyme linked receptor protein signaling pathway	6	No genes	0	0	ENSRNOG00000005334 ENSRNOG00000007129 ENSRNOG00000004964 ENSRNOG00000018646 ENSRNOG00000012623 ENSRNOG00000020205 ENSRNOG00000002227 ENSRNOG00000010814 ENSRNOG00000008620 ENSRNOG00000003990 ENSRNOG00000013344 ENSRNOG00000018674 ENSRNOG00000000830 ENSRNOG00000018483 ENSRNOG00000012582 ENSRNOG00000005033 ENSRNOG00000018839 ENSRNOG00000019228 ENSRNOG00000014187 ENSRNOG00000007865 ENSRNOG00000013953 …	22	1.36	0.250774	1
exocytosis	6	ENSRNOG00000015420 ENSRNOG00000018159 ENSRNOG00000000105 ENSRNOG00000008001	4	2.61	ENSRNOG00000008237 ENSRNOG00000018217 ENSRNOG00000033643 ENSRNOG00000019433 ENSRNOG00000017333 ENSRNOG00000019302 ENSRNOG00000030510 ENSRNOG00000021173 ENSRNOG00000029165 ENSRNOG00000009617 ENSRNOG00000019318 ENSRNOG00000013149 ENSRNOG00000015670 ENSRNOG00000006989 ENSRNOG00000013804 ENSRNOG00000026828 ENSRNOG00000013536 ENSRNOG00000011582 ENSRNOG00000014721 ENSRNOG00000001516 ENSRNOG00000031203	21	1.3	0.267134	1
regulation of exocytosis	6	ENSRNOG00000008001	1	0.65	ENSRNOG00000017333 ENSRNOG00000006989 ENSRNOG00000013536	3	0.19	0.30428	1
alcohol biosynthesis	6	ENSRNOG00000015290	1	0.65	ENSRNOG00000016348 ENSRNOG00000012799 ENSRNOG00000019372	3	0.19	0.30428	1
leukotriene metabolism	6	ENSRNOG00000005425	1	0.65	ENSRNOG00000034157 ENSRNOG00000013296 ENSRNOG00000004494	3	0.19	0.30428	1
response to oxidative stress	6	ENSRNOG00000019048 ENSRNOG00000007946	2	1.31	ENSRNOG00000001890 ENSRNOG00000021809 ENSRNOG00000023258 ENSRNOG00000013604 ENSRNOG00000002115 ENSRNOG00000003773 ENSRNOG00000018454 ENSRNOG00000028347 ENSRNOG00000017854 ENSRNOG00000010079 ENSRNOG00000008364	11	0.68	0.312548	1
nuclear transport	6	ENSRNOG00000012630 ENSRNOG00000007998	2	1.31	ENSRNOG00000006541 ENSRNOG00000016486 ENSRNOG00000009094 ENSRNOG00000020660 ENSRNOG00000018945 ENSRNOG00000019601 ENSRNOG00000018704 ENSRNOG00000009275 ENSRNOG00000019069 ENSRNOG00000002433 ENSRNOG00000004700	11	0.68	0.312548	1
small GTPase mediated signal transduction	6	ENSRNOG00000019973 ENSRNOG00000012630 ENSRNOG00000012180 ENSRNOG00000006130 ENSRNOG00000014621 ENSRNOG00000008001 ENSRNOG00000018835	7	4.58	ENSRNOG00000004807 ENSRNOG00000021403 ENSRNOG00000018009 ENSRNOG00000002440 ENSRNOG00000004791 ENSRNOG00000012623 ENSRNOG00000019433 ENSRNOG00000013992 ENSRNOG00000010219 ENSRNOG00000006839 ENSRNOG00000018095 ENSRNOG00000005763 ENSRNOG00000030591 ENSRNOG00000001500 ENSRNOG00000013454 ENSRNOG00000007806 ENSRNOG00000003753 ENSRNOG00000013461 ENSRNOG00000012378 ENSRNOG00000013380 ENSRNOG00000016611 …	51	3.16	0.339521	1
tissue regeneration	6	ENSRNOG00000020248	1	0.65	ENSRNOG00000001528 ENSRNOG00000016587 ENSRNOG00000018454 ENSRNOG00000019328	4	0.25	0.364692	1
interphase of mitotic cell cycle	6	ENSRNOG00000007237	1	0.65	ENSRNOG00000005615 ENSRNOG00000019939 ENSRNOG00000018020 ENSRNOG00000009615	4	0.25	0.364692	1
nucleic acid transport	6	ENSRNOG00000007998	1	0.65	ENSRNOG00000006541 ENSRNOG00000009094 ENSRNOG00000002877 ENSRNOG00000019069	4	0.25	0.364692	1
negative regulation of protein kinase activity	6	ENSRNOG00000001436	1	0.65	ENSRNOG00000005389 ENSRNOG00000012095 ENSRNOG00000007319 ENSRNOG00000015182	4	0.25	0.364692	1
RNA transport	6	ENSRNOG00000007998	1	0.65	ENSRNOG00000006541 ENSRNOG00000009094 ENSRNOG00000002877 ENSRNOG00000019069	4	0.25	0.364692	1
apoptosis	6	ENSRNOG00000001436 ENSRNOG00000018735 ENSRNOG00000007946 ENSRNOG00000001490 ENSRNOG00000016346 ENSRNOG00000018214 ENSRNOG00000018835 ENSRNOG00000013412	8	5.23	ENSRNOG00000001849 ENSRNOG00000006067 ENSRNOG00000015588 ENSRNOG00000021403 ENSRNOG00000028629 ENSRNOG00000021147 ENSRNOG00000012799 ENSRNOG00000004284 ENSRNOG00000005389 ENSRNOG00000001237 ENSRNOG00000008336 ENSRNOG00000006997 ENSRNOG00000002833 ENSRNOG00000003779 ENSRNOG00000001201 ENSRNOG00000009848 ENSRNOG00000005053 ENSRNOG00000019321 ENSRNOG00000018503 ENSRNOG00000013736 ENSRNOG00000004303 …	59	3.66	0.370802	1
negative regulation of progression through cell cycle	6	ENSRNOG00000018835 ENSRNOG00000012852	2	1.31	ENSRNOG00000021403 ENSRNOG00000021206 ENSRNOG00000011375 ENSRNOG00000005615 ENSRNOG00000012153 ENSRNOG00000010756 ENSRNOG00000018020 ENSRNOG00000006789 ENSRNOG00000016029 ENSRNOG00000010258 ENSRNOG00000020097 ENSRNOG00000020423 ENSRNOG00000010178	13	0.81	0.378074	1
regulation of progression through cell cycle	6	ENSRNOG00000001436 ENSRNOG00000007237 ENSRNOG00000002525 ENSRNOG00000018835 ENSRNOG00000012852	5	3.27	ENSRNOG00000018635 ENSRNOG00000020213 ENSRNOG00000014786 ENSRNOG00000009425 ENSRNOG00000021403 ENSRNOG00000020369 ENSRNOG00000021206 ENSRNOG00000028461 ENSRNOG00000005389 ENSRNOG00000001719 ENSRNOG00000011375 ENSRNOG00000005615 ENSRNOG00000013867 ENSRNOG00000005513 ENSRNOG00000019939 ENSRNOG00000012153 ENSRNOG00000001312 ENSRNOG00000010760 ENSRNOG00000011471 ENSRNOG00000010756 ENSRNOG00000021154 …	34	2.11	0.379094	1
amine biosynthesis	6	No genes	0	0	ENSRNOG00000015514 ENSRNOG00000005424 ENSRNOG00000003942 ENSRNOG00000013521 ENSRNOG00000004327 ENSRNOG00000013971 ENSRNOG00000003370 ENSRNOG00000008837 ENSRNOG00000000585 ENSRNOG00000010853 ENSRNOG00000005602 ENSRNOG00000019328 ENSRNOG00000005333 ENSRNOG00000007546 ENSRNOG00000000903 ENSRNOG00000001597 ENSRNOG00000005428 ENSRNOG00000020956	18	1.12	0.394149	1
nitrogen compound biosynthesis	6	No genes	0	0	ENSRNOG00000015514 ENSRNOG00000005424 ENSRNOG00000003942 ENSRNOG00000013521 ENSRNOG00000004327 ENSRNOG00000013971 ENSRNOG00000003370 ENSRNOG00000008837 ENSRNOG00000000585 ENSRNOG00000010853 ENSRNOG00000005602 ENSRNOG00000019328 ENSRNOG00000005333 ENSRNOG00000007546 ENSRNOG00000000903 ENSRNOG00000001597 ENSRNOG00000005428 ENSRNOG00000020956	18	1.12	0.394149	1
establishment of cellular localization	6	ENSRNOG00000012630 ENSRNOG00000007998 ENSRNOG00000010550 ENSRNOG00000003402 ENSRNOG00000006130 ENSRNOG00000006375 ENSRNOG00000014621 ENSRNOG00000012644	8	5.23	ENSRNOG00000018654 ENSRNOG00000004807 ENSRNOG00000006541 ENSRNOG00000016486 ENSRNOG00000023738 ENSRNOG00000020213 ENSRNOG00000002247 ENSRNOG00000017506 ENSRNOG00000021403 ENSRNOG00000009781 ENSRNOG00000018009 ENSRNOG00000001053 ENSRNOG00000009094 ENSRNOG00000004791 ENSRNOG00000028366 ENSRNOG00000030683 ENSRNOG00000008786 ENSRNOG00000012693 ENSRNOG00000012623 ENSRNOG00000012000 ENSRNOG00000013992 …	117	7.25	0.412507	1
intracellular transport	6	ENSRNOG00000012630 ENSRNOG00000007998 ENSRNOG00000010550 ENSRNOG00000003402 ENSRNOG00000006130 ENSRNOG00000006375 ENSRNOG00000014621 ENSRNOG00000012644	8	5.23	ENSRNOG00000018654 ENSRNOG00000004807 ENSRNOG00000006541 ENSRNOG00000016486 ENSRNOG00000023738 ENSRNOG00000020213 ENSRNOG00000002247 ENSRNOG00000017506 ENSRNOG00000021403 ENSRNOG00000009781 ENSRNOG00000018009 ENSRNOG00000001053 ENSRNOG00000009094 ENSRNOG00000004791 ENSRNOG00000028366 ENSRNOG00000030683 ENSRNOG00000008786 ENSRNOG00000012693 ENSRNOG00000012623 ENSRNOG00000012000 ENSRNOG00000013992 …	117	7.25	0.412507	1
mitochondrial transport	6	ENSRNOG00000006375	1	0.65	ENSRNOG00000012756 ENSRNOG00000000281 ENSRNOG00000006871 ENSRNOG00000017854 ENSRNOG00000010830	5	0.31	0.419889	1
water-soluble vitamin metabolism	6	ENSRNOG00000015290	1	0.65	ENSRNOG00000008063 ENSRNOG00000016648 ENSRNOG00000018367 ENSRNOG00000016349 ENSRNOG00000028746	5	0.31	0.419889	1
lymphocyte activation	6	ENSRNOG00000013927	1	0.65	ENSRNOG00000007129 ENSRNOG00000016451 ENSRNOG00000009848 ENSRNOG00000020451 ENSRNOG00000020097	5	0.31	0.419889	1
blood coagulation	6	ENSRNOG00000011800	1	0.65	ENSRNOG00000007092 ENSRNOG00000005039 ENSRNOG00000014453 ENSRNOG00000004687 ENSRNOG00000025074	5	0.31	0.419889	1
monosaccharide metabolism	6	ENSRNOG00000025383 ENSRNOG00000015290	2	1.31	ENSRNOG00000001214 ENSRNOG00000001440 ENSRNOG00000016348 ENSRNOG00000031310 ENSRNOG00000009712 ENSRNOG00000030869 ENSRNOG00000008103 ENSRNOG00000014766 ENSRNOG00000012799 ENSRNOG00000033283 ENSRNOG00000023647 ENSRNOG00000030654 ENSRNOG00000008063 ENSRNOG00000017163 ENSRNOG00000033669 ENSRNOG00000026991 ENSRNOG00000006807 ENSRNOG00000018367 ENSRNOG00000030224 ENSRNOG00000005526 ENSRNOG00000009325 …	46	2.85	0.430314	1
biopolymer modification	6	ENSRNOG00000014018 ENSRNOG00000000048 ENSRNOG00000000435 ENSRNOG00000015991 ENSRNOG00000006683 ENSRNOG00000000519 ENSRNOG00000016346 ENSRNOG00000011278 ENSRNOG00000014294 ENSRNOG00000000007 ENSRNOG00000026109 ENSRNOG00000004148 ENSRNOG00000009980 ENSRNOG00000017932 ENSRNOG00000013177 ENSRNOG00000023816 ENSRNOG00000016133	17	11.11	ENSRNOG00000034246 ENSRNOG00000018305 ENSRNOG00000012975 ENSRNOG00000010284 ENSRNOG00000011771 ENSRNOG00000014684 ENSRNOG00000002361 ENSRNOG00000009723 ENSRNOG00000016486 ENSRNOG00000028733 ENSRNOG00000009705 ENSRNOG00000014615 ENSRNOG00000018677 ENSRNOG00000001849 ENSRNOG00000016585 ENSRNOG00000006816 ENSRNOG00000011439 ENSRNOG00000005334 ENSRNOG00000002989 ENSRNOG00000012343 ENSRNOG00000003026 …	221	13.7	0.456828	1
regulation of immune response	6	ENSRNOG00000018735	1	0.65	ENSRNOG00000016451 ENSRNOG00000013604 ENSRNOG00000009848 ENSRNOG00000006889 ENSRNOG00000020451 ENSRNOG00000020097	6	0.37	0.470319	1
energy derivation by oxidation of organic compounds	6	ENSRNOG00000025383 ENSRNOG00000000007 ENSRNOG00000015290	3	1.96	ENSRNOG00000001214 ENSRNOG00000001440 ENSRNOG00000016348 ENSRNOG00000023520 ENSRNOG00000031310 ENSRNOG00000005849 ENSRNOG00000030869 ENSRNOG00000008103 ENSRNOG00000012799 ENSRNOG00000033283 ENSRNOG00000007583 ENSRNOG00000009715 ENSRNOG00000005587 ENSRNOG00000023647 ENSRNOG00000008063 ENSRNOG00000017163 ENSRNOG00000033669 ENSRNOG00000004612 ENSRNOG00000026991 ENSRNOG00000006807 ENSRNOG00000018367 …	55	3.41	0.47625	1
G-protein coupled receptor protein signaling pathway	6	ENSRNOG00000019973 ENSRNOG00000008943 ENSRNOG00000011023 ENSRNOG00000018834 ENSRNOG00000007730 ENSRNOG00000002390 ENSRNOG00000019465 ENSRNOG00000007126 ENSRNOG00000018071 ENSRNOG00000009980 ENSRNOG00000005700 ENSRNOG00000016547	12	7.84	ENSRNOG00000007374 ENSRNOG00000034005 ENSRNOG00000031014 ENSRNOG00000018078 ENSRNOG00000011439 ENSRNOG00000004622 ENSRNOG00000004488 ENSRNOG00000022943 ENSRNOG00000005048 ENSRNOG00000002265 ENSRNOG00000015860 ENSRNOG00000032255 ENSRNOG00000026772 ENSRNOG00000001409 ENSRNOG00000033862 ENSRNOG00000029823 ENSRNOG00000012038 ENSRNOG00000031188 ENSRNOG00000002360 ENSRNOG00000006891 ENSRNOG00000000745 …	103	6.39	0.491393	1
chromosome organization and biogenesis	6	ENSRNOG00000020102	1	0.65	ENSRNOG00000006532 ENSRNOG00000006067 ENSRNOG00000010557 ENSRNOG00000015134 ENSRNOG00000013167 ENSRNOG00000032888 ENSRNOG00000014173 ENSRNOG00000020707 ENSRNOG00000020615 ENSRNOG00000003890 ENSRNOG00000002877 ENSRNOG00000013195 ENSRNOG00000013604 ENSRNOG00000007026 ENSRNOG00000004457 ENSRNOG00000021682 ENSRNOG00000002389 ENSRNOG00000009110 ENSRNOG00000010386 ENSRNOG00000010306 ENSRNOG00000031512 …	30	1.86	0.513328	1
regulation of protein kinase activity	6	ENSRNOG00000001436	1	0.65	ENSRNOG00000012799 ENSRNOG00000005389 ENSRNOG00000001309 ENSRNOG00000012095 ENSRNOG00000007319 ENSRNOG00000020451 ENSRNOG00000015182	7	0.43	0.516391	1
regulation of secretion	6	ENSRNOG00000032707	1	0.65	ENSRNOG00000008628 ENSRNOG00000018009 ENSRNOG00000018892 ENSRNOG00000000503 ENSRNOG00000013963 ENSRNOG00000020097 ENSRNOG00000007542	7	0.43	0.516391	1
protein transport	6	ENSRNOG00000015420 ENSRNOG00000012630 ENSRNOG00000012180 ENSRNOG00000020466 ENSRNOG00000003402 ENSRNOG00000006130 ENSRNOG00000033345 ENSRNOG00000014621 ENSRNOG00000008001	9	5.88	ENSRNOG00000018654 ENSRNOG00000004807 ENSRNOG00000006541 ENSRNOG00000016486 ENSRNOG00000023738 ENSRNOG00000002247 ENSRNOG00000017506 ENSRNOG00000000455 ENSRNOG00000021403 ENSRNOG00000018009 ENSRNOG00000033643 ENSRNOG00000001053 ENSRNOG00000004791 ENSRNOG00000028366 ENSRNOG00000030683 ENSRNOG00000019425 ENSRNOG00000008786 ENSRNOG00000012693 ENSRNOG00000012623 ENSRNOG00000019433 ENSRNOG00000012000 …	123	7.63	0.521323	1
carbohydrate biosynthesis	6	ENSRNOG00000015290	1	0.65	ENSRNOG00000016348 ENSRNOG00000012799 ENSRNOG00000004234 ENSRNOG00000014365 ENSRNOG00000011146 ENSRNOG00000018725 ENSRNOG00000000920 ENSRNOG00000019372	8	0.5	0.55848	1
nucleotide biosynthesis	6	ENSRNOG00000015991 ENSRNOG00000004846	2	1.31	ENSRNOG00000014684 ENSRNOG00000021123 ENSRNOG00000015320 ENSRNOG00000013521 ENSRNOG00000018262 ENSRNOG00000019223 ENSRNOG00000001551 ENSRNOG00000032150 ENSRNOG00000006542 ENSRNOG00000001991 ENSRNOG00000002671 ENSRNOG00000017032 ENSRNOG00000018045 ENSRNOG00000011587 ENSRNOG00000002724 ENSRNOG00000026203 ENSRNOG00000012060 ENSRNOG00000007392 ENSRNOG00000020721 ENSRNOG00000014776 ENSRNOG00000015511 …	40	2.48	0.576242	1
biogenic amine metabolism	6	ENSRNOG00000016275	1	0.65	ENSRNOG00000005424 ENSRNOG00000004327 ENSRNOG00000001889 ENSRNOG00000023538 ENSRNOG00000000585 ENSRNOG00000010853 ENSRNOG00000030163 ENSRNOG00000005333 ENSRNOG00000001597	9	0.56	0.596928	1
polysaccharide metabolism	6	No genes	0	0	ENSRNOG00000007583 ENSRNOG00000014365 ENSRNOG00000004612 ENSRNOG00000015573 ENSRNOG00000001269 ENSRNOG00000001733 ENSRNOG00000011146 ENSRNOG00000021090 ENSRNOG00000018725 ENSRNOG00000018708 ENSRNOG00000000920	11	0.68	0.613684	1
regulated secretory pathway	6	No genes	0	0	ENSRNOG00000008628 ENSRNOG00000017506 ENSRNOG00000017333 ENSRNOG00000018892 ENSRNOG00000019302 ENSRNOG00000029165 ENSRNOG00000019318 ENSRNOG00000018650 ENSRNOG00000015670 ENSRNOG00000010365 ENSRNOG00000018901	11	0.68	0.613684	1
neuron morphogenesis during differentiation	6	No genes	0	0	ENSRNOG00000004791 ENSRNOG00000004067 ENSRNOG00000004964 ENSRNOG00000012786 ENSRNOG00000018020 ENSRNOG00000018454 ENSRNOG00000009625 ENSRNOG00000029598 ENSRNOG00000006075 ENSRNOG00000014187 ENSRNOG00000034177	11	0.68	0.613684	1
neurotransmitter secretion	6	No genes	0	0	ENSRNOG00000008628 ENSRNOG00000017506 ENSRNOG00000017333 ENSRNOG00000018892 ENSRNOG00000019302 ENSRNOG00000029165 ENSRNOG00000019318 ENSRNOG00000018650 ENSRNOG00000015670 ENSRNOG00000010365 ENSRNOG00000018901	11	0.68	0.613684	1
cellular polysaccharide metabolism	6	No genes	0	0	ENSRNOG00000007583 ENSRNOG00000014365 ENSRNOG00000004612 ENSRNOG00000015573 ENSRNOG00000001269 ENSRNOG00000001733 ENSRNOG00000011146 ENSRNOG00000021090 ENSRNOG00000018725 ENSRNOG00000018708 ENSRNOG00000000920	11	0.68	0.613684	1
cofactor catabolism	6	No genes	0	0	ENSRNOG00000001440 ENSRNOG00000023520 ENSRNOG00000005849 ENSRNOG00000018740 ENSRNOG00000005587 ENSRNOG00000003773 ENSRNOG00000003653 ENSRNOG00000015020 ENSRNOG00000006889 ENSRNOG00000013331 ENSRNOG00000014117 ENSRNOG00000005061	12	0.74	0.615065	1
negative regulation of protein metabolism	6	No genes	0	0	ENSRNOG00000015396 ENSRNOG00000012799 ENSRNOG00000018646 ENSRNOG00000005389 ENSRNOG00000031043 ENSRNOG00000018020 ENSRNOG00000014230 ENSRNOG00000005133 ENSRNOG00000011841 ENSRNOG00000012582 ENSRNOG00000020097 ENSRNOG00000015182	12	0.74	0.615065	1
secretory pathway	6	ENSRNOG00000015420 ENSRNOG00000010550 ENSRNOG00000018159 ENSRNOG00000000105 ENSRNOG00000008001	5	3.27	ENSRNOG00000008237 ENSRNOG00000004807 ENSRNOG00000008628 ENSRNOG00000017506 ENSRNOG00000018217 ENSRNOG00000033643 ENSRNOG00000001053 ENSRNOG00000004791 ENSRNOG00000012623 ENSRNOG00000019433 ENSRNOG00000012000 ENSRNOG00000017333 ENSRNOG00000011008 ENSRNOG00000002301 ENSRNOG00000018892 ENSRNOG00000030591 ENSRNOG00000019302 ENSRNOG00000030510 ENSRNOG00000021173 ENSRNOG00000006139 ENSRNOG00000029165 …	45	2.79	0.615787	1
Wnt receptor signaling pathway	6	No genes	0	0	ENSRNOG00000017106 ENSRNOG00000018529 ENSRNOG00000005389 ENSRNOG00000002833 ENSRNOG00000008927 ENSRNOG00000013239 ENSRNOG00000005770 ENSRNOG00000000847 ENSRNOG00000005276 ENSRNOG00000020414 ENSRNOG00000020423 ENSRNOG00000029133 ENSRNOG00000015182	13	0.81	0.619125	1
ribosome biogenesis and assembly	6	No genes	0	0	ENSRNOG00000016486 ENSRNOG00000033945 ENSRNOG00000029130 ENSRNOG00000022961 ENSRNOG00000031532 ENSRNOG00000032965 ENSRNOG00000033652 ENSRNOG00000017979 ENSRNOG00000033843 ENSRNOG00000005071 ENSRNOG00000029423 ENSRNOG00000005505 ENSRNOG00000001148	13	0.81	0.619125	1
cytoskeleton-dependent intracellular transport	6	No genes	0	0	ENSRNOG00000020213 ENSRNOG00000009781 ENSRNOG00000000821 ENSRNOG00000006178 ENSRNOG00000025715 ENSRNOG00000017445 ENSRNOG00000011394 ENSRNOG00000032138 ENSRNOG00000018020 ENSRNOG00000012397 ENSRNOG00000025791 ENSRNOG00000003597 ENSRNOG00000015544 ENSRNOG00000004559 ENSRNOG00000010170	15	0.93	0.633456	1
regulation of cellular biosynthesis	6	No genes	0	0	ENSRNOG00000005849 ENSRNOG00000012799 ENSRNOG00000018646 ENSRNOG00000010218 ENSRNOG00000005389 ENSRNOG00000013183 ENSRNOG00000018020 ENSRNOG00000005301 ENSRNOG00000006069 ENSRNOG00000001707 ENSRNOG00000021270 ENSRNOG00000012582 ENSRNOG00000009432 ENSRNOG00000020097 ENSRNOG00000015182	15	0.93	0.633456	1
regulation of protein biosynthesis	6	No genes	0	0	ENSRNOG00000005849 ENSRNOG00000012799 ENSRNOG00000018646 ENSRNOG00000010218 ENSRNOG00000005389 ENSRNOG00000013183 ENSRNOG00000018020 ENSRNOG00000005301 ENSRNOG00000006069 ENSRNOG00000001707 ENSRNOG00000021270 ENSRNOG00000012582 ENSRNOG00000009432 ENSRNOG00000020097 ENSRNOG00000015182	15	0.93	0.633456	1
negative regulation of cellular metabolism	6	ENSRNOG00000012410 ENSRNOG00000020102	2	1.31	ENSRNOG00000012799 ENSRNOG00000013300 ENSRNOG00000001183 ENSRNOG00000018646 ENSRNOG00000001789 ENSRNOG00000005389 ENSRNOG00000005480 ENSRNOG00000002833 ENSRNOG00000003779 ENSRNOG00000018020 ENSRNOG00000012582 ENSRNOG00000016299 ENSRNOG00000012959 ENSRNOG00000020097 ENSRNOG00000015182 ENSRNOG00000017611	16	0.99	0.665094	1
sterol metabolism	6	ENSRNOG00000016552 ENSRNOG00000009946	2	1.31	ENSRNOG00000003463 ENSRNOG00000020395 ENSRNOG00000012799 ENSRNOG00000031479 ENSRNOG00000014604 ENSRNOG00000004111 ENSRNOG00000016690 ENSRNOG00000004903 ENSRNOG00000032297 ENSRNOG00000003387 ENSRNOG00000009592 ENSRNOG00000020776 ENSRNOG00000013376 ENSRNOG00000007234 ENSRNOG00000021314 ENSRNOG00000016122 ENSRNOG00000027491	17	1.05	0.677228	1
electron transport	6	ENSRNOG00000011023 ENSRNOG00000012966 ENSRNOG00000005425 ENSRNOG00000009845 ENSRNOG00000020775 ENSRNOG00000033680 ENSRNOG00000015205 ENSRNOG00000018281	8	5.23	ENSRNOG00000014078 ENSRNOG00000012772 ENSRNOG00000018818 ENSRNOG00000034157 ENSRNOG00000006067 ENSRNOG00000018114 ENSRNOG00000017188 ENSRNOG00000006228 ENSRNOG00000001870 ENSRNOG00000011142 ENSRNOG00000024309 ENSRNOG00000001890 ENSRNOG00000017446 ENSRNOG00000004526 ENSRNOG00000009538 ENSRNOG00000003709 ENSRNOG00000012458 ENSRNOG00000014915 ENSRNOG00000017817 ENSRNOG00000003567 ENSRNOG00000016648 …	74	4.59	0.687114	1
cation transport	6	ENSRNOG00000017912 ENSRNOG00000021130 ENSRNOG00000021128 ENSRNOG00000018804 ENSRNOG00000006375 ENSRNOG00000004846 ENSRNOG00000005206 ENSRNOG00000000170	8	5.23	ENSRNOG00000003872 ENSRNOG00000021123 ENSRNOG00000011501 ENSRNOG00000015320 ENSRNOG00000019959 ENSRNOG00000019223 ENSRNOG00000004918 ENSRNOG00000029342 ENSRNOG00000008078 ENSRNOG00000001551 ENSRNOG00000021137 ENSRNOG00000020010 ENSRNOG00000011913 ENSRNOG00000006542 ENSRNOG00000018279 ENSRNOG00000004026 ENSRNOG00000001991 ENSRNOG00000020843 ENSRNOG00000033238 ENSRNOG00000006639 ENSRNOG00000030625 …	75	4.65	0.690008	1
proton transport	6	ENSRNOG00000004846	1	0.65	ENSRNOG00000021123 ENSRNOG00000015320 ENSRNOG00000019223 ENSRNOG00000001551 ENSRNOG00000006542 ENSRNOG00000001991 ENSRNOG00000017032 ENSRNOG00000026842 ENSRNOG00000018045 ENSRNOG00000004893 ENSRNOG00000000851 ENSRNOG00000007392 ENSRNOG00000013305 ENSRNOG00000001992 ENSRNOG00000014625 ENSRNOG00000009080 ENSRNOG00000011891 ENSRNOG00000001285 ENSRNOG00000007235 ENSRNOG00000003626 ENSRNOG00000002840 …	22	1.36	0.714969	1
Golgi vesicle transport	6	ENSRNOG00000010550	1	0.65	ENSRNOG00000004807 ENSRNOG00000001053 ENSRNOG00000004791 ENSRNOG00000012623 ENSRNOG00000012000 ENSRNOG00000011008 ENSRNOG00000002301 ENSRNOG00000005763 ENSRNOG00000030591 ENSRNOG00000006139 ENSRNOG00000007806 ENSRNOG00000001494 ENSRNOG00000007901 ENSRNOG00000018901 ENSRNOG00000003971 ENSRNOG00000004992 ENSRNOG00000018176 ENSRNOG00000010326 ENSRNOG00000031203 ENSRNOG00000033155 ENSRNOG00000024470	21	1.3	0.715086	1
oxidative phosphorylation	6	ENSRNOG00000004846	1	0.65	ENSRNOG00000021123 ENSRNOG00000015320 ENSRNOG00000019223 ENSRNOG00000001551 ENSRNOG00000006542 ENSRNOG00000001991 ENSRNOG00000017032 ENSRNOG00000024568 ENSRNOG00000018045 ENSRNOG00000012599 ENSRNOG00000012383 ENSRNOG00000007392 ENSRNOG00000001992 ENSRNOG00000011849 ENSRNOG00000014625 ENSRNOG00000009080 ENSRNOG00000011891 ENSRNOG00000007235 ENSRNOG00000003626 ENSRNOG00000002840 ENSRNOG00000016000	21	1.3	0.715086	1
cofactor biosynthesis	6	ENSRNOG00000004846	1	0.65	ENSRNOG00000006302 ENSRNOG00000021123 ENSRNOG00000015320 ENSRNOG00000028366 ENSRNOG00000019223 ENSRNOG00000001551 ENSRNOG00000006542 ENSRNOG00000001991 ENSRNOG00000003567 ENSRNOG00000017032 ENSRNOG00000018045 ENSRNOG00000013409 ENSRNOG00000007392 ENSRNOG00000001992 ENSRNOG00000014625 ENSRNOG00000015206 ENSRNOG00000009080 ENSRNOG00000005602 ENSRNOG00000011891 ENSRNOG00000007235 ENSRNOG00000003626 …	25	1.55	0.721054	1
alcohol catabolism	6	ENSRNOG00000025383 ENSRNOG00000015290	2	1.31	ENSRNOG00000001214 ENSRNOG00000001440 ENSRNOG00000031310 ENSRNOG00000030869 ENSRNOG00000008103 ENSRNOG00000033283 ENSRNOG00000023647 ENSRNOG00000008063 ENSRNOG00000017163 ENSRNOG00000033669 ENSRNOG00000026991 ENSRNOG00000006807 ENSRNOG00000018367 ENSRNOG00000030224 ENSRNOG00000006116 ENSRNOG00000033506 ENSRNOG00000026928 ENSRNOG00000009994 ENSRNOG00000013009 ENSRNOG00000020420 ENSRNOG00000013000 …	32	1.98	0.763228	1
carbohydrate catabolism	6	ENSRNOG00000025383 ENSRNOG00000015290	2	1.31	ENSRNOG00000001214 ENSRNOG00000001440 ENSRNOG00000031310 ENSRNOG00000030869 ENSRNOG00000008103 ENSRNOG00000033283 ENSRNOG00000023647 ENSRNOG00000008063 ENSRNOG00000017163 ENSRNOG00000033669 ENSRNOG00000026991 ENSRNOG00000006807 ENSRNOG00000018367 ENSRNOG00000030224 ENSRNOG00000015573 ENSRNOG00000009325 ENSRNOG00000006116 ENSRNOG00000033506 ENSRNOG00000026928 ENSRNOG00000009994 ENSRNOG00000013009 …	35	2.17	0.765758	1
RNA metabolism	6	ENSRNOG00000003743 ENSRNOG00000007998	2	1.31	ENSRNOG00000016698 ENSRNOG00000018067 ENSRNOG00000016486 ENSRNOG00000000702 ENSRNOG00000015588 ENSRNOG00000006655 ENSRNOG00000015976 ENSRNOG00000001996 ENSRNOG00000005389 ENSRNOG00000002874 ENSRNOG00000015231 ENSRNOG00000005513 ENSRNOG00000010448 ENSRNOG00000020358 ENSRNOG00000031127 ENSRNOG00000011052 ENSRNOG00000003149 ENSRNOG00000020744 ENSRNOG00000019023 ENSRNOG00000001783 ENSRNOG00000019975 …	35	2.17	0.765758	1
cytoskeleton organization and biogenesis	6	ENSRNOG00000003975 ENSRNOG00000012630 ENSRNOG00000001436 ENSRNOG00000014170	4	2.61	ENSRNOG00000015396 ENSRNOG00000008994 ENSRNOG00000020213 ENSRNOG00000027520 ENSRNOG00000033360 ENSRNOG00000028549 ENSRNOG00000009781 ENSRNOG00000015227 ENSRNOG00000004791 ENSRNOG00000014173 ENSRNOG00000018110 ENSRNOG00000000821 ENSRNOG00000021184 ENSRNOG00000006178 ENSRNOG00000025715 ENSRNOG00000002833 ENSRNOG00000009683 ENSRNOG00000031043 ENSRNOG00000017445 ENSRNOG00000016810 ENSRNOG00000011394 …	39	2.42	0.784346	1
amino acid metabolism	6	ENSRNOG00000003743 ENSRNOG00000000007 ENSRNOG00000011419	3	1.96	ENSRNOG00000015514 ENSRNOG00000011573 ENSRNOG00000016348 ENSRNOG00000016356 ENSRNOG00000003942 ENSRNOG00000013521 ENSRNOG00000004327 ENSRNOG00000013595 ENSRNOG00000018200 ENSRNOG00000001239 ENSRNOG00000005389 ENSRNOG00000017777 ENSRNOG00000013971 ENSRNOG00000008063 ENSRNOG00000020358 ENSRNOG00000011052 ENSRNOG00000031612 ENSRNOG00000020607 ENSRNOG00000003149 ENSRNOG00000003370 ENSRNOG00000019023 …	45	2.79	0.79396	1
positive regulation of cell activation	6	No genes	0	0	ENSRNOG00000009848 ENSRNOG00000020451	2	0.12	1	1
synaptogenesis	6	No genes	0	0	ENSRNOG00000004067 ENSRNOG00000015602	2	0.12	1	1
regulation of phosphorus metabolism	6	No genes	0	0	ENSRNOG00000005389 ENSRNOG00000019228 ENSRNOG00000020451 ENSRNOG00000020097 ENSRNOG00000015182	5	0.31	1	1
mast cell activation	6	No genes	0	0	ENSRNOG00000004737	1	0.06	1	1
peroxisome organization and biogenesis	6	No genes	0	0	ENSRNOG00000015003 ENSRNOG00000016655 ENSRNOG00000009718	3	0.19	1	1
transcytosis	6	No genes	0	0	ENSRNOG00000002301	1	0.06	1	1
sulfur utilization	6	No genes	0	0	ENSRNOG00000011311	1	0.06	1	1
regulation of microtubule polymerization or depolymerization	6	No genes	0	0	ENSRNOG00000014230 ENSRNOG00000005133 ENSRNOG00000011841	3	0.19	1	1
lipopolysaccharide biosynthesis	6	No genes	0	0	ENSRNOG00000014365	1	0.06	1	1
detection of light stimulus	6	No genes	0	0	ENSRNOG00000018430 ENSRNOG00000033119 ENSRNOG00000006874	3	0.19	1	1
lysosomal transport	6	No genes	0	0	ENSRNOG00000021403	1	0.06	1	1
endosome organization and biogenesis	6	No genes	0	0	ENSRNOG00000021403 ENSRNOG00000010682 ENSRNOG00000018901 ENSRNOG00000013536	4	0.25	1	1
regulation of glucose import	6	No genes	0	0	ENSRNOG00000012799	1	0.06	1	1
Golgi organization and biogenesis	6	No genes	0	0	ENSRNOG00000008604 ENSRNOG00000005763	2	0.12	1	1
synaptic transmission	6	ENSRNOG00000001436 ENSRNOG00000019465 ENSRNOG00000000007	3	1.96	ENSRNOG00000007374 ENSRNOG00000016385 ENSRNOG00000019615 ENSRNOG00000008628 ENSRNOG00000017506 ENSRNOG00000004327 ENSRNOG00000007456 ENSRNOG00000001889 ENSRNOG00000018200 ENSRNOG00000002636 ENSRNOG00000017333 ENSRNOG00000019716 ENSRNOG00000008017 ENSRNOG00000018892 ENSRNOG00000020310 ENSRNOG00000009683 ENSRNOG00000014231 ENSRNOG00000019302 ENSRNOG00000023538 ENSRNOG00000029165 ENSRNOG00000013594 …	36	2.23	1	1
S-adenosylmethionine metabolism	6	No genes	0	0	ENSRNOG00000016349	1	0.06	1	1
spermatogenesis	6	ENSRNOG00000013927	1	0.65	ENSRNOG00000014054 ENSRNOG00000004284 ENSRNOG00000014160 ENSRNOG00000003779 ENSRNOG00000013604 ENSRNOG00000019638 ENSRNOG00000014743 ENSRNOG00000016911 ENSRNOG00000016460 ENSRNOG00000017611	10	0.62	1	1
negative regulation of cellular defense response	6	No genes	0	0	ENSRNOG00000020097	1	0.06	1	1
stress-activated protein kinase signaling pathway	6	No genes	0	0	ENSRNOG00000015134 ENSRNOG00000002265 ENSRNOG00000002823 ENSRNOG00000006889 ENSRNOG00000002079	5	0.31	1	1
regulation of axon extension	6	No genes	0	0	ENSRNOG00000004067 ENSRNOG00000018454 ENSRNOG00000009625	3	0.19	1	1
cell growth	6	ENSRNOG00000018835	1	0.65	ENSRNOG00000016486 ENSRNOG00000018233 ENSRNOG00000028629 ENSRNOG00000010977 ENSRNOG00000018646 ENSRNOG00000004284 ENSRNOG00000001528 ENSRNOG00000005389 ENSRNOG00000023226 ENSRNOG00000013195 ENSRNOG00000010756 ENSRNOG00000002389 ENSRNOG00000018020 ENSRNOG00000008965 ENSRNOG00000005276 ENSRNOG00000013963 ENSRNOG00000010178 ENSRNOG00000015182	18	1.12	1	1
membrane lipid biosynthesis	6	No genes	0	0	ENSRNOG00000010284 ENSRNOG00000009425 ENSRNOG00000012799 ENSRNOG00000002142 ENSRNOG00000024144 ENSRNOG00000009345 ENSRNOG00000017723 ENSRNOG00000003070 ENSRNOG00000020451 ENSRNOG00000015895	10	0.62	1	1
glyoxylate metabolism	6	No genes	0	0	ENSRNOG00000015020	1	0.06	1	1
biopolymer biosynthesis	6	No genes	0	0	ENSRNOG00000014365 ENSRNOG00000011146 ENSRNOG00000018725 ENSRNOG00000000920	4	0.25	1	1
cytokine metabolism	6	No genes	0	0	ENSRNOG00000009848 ENSRNOG00000020097	2	0.12	1	1
coumarin metabolism	6	No genes	0	0	ENSRNOG00000020928	1	0.06	1	1
positive regulation of adenylate cyclase activity	6	No genes	0	0	ENSRNOG00000004317	1	0.06	1	1
sulfur amino acid metabolism	6	No genes	0	0	ENSRNOG00000017777 ENSRNOG00000005602 ENSRNOG00000000158	3	0.19	1	1
M phase of meiotic cell cycle	6	No genes	0	0	ENSRNOG00000020213 ENSRNOG00000014173 ENSRNOG00000003999 ENSRNOG00000018510	4	0.25	1	1
negative regulation of bone remodeling	6	No genes	0	0	ENSRNOG00000008336	1	0.06	1	1
nucleobase biosynthesis	6	No genes	0	0	ENSRNOG00000002128 ENSRNOG00000015063	2	0.12	1	1
entry into host	6	No genes	0	0	ENSRNOG00000020451	1	0.06	1	1
regulation of circadian sleep/wake cycle	6	No genes	0	0	ENSRNOG00000009848 ENSRNOG00000010278 ENSRNOG00000015550	3	0.19	1	1
hydrogen peroxide catabolism	6	No genes	0	0	ENSRNOG00000008364	1	0.06	1	1
aromatic compound biosynthesis	6	No genes	0	0	ENSRNOG00000028366 ENSRNOG00000015455 ENSRNOG00000000566 ENSRNOG00000003253 ENSRNOG00000011039 ENSRNOG00000009250	6	0.37	1	1
mitochondrial membrane organization and biogenesis	6	No genes	0	0	ENSRNOG00000018654 ENSRNOG00000000320 ENSRNOG00000020876	3	0.19	1	1
amine catabolism	6	ENSRNOG00000000007	1	0.65	ENSRNOG00000016348 ENSRNOG00000013595 ENSRNOG00000017777 ENSRNOG00000020607 ENSRNOG00000013223 ENSRNOG00000013304 ENSRNOG00000009250 ENSRNOG00000006727 ENSRNOG00000030163 ENSRNOG00000004502	10	0.62	1	1
substrate-bound cell migration	6	No genes	0	0	ENSRNOG00000009683	1	0.06	1	1
eye photoreceptor cell development	6	No genes	0	0	ENSRNOG00000009110	1	0.06	1	1
positive regulation of protein metabolism	6	No genes	0	0	ENSRNOG00000020451	1	0.06	1	1
visual behavior	6	No genes	0	0	ENSRNOG00000025715	1	0.06	1	1
nucleobase metabolism	6	No genes	0	0	ENSRNOG00000014405 ENSRNOG00000000122 ENSRNOG00000002128 ENSRNOG00000015063	4	0.25	1	1
amino acid derivative metabolism	6	ENSRNOG00000016275	1	0.65	ENSRNOG00000011573 ENSRNOG00000005424 ENSRNOG00000004327 ENSRNOG00000001889 ENSRNOG00000002636 ENSRNOG00000017777 ENSRNOG00000005053 ENSRNOG00000023538 ENSRNOG00000000585 ENSRNOG00000014573 ENSRNOG00000010853 ENSRNOG00000010872 ENSRNOG00000016349 ENSRNOG00000030163 ENSRNOG00000005333 ENSRNOG00000001597	16	0.99	1	1
urea cycle	6	No genes	0	0	ENSRNOG00000003370 ENSRNOG00000008837 ENSRNOG00000013304 ENSRNOG00000000903	4	0.25	1	1
nucleotide-sugar transport	6	No genes	0	0	ENSRNOG00000008908	1	0.06	1	1
regulation of carbohydrate metabolism	6	No genes	0	0	ENSRNOG00000005498 ENSRNOG00000012799	2	0.12	1	1
skeletal muscle fiber development	6	No genes	0	0	ENSRNOG00000004284 ENSRNOG00000003772	2	0.12	1	1
aromatic amino acid family metabolism	6	No genes	0	0	ENSRNOG00000016348 ENSRNOG00000001239 ENSRNOG00000013223 ENSRNOG00000009250	4	0.25	1	1
positive regulation of caspase activity	6	No genes	0	0	ENSRNOG00000013736 ENSRNOG00000010756 ENSRNOG00000015365 ENSRNOG00000020876	4	0.25	1	1
drug transport	6	No genes	0	0	ENSRNOG00000015502	1	0.06	1	1
regulation of innate immune response	6	No genes	0	0	ENSRNOG00000016451	1	0.06	1	1
circadian sleep/wake cycle, sleep	6	No genes	0	0	ENSRNOG00000009848 ENSRNOG00000010278 ENSRNOG00000015550	3	0.19	1	1
serotonin metabolism	6	No genes	0	0	ENSRNOG00000004327	1	0.06	1	1
spermatid nuclear differentiation	6	No genes	0	0	ENSRNOG00000017611	1	0.06	1	1
phenol metabolism	6	No genes	0	0	ENSRNOG00000004327 ENSRNOG00000001889 ENSRNOG00000023538 ENSRNOG00000010853 ENSRNOG00000030163 ENSRNOG00000001597	6	0.37	1	1
regulation of cellular defense response	6	No genes	0	0	ENSRNOG00000020097	1	0.06	1	1
regulation of smooth muscle contraction	6	No genes	0	0	ENSRNOG00000011928 ENSRNOG00000002164	2	0.12	1	1
positive regulation of 1-phosphatidylinositol 4-kinase activity	6	No genes	0	0	ENSRNOG00000020451	1	0.06	1	1
regulation of B cell differentiation	6	No genes	0	0	ENSRNOG00000020097	1	0.06	1	1
negative regulation of lymphocyte differentiation	6	No genes	0	0	ENSRNOG00000020097	1	0.06	1	1
synaptic vesicle transport	6	No genes	0	0	ENSRNOG00000017506 ENSRNOG00000017333 ENSRNOG00000008017 ENSRNOG00000019302 ENSRNOG00000029165 ENSRNOG00000019318 ENSRNOG00000015670	7	0.43	1	1
positive regulation of programmed cell death	6	ENSRNOG00000016346 ENSRNOG00000018835	2	1.31	ENSRNOG00000005389 ENSRNOG00000006997 ENSRNOG00000002833 ENSRNOG00000003779 ENSRNOG00000009848 ENSRNOG00000013736 ENSRNOG00000004303 ENSRNOG00000017243 ENSRNOG00000015365 ENSRNOG00000011039 ENSRNOG00000010475 ENSRNOG00000018454 ENSRNOG00000007649 ENSRNOG00000016551 ENSRNOG00000008574 ENSRNOG00000014117 ENSRNOG00000020097 ENSRNOG00000020383 ENSRNOG00000009820 ENSRNOG00000015182 ENSRNOG00000014183	21	1.3	1	1
regulation of monocyte differentiation	6	No genes	0	0	ENSRNOG00000008336 ENSRNOG00000020097	2	0.12	1	1
neuron migration	6	No genes	0	0	ENSRNOG00000004067 ENSRNOG00000007079 ENSRNOG00000003866	3	0.19	1	1
intra-Golgi transport	6	No genes	0	0	ENSRNOG00000012000 ENSRNOG00000002301	2	0.12	1	1
circadian sleep/wake cycle	6	No genes	0	0	ENSRNOG00000009848 ENSRNOG00000010278 ENSRNOG00000015550	3	0.19	1	1
negative regulation of cell size	6	No genes	0	0	ENSRNOG00000004284 ENSRNOG00000005389 ENSRNOG00000010756 ENSRNOG00000018020 ENSRNOG00000010178 ENSRNOG00000015182	6	0.37	1	1
gonadal mesoderm development	6	No genes	0	0	ENSRNOG00000019377	1	0.06	1	1
entry into cell of other organism during symbiotic interaction	6	No genes	0	0	ENSRNOG00000020451	1	0.06	1	1
inner ear morphogenesis	6	No genes	0	0	ENSRNOG00000014667	1	0.06	1	1
positive regulation of axonogenesis	6	No genes	0	0	ENSRNOG00000029598	1	0.06	1	1
B cell proliferation	6	No genes	0	0	ENSRNOG00000020451	1	0.06	1	1
positive regulation of carbohydrate metabolism	6	No genes	0	0	ENSRNOG00000012799	1	0.06	1	1
regulation of cytokine production	6	No genes	0	0	ENSRNOG00000020097	1	0.06	1	1
hydrogen peroxide metabolism	6	No genes	0	0	ENSRNOG00000008364	1	0.06	1	1
negative regulation of immune response	6	No genes	0	0	ENSRNOG00000006889 ENSRNOG00000020097	2	0.12	1	1
fatty acid transport	6	No genes	0	0	ENSRNOG00000006779 ENSRNOG00000010438 ENSRNOG00000000503 ENSRNOG00000011782 ENSRNOG00000011929	5	0.31	1	1
regulation of actin polymerization and/or depolymerization	6	No genes	0	0	ENSRNOG00000015396 ENSRNOG00000031043	2	0.12	1	1
retrograde transport, Golgi to ER	6	No genes	0	0	ENSRNOG00000012000	1	0.06	1	1
hormone secretion	6	No genes	0	0	ENSRNOG00000018009 ENSRNOG00000017469 ENSRNOG00000000503 ENSRNOG00000013963 ENSRNOG00000020097 ENSRNOG00000007542	6	0.37	1	1
xenobiotic metabolism	6	No genes	0	0	ENSRNOG00000012458 ENSRNOG00000018237 ENSRNOG00000003515 ENSRNOG00000017286 ENSRNOG00000019094	5	0.31	1	1
alkene biosynthesis	6	No genes	0	0	ENSRNOG00000016690 ENSRNOG00000004494 ENSRNOG00000016122	3	0.19	1	1
male pronucleus formation	6	No genes	0	0	ENSRNOG00000017611	1	0.06	1	1
oligosaccharide metabolism	6	No genes	0	0	ENSRNOG00000004234 ENSRNOG00000008648	2	0.12	1	1
heme metabolism	6	No genes	0	0	ENSRNOG00000003773 ENSRNOG00000015206 ENSRNOG00000006889 ENSRNOG00000014117 ENSRNOG00000010390	5	0.31	1	1
axon guidance	6	No genes	0	0	ENSRNOG00000004067 ENSRNOG00000012786 ENSRNOG00000018454 ENSRNOG00000009625 ENSRNOG00000006075	5	0.31	1	1
positive regulation of blood pressure	6	No genes	0	0	ENSRNOG00000017286 ENSRNOG00000001152	2	0.12	1	1
innate immune response	6	No genes	0	0	ENSRNOG00000016451	1	0.06	1	1
sensory perception of light stimulus	6	No genes	0	0	ENSRNOG00000018430 ENSRNOG00000006874 ENSRNOG00000008484 ENSRNOG00000018185 ENSRNOG00000019858	5	0.31	1	1
regulation of action potential	6	No genes	0	0	ENSRNOG00000019716 ENSRNOG00000009345	2	0.12	1	1
response to carbohydrate stimulus	6	No genes	0	0	ENSRNOG00000006989 ENSRNOG00000013536 ENSRNOG00000014447	3	0.19	1	1
positive regulation of endothelial cell differentiation	6	No genes	0	0	ENSRNOG00000004284	1	0.06	1	1
porphyrin metabolism	6	No genes	0	0	ENSRNOG00000018740 ENSRNOG00000003567 ENSRNOG00000003773 ENSRNOG00000015206 ENSRNOG00000006889 ENSRNOG00000014117 ENSRNOG00000010390	7	0.43	1	1
sulfur compound biosynthesis	6	No genes	0	0	ENSRNOG00000006302 ENSRNOG00000013409 ENSRNOG00000005602	3	0.19	1	1
regulation of carbohydrate biosynthesis	6	No genes	0	0	ENSRNOG00000012799	1	0.06	1	1
neuron differentiation	6	ENSRNOG00000001436	1	0.65	ENSRNOG00000004791 ENSRNOG00000004067 ENSRNOG00000004964 ENSRNOG00000019716 ENSRNOG00000020205 ENSRNOG00000001416 ENSRNOG00000012786 ENSRNOG00000024923 ENSRNOG00000010475 ENSRNOG00000018020 ENSRNOG00000018454 ENSRNOG00000009625 ENSRNOG00000029598 ENSRNOG00000005133 ENSRNOG00000009345 ENSRNOG00000011857 ENSRNOG00000006075 ENSRNOG00000014187 ENSRNOG00000034177	19	1.18	1	1
vacuole organization and biogenesis	6	No genes	0	0	ENSRNOG00000021403	1	0.06	1	1
embryonic development (sensu Mammalia)	6	No genes	0	0	ENSRNOG00000014667	1	0.06	1	1
regulation of lymphocyte activation	6	No genes	0	0	ENSRNOG00000009848 ENSRNOG00000020451 ENSRNOG00000020097	3	0.19	1	1
coenzyme metabolism	6	ENSRNOG00000016552 ENSRNOG00000015290 ENSRNOG00000004846	3	1.96	ENSRNOG00000006302 ENSRNOG00000021123 ENSRNOG00000001440 ENSRNOG00000023520 ENSRNOG00000015320 ENSRNOG00000005849 ENSRNOG00000028366 ENSRNOG00000019223 ENSRNOG00000001551 ENSRNOG00000005587 ENSRNOG00000014915 ENSRNOG00000006542 ENSRNOG00000001991 ENSRNOG00000008063 ENSRNOG00000017032 ENSRNOG00000018045 ENSRNOG00000013409 ENSRNOG00000018367 ENSRNOG00000007392 ENSRNOG00000001992 ENSRNOG00000003653 …	35	2.17	1	1
4-hydroxyproline metabolism	6	No genes	0	0	ENSRNOG00000005053	1	0.06	1	1
pigment biosynthesis	6	No genes	0	0	ENSRNOG00000001239 ENSRNOG00000015206 ENSRNOG00000010390	3	0.19	1	1
negative regulation of hormone secretion	6	No genes	0	0	ENSRNOG00000020097	1	0.06	1	1
phospholipid transport	6	No genes	0	0	ENSRNOG00000003846 ENSRNOG00000002425	2	0.12	1	1
response to glucose stimulus	6	No genes	0	0	ENSRNOG00000006989 ENSRNOG00000013536 ENSRNOG00000014447	3	0.19	1	1
regulation of insulin secretion	6	No genes	0	0	ENSRNOG00000000503	1	0.06	1	1
vacuolar transport	6	No genes	0	0	ENSRNOG00000021403	1	0.06	1	1
ureteric bud development	6	No genes	0	0	ENSRNOG00000029598	1	0.06	1	1
erythrocyte maturation	6	No genes	0	0	ENSRNOG00000010208	1	0.06	1	1
cell projection biogenesis	6	No genes	0	0	ENSRNOG00000015227	1	0.06	1	1
skeletal muscle development	6	No genes	0	0	ENSRNOG00000004284 ENSRNOG00000003772	2	0.12	1	1
response to nutrient	6	No genes	0	0	ENSRNOG00000003359	1	0.06	1	1
neuron maturation	6	No genes	0	0	ENSRNOG00000004067 ENSRNOG00000019716 ENSRNOG00000020205 ENSRNOG00000009345	4	0.25	1	1
endosome transport	6	No genes	0	0	ENSRNOG00000021403 ENSRNOG00000018901 ENSRNOG00000013536	3	0.19	1	1
detection of bacteria	6	No genes	0	0	ENSRNOG00000016451	1	0.06	1	1
endocytosis	6	ENSRNOG00000009946 ENSRNOG00000012852	2	1.31	ENSRNOG00000007650 ENSRNOG00000017506 ENSRNOG00000011451 ENSRNOG00000008786 ENSRNOG00000026490 ENSRNOG00000008017 ENSRNOG00000001766 ENSRNOG00000006997 ENSRNOG00000009756 ENSRNOG00000012378 ENSRNOG00000018322 ENSRNOG00000001662 ENSRNOG00000015753 ENSRNOG00000005015 ENSRNOG00000007649 ENSRNOG00000015654 ENSRNOG00000002051 ENSRNOG00000013137 ENSRNOG00000019534 ENSRNOG00000002840 ENSRNOG00000010774 …	22	1.36	1	1
negative regulation of cell organization and biogenesis	6	No genes	0	0	ENSRNOG00000015396 ENSRNOG00000014230 ENSRNOG00000005133 ENSRNOG00000011841	4	0.25	1	1
aminoglycan metabolism	6	No genes	0	0	ENSRNOG00000011150 ENSRNOG00000017689	2	0.12	1	1
positive regulation of neuron differentiation	6	No genes	0	0	ENSRNOG00000004067	1	0.06	1	1
regulation of lipid kinase activity	6	No genes	0	0	ENSRNOG00000020451	1	0.06	1	1
regulation of bone resorption	6	No genes	0	0	ENSRNOG00000008336	1	0.06	1	1
acute-phase response	6	ENSRNOG00000014288	1	0.65	ENSRNOG00000028896 ENSRNOG00000011375 ENSRNOG00000007886 ENSRNOG00000005599 ENSRNOG00000010278 ENSRNOG00000000053 ENSRNOG00000006360 ENSRNOG00000006579 ENSRNOG00000032669 ENSRNOG00000006151	10	0.62	1	1
anion transport	6	ENSRNOG00000003897 ENSRNOG00000006375	2	1.31	ENSRNOG00000019615 ENSRNOG00000031249 ENSRNOG00000019490 ENSRNOG00000014347 ENSRNOG00000010682 ENSRNOG00000018082 ENSRNOG00000002360 ENSRNOG00000003736 ENSRNOG00000002349 ENSRNOG00000015262 ENSRNOG00000020951 ENSRNOG00000003533 ENSRNOG00000000186 ENSRNOG00000015365 ENSRNOG00000007300 ENSRNOG00000002862 ENSRNOG00000010326 ENSRNOG00000020138 ENSRNOG00000003134 ENSRNOG00000016533 ENSRNOG00000003569 …	22	1.36	1	1
sensory perception of pain	6	No genes	0	0	ENSRNOG00000002343	1	0.06	1	1
aromatic compound catabolism	6	No genes	0	0	ENSRNOG00000016348 ENSRNOG00000003515 ENSRNOG00000017286 ENSRNOG00000013223 ENSRNOG00000009250	5	0.31	1	1
pteridine and derivative metabolism	6	No genes	0	0	ENSRNOG00000028366 ENSRNOG00000015455 ENSRNOG00000000566 ENSRNOG00000003253 ENSRNOG00000011039 ENSRNOG00000009250 ENSRNOG00000016349	7	0.43	1	1
positive regulation of cell growth	6	No genes	0	0	ENSRNOG00000028629 ENSRNOG00000018646 ENSRNOG00000013963	3	0.19	1	1
vesicle targeting	6	No genes	0	0	ENSRNOG00000001053 ENSRNOG00000007901	2	0.12	1	1
water transport	6	No genes	0	0	ENSRNOG00000015949	1	0.06	1	1
fat-soluble vitamin metabolism	6	No genes	0	0	ENSRNOG00000007456	1	0.06	1	1
blood vessel morphogenesis	6	No genes	0	0	ENSRNOG00000021403 ENSRNOG00000004284 ENSRNOG00000013867 ENSRNOG00000009848 ENSRNOG00000002922 ENSRNOG00000020573 ENSRNOG00000015365 ENSRNOG00000019598	8	0.5	1	1
negative regulation of calcium-mediated signaling	6	No genes	0	0	ENSRNOG00000028896	1	0.06	1	1
hormone biosynthesis	6	No genes	0	0	ENSRNOG00000010208 ENSRNOG00000019417	2	0.12	1	1
gamma-aminobutyric acid metabolism	6	No genes	0	0	ENSRNOG00000002636 ENSRNOG00000023538	2	0.12	1	1
signal peptide processing	6	No genes	0	0	ENSRNOG00000011029	1	0.06	1	1
steroid biosynthesis	6	ENSRNOG00000016552	1	0.65	ENSRNOG00000001267 ENSRNOG00000020395 ENSRNOG00000012799 ENSRNOG00000019096 ENSRNOG00000014604 ENSRNOG00000016690 ENSRNOG00000002826 ENSRNOG00000010208 ENSRNOG00000004903 ENSRNOG00000032297 ENSRNOG00000009592 ENSRNOG00000020776 ENSRNOG00000017099 ENSRNOG00000013376 ENSRNOG00000007234 ENSRNOG00000021314 ENSRNOG00000019417 ENSRNOG00000016122	18	1.12	1	1
negative regulation of I-kappaB kinase/NF-kappaB cascade	6	No genes	0	0	ENSRNOG00000000503	1	0.06	1	1
regulation of cellular pH	6	No genes	0	0	ENSRNOG00000010682	1	0.06	1	1
regulation of ossification	6	No genes	0	0	ENSRNOG00000005695	1	0.06	1	1
regulation of follicle-stimulating hormone secretion	6	No genes	0	0	ENSRNOG00000020097	1	0.06	1	1
odontogenesis (sensu Vertebrata)	6	No genes	0	0	ENSRNOG00000014667	1	0.06	1	1
hormone-mediated signaling	6	No genes	0	0	ENSRNOG00000011824	1	0.06	1	1
folic acid and derivative metabolism	6	No genes	0	0	ENSRNOG00000005602 ENSRNOG00000016349	2	0.12	1	1
vitamin biosynthesis	6	No genes	0	0	ENSRNOG00000016648 ENSRNOG00000028746	2	0.12	1	1
peptide hormone processing	6	No genes	0	0	ENSRNOG00000007542	1	0.06	1	1
tetracycline transport	6	No genes	0	0	ENSRNOG00000015502	1	0.06	1	1
neurotransmitter catabolism	6	No genes	0	0	ENSRNOG00000019615 ENSRNOG00000001889 ENSRNOG00000002636	3	0.19	1	1
nucleotide-sugar metabolism	6	No genes	0	0	ENSRNOG00000009712 ENSRNOG00000014365 ENSRNOG00000026930	3	0.19	1	1
protein kinase cascade	6	ENSRNOG00000012630 ENSRNOG00000032707	2	1.31	ENSRNOG00000015134 ENSRNOG00000002265 ENSRNOG00000012799 ENSRNOG00000005389 ENSRNOG00000000513 ENSRNOG00000010153 ENSRNOG00000010838 ENSRNOG00000021184 ENSRNOG00000016592 ENSRNOG00000010176 ENSRNOG00000004676 ENSRNOG00000002823 ENSRNOG00000000503 ENSRNOG00000001309 ENSRNOG00000002339 ENSRNOG00000019601 ENSRNOG00000008691 ENSRNOG00000006889 ENSRNOG00000006059 ENSRNOG00000007319 ENSRNOG00000020451 …	24	1.49	1	1
M phase of mitotic cell cycle	6	ENSRNOG00000001436	1	0.65	ENSRNOG00000018635 ENSRNOG00000020213 ENSRNOG00000014173 ENSRNOG00000007399 ENSRNOG00000021248 ENSRNOG00000011798 ENSRNOG00000013461 ENSRNOG00000002755 ENSRNOG00000003256 ENSRNOG00000003678	10	0.62	1	1
sequestering of actin monomers	6	No genes	0	0	ENSRNOG00000031043	1	0.06	1	1
dopamine metabolism	6	No genes	0	0	ENSRNOG00000004327 ENSRNOG00000023538 ENSRNOG00000010853	3	0.19	1	1
negative regulation of biosynthesis	6	No genes	0	0	ENSRNOG00000012799 ENSRNOG00000018646 ENSRNOG00000018020 ENSRNOG00000012582 ENSRNOG00000020097	5	0.31	1	1
acid secretion	6	No genes	0	0	ENSRNOG00000017712	1	0.06	1	1
lipid catabolism	6	ENSRNOG00000020481	1	0.65	ENSRNOG00000010406 ENSRNOG00000017908 ENSRNOG00000013004 ENSRNOG00000033119 ENSRNOG00000012295 ENSRNOG00000002896 ENSRNOG00000017725 ENSRNOG00000000510 ENSRNOG00000016647 ENSRNOG00000001153 ENSRNOG00000006059 ENSRNOG00000028156 ENSRNOG00000016340 ENSRNOG00000018032 ENSRNOG00000004810 ENSRNOG00000012181 ENSRNOG00000019077	17	1.05	1	1
regulation of lymphocyte proliferation	6	No genes	0	0	ENSRNOG00000009848 ENSRNOG00000020451	2	0.12	1	1
amino sugar metabolism	6	No genes	0	0	ENSRNOG00000014365 ENSRNOG00000015573	2	0.12	1	1
nuclear organization and biogenesis	6	No genes	0	0	ENSRNOG00000001449	1	0.06	1	1
cellular lipid catabolism	6	No genes	0	0	ENSRNOG00000013004 ENSRNOG00000006059	2	0.12	1	1
C21-steroid hormone metabolism	6	No genes	0	0	ENSRNOG00000010208 ENSRNOG00000019417	2	0.12	1	1
regulation of amino acid metabolism	6	No genes	0	0	ENSRNOG00000005389 ENSRNOG00000020451 ENSRNOG00000015182	3	0.19	1	1
positive regulation of immune response	6	No genes	0	0	ENSRNOG00000016451 ENSRNOG00000009848 ENSRNOG00000020451	3	0.19	1	1
regulation of steroid metabolism	6	No genes	0	0	ENSRNOG00000012799	1	0.06	1	1
photoreceptor cell development	6	No genes	0	0	ENSRNOG00000009110	1	0.06	1	1
negative regulation of lipid metabolism	6	No genes	0	0	ENSRNOG00000012799	1	0.06	1	1
pigment catabolism	6	No genes	0	0	ENSRNOG00000006889	1	0.06	1	1
pH reduction	6	No genes	0	0	ENSRNOG00000010682	1	0.06	1	1
regulation of circadian sleep/wake cycle, sleep	6	No genes	0	0	ENSRNOG00000009848 ENSRNOG00000010278 ENSRNOG00000015550	3	0.19	1	1
negative regulation of myeloid cell differentiation	6	No genes	0	0	ENSRNOG00000008336 ENSRNOG00000020097	2	0.12	1	1
sensory perception of chemical stimulus	6	No genes	0	0	ENSRNOG00000012337 ENSRNOG00000001973 ENSRNOG00000029700 ENSRNOG00000003999 ENSRNOG00000032001 ENSRNOG00000018606 ENSRNOG00000029726 ENSRNOG00000019094	8	0.5	1	1
angiogenesis	6	No genes	0	0	ENSRNOG00000021403 ENSRNOG00000004284 ENSRNOG00000013867 ENSRNOG00000009848 ENSRNOG00000002922 ENSRNOG00000020573 ENSRNOG00000015365 ENSRNOG00000019598	8	0.5	1	1
cytosol to ER transport	6	No genes	0	0	ENSRNOG00000000457	1	0.06	1	1
actin polymerization and/or depolymerization	6	No genes	0	0	ENSRNOG00000015396 ENSRNOG00000008994 ENSRNOG00000031043	3	0.19	1	1
oxygen transport	6	No genes	0	0	ENSRNOG00000031230 ENSRNOG00000033465 ENSRNOG00000025510 ENSRNOG00000029719	4	0.25	1	1
glycolipid transport	6	No genes	0	0	ENSRNOG00000000571	1	0.06	1	1
female gonad development	6	No genes	0	0	ENSRNOG00000020097	1	0.06	1	1
negative regulation of cell activation	6	No genes	0	0	ENSRNOG00000020097	1	0.06	1	1
microtubule organizing center organization and biogenesis	6	No genes	0	0	ENSRNOG00000004616	1	0.06	1	1
glial cell differentiation	6	No genes	0	0	ENSRNOG00000019716	1	0.06	1	1
negative regulation of G-protein coupled receptor protein signaling pathway	6	No genes	0	0	ENSRNOG00000018985	1	0.06	1	1
nitrogen compound catabolism	6	ENSRNOG00000000007	1	0.65	ENSRNOG00000016348 ENSRNOG00000013595 ENSRNOG00000017777 ENSRNOG00000020607 ENSRNOG00000013223 ENSRNOG00000013304 ENSRNOG00000009250 ENSRNOG00000006727 ENSRNOG00000030163 ENSRNOG00000004502	10	0.62	1	1
regulation of fatty acid metabolism	6	No genes	0	0	ENSRNOG00000012799	1	0.06	1	1
regulation of hormone secretion	6	No genes	0	0	ENSRNOG00000018009 ENSRNOG00000000503 ENSRNOG00000013963 ENSRNOG00000020097 ENSRNOG00000007542	5	0.31	1	1
hyperosmotic salinity response	6	No genes	0	0	ENSRNOG00000006891	1	0.06	1	1
myeloid cell differentiation	6	No genes	0	0	ENSRNOG00000008336 ENSRNOG00000010208 ENSRNOG00000020097	3	0.19	1	1
regulation of myoblast differentiation	6	No genes	0	0	ENSRNOG00000004284	1	0.06	1	1
indole and derivative metabolism	6	No genes	0	0	ENSRNOG00000004327	1	0.06	1	1
metallo-sulfur cluster assembly	6	No genes	0	0	ENSRNOG00000000186	1	0.06	1	1
amino acid derivative biosynthesis	6	No genes	0	0	ENSRNOG00000011573 ENSRNOG00000005424 ENSRNOG00000004327 ENSRNOG00000000585 ENSRNOG00000014573 ENSRNOG00000010853 ENSRNOG00000005333 ENSRNOG00000001597	8	0.5	1	1
glutathione metabolism	6	No genes	0	0	ENSRNOG00000006302 ENSRNOG00000014915 ENSRNOG00000013409	3	0.19	1	1
DNA catabolism	6	No genes	0	0	ENSRNOG00000006067	1	0.06	1	1
cation homeostasis	6	ENSRNOG00000018804	1	0.65	ENSRNOG00000005048 ENSRNOG00000002265 ENSRNOG00000015860 ENSRNOG00000010682 ENSRNOG00000011913 ENSRNOG00000020843 ENSRNOG00000033238 ENSRNOG00000030625 ENSRNOG00000022619 ENSRNOG00000002559 ENSRNOG00000029082 ENSRNOG00000026651 ENSRNOG00000034150 ENSRNOG00000031506 ENSRNOG00000015075 ENSRNOG00000011815	16	0.99	1	1
negative regulation of JNK cascade	6	No genes	0	0	ENSRNOG00000006889	1	0.06	1	1
cobalamin transport	6	No genes	0	0	ENSRNOG00000004280	1	0.06	1	1
negative regulation of JAK-STAT cascade	6	No genes	0	0	ENSRNOG00000005389 ENSRNOG00000015182	2	0.12	1	1
nucleoside transport	6	No genes	0	0	ENSRNOG00000020025 ENSRNOG00000019752	2	0.12	1	1
protein import	6	ENSRNOG00000012630	1	0.65	ENSRNOG00000018654 ENSRNOG00000016486 ENSRNOG00000020660 ENSRNOG00000018945 ENSRNOG00000000320 ENSRNOG00000019601 ENSRNOG00000018704 ENSRNOG00000009275 ENSRNOG00000019069 ENSRNOG00000002433 ENSRNOG00000004700	11	0.68	1	1
lung development	6	No genes	0	0	ENSRNOG00000009425	1	0.06	1	1
negative regulation of cell growth	6	No genes	0	0	ENSRNOG00000004284 ENSRNOG00000005389 ENSRNOG00000010756 ENSRNOG00000018020 ENSRNOG00000010178 ENSRNOG00000015182	6	0.37	1	1
regulation of peptidyl-tyrosine phosphorylation	6	No genes	0	0	ENSRNOG00000005389 ENSRNOG00000020451 ENSRNOG00000015182	3	0.19	1	1
positive regulation of glial cell differentiation	6	No genes	0	0	ENSRNOG00000019716	1	0.06	1	1
response to ethanol	6	No genes	0	0	ENSRNOG00000007235	1	0.06	1	1
follicle-stimulating hormone secretion	6	No genes	0	0	ENSRNOG00000020097	1	0.06	1	1
positive regulation of protein kinase activity	6	No genes	0	0	ENSRNOG00000012799 ENSRNOG00000007319 ENSRNOG00000020451	3	0.19	1	1
generation of action potential	6	No genes	0	0	ENSRNOG00000005018	1	0.06	1	1
nucleotide metabolism	6	ENSRNOG00000015991 ENSRNOG00000017496 ENSRNOG00000015290 ENSRNOG00000004846	4	2.61	ENSRNOG00000014684 ENSRNOG00000021123 ENSRNOG00000015320 ENSRNOG00000013521 ENSRNOG00000018262 ENSRNOG00000019223 ENSRNOG00000001551 ENSRNOG00000032150 ENSRNOG00000006542 ENSRNOG00000001991 ENSRNOG00000008063 ENSRNOG00000002671 ENSRNOG00000017032 ENSRNOG00000018045 ENSRNOG00000011587 ENSRNOG00000002724 ENSRNOG00000026203 ENSRNOG00000012060 ENSRNOG00000018367 ENSRNOG00000007392 ENSRNOG00000020721 …	43	2.67	1	1
vesicle coating	6	No genes	0	0	ENSRNOG00000017506	1	0.06	1	1
organelle fission	6	No genes	0	0	ENSRNOG00000015003	1	0.06	1	1
cytokine and chemokine mediated signaling pathway	6	No genes	0	0	ENSRNOG00000019587 ENSRNOG00000000187	2	0.12	1	1
urea transport	6	No genes	0	0	ENSRNOG00000016753	1	0.06	1	1
regulation of inflammatory response	6	No genes	0	0	ENSRNOG00000013604	1	0.06	1	1
T cell proliferation	6	No genes	0	0	ENSRNOG00000009848	1	0.06	1	1
positive regulation of cell size	6	No genes	0	0	ENSRNOG00000028629 ENSRNOG00000018646 ENSRNOG00000013963	3	0.19	1	1
regulation of tyrosine phosphorylation of STAT protein	6	No genes	0	0	ENSRNOG00000005389 ENSRNOG00000015182	2	0.12	1	1
integrin-mediated signaling pathway	6	No genes	0	0	ENSRNOG00000012080 ENSRNOG00000001964 ENSRNOG00000020115 ENSRNOG00000010966 ENSRNOG00000007905	5	0.31	1	1
arginine biosynthesis	6	No genes	0	0	ENSRNOG00000003370 ENSRNOG00000008837 ENSRNOG00000000903	3	0.19	1	1
ER to Golgi transport	6	ENSRNOG00000010550	1	0.65	ENSRNOG00000004807 ENSRNOG00000001053 ENSRNOG00000004791 ENSRNOG00000012623 ENSRNOG00000011008 ENSRNOG00000002301 ENSRNOG00000030591 ENSRNOG00000006139 ENSRNOG00000007806 ENSRNOG00000001494 ENSRNOG00000007901 ENSRNOG00000003971 ENSRNOG00000004992 ENSRNOG00000018176 ENSRNOG00000010326 ENSRNOG00000031203 ENSRNOG00000033155 ENSRNOG00000024470	18	1.12	1	1
positive regulation of cellular metabolism	6	ENSRNOG00000013412	1	0.65	ENSRNOG00000019422 ENSRNOG00000019673 ENSRNOG00000016885 ENSRNOG00000012799 ENSRNOG00000001183 ENSRNOG00000012405 ENSRNOG00000023258 ENSRNOG00000029316 ENSRNOG00000001309 ENSRNOG00000007834 ENSRNOG00000013930 ENSRNOG00000019601 ENSRNOG00000003678 ENSRNOG00000020451	14	0.87	1	1
oligopeptide transport	6	No genes	0	0	ENSRNOG00000000455 ENSRNOG00000002305 ENSRNOG00000011598 ENSRNOG00000000962 ENSRNOG00000000457	5	0.31	1	1
positive regulation of hormone secretion	6	No genes	0	0	ENSRNOG00000018009 ENSRNOG00000020097	2	0.12	1	1
organic acid catabolism	6	No genes	0	0	ENSRNOG00000013004 ENSRNOG00000006059	2	0.12	1	1
arginine catabolism	6	No genes	0	0	ENSRNOG00000013304	1	0.06	1	1
melanin metabolism	6	No genes	0	0	ENSRNOG00000001239	1	0.06	1	1
sulfur compound catabolism	6	No genes	0	0	ENSRNOG00000017777	1	0.06	1	1
protein complex disassembly	6	No genes	0	0	ENSRNOG00000017611	1	0.06	1	1
mitochondrion organization and biogenesis	6	No genes	0	0	ENSRNOG00000018654 ENSRNOG00000000320 ENSRNOG00000020876	3	0.19	1	1
DNA damage response, signal transduction resulting in induction of apoptosis	6	No genes	0	0	ENSRNOG00000014117	1	0.06	1	1
positive regulation of lipid metabolism	6	No genes	0	0	ENSRNOG00000012799	1	0.06	1	1
ATP metabolism	6	ENSRNOG00000004846	1	0.65	ENSRNOG00000021123 ENSRNOG00000015320 ENSRNOG00000019223 ENSRNOG00000001551 ENSRNOG00000006542 ENSRNOG00000001991 ENSRNOG00000017032 ENSRNOG00000018045 ENSRNOG00000007392 ENSRNOG00000001992 ENSRNOG00000014625 ENSRNOG00000009080 ENSRNOG00000011891 ENSRNOG00000007235 ENSRNOG00000003626 ENSRNOG00000002840 ENSRNOG00000019036 ENSRNOG00000016000	18	1.12	1	1
bone mineralization	6	No genes	0	0	ENSRNOG00000005695	1	0.06	1	1
creatine transport	6	No genes	0	0	ENSRNOG00000018857	1	0.06	1	1
terpene metabolism	6	No genes	0	0	ENSRNOG00000016690 ENSRNOG00000016122	2	0.12	1	1
post-Golgi transport	6	No genes	0	0	ENSRNOG00000018901	1	0.06	1	1
osteoblast differentiation	6	No genes	0	0	ENSRNOG00000031043	1	0.06	1	1
regulation of lipid biosynthesis	6	No genes	0	0	ENSRNOG00000012799	1	0.06	1	1
peptide hormone secretion	6	No genes	0	0	ENSRNOG00000017469 ENSRNOG00000000503	2	0.12	1	1
positive regulation of myoblast differentiation	6	No genes	0	0	ENSRNOG00000004284	1	0.06	1	1
isoprenoid biosynthesis	6	No genes	0	0	ENSRNOG00000020395 ENSRNOG00000016690 ENSRNOG00000013376 ENSRNOG00000021314 ENSRNOG00000016122	5	0.31	1	1
brain development	6	No genes	0	0	ENSRNOG00000007079 ENSRNOG00000024923 ENSRNOG00000029598 ENSRNOG00000010872 ENSRNOG00000034177	5	0.31	1	1
pantothenate transport	6	No genes	0	0	ENSRNOG00000006556	1	0.06	1	1
eye photoreceptor cell differentiation	6	No genes	0	0	ENSRNOG00000009110	1	0.06	1	1
peptide antigen transport	6	No genes	0	0	ENSRNOG00000000455 ENSRNOG00000000457	2	0.12	1	1
monosaccharide transport	6	No genes	0	0	ENSRNOG00000007284 ENSRNOG00000012799 ENSRNOG00000008376 ENSRNOG00000011875	4	0.25	1	1
protein biosynthesis	7	ENSRNOG00000014018 ENSRNOG00000030346 ENSRNOG00000016580 ENSRNOG00000008533 ENSRNOG00000004426 ENSRNOG00000003743 ENSRNOG00000010407 ENSRNOG00000032087 ENSRNOG00000017932 ENSRNOG00000032542	10	8.26	ENSRNOG00000031244 ENSRNOG00000034246 ENSRNOG00000028939 ENSRNOG00000018305 ENSRNOG00000010284 ENSRNOG00000008140 ENSRNOG00000021035 ENSRNOG00000033402 ENSRNOG00000033803 ENSRNOG00000018604 ENSRNOG00000019106 ENSRNOG00000018375 ENSRNOG00000025936 ENSRNOG00000034237 ENSRNOG00000033996 ENSRNOG00000024603 ENSRNOG00000006186 ENSRNOG00000033207 ENSRNOG00000002989 ENSRNOG00000029056 ENSRNOG00000005849 …	255	19.62	0.00138386	0.134963
regulation of transcription	7	ENSRNOG00000005600 ENSRNOG00000009329 ENSRNOG00000008144 ENSRNOG00000004500 ENSRNOG00000007237 ENSRNOG00000015509 ENSRNOG00000003581 ENSRNOG00000019048 ENSRNOG00000008049 ENSRNOG00000014256 ENSRNOG00000003189 ENSRNOG00000012410 ENSRNOG00000026293 ENSRNOG00000025164 ENSRNOG00000002812 ENSRNOG00000020102 ENSRNOG00000009972 ENSRNOG00000020254 ENSRNOG00000005639 ENSRNOG00000030351 ENSRNOG00000008292 …	29	23.97	ENSRNOG00000017960 ENSRNOG00000009248 ENSRNOG00000019422 ENSRNOG00000019673 ENSRNOG00000004269 ENSRNOG00000013017 ENSRNOG00000010557 ENSRNOG00000002983 ENSRNOG00000017843 ENSRNOG00000004711 ENSRNOG00000031174 ENSRNOG00000003463 ENSRNOG00000011135 ENSRNOG00000019075 ENSRNOG00000016885 ENSRNOG00000025023 ENSRNOG00000013167 ENSRNOG00000004255 ENSRNOG00000018140 ENSRNOG00000020109 ENSRNOG00000001971 …	170	13.08	0.00227092	0.161846
transcription, DNA-dependent	7	ENSRNOG00000005600 ENSRNOG00000009329 ENSRNOG00000008144 ENSRNOG00000004500 ENSRNOG00000015509 ENSRNOG00000003581 ENSRNOG00000019048 ENSRNOG00000008049 ENSRNOG00000014256 ENSRNOG00000012410 ENSRNOG00000026293 ENSRNOG00000025164 ENSRNOG00000002812 ENSRNOG00000020102 ENSRNOG00000009972 ENSRNOG00000020254 ENSRNOG00000005639 ENSRNOG00000030351 ENSRNOG00000008292 ENSRNOG00000016970 ENSRNOG00000003745 …	27	22.31	ENSRNOG00000017960 ENSRNOG00000009248 ENSRNOG00000019422 ENSRNOG00000028834 ENSRNOG00000019673 ENSRNOG00000004269 ENSRNOG00000013017 ENSRNOG00000010557 ENSRNOG00000002983 ENSRNOG00000017843 ENSRNOG00000004711 ENSRNOG00000031174 ENSRNOG00000003463 ENSRNOG00000011135 ENSRNOG00000019075 ENSRNOG00000016885 ENSRNOG00000025023 ENSRNOG00000013167 ENSRNOG00000018140 ENSRNOG00000020109 ENSRNOG00000001971 …	158	12.15	0.002797	0.178719
fatty acid metabolism	7	ENSRNOG00000012966 ENSRNOG00000032908 ENSRNOG00000005425 ENSRNOG00000009845 ENSRNOG00000018735 ENSRNOG00000030287 ENSRNOG00000002525 ENSRNOG00000015290 ENSRNOG00000014254	9	7.44	ENSRNOG00000034157 ENSRNOG00000018114 ENSRNOG00000006779 ENSRNOG00000001142 ENSRNOG00000010633 ENSRNOG00000016403 ENSRNOG00000012799 ENSRNOG00000010438 ENSRNOG00000013279 ENSRNOG00000011019 ENSRNOG00000014813 ENSRNOG00000013296 ENSRNOG00000020308 ENSRNOG00000006583 ENSRNOG00000019180 ENSRNOG00000001177 ENSRNOG00000018129 ENSRNOG00000010800 ENSRNOG00000000503 ENSRNOG00000015550 ENSRNOG00000008843 …	30	2.31	0.00412318	0.238758
steroid hormone receptor signaling pathway	7	ENSRNOG00000005639 ENSRNOG00000009980	2	1.65	No genes	0	0	0.00719588	0.338336
negative regulation of apoptosis	7	ENSRNOG00000001436 ENSRNOG00000018735 ENSRNOG00000007946 ENSRNOG00000018835	4	3.31	ENSRNOG00000028629 ENSRNOG00000012799 ENSRNOG00000001237 ENSRNOG00000007503 ENSRNOG00000002791 ENSRNOG00000009110 ENSRNOG00000016911 ENSRNOG00000019228 ENSRNOG00000004006	9	0.69	0.0195347	0.583613
purine nucleoside metabolism	7	ENSRNOG00000012325 ENSRNOG00000031367	2	1.65	ENSRNOG00000014405	1	0.08	0.0203807	0.583613
ribonucleoside metabolism	7	ENSRNOG00000012325 ENSRNOG00000031367	2	1.65	ENSRNOG00000014405	1	0.08	0.0203807	0.583613
purine ribonucleoside salvage	7	ENSRNOG00000012325 ENSRNOG00000031367	2	1.65	ENSRNOG00000014405	1	0.08	0.0203807	0.583613
phosphoinositide-mediated signaling	7	ENSRNOG00000002390 ENSRNOG00000009980	2	1.65	ENSRNOG00000022943 ENSRNOG00000017737	2	0.15	0.0384983	0.893422
G-protein signaling, coupled to IP3 second messenger (phospholipase C activating)	7	ENSRNOG00000002390 ENSRNOG00000009980	2	1.65	ENSRNOG00000022943 ENSRNOG00000017737	2	0.15	0.0384983	0.893422
protein folding	7	ENSRNOG00000000048 ENSRNOG00000018735 ENSRNOG00000019891 ENSRNOG00000000902 ENSRNOG00000012106 ENSRNOG00000003029 ENSRNOG00000007219 ENSRNOG00000021156	8	6.61	ENSRNOG00000023546 ENSRNOG00000032424 ENSRNOG00000027408 ENSRNOG00000007029 ENSRNOG00000008822 ENSRNOG00000014160 ENSRNOG00000019525 ENSRNOG00000026963 ENSRNOG00000013636 ENSRNOG00000021732 ENSRNOG00000010558 ENSRNOG00000019834 ENSRNOG00000033526 ENSRNOG00000020922 ENSRNOG00000033426 ENSRNOG00000008479 ENSRNOG00000029311 ENSRNOG00000005418 ENSRNOG00000018289 ENSRNOG00000021153 ENSRNOG00000004629 …	40	3.08	0.0583442	0.893422
actin filament-based process	7	ENSRNOG00000003975 ENSRNOG00000012630 ENSRNOG00000014170	3	2.48	ENSRNOG00000015396 ENSRNOG00000008994 ENSRNOG00000027520 ENSRNOG00000028549 ENSRNOG00000015227 ENSRNOG00000004791 ENSRNOG00000009683 ENSRNOG00000031043 ENSRNOG00000018020	9	0.69	0.0750593	0.893422
humoral defense mechanism (sensu Protostomia)	7	ENSRNOG00000012852	1	0.83	No genes	0	0	0.0851513	0.893422
vesicle fusion	7	ENSRNOG00000019465	1	0.83	No genes	0	0	0.0851513	0.893422
regulation of protein secretion	7	ENSRNOG00000032707	1	0.83	No genes	0	0	0.0851513	0.893422
positive regulation of nucleocytoplasmic transport	7	ENSRNOG00000012630	1	0.83	No genes	0	0	0.0851513	0.893422
regulation of macrophage activation	7	ENSRNOG00000018735	1	0.83	No genes	0	0	0.0851513	0.893422
positive regulation of protein transport	7	ENSRNOG00000012630	1	0.83	No genes	0	0	0.0851513	0.893422
succinate metabolism	7	ENSRNOG00000000007	1	0.83	No genes	0	0	0.0851513	0.893422
regulation of small GTPase mediated signal transduction	7	ENSRNOG00000018835	1	0.83	No genes	0	0	0.0851513	0.893422
immune cell chemotaxis	7	ENSRNOG00000002792	1	0.83	No genes	0	0	0.0851513	0.893422
positive regulation of nitric oxide biosynthesis	7	ENSRNOG00000007219	1	0.83	No genes	0	0	0.0851513	0.893422
Rho protein signal transduction	7	ENSRNOG00000012630	1	0.83	No genes	0	0	0.0851513	0.893422
positive regulation of cell migration	7	ENSRNOG00000022256	1	0.83	No genes	0	0	0.0851513	0.893422
mitochondrial calcium ion transport	7	ENSRNOG00000006375	1	0.83	No genes	0	0	0.0851513	0.893422
sensory perception of sound	7	ENSRNOG00000013927	1	0.83	No genes	0	0	0.0851513	0.893422
macrophage activation	7	ENSRNOG00000018735	1	0.83	No genes	0	0	0.0851513	0.893422
neutrophil chemotaxis	7	ENSRNOG00000002792	1	0.83	No genes	0	0	0.0851513	0.893422
T cell differentiation	7	ENSRNOG00000013927	1	0.83	No genes	0	0	0.0851513	0.893422
G-protein signaling, coupled to cyclic nucleotide second messenger	7	ENSRNOG00000011023 ENSRNOG00000018834	2	1.65	ENSRNOG00000015860 ENSRNOG00000004900 ENSRNOG00000004317 ENSRNOG00000018191	4	0.31	0.0859618	0.893422
protein catabolism	7	No genes	0	0	ENSRNOG00000025496 ENSRNOG00000018994 ENSRNOG00000002343 ENSRNOG00000003951 ENSRNOG00000010507 ENSRNOG00000013386 ENSRNOG00000020979 ENSRNOG00000033411 ENSRNOG00000000456 ENSRNOG00000012086 ENSRNOG00000012938 ENSRNOG00000011414 ENSRNOG00000017714 ENSRNOG00000000459 ENSRNOG00000008478 ENSRNOG00000011745 ENSRNOG00000007851 ENSRNOG00000009409 ENSRNOG00000011827 ENSRNOG00000009110 ENSRNOG00000010038 …	33	2.54	0.10644	1
carboxylic acid biosynthesis	7	ENSRNOG00000018735 ENSRNOG00000002525 ENSRNOG00000015290	3	2.48	ENSRNOG00000001142 ENSRNOG00000016403 ENSRNOG00000012799 ENSRNOG00000013279 ENSRNOG00000014813 ENSRNOG00000006583 ENSRNOG00000018129 ENSRNOG00000015550 ENSRNOG00000014718 ENSRNOG00000013552 ENSRNOG00000004494	11	0.85	0.109753	1
amino acid transport	7	ENSRNOG00000009552 ENSRNOG00000004133	2	1.65	ENSRNOG00000011016 ENSRNOG00000018824 ENSRNOG00000007006 ENSRNOG00000000924 ENSRNOG00000024039	5	0.38	0.113808	1
cyclic nucleotide metabolism	7	ENSRNOG00000015991 ENSRNOG00000017496	2	1.65	ENSRNOG00000014684 ENSRNOG00000032150 ENSRNOG00000011587 ENSRNOG00000012060 ENSRNOG00000014776 ENSRNOG00000003999	6	0.46	0.14356	1
cellular protein catabolism	7	No genes	0	0	ENSRNOG00000025496 ENSRNOG00000002343 ENSRNOG00000010507 ENSRNOG00000013386 ENSRNOG00000020979 ENSRNOG00000033411 ENSRNOG00000000456 ENSRNOG00000012086 ENSRNOG00000012938 ENSRNOG00000017714 ENSRNOG00000000459 ENSRNOG00000008478 ENSRNOG00000011745 ENSRNOG00000007851 ENSRNOG00000011827 ENSRNOG00000009110 ENSRNOG00000011463 ENSRNOG00000007114 ENSRNOG00000032626 ENSRNOG00000018395 ENSRNOG00000001488 …	27	2.08	0.16115	1
removal of superoxide radicals	7	ENSRNOG00000019048	1	0.83	ENSRNOG00000002115	1	0.08	0.163107	1
S phase of mitotic cell cycle	7	ENSRNOG00000007237	1	0.83	ENSRNOG00000018020	1	0.08	0.163107	1
I-kappaB kinase/NF-kappaB cascade	7	ENSRNOG00000012630	1	0.83	ENSRNOG00000000503	1	0.08	0.163107	1
regulation of progression through mitotic cell cycle	7	ENSRNOG00000007237	1	0.83	ENSRNOG00000018020	1	0.08	0.163107	1
antimicrobial humoral response	7	ENSRNOG00000012852	1	0.83	ENSRNOG00000000513	1	0.08	0.163107	1
lipid modification	7	ENSRNOG00000009980	1	0.83	ENSRNOG00000011420	1	0.08	0.163107	1
L-amino acid transport	7	ENSRNOG00000009552	1	0.83	ENSRNOG00000024039	1	0.08	0.163107	1
neutral amino acid transport	7	ENSRNOG00000009552	1	0.83	ENSRNOG00000024039	1	0.08	0.163107	1
regulation of protein import into nucleus	7	ENSRNOG00000012630	1	0.83	ENSRNOG00000018704	1	0.08	0.163107	1
regulation of mitosis	7	ENSRNOG00000001436	1	0.83	ENSRNOG00000020213	1	0.08	0.163107	1
nucleotide catabolism	7	ENSRNOG00000017496	1	0.83	ENSRNOG00000018262	1	0.08	0.163107	1
auditory receptor cell fate commitment	7	ENSRNOG00000013927	1	0.83	ENSRNOG00000014667	1	0.08	0.163107	1
T cell selection	7	ENSRNOG00000013927	1	0.83	ENSRNOG00000016451	1	0.08	0.163107	1
Ras protein signal transduction	7	ENSRNOG00000018835	1	0.83	ENSRNOG00000003990	1	0.08	0.163107	1
chromatin silencing	7	ENSRNOG00000020102	1	0.83	ENSRNOG00000017611	1	0.08	0.163107	1
vesicle docking during exocytosis	7	ENSRNOG00000015420 ENSRNOG00000000105	2	1.65	ENSRNOG00000019302 ENSRNOG00000030510 ENSRNOG00000021173 ENSRNOG00000029165 ENSRNOG00000013149 ENSRNOG00000026828 ENSRNOG00000031203	7	0.54	0.1747	1
regulation of synapse structure and function	7	ENSRNOG00000001436 ENSRNOG00000019465	2	1.65	ENSRNOG00000007456 ENSRNOG00000019716 ENSRNOG00000008017 ENSRNOG00000010223 ENSRNOG00000018454 ENSRNOG00000012616 ENSRNOG00000007152	7	0.54	0.1747	1
cyclic-nucleotide-mediated signaling	7	ENSRNOG00000011023 ENSRNOG00000018834	2	1.65	ENSRNOG00000009094 ENSRNOG00000015860 ENSRNOG00000004900 ENSRNOG00000006059 ENSRNOG00000004317 ENSRNOG00000027030 ENSRNOG00000018191	7	0.54	0.1747	1
regulation of apoptosis	7	ENSRNOG00000001436 ENSRNOG00000018735 ENSRNOG00000007946 ENSRNOG00000016346 ENSRNOG00000018214 ENSRNOG00000018835 ENSRNOG00000013412	7	5.79	ENSRNOG00000015588 ENSRNOG00000028629 ENSRNOG00000012799 ENSRNOG00000004284 ENSRNOG00000005389 ENSRNOG00000001237 ENSRNOG00000006997 ENSRNOG00000002833 ENSRNOG00000003779 ENSRNOG00000001201 ENSRNOG00000009848 ENSRNOG00000018503 ENSRNOG00000013736 ENSRNOG00000004303 ENSRNOG00000017243 ENSRNOG00000010756 ENSRNOG00000016707 ENSRNOG00000015365 ENSRNOG00000015732 ENSRNOG00000007503 ENSRNOG00000007372 …	43	3.31	0.188892	1
tRNA metabolism	7	ENSRNOG00000003743 ENSRNOG00000007998	2	1.65	ENSRNOG00000020358 ENSRNOG00000011052 ENSRNOG00000003149 ENSRNOG00000019023 ENSRNOG00000019456 ENSRNOG00000000867 ENSRNOG00000020601 ENSRNOG00000022857	8	0.62	0.206779	1
phosphorylation	7	ENSRNOG00000000048 ENSRNOG00000015991 ENSRNOG00000000519 ENSRNOG00000016346 ENSRNOG00000011278 ENSRNOG00000004148 ENSRNOG00000004846 ENSRNOG00000013177	8	6.61	ENSRNOG00000014684 ENSRNOG00000002361 ENSRNOG00000028733 ENSRNOG00000009705 ENSRNOG00000014615 ENSRNOG00000018677 ENSRNOG00000001849 ENSRNOG00000021123 ENSRNOG00000015320 ENSRNOG00000011439 ENSRNOG00000005334 ENSRNOG00000004172 ENSRNOG00000017106 ENSRNOG00000015134 ENSRNOG00000004978 ENSRNOG00000028629 ENSRNOG00000030126 ENSRNOG00000012799 ENSRNOG00000019223 ENSRNOG00000004964 ENSRNOG00000010330 …	139	10.69	0.210059	1
pyridine nucleotide metabolism	7	ENSRNOG00000015290	1	0.83	ENSRNOG00000008063 ENSRNOG00000018367	2	0.15	0.23447	1
biopolymer methylation	7	ENSRNOG00000026109	1	0.83	ENSRNOG00000014829 ENSRNOG00000031928	2	0.15	0.23447	1
lymphocyte differentiation	7	ENSRNOG00000013927	1	0.83	ENSRNOG00000016451 ENSRNOG00000020097	2	0.15	0.23447	1
oxidoreduction coenzyme metabolism	7	ENSRNOG00000015290	1	0.83	ENSRNOG00000008063 ENSRNOG00000018367	2	0.15	0.23447	1
cellular defense response (sensu Vertebrata)	7	ENSRNOG00000019048	1	0.83	ENSRNOG00000009848 ENSRNOG00000020097	2	0.15	0.23447	1
dopamine receptor signaling pathway	7	ENSRNOG00000005700	1	0.83	ENSRNOG00000026772 ENSRNOG00000001235	2	0.15	0.23447	1
regulation of endocytosis	7	ENSRNOG00000012852	1	0.83	ENSRNOG00000007650 ENSRNOG00000001662	2	0.15	0.23447	1
metabotropic glutamate receptor signaling pathway	7	ENSRNOG00000007730	1	0.83	ENSRNOG00000029823 ENSRNOG00000031928	2	0.15	0.23447	1
T cell activation	7	ENSRNOG00000013927	1	0.83	ENSRNOG00000007129 ENSRNOG00000009848	2	0.15	0.23447	1
regulation of nucleocytoplasmic transport	7	ENSRNOG00000012630	1	0.83	ENSRNOG00000009094 ENSRNOG00000018704	2	0.15	0.23447	1
antigen processing, endogenous antigen via MHC class I	7	ENSRNOG00000017123	1	0.83	ENSRNOG00000016967 ENSRNOG00000000457	2	0.15	0.23447	1
negative regulation of nucleobase, nucleoside, nucleotide and nucleic acid metabolism	7	ENSRNOG00000012410 ENSRNOG00000020102	2	1.65	ENSRNOG00000013300 ENSRNOG00000001183 ENSRNOG00000001789 ENSRNOG00000005480 ENSRNOG00000002833 ENSRNOG00000003779 ENSRNOG00000016299 ENSRNOG00000012959 ENSRNOG00000017611	9	0.69	0.239417	1
biopolymer glycosylation	7	ENSRNOG00000014018 ENSRNOG00000017932	2	1.65	ENSRNOG00000018305 ENSRNOG00000010284 ENSRNOG00000016207 ENSRNOG00000007492 ENSRNOG00000031208 ENSRNOG00000001823 ENSRNOG00000003359 ENSRNOG00000000471 ENSRNOG00000012031	9	0.69	0.239417	1
DNA repair	7	No genes	0	0	ENSRNOG00000003026 ENSRNOG00000013167 ENSRNOG00000016105 ENSRNOG00000014173 ENSRNOG00000013005 ENSRNOG00000002855 ENSRNOG00000033809 ENSRNOG00000005064 ENSRNOG00000018623 ENSRNOG00000009742 ENSRNOG00000015796 ENSRNOG00000010756 ENSRNOG00000020531 ENSRNOG00000014605 ENSRNOG00000017839 ENSRNOG00000019150 ENSRNOG00000009663 ENSRNOG00000016038 ENSRNOG00000003084 ENSRNOG00000016889 ENSRNOG00000017611	21	1.62	0.248629	1
protein complex assembly	7	No genes	0	0	ENSRNOG00000006532 ENSRNOG00000018067 ENSRNOG00000013167 ENSRNOG00000008786 ENSRNOG00000020615 ENSRNOG00000003890 ENSRNOG00000007026 ENSRNOG00000004457 ENSRNOG00000021682 ENSRNOG00000000481 ENSRNOG00000009988 ENSRNOG00000010386 ENSRNOG00000000457 ENSRNOG00000010306 ENSRNOG00000031512 ENSRNOG00000028928 ENSRNOG00000028984 ENSRNOG00000003054 ENSRNOG00000019534 ENSRNOG00000031838 ENSRNOG00000011523	21	1.62	0.248629	1
microtubule-based process	7	No genes	0	0	ENSRNOG00000020213 ENSRNOG00000009781 ENSRNOG00000014173 ENSRNOG00000000821 ENSRNOG00000006178 ENSRNOG00000025715 ENSRNOG00000017445 ENSRNOG00000016810 ENSRNOG00000011394 ENSRNOG00000032138 ENSRNOG00000014230 ENSRNOG00000012397 ENSRNOG00000005133 ENSRNOG00000011841 ENSRNOG00000025791 ENSRNOG00000010048 ENSRNOG00000003597 ENSRNOG00000015544 ENSRNOG00000001166 ENSRNOG00000004559 ENSRNOG00000010170	21	1.62	0.248629	1
glycoprotein biosynthesis	7	ENSRNOG00000014018 ENSRNOG00000017932	2	1.65	ENSRNOG00000018305 ENSRNOG00000010284 ENSRNOG00000016207 ENSRNOG00000018646 ENSRNOG00000007492 ENSRNOG00000031208 ENSRNOG00000001823 ENSRNOG00000003359 ENSRNOG00000000471 ENSRNOG00000012031	10	0.77	0.272288	1
pyruvate metabolism	7	ENSRNOG00000015290	1	0.83	ENSRNOG00000016348 ENSRNOG00000012799 ENSRNOG00000019372	3	0.23	0.299793	1
monosaccharide biosynthesis	7	ENSRNOG00000015290	1	0.83	ENSRNOG00000016348 ENSRNOG00000012799 ENSRNOG00000019372	3	0.23	0.299793	1
regulation of exocytosis	7	ENSRNOG00000008001	1	0.83	ENSRNOG00000017333 ENSRNOG00000006989 ENSRNOG00000013536	3	0.23	0.299793	1
nuclear export	7	ENSRNOG00000007998	1	0.83	ENSRNOG00000006541 ENSRNOG00000009094 ENSRNOG00000019069	3	0.23	0.299793	1
antigen presentation, endogenous antigen	7	ENSRNOG00000017123	1	0.83	ENSRNOG00000016451 ENSRNOG00000016967 ENSRNOG00000000457	3	0.23	0.299793	1
complement activation	7	ENSRNOG00000011796	1	0.83	ENSRNOG00000004062 ENSRNOG00000013736 ENSRNOG00000011971	3	0.23	0.299793	1
glycoprotein metabolism	7	ENSRNOG00000014018 ENSRNOG00000017932	2	1.65	ENSRNOG00000018305 ENSRNOG00000010284 ENSRNOG00000016207 ENSRNOG00000018646 ENSRNOG00000007492 ENSRNOG00000031208 ENSRNOG00000009110 ENSRNOG00000001823 ENSRNOG00000003359 ENSRNOG00000000471 ENSRNOG00000012031	11	0.85	0.30512	1
metal ion transport	7	ENSRNOG00000017912 ENSRNOG00000021130 ENSRNOG00000021128 ENSRNOG00000018804 ENSRNOG00000006375 ENSRNOG00000005206 ENSRNOG00000000170	7	5.79	ENSRNOG00000003872 ENSRNOG00000011501 ENSRNOG00000019959 ENSRNOG00000004918 ENSRNOG00000029342 ENSRNOG00000008078 ENSRNOG00000021137 ENSRNOG00000020010 ENSRNOG00000011913 ENSRNOG00000018279 ENSRNOG00000004026 ENSRNOG00000020843 ENSRNOG00000033238 ENSRNOG00000006639 ENSRNOG00000030625 ENSRNOG00000009790 ENSRNOG00000005018 ENSRNOG00000020310 ENSRNOG00000033893 ENSRNOG00000015262 ENSRNOG00000018857 …	54	4.15	0.351905	1
translation	7	ENSRNOG00000003743	1	0.83	ENSRNOG00000018604 ENSRNOG00000005849 ENSRNOG00000019634 ENSRNOG00000012873 ENSRNOG00000010218 ENSRNOG00000031052 ENSRNOG00000005389 ENSRNOG00000013183 ENSRNOG00000004910 ENSRNOG00000020358 ENSRNOG00000011052 ENSRNOG00000003149 ENSRNOG00000009439 ENSRNOG00000019023 ENSRNOG00000006467 ENSRNOG00000020075 ENSRNOG00000005301 ENSRNOG00000019456 ENSRNOG00000032780 ENSRNOG00000000867 ENSRNOG00000020601 …	32	2.46	0.355407	1
regulation of G-protein coupled receptor protein signaling pathway	7	ENSRNOG00000016547	1	0.83	ENSRNOG00000011439 ENSRNOG00000015616 ENSRNOG00000014883 ENSRNOG00000018985	4	0.31	0.359585	1
negative regulation of protein kinase activity	7	ENSRNOG00000001436	1	0.83	ENSRNOG00000005389 ENSRNOG00000012095 ENSRNOG00000007319 ENSRNOG00000015182	4	0.31	0.359585	1
branched chain family amino acid metabolism	7	ENSRNOG00000011419	1	0.83	ENSRNOG00000015514 ENSRNOG00000008063 ENSRNOG00000020607 ENSRNOG00000020956	4	0.31	0.359585	1
RNA transport	7	ENSRNOG00000007998	1	0.83	ENSRNOG00000006541 ENSRNOG00000009094 ENSRNOG00000002877 ENSRNOG00000019069	4	0.31	0.359585	1
response to reactive oxygen species	7	ENSRNOG00000019048	1	0.83	ENSRNOG00000001890 ENSRNOG00000018454 ENSRNOG00000017854 ENSRNOG00000008364	4	0.31	0.359585	1
negative regulation of progression through cell cycle	7	ENSRNOG00000018835 ENSRNOG00000012852	2	1.65	ENSRNOG00000021403 ENSRNOG00000021206 ENSRNOG00000011375 ENSRNOG00000005615 ENSRNOG00000012153 ENSRNOG00000010756 ENSRNOG00000018020 ENSRNOG00000006789 ENSRNOG00000016029 ENSRNOG00000010258 ENSRNOG00000020097 ENSRNOG00000020423 ENSRNOG00000010178	13	1	0.369781	1
protein modification	7	ENSRNOG00000014018 ENSRNOG00000000048 ENSRNOG00000000435 ENSRNOG00000015991 ENSRNOG00000006683 ENSRNOG00000000519 ENSRNOG00000016346 ENSRNOG00000011278 ENSRNOG00000014294 ENSRNOG00000000007 ENSRNOG00000026109 ENSRNOG00000004148 ENSRNOG00000017932 ENSRNOG00000013177 ENSRNOG00000023816 ENSRNOG00000016133	16	13.22	ENSRNOG00000034246 ENSRNOG00000018305 ENSRNOG00000012975 ENSRNOG00000010284 ENSRNOG00000011771 ENSRNOG00000014684 ENSRNOG00000002361 ENSRNOG00000009723 ENSRNOG00000028733 ENSRNOG00000009705 ENSRNOG00000014615 ENSRNOG00000018677 ENSRNOG00000001849 ENSRNOG00000016585 ENSRNOG00000006816 ENSRNOG00000011439 ENSRNOG00000005334 ENSRNOG00000002989 ENSRNOG00000012343 ENSRNOG00000003026 ENSRNOG00000004172 …	219	16.85	0.370335	1
transmembrane receptor protein tyrosine kinase signaling pathway	7	No genes	0	0	ENSRNOG00000007129 ENSRNOG00000004964 ENSRNOG00000018646 ENSRNOG00000012623 ENSRNOG00000020205 ENSRNOG00000002227 ENSRNOG00000003990 ENSRNOG00000013344 ENSRNOG00000018674 ENSRNOG00000000830 ENSRNOG00000012582 ENSRNOG00000018839 ENSRNOG00000019228 ENSRNOG00000014187 ENSRNOG00000007865 ENSRNOG00000013953 ENSRNOG00000002244	17	1.31	0.38903	1
mRNA metabolism	7	No genes	0	0	ENSRNOG00000016698 ENSRNOG00000018067 ENSRNOG00000015588 ENSRNOG00000006655 ENSRNOG00000015976 ENSRNOG00000001996 ENSRNOG00000002874 ENSRNOG00000005513 ENSRNOG00000010448 ENSRNOG00000031127 ENSRNOG00000020744 ENSRNOG00000001783 ENSRNOG00000019975 ENSRNOG00000034027 ENSRNOG00000004373 ENSRNOG00000019069 ENSRNOG00000006961 ENSRNOG00000002104 ENSRNOG00000000841 ENSRNOG00000005505	20	1.54	0.405597	1
hexose metabolism	7	ENSRNOG00000025383 ENSRNOG00000015290	2	1.65	ENSRNOG00000001214 ENSRNOG00000001440 ENSRNOG00000016348 ENSRNOG00000031310 ENSRNOG00000009712 ENSRNOG00000030869 ENSRNOG00000008103 ENSRNOG00000014766 ENSRNOG00000012799 ENSRNOG00000033283 ENSRNOG00000023647 ENSRNOG00000030654 ENSRNOG00000008063 ENSRNOG00000017163 ENSRNOG00000033669 ENSRNOG00000026991 ENSRNOG00000006807 ENSRNOG00000018367 ENSRNOG00000030224 ENSRNOG00000005526 ENSRNOG00000009325 …	46	3.54	0.426871	1
monosaccharide metabolism	7	ENSRNOG00000025383 ENSRNOG00000015290	2	1.65	ENSRNOG00000001214 ENSRNOG00000001440 ENSRNOG00000016348 ENSRNOG00000031310 ENSRNOG00000009712 ENSRNOG00000030869 ENSRNOG00000008103 ENSRNOG00000014766 ENSRNOG00000012799 ENSRNOG00000033283 ENSRNOG00000023647 ENSRNOG00000030654 ENSRNOG00000008063 ENSRNOG00000017163 ENSRNOG00000033669 ENSRNOG00000026991 ENSRNOG00000006807 ENSRNOG00000018367 ENSRNOG00000030224 ENSRNOG00000005526 ENSRNOG00000009325 …	46	3.54	0.426871	1
proteolysis	7	ENSRNOG00000007214 ENSRNOG00000005438 ENSRNOG00000017478 ENSRNOG00000016833 ENSRNOG00000011796 ENSRNOG00000033414	6	4.96	ENSRNOG00000014054 ENSRNOG00000025496 ENSRNOG00000014964 ENSRNOG00000013382 ENSRNOG00000013628 ENSRNOG00000031868 ENSRNOG00000002343 ENSRNOG00000008609 ENSRNOG00000010725 ENSRNOG00000029221 ENSRNOG00000012693 ENSRNOG00000029572 ENSRNOG00000006720 ENSRNOG00000010507 ENSRNOG00000013386 ENSRNOG00000018566 ENSRNOG00000019018 ENSRNOG00000020979 ENSRNOG00000001766 ENSRNOG00000033411 ENSRNOG00000000456 …	94	7.23	0.457228	1
antigen presentation, exogenous antigen	7	ENSRNOG00000000451	1	0.83	ENSRNOG00000026762 ENSRNOG00000032844 ENSRNOG00000032708 ENSRNOG00000000460 ENSRNOG00000033215 ENSRNOG00000027144	6	0.46	0.464394	1
antigen processing, exogenous antigen via MHC class II	7	ENSRNOG00000000451	1	0.83	ENSRNOG00000026762 ENSRNOG00000032844 ENSRNOG00000032708 ENSRNOG00000000460 ENSRNOG00000033215 ENSRNOG00000027144	6	0.46	0.464394	1
chromosome organization and biogenesis (sensu Eukaryota)	7	ENSRNOG00000020102	1	0.83	ENSRNOG00000006532 ENSRNOG00000010557 ENSRNOG00000015134 ENSRNOG00000013167 ENSRNOG00000032888 ENSRNOG00000020707 ENSRNOG00000020615 ENSRNOG00000003890 ENSRNOG00000002877 ENSRNOG00000013195 ENSRNOG00000013604 ENSRNOG00000007026 ENSRNOG00000004457 ENSRNOG00000021682 ENSRNOG00000002389 ENSRNOG00000009110 ENSRNOG00000010386 ENSRNOG00000010306 ENSRNOG00000031512 ENSRNOG00000000488 ENSRNOG00000028928 …	27	2.08	0.505972	1
RNA processing	7	ENSRNOG00000007998	1	0.83	ENSRNOG00000016698 ENSRNOG00000018067 ENSRNOG00000016486 ENSRNOG00000000702 ENSRNOG00000015588 ENSRNOG00000006655 ENSRNOG00000015976 ENSRNOG00000001996 ENSRNOG00000005389 ENSRNOG00000002874 ENSRNOG00000015231 ENSRNOG00000005513 ENSRNOG00000010448 ENSRNOG00000031127 ENSRNOG00000020744 ENSRNOG00000001783 ENSRNOG00000019975 ENSRNOG00000011561 ENSRNOG00000034027 ENSRNOG00000004373 ENSRNOG00000008607 …	27	2.08	0.505972	1
purine nucleotide metabolism	7	ENSRNOG00000004846	1	0.83	ENSRNOG00000021123 ENSRNOG00000015320 ENSRNOG00000018262 ENSRNOG00000019223 ENSRNOG00000001551 ENSRNOG00000006542 ENSRNOG00000001991 ENSRNOG00000002671 ENSRNOG00000017032 ENSRNOG00000018045 ENSRNOG00000026203 ENSRNOG00000007392 ENSRNOG00000020721 ENSRNOG00000015511 ENSRNOG00000001992 ENSRNOG00000014625 ENSRNOG00000002128 ENSRNOG00000009080 ENSRNOG00000030964 ENSRNOG00000005602 ENSRNOG00000011891 …	29	2.23	0.507777	1
di-, tri-valent inorganic cation transport	7	ENSRNOG00000017912 ENSRNOG00000018804 ENSRNOG00000006375 ENSRNOG00000000170	4	3.31	ENSRNOG00000003872 ENSRNOG00000011913 ENSRNOG00000018279 ENSRNOG00000004026 ENSRNOG00000020843 ENSRNOG00000033238 ENSRNOG00000030625 ENSRNOG00000033893 ENSRNOG00000007090 ENSRNOG00000003245 ENSRNOG00000002863 ENSRNOG00000022619 ENSRNOG00000004280 ENSRNOG00000002559 ENSRNOG00000013305 ENSRNOG00000009601 ENSRNOG00000029082 ENSRNOG00000008479 ENSRNOG00000015442 ENSRNOG00000026651 ENSRNOG00000033531 …	29	2.23	0.519868	1
carbohydrate biosynthesis	7	ENSRNOG00000015290	1	0.83	ENSRNOG00000016348 ENSRNOG00000012799 ENSRNOG00000004234 ENSRNOG00000014365 ENSRNOG00000011146 ENSRNOG00000018725 ENSRNOG00000000920 ENSRNOG00000019372	8	0.62	0.552168	1
amino acid activation	7	ENSRNOG00000003743	1	0.83	ENSRNOG00000020358 ENSRNOG00000011052 ENSRNOG00000003149 ENSRNOG00000019023 ENSRNOG00000019456 ENSRNOG00000000867 ENSRNOG00000020601 ENSRNOG00000022857	8	0.62	0.552168	1
nucleotide biosynthesis	7	ENSRNOG00000015991 ENSRNOG00000004846	2	1.65	ENSRNOG00000014684 ENSRNOG00000021123 ENSRNOG00000015320 ENSRNOG00000013521 ENSRNOG00000018262 ENSRNOG00000019223 ENSRNOG00000001551 ENSRNOG00000032150 ENSRNOG00000006542 ENSRNOG00000001991 ENSRNOG00000002671 ENSRNOG00000017032 ENSRNOG00000018045 ENSRNOG00000011587 ENSRNOG00000002724 ENSRNOG00000026203 ENSRNOG00000012060 ENSRNOG00000007392 ENSRNOG00000020721 ENSRNOG00000014776 ENSRNOG00000015511 …	40	3.08	0.573992	1
glutamine family amino acid metabolism	7	ENSRNOG00000000007	1	0.83	ENSRNOG00000013595 ENSRNOG00000031612 ENSRNOG00000003370 ENSRNOG00000002128 ENSRNOG00000008837 ENSRNOG00000013304 ENSRNOG00000007351 ENSRNOG00000007546 ENSRNOG00000000903	9	0.69	0.590545	1
protein import into nucleus	7	ENSRNOG00000012630	1	0.83	ENSRNOG00000016486 ENSRNOG00000020660 ENSRNOG00000018945 ENSRNOG00000019601 ENSRNOG00000018704 ENSRNOG00000009275 ENSRNOG00000019069 ENSRNOG00000002433 ENSRNOG00000004700	9	0.69	0.590545	1
acetyl-CoA metabolism	7	ENSRNOG00000016552	1	0.83	ENSRNOG00000001440 ENSRNOG00000023520 ENSRNOG00000005849 ENSRNOG00000005587 ENSRNOG00000003653 ENSRNOG00000015020 ENSRNOG00000013331 ENSRNOG00000005061 ENSRNOG00000016924	9	0.69	0.590545	1
nuclear import	7	ENSRNOG00000012630	1	0.83	ENSRNOG00000016486 ENSRNOG00000020660 ENSRNOG00000018945 ENSRNOG00000019601 ENSRNOG00000018704 ENSRNOG00000009275 ENSRNOG00000019069 ENSRNOG00000002433 ENSRNOG00000004700	9	0.69	0.590545	1
biogenic amine metabolism	7	ENSRNOG00000016275	1	0.83	ENSRNOG00000005424 ENSRNOG00000004327 ENSRNOG00000001889 ENSRNOG00000023538 ENSRNOG00000000585 ENSRNOG00000010853 ENSRNOG00000030163 ENSRNOG00000005333 ENSRNOG00000001597	9	0.69	0.590545	1
neurite morphogenesis	7	No genes	0	0	ENSRNOG00000004791 ENSRNOG00000004067 ENSRNOG00000004964 ENSRNOG00000012786 ENSRNOG00000018020 ENSRNOG00000018454 ENSRNOG00000009625 ENSRNOG00000029598 ENSRNOG00000006075 ENSRNOG00000014187 ENSRNOG00000034177	11	0.85	0.61376	1
neurotransmitter secretion	7	No genes	0	0	ENSRNOG00000008628 ENSRNOG00000017506 ENSRNOG00000017333 ENSRNOG00000018892 ENSRNOG00000019302 ENSRNOG00000029165 ENSRNOG00000019318 ENSRNOG00000018650 ENSRNOG00000015670 ENSRNOG00000010365 ENSRNOG00000018901	11	0.85	0.61376	1
cellular polysaccharide metabolism	7	No genes	0	0	ENSRNOG00000007583 ENSRNOG00000014365 ENSRNOG00000004612 ENSRNOG00000015573 ENSRNOG00000001269 ENSRNOG00000001733 ENSRNOG00000011146 ENSRNOG00000021090 ENSRNOG00000018725 ENSRNOG00000018708 ENSRNOG00000000920	11	0.85	0.61376	1
MAPKKK cascade	7	No genes	0	0	ENSRNOG00000015134 ENSRNOG00000002265 ENSRNOG00000012799 ENSRNOG00000005389 ENSRNOG00000002823 ENSRNOG00000001309 ENSRNOG00000019601 ENSRNOG00000006889 ENSRNOG00000007319 ENSRNOG00000020451 ENSRNOG00000015182 ENSRNOG00000002079	12	0.92	0.614507	1
amino acid biosynthesis	7	No genes	0	0	ENSRNOG00000015514 ENSRNOG00000003942 ENSRNOG00000013521 ENSRNOG00000013971 ENSRNOG00000003370 ENSRNOG00000008837 ENSRNOG00000005602 ENSRNOG00000019328 ENSRNOG00000007546 ENSRNOG00000000903 ENSRNOG00000005428 ENSRNOG00000020956	12	0.92	0.614507	1
protein polymerization	7	No genes	0	0	ENSRNOG00000008994 ENSRNOG00000020213 ENSRNOG00000000821 ENSRNOG00000031043 ENSRNOG00000017445 ENSRNOG00000032138 ENSRNOG00000012397 ENSRNOG00000003597 ENSRNOG00000015544 ENSRNOG00000004559 ENSRNOG00000025074 ENSRNOG00000010170	12	0.92	0.614507	1
microtubule-based movement	7	No genes	0	0	ENSRNOG00000020213 ENSRNOG00000009781 ENSRNOG00000000821 ENSRNOG00000006178 ENSRNOG00000025715 ENSRNOG00000017445 ENSRNOG00000011394 ENSRNOG00000032138 ENSRNOG00000012397 ENSRNOG00000025791 ENSRNOG00000003597 ENSRNOG00000015544 ENSRNOG00000004559 ENSRNOG00000010170	14	1.08	0.623627	1
regulation of protein biosynthesis	7	No genes	0	0	ENSRNOG00000005849 ENSRNOG00000012799 ENSRNOG00000018646 ENSRNOG00000010218 ENSRNOG00000005389 ENSRNOG00000013183 ENSRNOG00000018020 ENSRNOG00000005301 ENSRNOG00000006069 ENSRNOG00000001707 ENSRNOG00000021270 ENSRNOG00000012582 ENSRNOG00000009432 ENSRNOG00000020097 ENSRNOG00000015182	15	1.15	0.631136	1
cholesterol metabolism	7	ENSRNOG00000016552 ENSRNOG00000009946	2	1.65	ENSRNOG00000003463 ENSRNOG00000020395 ENSRNOG00000012799 ENSRNOG00000031479 ENSRNOG00000004111 ENSRNOG00000016690 ENSRNOG00000004903 ENSRNOG00000003387 ENSRNOG00000009592 ENSRNOG00000020776 ENSRNOG00000013376 ENSRNOG00000007234 ENSRNOG00000021314 ENSRNOG00000016122 ENSRNOG00000027491	15	1.15	0.650291	1
induction of programmed cell death	7	ENSRNOG00000016346 ENSRNOG00000018835	2	1.65	ENSRNOG00000005389 ENSRNOG00000006997 ENSRNOG00000002833 ENSRNOG00000003779 ENSRNOG00000009848 ENSRNOG00000013736 ENSRNOG00000004303 ENSRNOG00000015365 ENSRNOG00000011039 ENSRNOG00000010475 ENSRNOG00000018454 ENSRNOG00000016551 ENSRNOG00000008574 ENSRNOG00000014117 ENSRNOG00000020097 ENSRNOG00000020383 ENSRNOG00000015182	17	1.31	0.673128	1
protein targeting	7	ENSRNOG00000012630	1	0.83	ENSRNOG00000018654 ENSRNOG00000016486 ENSRNOG00000002247 ENSRNOG00000028366 ENSRNOG00000012693 ENSRNOG00000012000 ENSRNOG00000007040 ENSRNOG00000009683 ENSRNOG00000013743 ENSRNOG00000019549 ENSRNOG00000020660 ENSRNOG00000018945 ENSRNOG00000000320 ENSRNOG00000019601 ENSRNOG00000018704 ENSRNOG00000009275 ENSRNOG00000019980 ENSRNOG00000019069 ENSRNOG00000032900 ENSRNOG00000002433 ENSRNOG00000004700 …	22	1.69	0.714608	1
coenzyme biosynthesis	7	ENSRNOG00000004846	1	0.83	ENSRNOG00000006302 ENSRNOG00000021123 ENSRNOG00000015320 ENSRNOG00000028366 ENSRNOG00000019223 ENSRNOG00000001551 ENSRNOG00000006542 ENSRNOG00000001991 ENSRNOG00000017032 ENSRNOG00000018045 ENSRNOG00000013409 ENSRNOG00000007392 ENSRNOG00000001992 ENSRNOG00000014625 ENSRNOG00000009080 ENSRNOG00000005602 ENSRNOG00000011891 ENSRNOG00000007235 ENSRNOG00000003626 ENSRNOG00000002840 ENSRNOG00000019036 …	22	1.69	0.714608	1
DNA packaging	7	ENSRNOG00000020102	1	0.83	ENSRNOG00000006532 ENSRNOG00000010557 ENSRNOG00000015134 ENSRNOG00000013167 ENSRNOG00000032888 ENSRNOG00000020707 ENSRNOG00000020615 ENSRNOG00000003890 ENSRNOG00000002877 ENSRNOG00000013195 ENSRNOG00000013604 ENSRNOG00000007026 ENSRNOG00000004457 ENSRNOG00000021682 ENSRNOG00000002389 ENSRNOG00000010386 ENSRNOG00000010306 ENSRNOG00000031512 ENSRNOG00000028928 ENSRNOG00000028984 ENSRNOG00000000604 …	24	1.85	0.716769	1
nucleoside triphosphate metabolism	7	ENSRNOG00000004846	1	0.83	ENSRNOG00000021123 ENSRNOG00000015320 ENSRNOG00000019223 ENSRNOG00000001551 ENSRNOG00000006542 ENSRNOG00000001991 ENSRNOG00000002671 ENSRNOG00000017032 ENSRNOG00000018045 ENSRNOG00000026203 ENSRNOG00000007392 ENSRNOG00000020721 ENSRNOG00000001992 ENSRNOG00000014625 ENSRNOG00000009080 ENSRNOG00000030964 ENSRNOG00000011891 ENSRNOG00000007235 ENSRNOG00000003626 ENSRNOG00000032152 ENSRNOG00000002840 …	25	1.92	0.719322	1
ribonucleotide metabolism	7	ENSRNOG00000004846	1	0.83	ENSRNOG00000021123 ENSRNOG00000015320 ENSRNOG00000018262 ENSRNOG00000019223 ENSRNOG00000001551 ENSRNOG00000006542 ENSRNOG00000001991 ENSRNOG00000002671 ENSRNOG00000017032 ENSRNOG00000018045 ENSRNOG00000026203 ENSRNOG00000007392 ENSRNOG00000020721 ENSRNOG00000001992 ENSRNOG00000014625 ENSRNOG00000009080 ENSRNOG00000030964 ENSRNOG00000011891 ENSRNOG00000007235 ENSRNOG00000003626 ENSRNOG00000032152 …	26	2	0.722727	1
monosaccharide catabolism	7	ENSRNOG00000025383 ENSRNOG00000015290	2	1.65	ENSRNOG00000001214 ENSRNOG00000001440 ENSRNOG00000031310 ENSRNOG00000030869 ENSRNOG00000008103 ENSRNOG00000033283 ENSRNOG00000023647 ENSRNOG00000008063 ENSRNOG00000017163 ENSRNOG00000033669 ENSRNOG00000026991 ENSRNOG00000006807 ENSRNOG00000018367 ENSRNOG00000030224 ENSRNOG00000006116 ENSRNOG00000033506 ENSRNOG00000026928 ENSRNOG00000009994 ENSRNOG00000013009 ENSRNOG00000020420 ENSRNOG00000013000 …	32	2.46	0.762973	1
cellular carbohydrate catabolism	7	ENSRNOG00000025383 ENSRNOG00000015290	2	1.65	ENSRNOG00000001214 ENSRNOG00000001440 ENSRNOG00000031310 ENSRNOG00000030869 ENSRNOG00000008103 ENSRNOG00000033283 ENSRNOG00000023647 ENSRNOG00000008063 ENSRNOG00000017163 ENSRNOG00000033669 ENSRNOG00000026991 ENSRNOG00000006807 ENSRNOG00000018367 ENSRNOG00000030224 ENSRNOG00000015573 ENSRNOG00000009325 ENSRNOG00000006116 ENSRNOG00000033506 ENSRNOG00000026928 ENSRNOG00000009994 ENSRNOG00000013009 …	34	2.62	0.763275	1
lipid biosynthesis	7	ENSRNOG00000016552 ENSRNOG00000018735 ENSRNOG00000002525 ENSRNOG00000015290	4	3.31	ENSRNOG00000010284 ENSRNOG00000001142 ENSRNOG00000003463 ENSRNOG00000009425 ENSRNOG00000001267 ENSRNOG00000020395 ENSRNOG00000016403 ENSRNOG00000012799 ENSRNOG00000014365 ENSRNOG00000013279 ENSRNOG00000014813 ENSRNOG00000019096 ENSRNOG00000002142 ENSRNOG00000014604 ENSRNOG00000016690 ENSRNOG00000024144 ENSRNOG00000006583 ENSRNOG00000002826 ENSRNOG00000018129 ENSRNOG00000010208 ENSRNOG00000004903 …	41	3.15	0.789421	1
main pathways of carbohydrate metabolism	7	ENSRNOG00000025383 ENSRNOG00000000007 ENSRNOG00000015290	3	2.48	ENSRNOG00000001214 ENSRNOG00000001440 ENSRNOG00000016348 ENSRNOG00000023520 ENSRNOG00000031310 ENSRNOG00000005849 ENSRNOG00000030869 ENSRNOG00000008103 ENSRNOG00000012799 ENSRNOG00000033283 ENSRNOG00000009715 ENSRNOG00000005587 ENSRNOG00000023647 ENSRNOG00000008063 ENSRNOG00000017163 ENSRNOG00000033669 ENSRNOG00000026991 ENSRNOG00000006807 ENSRNOG00000018367 ENSRNOG00000013949 ENSRNOG00000030224 …	44	3.38	0.792325	1
amino acid metabolism	7	ENSRNOG00000003743 ENSRNOG00000000007 ENSRNOG00000011419	3	2.48	ENSRNOG00000015514 ENSRNOG00000011573 ENSRNOG00000016348 ENSRNOG00000016356 ENSRNOG00000003942 ENSRNOG00000013521 ENSRNOG00000004327 ENSRNOG00000013595 ENSRNOG00000018200 ENSRNOG00000001239 ENSRNOG00000005389 ENSRNOG00000017777 ENSRNOG00000013971 ENSRNOG00000008063 ENSRNOG00000020358 ENSRNOG00000011052 ENSRNOG00000031612 ENSRNOG00000020607 ENSRNOG00000003149 ENSRNOG00000003370 ENSRNOG00000019023 …	45	3.46	0.792738	1
dicarboxylic acid transport	7	No genes	0	0	ENSRNOG00000016163	1	0.08	1	1
B cell activation	7	No genes	0	0	ENSRNOG00000020451 ENSRNOG00000020097	2	0.15	1	1
synaptic vesicle endocytosis	7	No genes	0	0	ENSRNOG00000017506 ENSRNOG00000008017	2	0.15	1	1
regulation of gluconeogenesis	7	No genes	0	0	ENSRNOG00000012799	1	0.08	1	1
JAK-STAT cascade	7	No genes	0	0	ENSRNOG00000005389 ENSRNOG00000006059 ENSRNOG00000015182	3	0.23	1	1
long-chain fatty acid transport	7	No genes	0	0	ENSRNOG00000006779 ENSRNOG00000010438 ENSRNOG00000011929	3	0.23	1	1
regulation of angiogenesis	7	No genes	0	0	ENSRNOG00000021403 ENSRNOG00000004284 ENSRNOG00000002922 ENSRNOG00000015365	4	0.31	1	1
regulation of nucleoside metabolism	7	No genes	0	0	ENSRNOG00000013300	1	0.08	1	1
monovalent inorganic cation transport	7	ENSRNOG00000021130 ENSRNOG00000021128 ENSRNOG00000004846 ENSRNOG00000005206	4	3.31	ENSRNOG00000021123 ENSRNOG00000011501 ENSRNOG00000015320 ENSRNOG00000019959 ENSRNOG00000019223 ENSRNOG00000004918 ENSRNOG00000029342 ENSRNOG00000008078 ENSRNOG00000001551 ENSRNOG00000021137 ENSRNOG00000020010 ENSRNOG00000006542 ENSRNOG00000001991 ENSRNOG00000006639 ENSRNOG00000009790 ENSRNOG00000005018 ENSRNOG00000017032 ENSRNOG00000020310 ENSRNOG00000026842 ENSRNOG00000018045 ENSRNOG00000015262 …	49	3.77	1	1
C21-steroid hormone biosynthesis	7	No genes	0	0	ENSRNOG00000010208 ENSRNOG00000019417	2	0.15	1	1
lysosomal transport	7	No genes	0	0	ENSRNOG00000021403	1	0.08	1	1
L-ascorbic acid metabolism	7	No genes	0	0	ENSRNOG00000016648 ENSRNOG00000028746	2	0.15	1	1
glyoxylate cycle	7	No genes	0	0	ENSRNOG00000015020	1	0.08	1	1
malate metabolism	7	No genes	0	0	ENSRNOG00000001440 ENSRNOG00000008103 ENSRNOG00000009715	3	0.23	1	1
transmembrane receptor protein serine/threonine kinase signaling pathway	7	No genes	0	0	ENSRNOG00000005334 ENSRNOG00000010814 ENSRNOG00000008620 ENSRNOG00000018483 ENSRNOG00000005033	5	0.38	1	1
phosphagen metabolism	7	No genes	0	0	ENSRNOG00000014573 ENSRNOG00000010872	2	0.15	1	1
deoxyribonucleotide metabolism	7	No genes	0	0	ENSRNOG00000007221	1	0.08	1	1
regulation of microtubule depolymerization	7	No genes	0	0	ENSRNOG00000014230 ENSRNOG00000005133 ENSRNOG00000011841	3	0.23	1	1
S-adenosylmethionine metabolism	7	No genes	0	0	ENSRNOG00000016349	1	0.08	1	1
negative regulation of cellular defense response	7	No genes	0	0	ENSRNOG00000020097	1	0.08	1	1
nucleoside monophosphate metabolism	7	No genes	0	0	ENSRNOG00000018262 ENSRNOG00000002101	2	0.15	1	1
hexose transport	7	No genes	0	0	ENSRNOG00000007284 ENSRNOG00000012799 ENSRNOG00000008376 ENSRNOG00000011875	4	0.31	1	1
regulation of axon extension	7	No genes	0	0	ENSRNOG00000004067 ENSRNOG00000018454 ENSRNOG00000009625	3	0.23	1	1
positive regulation of amino acid metabolism	7	No genes	0	0	ENSRNOG00000020451	1	0.08	1	1
negative regulation of follicle-stimulating hormone secretion	7	No genes	0	0	ENSRNOG00000020097	1	0.08	1	1
endosomal lumen acidification	7	No genes	0	0	ENSRNOG00000010682	1	0.08	1	1
polysaccharide biosynthesis	7	No genes	0	0	ENSRNOG00000014365 ENSRNOG00000011146 ENSRNOG00000018725 ENSRNOG00000000920	4	0.31	1	1
tetrahydrobiopterin metabolism	7	No genes	0	0	ENSRNOG00000015455 ENSRNOG00000000566 ENSRNOG00000003253 ENSRNOG00000011039 ENSRNOG00000009250	5	0.38	1	1
glyoxylate metabolism	7	No genes	0	0	ENSRNOG00000015020	1	0.08	1	1
meiosis	7	No genes	0	0	ENSRNOG00000020213 ENSRNOG00000014173 ENSRNOG00000003999 ENSRNOG00000018510	4	0.31	1	1
mitosis	7	ENSRNOG00000001436	1	0.83	ENSRNOG00000018635 ENSRNOG00000020213 ENSRNOG00000014173 ENSRNOG00000007399 ENSRNOG00000021248 ENSRNOG00000011798 ENSRNOG00000013461 ENSRNOG00000002755 ENSRNOG00000003256 ENSRNOG00000003678	10	0.77	1	1
iron-sulfur cluster assembly	7	No genes	0	0	ENSRNOG00000000186	1	0.08	1	1
regulation of Wnt receptor signaling pathway	7	No genes	0	0	ENSRNOG00000005389 ENSRNOG00000015182	2	0.15	1	1
dephosphorylation	7	ENSRNOG00000014294 ENSRNOG00000009980	2	1.65	ENSRNOG00000011771 ENSRNOG00000009723 ENSRNOG00000001849 ENSRNOG00000012343 ENSRNOG00000015717 ENSRNOG00000016907 ENSRNOG00000020115 ENSRNOG00000019977 ENSRNOG00000019587 ENSRNOG00000005389 ENSRNOG00000021248 ENSRNOG00000013135 ENSRNOG00000030667 ENSRNOG00000011420 ENSRNOG00000021223 ENSRNOG00000010574 ENSRNOG00000006030 ENSRNOG00000003977 ENSRNOG00000005003 ENSRNOG00000015145 ENSRNOG00000014061 …	26	2	1	1
cytokine metabolism	7	No genes	0	0	ENSRNOG00000009848 ENSRNOG00000020097	2	0.15	1	1
dopamine biosynthesis	7	No genes	0	0	ENSRNOG00000010853	1	0.08	1	1
phototransduction	7	No genes	0	0	ENSRNOG00000018430 ENSRNOG00000033119 ENSRNOG00000006874	3	0.23	1	1
sulfur amino acid metabolism	7	No genes	0	0	ENSRNOG00000017777 ENSRNOG00000005602 ENSRNOG00000000158	3	0.23	1	1
sperm chromatin decondensation	7	No genes	0	0	ENSRNOG00000017611	1	0.08	1	1
energy coupled proton transport, against electrochemical gradient	7	No genes	0	0	ENSRNOG00000011891	1	0.08	1	1
nucleobase biosynthesis	7	No genes	0	0	ENSRNOG00000002128 ENSRNOG00000015063	2	0.15	1	1
heme biosynthesis	7	No genes	0	0	ENSRNOG00000015206 ENSRNOG00000010390	2	0.15	1	1
hydrogen peroxide catabolism	7	No genes	0	0	ENSRNOG00000008364	1	0.08	1	1
negative regulation of bone resorption	7	No genes	0	0	ENSRNOG00000008336	1	0.08	1	1
negative regulation of actin filament depolymerization	7	No genes	0	0	ENSRNOG00000015396	1	0.08	1	1
calcium-mediated signaling	7	No genes	0	0	ENSRNOG00000028896 ENSRNOG00000009094 ENSRNOG00000001309 ENSRNOG00000013147	4	0.31	1	1
mitochondrial membrane organization and biogenesis	7	No genes	0	0	ENSRNOG00000018654 ENSRNOG00000000320 ENSRNOG00000020876	3	0.23	1	1
pyrimidine nucleotide metabolism	7	No genes	0	0	ENSRNOG00000002671 ENSRNOG00000026203 ENSRNOG00000020721 ENSRNOG00000004257 ENSRNOG00000030964 ENSRNOG00000015063 ENSRNOG00000032152 ENSRNOG00000007221 ENSRNOG00000002693	9	0.69	1	1
energy reserve metabolism	7	No genes	0	0	ENSRNOG00000007583 ENSRNOG00000004612 ENSRNOG00000001269 ENSRNOG00000001733 ENSRNOG00000011146 ENSRNOG00000021090 ENSRNOG00000018725 ENSRNOG00000006059 ENSRNOG00000018708 ENSRNOG00000000920	10	0.77	1	1
eye photoreceptor cell development	7	No genes	0	0	ENSRNOG00000009110	1	0.08	1	1
purine base metabolism	7	No genes	0	0	ENSRNOG00000014405 ENSRNOG00000000122 ENSRNOG00000002128	3	0.23	1	1
cytokine biosynthesis	7	No genes	0	0	ENSRNOG00000009848 ENSRNOG00000020097	2	0.15	1	1
negative regulation of phosphate metabolism	7	No genes	0	0	ENSRNOG00000005389 ENSRNOG00000020097 ENSRNOG00000015182	3	0.23	1	1
lipoprotein biosynthesis	7	No genes	0	0	ENSRNOG00000002989 ENSRNOG00000009992 ENSRNOG00000030483 ENSRNOG00000003541 ENSRNOG00000022806 ENSRNOG00000014462 ENSRNOG00000003070	7	0.54	1	1
regulation of 1-phosphatidylinositol 4-kinase activity	7	No genes	0	0	ENSRNOG00000020451	1	0.08	1	1
regulation of protein amino acid phosphorylation	7	No genes	0	0	ENSRNOG00000005389 ENSRNOG00000020451 ENSRNOG00000015182	3	0.23	1	1
regulation of neurotransmitter levels	7	ENSRNOG00000000007	1	0.83	ENSRNOG00000019615 ENSRNOG00000008628 ENSRNOG00000017506 ENSRNOG00000004327 ENSRNOG00000001889 ENSRNOG00000018200 ENSRNOG00000002636 ENSRNOG00000017333 ENSRNOG00000018892 ENSRNOG00000019302 ENSRNOG00000023538 ENSRNOG00000029165 ENSRNOG00000019318 ENSRNOG00000018650 ENSRNOG00000015670 ENSRNOG00000010365 ENSRNOG00000010853 ENSRNOG00000018901	18	1.38	1	1
antigen presentation, lipid antigen	7	No genes	0	0	ENSRNOG00000016451	1	0.08	1	1
group transfer coenzyme metabolism	7	ENSRNOG00000004846	1	0.83	ENSRNOG00000021123 ENSRNOG00000015320 ENSRNOG00000019223 ENSRNOG00000001551 ENSRNOG00000006542 ENSRNOG00000001991 ENSRNOG00000017032 ENSRNOG00000018045 ENSRNOG00000007392 ENSRNOG00000001992 ENSRNOG00000014625 ENSRNOG00000009080 ENSRNOG00000005602 ENSRNOG00000011891 ENSRNOG00000016349 ENSRNOG00000007235 ENSRNOG00000003626 ENSRNOG00000002840 ENSRNOG00000019036 ENSRNOG00000016000	20	1.54	1	1
skeletal muscle fiber development	7	No genes	0	0	ENSRNOG00000004284 ENSRNOG00000003772	2	0.15	1	1
aromatic amino acid family metabolism	7	No genes	0	0	ENSRNOG00000016348 ENSRNOG00000001239 ENSRNOG00000013223 ENSRNOG00000009250	4	0.31	1	1
regulation of innate immune response	7	No genes	0	0	ENSRNOG00000016451	1	0.08	1	1
regulation of T cell activation	7	No genes	0	0	ENSRNOG00000009848	1	0.08	1	1
indole derivative metabolism	7	No genes	0	0	ENSRNOG00000004327	1	0.08	1	1
molybdopterin cofactor metabolism	7	No genes	0	0	ENSRNOG00000028366	1	0.08	1	1
oligosaccharide biosynthesis	7	No genes	0	0	ENSRNOG00000004234	1	0.08	1	1
porphyrin biosynthesis	7	No genes	0	0	ENSRNOG00000003567 ENSRNOG00000015206 ENSRNOG00000010390	3	0.23	1	1
regulation of cellular defense response	7	No genes	0	0	ENSRNOG00000020097	1	0.08	1	1
hemoglobin metabolism	7	No genes	0	0	ENSRNOG00000020097	1	0.08	1	1
positive regulation of steroid metabolism	7	No genes	0	0	ENSRNOG00000012799	1	0.08	1	1
intra-Golgi transport	7	No genes	0	0	ENSRNOG00000012000 ENSRNOG00000002301	2	0.15	1	1
melanin biosynthesis	7	No genes	0	0	ENSRNOG00000001239	1	0.08	1	1
positive regulation of endocytosis	7	No genes	0	0	ENSRNOG00000007650	1	0.08	1	1
lipopolysaccharide metabolism	7	No genes	0	0	ENSRNOG00000014365	1	0.08	1	1
metal ion homeostasis	7	ENSRNOG00000018804	1	0.83	ENSRNOG00000005048 ENSRNOG00000002265 ENSRNOG00000015860 ENSRNOG00000011913 ENSRNOG00000020843 ENSRNOG00000033238 ENSRNOG00000030625 ENSRNOG00000022619 ENSRNOG00000002559 ENSRNOG00000029082 ENSRNOG00000026651 ENSRNOG00000034150 ENSRNOG00000031506 ENSRNOG00000015075 ENSRNOG00000011815	15	1.15	1	1
mitochondrial citrate transport	7	No genes	0	0	ENSRNOG00000000281	1	0.08	1	1
DNA modification	7	No genes	0	0	ENSRNOG00000031928	1	0.08	1	1
pyrimidine nucleoside metabolism	7	No genes	0	0	ENSRNOG00000007221	1	0.08	1	1
regulation of cytokine production	7	No genes	0	0	ENSRNOG00000020097	1	0.08	1	1
negative regulation of microtubule depolymerization	7	No genes	0	0	ENSRNOG00000014230 ENSRNOG00000005133 ENSRNOG00000011841	3	0.23	1	1
insulin secretion	7	No genes	0	0	ENSRNOG00000017469 ENSRNOG00000000503	2	0.15	1	1
ATP synthesis coupled electron transport	7	No genes	0	0	ENSRNOG00000024568 ENSRNOG00000012599 ENSRNOG00000012383 ENSRNOG00000011849	4	0.31	1	1
retrograde transport, Golgi to ER	7	No genes	0	0	ENSRNOG00000012000	1	0.08	1	1
erythrocyte differentiation	7	No genes	0	0	ENSRNOG00000010208 ENSRNOG00000020097	2	0.15	1	1
glycosaminoglycan metabolism	7	No genes	0	0	ENSRNOG00000011150 ENSRNOG00000017689	2	0.15	1	1
rRNA metabolism	7	No genes	0	0	ENSRNOG00000016486 ENSRNOG00000005505	2	0.15	1	1
terpene biosynthesis	7	No genes	0	0	ENSRNOG00000016690 ENSRNOG00000016122	2	0.15	1	1
regulation of myeloid cell differentiation	7	No genes	0	0	ENSRNOG00000008336 ENSRNOG00000020097	2	0.15	1	1
heme metabolism	7	No genes	0	0	ENSRNOG00000003773 ENSRNOG00000015206 ENSRNOG00000006889 ENSRNOG00000014117 ENSRNOG00000010390	5	0.38	1	1
regulation of MAPK activity	7	No genes	0	0	ENSRNOG00000012799 ENSRNOG00000005389 ENSRNOG00000007319 ENSRNOG00000020451 ENSRNOG00000015182	5	0.38	1	1
organic anion transport	7	No genes	0	0	ENSRNOG00000031249	1	0.08	1	1
adenylate cyclase activation	7	No genes	0	0	ENSRNOG00000004317	1	0.08	1	1
apoptotic program	7	No genes	0	0	ENSRNOG00000006067 ENSRNOG00000013736 ENSRNOG00000010756 ENSRNOG00000015365 ENSRNOG00000020876	5	0.38	1	1
amino acid catabolism	7	ENSRNOG00000000007	1	0.83	ENSRNOG00000016348 ENSRNOG00000013595 ENSRNOG00000017777 ENSRNOG00000020607 ENSRNOG00000013223 ENSRNOG00000013304 ENSRNOG00000009250 ENSRNOG00000006727 ENSRNOG00000030163 ENSRNOG00000004502	10	0.77	1	1
regulation of carbohydrate biosynthesis	7	No genes	0	0	ENSRNOG00000012799	1	0.08	1	1
receptor mediated endocytosis	7	No genes	0	0	ENSRNOG00000018322 ENSRNOG00000007649 ENSRNOG00000002840	3	0.23	1	1
calcium ion-dependent exocytosis	7	No genes	0	0	ENSRNOG00000018217 ENSRNOG00000017333 ENSRNOG00000019318	3	0.23	1	1
positive regulation of nucleobase, nucleoside, nucleotide and nucleic acid metabolism	7	ENSRNOG00000013412	1	0.83	ENSRNOG00000019422 ENSRNOG00000019673 ENSRNOG00000016885 ENSRNOG00000001183 ENSRNOG00000012405 ENSRNOG00000023258 ENSRNOG00000029316 ENSRNOG00000001309 ENSRNOG00000007834 ENSRNOG00000013930 ENSRNOG00000019601 ENSRNOG00000003678	12	0.92	1	1
regulation of circadian sleep/wake cycle, non-REM sleep	7	No genes	0	0	ENSRNOG00000009848 ENSRNOG00000010278	2	0.15	1	1
spermatid nuclear elongation	7	No genes	0	0	ENSRNOG00000017611	1	0.08	1	1
water-soluble vitamin biosynthesis	7	No genes	0	0	ENSRNOG00000016648 ENSRNOG00000028746	2	0.15	1	1
regulation of lymphocyte activation	7	No genes	0	0	ENSRNOG00000009848 ENSRNOG00000020451 ENSRNOG00000020097	3	0.23	1	1
negative regulation of actin filament polymerization	7	No genes	0	0	ENSRNOG00000031043	1	0.08	1	1
4-hydroxyproline metabolism	7	No genes	0	0	ENSRNOG00000005053	1	0.08	1	1
negative regulation of amino acid metabolism	7	No genes	0	0	ENSRNOG00000005389 ENSRNOG00000015182	2	0.15	1	1
regulation of B cell proliferation	7	No genes	0	0	ENSRNOG00000020451	1	0.08	1	1
negative regulation of lipid biosynthesis	7	No genes	0	0	ENSRNOG00000012799	1	0.08	1	1
UDP-N-acetylglucosamine metabolism	7	No genes	0	0	ENSRNOG00000014365	1	0.08	1	1
substrate-bound cell migration, cell extension	7	No genes	0	0	ENSRNOG00000009683	1	0.08	1	1
positive regulation of follicle-stimulating hormone secretion	7	No genes	0	0	ENSRNOG00000020097	1	0.08	1	1
energy coupled proton transport, down electrochemical gradient	7	ENSRNOG00000004846	1	0.83	ENSRNOG00000021123 ENSRNOG00000015320 ENSRNOG00000019223 ENSRNOG00000001551 ENSRNOG00000006542 ENSRNOG00000001991 ENSRNOG00000017032 ENSRNOG00000018045 ENSRNOG00000007392 ENSRNOG00000001992 ENSRNOG00000014625 ENSRNOG00000009080 ENSRNOG00000011891 ENSRNOG00000007235 ENSRNOG00000003626 ENSRNOG00000002840 ENSRNOG00000016000	17	1.31	1	1
butyrate metabolism	7	No genes	0	0	ENSRNOG00000002636 ENSRNOG00000023538	2	0.15	1	1
folic acid and derivative biosynthesis	7	No genes	0	0	ENSRNOG00000005602	1	0.08	1	1
di-, tri-valent inorganic cation homeostasis	7	ENSRNOG00000018804	1	0.83	ENSRNOG00000005048 ENSRNOG00000002265 ENSRNOG00000015860 ENSRNOG00000011913 ENSRNOG00000020843 ENSRNOG00000033238 ENSRNOG00000030625 ENSRNOG00000022619 ENSRNOG00000002559 ENSRNOG00000029082 ENSRNOG00000026651 ENSRNOG00000034150 ENSRNOG00000031506 ENSRNOG00000015075	14	1.08	1	1
regulation of osteoclast differentiation	7	No genes	0	0	ENSRNOG00000008336	1	0.08	1	1
negative regulation of protein biosynthesis	7	No genes	0	0	ENSRNOG00000012799 ENSRNOG00000018646 ENSRNOG00000018020 ENSRNOG00000012582 ENSRNOG00000020097	5	0.38	1	1
bile acid metabolism	7	No genes	0	0	ENSRNOG00000013004 ENSRNOG00000018662	2	0.15	1	1
circadian sleep/wake cycle, non-REM sleep	7	No genes	0	0	ENSRNOG00000009848 ENSRNOG00000010278	2	0.15	1	1
folic acid metabolism	7	No genes	0	0	ENSRNOG00000016349	1	0.08	1	1
lipoprotein metabolism	7	No genes	0	0	ENSRNOG00000002989 ENSRNOG00000009992 ENSRNOG00000030483 ENSRNOG00000003541 ENSRNOG00000018454 ENSRNOG00000022806 ENSRNOG00000014462 ENSRNOG00000003070	8	0.62	1	1
regulation of phosphate metabolism	7	No genes	0	0	ENSRNOG00000005389 ENSRNOG00000019228 ENSRNOG00000020451 ENSRNOG00000020097 ENSRNOG00000015182	5	0.38	1	1
cellular pH reduction	7	No genes	0	0	ENSRNOG00000010682	1	0.08	1	1
endosome transport	7	No genes	0	0	ENSRNOG00000021403 ENSRNOG00000018901 ENSRNOG00000013536	3	0.23	1	1
carboxylic acid catabolism	7	No genes	0	0	ENSRNOG00000013004 ENSRNOG00000006059	2	0.15	1	1
S-adenosylhomocysteine metabolism	7	No genes	0	0	ENSRNOG00000017777	1	0.08	1	1
D-amino acid metabolism	7	No genes	0	0	ENSRNOG00000006727	1	0.08	1	1
terpenoid metabolism	7	No genes	0	0	ENSRNOG00000016690 ENSRNOG00000016122	2	0.15	1	1
sterol biosynthesis	7	ENSRNOG00000016552	1	0.83	ENSRNOG00000020395 ENSRNOG00000012799 ENSRNOG00000014604 ENSRNOG00000016690 ENSRNOG00000004903 ENSRNOG00000032297 ENSRNOG00000009592 ENSRNOG00000020776 ENSRNOG00000013376 ENSRNOG00000007234 ENSRNOG00000021314 ENSRNOG00000016122	12	0.92	1	1
aminoglycan metabolism	7	No genes	0	0	ENSRNOG00000011150 ENSRNOG00000017689	2	0.15	1	1
leukotriene biosynthesis	7	No genes	0	0	ENSRNOG00000004494	1	0.08	1	1
purine base salvage	7	No genes	0	0	ENSRNOG00000014405	1	0.08	1	1
glucosamine metabolism	7	No genes	0	0	ENSRNOG00000014365 ENSRNOG00000015573	2	0.15	1	1
thymidylate synthase biosynthesis	7	No genes	0	0	ENSRNOG00000018020	1	0.08	1	1
ribosome biogenesis	7	No genes	0	0	ENSRNOG00000016486 ENSRNOG00000005505	2	0.15	1	1
neuronal ion channel clustering	7	No genes	0	0	ENSRNOG00000004067 ENSRNOG00000020205	2	0.15	1	1
positive regulation of cell growth	7	No genes	0	0	ENSRNOG00000028629 ENSRNOG00000018646 ENSRNOG00000013963	3	0.23	1	1
monovalent inorganic cation homeostasis	7	No genes	0	0	ENSRNOG00000010682 ENSRNOG00000011815	2	0.15	1	1
hemoglobin biosynthesis	7	No genes	0	0	ENSRNOG00000020097	1	0.08	1	1
endosome to lysosome transport	7	No genes	0	0	ENSRNOG00000021403	1	0.08	1	1
nerve ensheathment	7	No genes	0	0	ENSRNOG00000019716 ENSRNOG00000009345	2	0.15	1	1
histidine family amino acid metabolism	7	No genes	0	0	ENSRNOG00000005602 ENSRNOG00000030163 ENSRNOG00000004502	3	0.23	1	1
ATP synthesis coupled proton transport	7	ENSRNOG00000004846	1	0.83	ENSRNOG00000021123 ENSRNOG00000015320 ENSRNOG00000019223 ENSRNOG00000001551 ENSRNOG00000006542 ENSRNOG00000001991 ENSRNOG00000017032 ENSRNOG00000018045 ENSRNOG00000007392 ENSRNOG00000001992 ENSRNOG00000014625 ENSRNOG00000009080 ENSRNOG00000011891 ENSRNOG00000007235 ENSRNOG00000003626 ENSRNOG00000002840 ENSRNOG00000016000	17	1.31	1	1
gamma-aminobutyric acid metabolism	7	No genes	0	0	ENSRNOG00000002636 ENSRNOG00000023538	2	0.15	1	1
lymphocyte proliferation	7	No genes	0	0	ENSRNOG00000009848 ENSRNOG00000020451	2	0.15	1	1
pteridine and derivative biosynthesis	7	No genes	0	0	ENSRNOG00000028366 ENSRNOG00000015455 ENSRNOG00000000566 ENSRNOG00000003253 ENSRNOG00000011039 ENSRNOG00000009250	6	0.46	1	1
regulation of RNA export from nucleus	7	No genes	0	0	ENSRNOG00000009094	1	0.08	1	1
positive regulation of cellular biosynthesis	7	No genes	0	0	ENSRNOG00000012799	1	0.08	1	1
deoxyribonucleoside metabolism	7	No genes	0	0	ENSRNOG00000007221	1	0.08	1	1
ionic insulation of neurons by glial cells	7	No genes	0	0	ENSRNOG00000019716 ENSRNOG00000009345	2	0.15	1	1
regulation of follicle-stimulating hormone secretion	7	No genes	0	0	ENSRNOG00000020097	1	0.08	1	1
type I hypersensitivity	7	No genes	0	0	ENSRNOG00000034185	1	0.08	1	1
regulation of cytokine biosynthesis	7	No genes	0	0	ENSRNOG00000020097	1	0.08	1	1
acetylcholine receptor signaling, muscarinic pathway	7	No genes	0	0	ENSRNOG00000020205 ENSRNOG00000011928 ENSRNOG00000014639	3	0.23	1	1
folic acid and derivative metabolism	7	No genes	0	0	ENSRNOG00000005602 ENSRNOG00000016349	2	0.15	1	1
heme catabolism	7	No genes	0	0	ENSRNOG00000006889	1	0.08	1	1
negative regulation of peptidyl-tyrosine phosphorylation	7	No genes	0	0	ENSRNOG00000005389 ENSRNOG00000015182	2	0.15	1	1
synaptic vesicle coating	7	No genes	0	0	ENSRNOG00000017506	1	0.08	1	1
catecholamine metabolism	7	No genes	0	0	ENSRNOG00000004327 ENSRNOG00000001889 ENSRNOG00000023538 ENSRNOG00000010853 ENSRNOG00000030163 ENSRNOG00000001597	6	0.46	1	1
regulation of protein stability	7	No genes	0	0	ENSRNOG00000018020	1	0.08	1	1
ovarian follicle development	7	No genes	0	0	ENSRNOG00000020097	1	0.08	1	1
membrane lipid metabolism	7	ENSRNOG00000009552	1	0.83	ENSRNOG00000010284 ENSRNOG00000009425 ENSRNOG00000012799 ENSRNOG00000005389 ENSRNOG00000002142 ENSRNOG00000000571 ENSRNOG00000024144 ENSRNOG00000009345 ENSRNOG00000017723 ENSRNOG00000003070 ENSRNOG00000014117 ENSRNOG00000020451 ENSRNOG00000015895 ENSRNOG00000015182 ENSRNOG00000024039	15	1.15	1	1
B cell differentiation	7	No genes	0	0	ENSRNOG00000020097	1	0.08	1	1
negative regulation of lymphocyte activation	7	No genes	0	0	ENSRNOG00000020097	1	0.08	1	1
establishment and/or maintenance of cell polarity	7	No genes	0	0	ENSRNOG00000021184 ENSRNOG00000002833 ENSRNOG00000013536 ENSRNOG00000020423	4	0.31	1	1
RNA modification	7	No genes	0	0	ENSRNOG00000016486	1	0.08	1	1
plasma membrane to endosome transport	7	No genes	0	0	ENSRNOG00000011302	1	0.08	1	1
spermatid differentiation	7	No genes	0	0	ENSRNOG00000004284 ENSRNOG00000014160 ENSRNOG00000017611	3	0.23	1	1
peroxisome fission	7	No genes	0	0	ENSRNOG00000015003	1	0.08	1	1
sensory perception of smell	7	No genes	0	0	ENSRNOG00000012337 ENSRNOG00000001973 ENSRNOG00000029700 ENSRNOG00000003999 ENSRNOG00000032001 ENSRNOG00000018606 ENSRNOG00000029726 ENSRNOG00000019094	8	0.62	1	1
positive regulation of lipid biosynthesis	7	No genes	0	0	ENSRNOG00000012799	1	0.08	1	1
sulfur amino acid catabolism	7	No genes	0	0	ENSRNOG00000017777	1	0.08	1	1
regulation of lymphocyte proliferation	7	No genes	0	0	ENSRNOG00000009848 ENSRNOG00000020451	2	0.15	1	1
sulfur amino acid biosynthesis	7	No genes	0	0	ENSRNOG00000005602	1	0.08	1	1
Notch receptor processing	7	No genes	0	0	ENSRNOG00000009110	1	0.08	1	1
amino sugar metabolism	7	No genes	0	0	ENSRNOG00000014365 ENSRNOG00000015573	2	0.15	1	1
monocyte differentiation	7	No genes	0	0	ENSRNOG00000008336 ENSRNOG00000020097	2	0.15	1	1
pyrimidine base metabolism	7	No genes	0	0	ENSRNOG00000015063	1	0.08	1	1
frizzled signaling pathway	7	No genes	0	0	ENSRNOG00000013239 ENSRNOG00000020414	2	0.15	1	1
DNA replication	7	ENSRNOG00000001349	1	0.83	ENSRNOG00000002983 ENSRNOG00000013167 ENSRNOG00000013005 ENSRNOG00000002855 ENSRNOG00000005389 ENSRNOG00000031993 ENSRNOG00000005861 ENSRNOG00000033809 ENSRNOG00000021264 ENSRNOG00000015796 ENSRNOG00000001816 ENSRNOG00000012100 ENSRNOG00000003703 ENSRNOG00000014605 ENSRNOG00000006966 ENSRNOG00000019150 ENSRNOG00000015182 ENSRNOG00000009795	18	1.38	1	1
isoprenoid metabolism	7	No genes	0	0	ENSRNOG00000020395 ENSRNOG00000016690 ENSRNOG00000013376 ENSRNOG00000021314 ENSRNOG00000016122	5	0.38	1	1
negative regulation of tyrosine phosphorylation of STAT protein	7	No genes	0	0	ENSRNOG00000005389 ENSRNOG00000015182	2	0.15	1	1
cellular lipid catabolism	7	No genes	0	0	ENSRNOG00000013004 ENSRNOG00000006059	2	0.15	1	1
regulation of amino acid metabolism	7	No genes	0	0	ENSRNOG00000005389 ENSRNOG00000020451 ENSRNOG00000015182	3	0.23	1	1
synaptic vesicle exocytosis	7	No genes	0	0	ENSRNOG00000019302 ENSRNOG00000029165 ENSRNOG00000019318 ENSRNOG00000015670	4	0.31	1	1
chromosome condensation	7	No genes	0	0	ENSRNOG00000006067	1	0.08	1	1
amino sugar catabolism	7	No genes	0	0	ENSRNOG00000015573	1	0.08	1	1
regulation of calcium ion-dependent exocytosis	7	No genes	0	0	ENSRNOG00000017333	1	0.08	1	1
gastric acid secretion	7	No genes	0	0	ENSRNOG00000017712	1	0.08	1	1
tachykinin signaling pathway	7	No genes	0	0	ENSRNOG00000007374	1	0.08	1	1
myoblast differentiation	7	No genes	0	0	ENSRNOG00000004284 ENSRNOG00000003772	2	0.15	1	1
positive regulation of phosphate metabolism	7	No genes	0	0	ENSRNOG00000020451	1	0.08	1	1
nuclear pore organization and biogenesis	7	No genes	0	0	ENSRNOG00000001449	1	0.08	1	1
regulation of circadian sleep/wake cycle, sleep	7	No genes	0	0	ENSRNOG00000009848 ENSRNOG00000010278 ENSRNOG00000015550	3	0.23	1	1
antigen presentation, peptide antigen	7	No genes	0	0	ENSRNOG00000016451 ENSRNOG00000000457	2	0.15	1	1
regulation of tyrosine phosphorylation of Stat3 protein	7	No genes	0	0	ENSRNOG00000005389 ENSRNOG00000015182	2	0.15	1	1
regulation of lymphocyte differentiation	7	No genes	0	0	ENSRNOG00000020097	1	0.08	1	1
neuropeptide signaling pathway	7	ENSRNOG00000008943	1	0.83	ENSRNOG00000007374 ENSRNOG00000034005 ENSRNOG00000018892 ENSRNOG00000032660 ENSRNOG00000001152 ENSRNOG00000014231 ENSRNOG00000004900 ENSRNOG00000002164 ENSRNOG00000029134 ENSRNOG00000017712 ENSRNOG00000009768 ENSRNOG00000007542	12	0.92	1	1
microvillus biogenesis	7	No genes	0	0	ENSRNOG00000015227	1	0.08	1	1
regulation of DNA metabolism	7	No genes	0	0	ENSRNOG00000005389 ENSRNOG00000021264 ENSRNOG00000015182	3	0.23	1	1
serine family amino acid metabolism	7	No genes	0	0	ENSRNOG00000013521 ENSRNOG00000013971 ENSRNOG00000019328 ENSRNOG00000005428 ENSRNOG00000000158	5	0.38	1	1
negative regulation of cytokine production	7	No genes	0	0	ENSRNOG00000020097	1	0.08	1	1
negative regulation of cellular biosynthesis	7	No genes	0	0	ENSRNOG00000012799 ENSRNOG00000018646 ENSRNOG00000018020 ENSRNOG00000012582 ENSRNOG00000020097	5	0.38	1	1
positive regulation of fatty acid metabolism	7	No genes	0	0	ENSRNOG00000012799	1	0.08	1	1
regulation of fatty acid oxidation	7	No genes	0	0	ENSRNOG00000012799	1	0.08	1	1
glutathione biosynthesis	7	No genes	0	0	ENSRNOG00000006302 ENSRNOG00000013409	2	0.15	1	1
Rac protein signal transduction	7	No genes	0	0	ENSRNOG00000012378	1	0.08	1	1
vitamin D metabolism	7	No genes	0	0	ENSRNOG00000007456	1	0.08	1	1
regulation of caspase activity	7	No genes	0	0	ENSRNOG00000013736 ENSRNOG00000010756 ENSRNOG00000015365 ENSRNOG00000020876	4	0.31	1	1
positive regulation of lymphocyte activation	7	No genes	0	0	ENSRNOG00000009848 ENSRNOG00000020451	2	0.15	1	1
regulation of T cell proliferation	7	No genes	0	0	ENSRNOG00000009848	1	0.08	1	1
positive regulation of lymphocyte proliferation	7	No genes	0	0	ENSRNOG00000009848 ENSRNOG00000020451	2	0.15	1	1
positive regulation of glucose import	7	No genes	0	0	ENSRNOG00000012799	1	0.08	1	1
amino acid derivative biosynthesis	7	No genes	0	0	ENSRNOG00000011573 ENSRNOG00000005424 ENSRNOG00000004327 ENSRNOG00000000585 ENSRNOG00000014573 ENSRNOG00000010853 ENSRNOG00000005333 ENSRNOG00000001597	8	0.62	1	1
glutathione metabolism	7	No genes	0	0	ENSRNOG00000006302 ENSRNOG00000014915 ENSRNOG00000013409	3	0.23	1	1
DNA catabolism	7	No genes	0	0	ENSRNOG00000006067	1	0.08	1	1
polysaccharide catabolism	7	No genes	0	0	ENSRNOG00000015573	1	0.08	1	1
platelet activation	7	No genes	0	0	ENSRNOG00000025074	1	0.08	1	1
actin filament-based movement	7	No genes	0	0	ENSRNOG00000018020	1	0.08	1	1
protein depolymerization	7	No genes	0	0	ENSRNOG00000015396 ENSRNOG00000016810 ENSRNOG00000014230 ENSRNOG00000005133 ENSRNOG00000011841	5	0.38	1	1
lysosome organization and biogenesis	7	No genes	0	0	ENSRNOG00000021403	1	0.08	1	1
regulation of B cell activation	7	No genes	0	0	ENSRNOG00000020451 ENSRNOG00000020097	2	0.15	1	1
visual perception	7	No genes	0	0	ENSRNOG00000018430 ENSRNOG00000006874 ENSRNOG00000008484 ENSRNOG00000018185 ENSRNOG00000019858	5	0.38	1	1
centrosome organization and biogenesis	7	No genes	0	0	ENSRNOG00000004616	1	0.08	1	1
negative regulation of B cell differentiation	7	No genes	0	0	ENSRNOG00000020097	1	0.08	1	1
receptor metabolism	7	No genes	0	0	ENSRNOG00000020205	1	0.08	1	1
regulation of macrophage differentiation	7	No genes	0	0	ENSRNOG00000020097	1	0.08	1	1
JNK cascade	7	No genes	0	0	ENSRNOG00000015134 ENSRNOG00000002265 ENSRNOG00000002823 ENSRNOG00000006889 ENSRNOG00000002079	5	0.38	1	1
positive regulation of apoptosis	7	ENSRNOG00000016346 ENSRNOG00000018835	2	1.65	ENSRNOG00000005389 ENSRNOG00000006997 ENSRNOG00000002833 ENSRNOG00000003779 ENSRNOG00000009848 ENSRNOG00000013736 ENSRNOG00000004303 ENSRNOG00000017243 ENSRNOG00000015365 ENSRNOG00000011039 ENSRNOG00000010475 ENSRNOG00000018454 ENSRNOG00000007649 ENSRNOG00000016551 ENSRNOG00000008574 ENSRNOG00000014117 ENSRNOG00000020097 ENSRNOG00000020383 ENSRNOG00000009820 ENSRNOG00000015182 ENSRNOG00000014183	21	1.62	1	1
regulation of bone mineralization	7	No genes	0	0	ENSRNOG00000005695	1	0.08	1	1
negative regulation of cell growth	7	No genes	0	0	ENSRNOG00000004284 ENSRNOG00000005389 ENSRNOG00000010756 ENSRNOG00000018020 ENSRNOG00000010178 ENSRNOG00000015182	6	0.46	1	1
porphyrin catabolism	7	No genes	0	0	ENSRNOG00000018740 ENSRNOG00000003773 ENSRNOG00000006889 ENSRNOG00000014117	4	0.31	1	1
negative regulation of monocyte differentiation	7	No genes	0	0	ENSRNOG00000008336 ENSRNOG00000020097	2	0.15	1	1
DNA recombination	7	No genes	0	0	ENSRNOG00000016105 ENSRNOG00000013195 ENSRNOG00000009742 ENSRNOG00000014605	4	0.31	1	1
aromatic amino acid family catabolism	7	No genes	0	0	ENSRNOG00000016348 ENSRNOG00000013223 ENSRNOG00000009250	3	0.23	1	1
positive regulation of peptidyl-tyrosine phosphorylation	7	No genes	0	0	ENSRNOG00000020451	1	0.08	1	1
ergosterol metabolism	7	No genes	0	0	ENSRNOG00000014604	1	0.08	1	1
positive regulation of protein kinase activity	7	No genes	0	0	ENSRNOG00000012799 ENSRNOG00000007319 ENSRNOG00000020451	3	0.23	1	1
sulfate assimilation	7	No genes	0	0	ENSRNOG00000011311	1	0.08	1	1
negative regulation of microtubule polymerization or depolymerization	7	No genes	0	0	ENSRNOG00000014230 ENSRNOG00000005133 ENSRNOG00000011841	3	0.23	1	1
G2/M transition of mitotic cell cycle	7	No genes	0	0	ENSRNOG00000005615	1	0.08	1	1
transformed cell apoptosis	7	No genes	0	0	ENSRNOG00000021403	1	0.08	1	1
regulation of steroid biosynthesis	7	No genes	0	0	ENSRNOG00000012799	1	0.08	1	1
aspartate family amino acid metabolism	7	No genes	0	0	ENSRNOG00000003942 ENSRNOG00000005602 ENSRNOG00000007546	3	0.23	1	1
taurine metabolism	7	No genes	0	0	ENSRNOG00000011573	1	0.08	1	1
regulation of inflammatory response	7	No genes	0	0	ENSRNOG00000013604	1	0.08	1	1
basic amino acid transport	7	No genes	0	0	ENSRNOG00000000924	1	0.08	1	1
ER to Golgi transport	7	ENSRNOG00000010550	1	0.83	ENSRNOG00000004807 ENSRNOG00000001053 ENSRNOG00000004791 ENSRNOG00000012623 ENSRNOG00000011008 ENSRNOG00000002301 ENSRNOG00000030591 ENSRNOG00000006139 ENSRNOG00000007806 ENSRNOG00000001494 ENSRNOG00000007901 ENSRNOG00000003971 ENSRNOG00000004992 ENSRNOG00000018176 ENSRNOG00000010326 ENSRNOG00000031203 ENSRNOG00000033155 ENSRNOG00000024470	18	1.38	1	1
tricarboxylic acid transport	7	No genes	0	0	ENSRNOG00000000281	1	0.08	1	1
nucleosome disassembly	7	No genes	0	0	ENSRNOG00000017611	1	0.08	1	1
biogenic amine biosynthesis	7	No genes	0	0	ENSRNOG00000005424 ENSRNOG00000004327 ENSRNOG00000000585 ENSRNOG00000010853 ENSRNOG00000005333 ENSRNOG00000001597	6	0.46	1	1
regulation of glucosylceramide biosynthesis	7	No genes	0	0	ENSRNOG00000012799	1	0.08	1	1
entry into host cell	7	No genes	0	0	ENSRNOG00000020451	1	0.08	1	1
positive regulation of gluconeogenesis	7	No genes	0	0	ENSRNOG00000012799	1	0.08	1	1
fumarate metabolism	7	No genes	0	0	ENSRNOG00000003653	1	0.08	1	1
nerve-nerve synaptic transmission	7	No genes	0	0	ENSRNOG00000018454	1	0.08	1	1
medium-chain fatty acid transport	7	No genes	0	0	ENSRNOG00000006779	1	0.08	1	1
G1/S transition of mitotic cell cycle	7	No genes	0	0	ENSRNOG00000019939 ENSRNOG00000009615	2	0.15	1	1
steroid metabolism	7	ENSRNOG00000016552 ENSRNOG00000009946	2	1.65	ENSRNOG00000003463 ENSRNOG00000001267 ENSRNOG00000020395 ENSRNOG00000012799 ENSRNOG00000013004 ENSRNOG00000031479 ENSRNOG00000005861 ENSRNOG00000019096 ENSRNOG00000014604 ENSRNOG00000019342 ENSRNOG00000004111 ENSRNOG00000016690 ENSRNOG00000002826 ENSRNOG00000010208 ENSRNOG00000031279 ENSRNOG00000030636 ENSRNOG00000032487 ENSRNOG00000004903 ENSRNOG00000032297 ENSRNOG00000003387 ENSRNOG00000009592 …	30	2.31	1	1
glycoside metabolism	7	No genes	0	0	ENSRNOG00000009325	1	0.08	1	1
inorganic anion transport	7	ENSRNOG00000003897	1	0.83	ENSRNOG00000019615 ENSRNOG00000019490 ENSRNOG00000010682 ENSRNOG00000018082 ENSRNOG00000002360 ENSRNOG00000003736 ENSRNOG00000002349 ENSRNOG00000015262 ENSRNOG00000003533 ENSRNOG00000000186 ENSRNOG00000015365 ENSRNOG00000007300 ENSRNOG00000002862 ENSRNOG00000010326 ENSRNOG00000016533 ENSRNOG00000003569 ENSRNOG00000012788	17	1.31	1	1
monocarboxylic acid transport	7	No genes	0	0	ENSRNOG00000009019 ENSRNOG00000015949	2	0.15	1	1
DNA ligation	7	No genes	0	0	ENSRNOG00000013167	1	0.08	1	1
post-Golgi transport	7	No genes	0	0	ENSRNOG00000018901	1	0.08	1	1
coenzyme catabolism	7	No genes	0	0	ENSRNOG00000001440 ENSRNOG00000023520 ENSRNOG00000005849 ENSRNOG00000005587 ENSRNOG00000003653 ENSRNOG00000015020 ENSRNOG00000013331 ENSRNOG00000005061	8	0.62	1	1
regulation of lipid biosynthesis	7	No genes	0	0	ENSRNOG00000012799	1	0.08	1	1
gamma-aminobutyric acid signaling pathway	7	No genes	0	0	ENSRNOG00000002360 ENSRNOG00000002349 ENSRNOG00000008431 ENSRNOG00000016533 ENSRNOG00000003569	5	0.38	1	1
humoral defense mechanism (sensu Vertebrata)	7	No genes	0	0	ENSRNOG00000000513 ENSRNOG00000004062 ENSRNOG00000013736	3	0.23	1	1
cellular respiration	7	No genes	0	0	ENSRNOG00000001440 ENSRNOG00000023520 ENSRNOG00000005849 ENSRNOG00000005587 ENSRNOG00000003653 ENSRNOG00000015020 ENSRNOG00000020876 ENSRNOG00000013331 ENSRNOG00000005061	9	0.69	1	1
positive regulation of innate immune response	7	No genes	0	0	ENSRNOG00000016451	1	0.08	1	1
protein import into mitochondrial inner membrane	7	No genes	0	0	ENSRNOG00000018654 ENSRNOG00000000320	2	0.15	1	1
regulation of transcription, DNA-dependent	8	ENSRNOG00000005600 ENSRNOG00000009329 ENSRNOG00000008144 ENSRNOG00000004500 ENSRNOG00000015509 ENSRNOG00000003581 ENSRNOG00000019048 ENSRNOG00000008049 ENSRNOG00000014256 ENSRNOG00000012410 ENSRNOG00000026293 ENSRNOG00000025164 ENSRNOG00000002812 ENSRNOG00000020102 ENSRNOG00000009972 ENSRNOG00000020254 ENSRNOG00000005639 ENSRNOG00000030351 ENSRNOG00000008292 ENSRNOG00000016970 ENSRNOG00000003745 …	27	33.75	ENSRNOG00000017960 ENSRNOG00000009248 ENSRNOG00000019422 ENSRNOG00000019673 ENSRNOG00000004269 ENSRNOG00000013017 ENSRNOG00000010557 ENSRNOG00000002983 ENSRNOG00000017843 ENSRNOG00000004711 ENSRNOG00000031174 ENSRNOG00000003463 ENSRNOG00000011135 ENSRNOG00000019075 ENSRNOG00000016885 ENSRNOG00000025023 ENSRNOG00000013167 ENSRNOG00000018140 ENSRNOG00000020109 ENSRNOG00000001971 ENSRNOG00000010309 …	155	18.45	0.00188441	0.156128
androgen receptor signaling pathway	8	ENSRNOG00000005639 ENSRNOG00000009980	2	2.5	No genes	0	0	0.00747504	0.338336
purine ribonucleoside metabolism	8	ENSRNOG00000012325 ENSRNOG00000031367	2	2.5	ENSRNOG00000014405	1	0.12	0.0211549	0.583613
icosanoid metabolism	8	ENSRNOG00000005425 ENSRNOG00000018735 ENSRNOG00000002525	3	3.75	ENSRNOG00000034157 ENSRNOG00000013296 ENSRNOG00000006583 ENSRNOG00000015550 ENSRNOG00000004494	5	0.6	0.0257565	0.677661
protein kinase C activation	8	ENSRNOG00000002390 ENSRNOG00000009980	2	2.5	ENSRNOG00000022943 ENSRNOG00000017737	2	0.24	0.0399292	0.893422
G-protein signaling, coupled to IP3 second messenger (phospholipase C activating)	8	ENSRNOG00000002390 ENSRNOG00000009980	2	2.5	ENSRNOG00000022943 ENSRNOG00000017737	2	0.24	0.0399292	0.893422
actin cytoskeleton organization and biogenesis	8	ENSRNOG00000003975 ENSRNOG00000012630 ENSRNOG00000014170	3	3.75	ENSRNOG00000015396 ENSRNOG00000008994 ENSRNOG00000027520 ENSRNOG00000028549 ENSRNOG00000015227 ENSRNOG00000004791 ENSRNOG00000009683 ENSRNOG00000031043	8	0.95	0.0627263	0.893422
tRNA processing	8	ENSRNOG00000007998	1	1.25	No genes	0	0	0.0869565	0.893422
antimicrobial humoral response (sensu Protostomia)	8	ENSRNOG00000012852	1	1.25	No genes	0	0	0.0869565	0.893422
cyclic nucleotide catabolism	8	ENSRNOG00000017496	1	1.25	No genes	0	0	0.0869565	0.893422
thymic T cell selection	8	ENSRNOG00000013927	1	1.25	No genes	0	0	0.0869565	0.893422
thyroid hormone metabolism	8	ENSRNOG00000016275	1	1.25	No genes	0	0	0.0869565	0.893422
age-dependent response to reactive oxygen species	8	ENSRNOG00000019048	1	1.25	No genes	0	0	0.0869565	0.893422
G-protein signaling, coupled to cGMP nucleotide second messenger	8	ENSRNOG00000011023	1	1.25	No genes	0	0	0.0869565	0.893422
positive regulation of small GTPase mediated signal transduction	8	ENSRNOG00000018835	1	1.25	No genes	0	0	0.0869565	0.893422
glutamate metabolism	8	ENSRNOG00000000007	1	1.25	No genes	0	0	0.0869565	0.893422
regulation of transcription factor import into nucleus	8	ENSRNOG00000012630	1	1.25	No genes	0	0	0.0869565	0.893422
antibacterial humoral response	8	ENSRNOG00000012852	1	1.25	No genes	0	0	0.0869565	0.893422
positive regulation of protein import into nucleus	8	ENSRNOG00000012630	1	1.25	No genes	0	0	0.0869565	0.893422
regulation of Ras protein signal transduction	8	ENSRNOG00000018835	1	1.25	No genes	0	0	0.0869565	0.893422
cGMP-mediated signaling	8	ENSRNOG00000011023	1	1.25	No genes	0	0	0.0869565	0.893422
protein-cofactor linkage	8	ENSRNOG00000000007	1	1.25	No genes	0	0	0.0869565	0.893422
T cell differentiation	8	ENSRNOG00000013927	1	1.25	No genes	0	0	0.0869565	0.893422
G-protein signaling, coupled to cyclic nucleotide second messenger	8	ENSRNOG00000011023 ENSRNOG00000018834	2	2.5	ENSRNOG00000015860 ENSRNOG00000004900 ENSRNOG00000004317 ENSRNOG00000018191	4	0.48	0.0890158	0.896447
fatty acid biosynthesis	8	ENSRNOG00000018735 ENSRNOG00000002525 ENSRNOG00000015290	3	3.75	ENSRNOG00000001142 ENSRNOG00000016403 ENSRNOG00000012799 ENSRNOG00000013279 ENSRNOG00000014813 ENSRNOG00000006583 ENSRNOG00000018129 ENSRNOG00000015550 ENSRNOG00000014718 ENSRNOG00000013552 ENSRNOG00000004494	11	1.31	0.114667	1
proteolysis during cellular protein catabolism	8	No genes	0	0	ENSRNOG00000025496 ENSRNOG00000002343 ENSRNOG00000010507 ENSRNOG00000013386 ENSRNOG00000020979 ENSRNOG00000033411 ENSRNOG00000000456 ENSRNOG00000012086 ENSRNOG00000012938 ENSRNOG00000017714 ENSRNOG00000000459 ENSRNOG00000008478 ENSRNOG00000011745 ENSRNOG00000007851 ENSRNOG00000011827 ENSRNOG00000009110 ENSRNOG00000011463 ENSRNOG00000007114 ENSRNOG00000032626 ENSRNOG00000018395 ENSRNOG00000001488 …	27	3.21	0.159836	1
protein amino acid alkylation	8	ENSRNOG00000026109	1	1.25	ENSRNOG00000014829	1	0.12	0.166438	1
regulation of S phase of mitotic cell cycle	8	ENSRNOG00000007237	1	1.25	ENSRNOG00000018020	1	0.12	0.166438	1
protein amino acid methylation	8	ENSRNOG00000026109	1	1.25	ENSRNOG00000014829	1	0.12	0.166438	1
valine metabolism	8	ENSRNOG00000011419	1	1.25	ENSRNOG00000008063	1	0.12	0.166438	1
phospholipid dephosphorylation	8	ENSRNOG00000009980	1	1.25	ENSRNOG00000011420	1	0.12	0.166438	1
regulation of mitosis	8	ENSRNOG00000001436	1	1.25	ENSRNOG00000020213	1	0.12	0.166438	1
L-serine transport	8	ENSRNOG00000009552	1	1.25	ENSRNOG00000024039	1	0.12	0.166438	1
regulation of I-kappaB kinase/NF-kappaB cascade	8	ENSRNOG00000012630	1	1.25	ENSRNOG00000000503	1	0.12	0.166438	1
regulation of synaptic transmission	8	ENSRNOG00000001436 ENSRNOG00000019465	2	2.5	ENSRNOG00000007456 ENSRNOG00000019716 ENSRNOG00000008017 ENSRNOG00000010223 ENSRNOG00000018454 ENSRNOG00000012616 ENSRNOG00000007152	7	0.83	0.180474	1
negative regulation of transcription	8	ENSRNOG00000012410 ENSRNOG00000020102	2	2.5	ENSRNOG00000001183 ENSRNOG00000001789 ENSRNOG00000005480 ENSRNOG00000002833 ENSRNOG00000003779 ENSRNOG00000016299 ENSRNOG00000012959 ENSRNOG00000017611	8	0.95	0.213444	1
anti-apoptosis	8	ENSRNOG00000007946 ENSRNOG00000018835	2	2.5	ENSRNOG00000028629 ENSRNOG00000012799 ENSRNOG00000001237 ENSRNOG00000007503 ENSRNOG00000002791 ENSRNOG00000009110 ENSRNOG00000019228 ENSRNOG00000004006	8	0.95	0.213444	1
response to oxygen radical	8	ENSRNOG00000019048	1	1.25	ENSRNOG00000001890 ENSRNOG00000017854	2	0.24	0.23908	1
pentose-phosphate shunt	8	ENSRNOG00000015290	1	1.25	ENSRNOG00000008063 ENSRNOG00000018367	2	0.24	0.23908	1
pyridine nucleotide metabolism	8	ENSRNOG00000015290	1	1.25	ENSRNOG00000008063 ENSRNOG00000018367	2	0.24	0.23908	1
glutamine family amino acid catabolism	8	ENSRNOG00000000007	1	1.25	ENSRNOG00000013595 ENSRNOG00000013304	2	0.24	0.23908	1
cGMP metabolism	8	ENSRNOG00000015991	1	1.25	ENSRNOG00000014684 ENSRNOG00000012060	2	0.24	0.23908	1
mRNA processing	8	No genes	0	0	ENSRNOG00000016698 ENSRNOG00000018067 ENSRNOG00000015588 ENSRNOG00000006655 ENSRNOG00000015976 ENSRNOG00000001996 ENSRNOG00000002874 ENSRNOG00000005513 ENSRNOG00000010448 ENSRNOG00000031127 ENSRNOG00000020744 ENSRNOG00000001783 ENSRNOG00000019975 ENSRNOG00000034027 ENSRNOG00000004373 ENSRNOG00000019069 ENSRNOG00000006961 ENSRNOG00000002104 ENSRNOG00000000841 ENSRNOG00000005505	20	2.38	0.246756	1
protein amino acid glycosylation	8	ENSRNOG00000014018 ENSRNOG00000017932	2	2.5	ENSRNOG00000018305 ENSRNOG00000010284 ENSRNOG00000016207 ENSRNOG00000007492 ENSRNOG00000031208 ENSRNOG00000001823 ENSRNOG00000003359 ENSRNOG00000000471 ENSRNOG00000012031	9	1.07	0.246937	1
transcription from RNA polymerase II promoter	8	ENSRNOG00000005600 ENSRNOG00000019048 ENSRNOG00000012410 ENSRNOG00000013412	4	5	ENSRNOG00000019422 ENSRNOG00000028834 ENSRNOG00000016885 ENSRNOG00000013167 ENSRNOG00000001789 ENSRNOG00000012405 ENSRNOG00000023258 ENSRNOG00000005480 ENSRNOG00000029316 ENSRNOG00000010756 ENSRNOG00000000120 ENSRNOG00000008620 ENSRNOG00000010902 ENSRNOG00000007834 ENSRNOG00000013930 ENSRNOG00000021144 ENSRNOG00000008574 ENSRNOG00000009118 ENSRNOG00000011062 ENSRNOG00000003678 ENSRNOG00000011214	21	2.5	0.265065	1
glycoprotein biosynthesis	8	ENSRNOG00000014018 ENSRNOG00000017932	2	2.5	ENSRNOG00000018305 ENSRNOG00000010284 ENSRNOG00000016207 ENSRNOG00000018646 ENSRNOG00000007492 ENSRNOG00000031208 ENSRNOG00000001823 ENSRNOG00000003359 ENSRNOG00000000471 ENSRNOG00000012031	10	1.19	0.280617	1
protein amino acid phosphorylation	8	ENSRNOG00000000048 ENSRNOG00000015991 ENSRNOG00000000519 ENSRNOG00000016346 ENSRNOG00000011278 ENSRNOG00000004148 ENSRNOG00000013177	7	8.75	ENSRNOG00000014684 ENSRNOG00000002361 ENSRNOG00000028733 ENSRNOG00000009705 ENSRNOG00000014615 ENSRNOG00000018677 ENSRNOG00000001849 ENSRNOG00000011439 ENSRNOG00000005334 ENSRNOG00000004172 ENSRNOG00000017106 ENSRNOG00000015134 ENSRNOG00000004978 ENSRNOG00000028629 ENSRNOG00000030126 ENSRNOG00000012799 ENSRNOG00000004964 ENSRNOG00000010330 ENSRNOG00000001470 ENSRNOG00000018529 ENSRNOG00000007079 …	114	13.57	0.297743	1
RNA export from nucleus	8	ENSRNOG00000007998	1	1.25	ENSRNOG00000006541 ENSRNOG00000009094 ENSRNOG00000019069	3	0.36	0.305463	1
hexose biosynthesis	8	ENSRNOG00000015290	1	1.25	ENSRNOG00000016348 ENSRNOG00000012799 ENSRNOG00000019372	3	0.36	0.305463	1
gluconeogenesis	8	ENSRNOG00000015290	1	1.25	ENSRNOG00000016348 ENSRNOG00000012799 ENSRNOG00000019372	3	0.36	0.305463	1
transition metal ion transport	8	ENSRNOG00000018804 ENSRNOG00000000170	2	2.5	ENSRNOG00000003872 ENSRNOG00000011913 ENSRNOG00000018279 ENSRNOG00000020843 ENSRNOG00000033238 ENSRNOG00000030625 ENSRNOG00000022619 ENSRNOG00000004280 ENSRNOG00000029082 ENSRNOG00000015442 ENSRNOG00000034150 ENSRNOG00000031506	12	1.43	0.34746	1
G-protein signaling, coupled to cAMP nucleotide second messenger	8	ENSRNOG00000018834	1	1.25	ENSRNOG00000015860 ENSRNOG00000004900 ENSRNOG00000004317 ENSRNOG00000018191	4	0.48	0.366121	1
potassium ion transport	8	ENSRNOG00000021130 ENSRNOG00000021128 ENSRNOG00000005206	3	3.75	ENSRNOG00000011501 ENSRNOG00000019959 ENSRNOG00000004918 ENSRNOG00000008078 ENSRNOG00000021137 ENSRNOG00000020010 ENSRNOG00000009790 ENSRNOG00000005018 ENSRNOG00000020310 ENSRNOG00000020706 ENSRNOG00000028589 ENSRNOG00000009872 ENSRNOG00000013527 ENSRNOG00000019937 ENSRNOG00000008779 ENSRNOG00000012711 ENSRNOG00000013147 ENSRNOG00000032075 ENSRNOG00000002934 ENSRNOG00000011550	20	2.38	0.442963	1
cell cycle arrest	8	ENSRNOG00000018835	1	1.25	ENSRNOG00000005615 ENSRNOG00000010756 ENSRNOG00000018020 ENSRNOG00000006789 ENSRNOG00000020097 ENSRNOG00000010178	6	0.71	0.472173	1
fatty acid oxidation	8	ENSRNOG00000009845	1	1.25	ENSRNOG00000018114 ENSRNOG00000012799 ENSRNOG00000001177 ENSRNOG00000000503 ENSRNOG00000008843 ENSRNOG00000018522	6	0.71	0.472173	1
tricarboxylic acid cycle intermediate metabolism	8	ENSRNOG00000000007	1	1.25	ENSRNOG00000001440 ENSRNOG00000008103 ENSRNOG00000009715 ENSRNOG00000003653 ENSRNOG00000013009 ENSRNOG00000013000	6	0.71	0.472173	1
cyclic nucleotide biosynthesis	8	ENSRNOG00000015991	1	1.25	ENSRNOG00000014684 ENSRNOG00000032150 ENSRNOG00000011587 ENSRNOG00000012060 ENSRNOG00000014776 ENSRNOG00000003999	6	0.71	0.472173	1
cAMP-mediated signaling	8	ENSRNOG00000018834	1	1.25	ENSRNOG00000015860 ENSRNOG00000004900 ENSRNOG00000006059 ENSRNOG00000004317 ENSRNOG00000027030 ENSRNOG00000018191	6	0.71	0.472173	1
ribonucleotide biosynthesis	8	ENSRNOG00000004846	1	1.25	ENSRNOG00000021123 ENSRNOG00000015320 ENSRNOG00000018262 ENSRNOG00000019223 ENSRNOG00000001551 ENSRNOG00000006542 ENSRNOG00000001991 ENSRNOG00000002671 ENSRNOG00000017032 ENSRNOG00000018045 ENSRNOG00000026203 ENSRNOG00000007392 ENSRNOG00000020721 ENSRNOG00000001992 ENSRNOG00000014625 ENSRNOG00000009080 ENSRNOG00000030964 ENSRNOG00000011891 ENSRNOG00000007235 ENSRNOG00000003626 ENSRNOG00000032152 …	26	3.1	0.503579	1
protein amino acid dephosphorylation	8	ENSRNOG00000014294	1	1.25	ENSRNOG00000011771 ENSRNOG00000009723 ENSRNOG00000001849 ENSRNOG00000012343 ENSRNOG00000015717 ENSRNOG00000016907 ENSRNOG00000020115 ENSRNOG00000019977 ENSRNOG00000019587 ENSRNOG00000005389 ENSRNOG00000021248 ENSRNOG00000013135 ENSRNOG00000030667 ENSRNOG00000011420 ENSRNOG00000021223 ENSRNOG00000010574 ENSRNOG00000006030 ENSRNOG00000003977 ENSRNOG00000005003 ENSRNOG00000015145 ENSRNOG00000014061 …	26	3.1	0.503579	1
purine ribonucleotide metabolism	8	ENSRNOG00000004846	1	1.25	ENSRNOG00000021123 ENSRNOG00000015320 ENSRNOG00000018262 ENSRNOG00000019223 ENSRNOG00000001551 ENSRNOG00000006542 ENSRNOG00000001991 ENSRNOG00000002671 ENSRNOG00000017032 ENSRNOG00000018045 ENSRNOG00000026203 ENSRNOG00000007392 ENSRNOG00000020721 ENSRNOG00000001992 ENSRNOG00000014625 ENSRNOG00000009080 ENSRNOG00000030964 ENSRNOG00000011891 ENSRNOG00000007235 ENSRNOG00000003626 ENSRNOG00000032152 …	26	3.1	0.503579	1
purine nucleotide biosynthesis	8	ENSRNOG00000004846	1	1.25	ENSRNOG00000021123 ENSRNOG00000015320 ENSRNOG00000018262 ENSRNOG00000019223 ENSRNOG00000001551 ENSRNOG00000006542 ENSRNOG00000001991 ENSRNOG00000002671 ENSRNOG00000017032 ENSRNOG00000018045 ENSRNOG00000026203 ENSRNOG00000007392 ENSRNOG00000020721 ENSRNOG00000015511 ENSRNOG00000001992 ENSRNOG00000014625 ENSRNOG00000002128 ENSRNOG00000009080 ENSRNOG00000030964 ENSRNOG00000005602 ENSRNOG00000011891 …	29	3.45	0.506736	1
phosphate transport	8	ENSRNOG00000003897	1	1.25	ENSRNOG00000019615 ENSRNOG00000019490 ENSRNOG00000003736 ENSRNOG00000015262 ENSRNOG00000015365 ENSRNOG00000007300 ENSRNOG00000010326	7	0.83	0.518423	1
neurotransmitter metabolism	8	ENSRNOG00000000007	1	1.25	ENSRNOG00000019615 ENSRNOG00000004327 ENSRNOG00000001889 ENSRNOG00000018200 ENSRNOG00000002636 ENSRNOG00000023538 ENSRNOG00000010853	7	0.83	0.518423	1
transcription initiation	8	ENSRNOG00000004500	1	1.25	ENSRNOG00000011135 ENSRNOG00000029316 ENSRNOG00000001355 ENSRNOG00000002565 ENSRNOG00000019178 ENSRNOG00000002453 ENSRNOG00000011062	7	0.83	0.518423	1
sphingolipid metabolism	8	ENSRNOG00000009552	1	1.25	ENSRNOG00000010284 ENSRNOG00000012799 ENSRNOG00000005389 ENSRNOG00000000571 ENSRNOG00000009345 ENSRNOG00000015895 ENSRNOG00000015182 ENSRNOG00000024039	8	0.95	0.560667	1
tRNA aminoacylation	8	ENSRNOG00000003743	1	1.25	ENSRNOG00000020358 ENSRNOG00000011052 ENSRNOG00000003149 ENSRNOG00000019023 ENSRNOG00000019456 ENSRNOG00000000867 ENSRNOG00000020601 ENSRNOG00000022857	8	0.95	0.560667	1
DNA-dependent DNA replication	8	ENSRNOG00000001349	1	1.25	ENSRNOG00000013167 ENSRNOG00000005389 ENSRNOG00000031993 ENSRNOG00000033809 ENSRNOG00000021264 ENSRNOG00000015796 ENSRNOG00000003703 ENSRNOG00000015182	8	0.95	0.560667	1
phospholipid metabolism	8	ENSRNOG00000009552	1	1.25	ENSRNOG00000009425 ENSRNOG00000002142 ENSRNOG00000024144 ENSRNOG00000017723 ENSRNOG00000003070 ENSRNOG00000014117 ENSRNOG00000020451 ENSRNOG00000024039	8	0.95	0.560667	1
tRNA aminoacylation for protein translation	8	ENSRNOG00000003743	1	1.25	ENSRNOG00000020358 ENSRNOG00000011052 ENSRNOG00000003149 ENSRNOG00000019023 ENSRNOG00000019456 ENSRNOG00000000867 ENSRNOG00000020601 ENSRNOG00000022857	8	0.95	0.560667	1
transition metal ion homeostasis	8	ENSRNOG00000018804	1	1.25	ENSRNOG00000011913 ENSRNOG00000020843 ENSRNOG00000033238 ENSRNOG00000030625 ENSRNOG00000022619 ENSRNOG00000029082 ENSRNOG00000034150 ENSRNOG00000031506	8	0.95	0.560667	1
iron ion homeostasis	8	ENSRNOG00000018804	1	1.25	ENSRNOG00000011913 ENSRNOG00000020843 ENSRNOG00000033238 ENSRNOG00000030625 ENSRNOG00000022619 ENSRNOG00000029082 ENSRNOG00000034150 ENSRNOG00000031506	8	0.95	0.560667	1
ubiquitin cycle	8	ENSRNOG00000006683 ENSRNOG00000013177	2	2.5	ENSRNOG00000016585 ENSRNOG00000006816 ENSRNOG00000002343 ENSRNOG00000002546 ENSRNOG00000010041 ENSRNOG00000016543 ENSRNOG00000011956 ENSRNOG00000010303 ENSRNOG00000002877 ENSRNOG00000005064 ENSRNOG00000018356 ENSRNOG00000015366 ENSRNOG00000021218 ENSRNOG00000019749 ENSRNOG00000025443 ENSRNOG00000006304 ENSRNOG00000006695 ENSRNOG00000000120 ENSRNOG00000014811 ENSRNOG00000017493 ENSRNOG00000012354 …	37	4.4	0.569348	1
glucose metabolism	8	ENSRNOG00000025383 ENSRNOG00000015290	2	2.5	ENSRNOG00000001214 ENSRNOG00000001440 ENSRNOG00000016348 ENSRNOG00000031310 ENSRNOG00000030869 ENSRNOG00000008103 ENSRNOG00000012799 ENSRNOG00000033283 ENSRNOG00000023647 ENSRNOG00000008063 ENSRNOG00000017163 ENSRNOG00000033669 ENSRNOG00000026991 ENSRNOG00000006807 ENSRNOG00000018367 ENSRNOG00000030224 ENSRNOG00000012052 ENSRNOG00000006116 ENSRNOG00000033506 ENSRNOG00000020405 ENSRNOG00000026928 …	37	4.4	0.569348	1
protein import into nucleus	8	ENSRNOG00000012630	1	1.25	ENSRNOG00000016486 ENSRNOG00000020660 ENSRNOG00000018945 ENSRNOG00000019601 ENSRNOG00000018704 ENSRNOG00000009275 ENSRNOG00000019069 ENSRNOG00000002433 ENSRNOG00000004700	9	1.07	0.599247	1
protein processing	8	ENSRNOG00000023816	1	1.25	ENSRNOG00000015134 ENSRNOG00000012693 ENSRNOG00000006720 ENSRNOG00000011352 ENSRNOG00000009110 ENSRNOG00000001309 ENSRNOG00000011029 ENSRNOG00000014241 ENSRNOG00000007542	9	1.07	0.599247	1
peptidyl-amino acid modification	8	ENSRNOG00000026109	1	1.25	ENSRNOG00000012975 ENSRNOG00000015134 ENSRNOG00000005389 ENSRNOG00000014829 ENSRNOG00000005053 ENSRNOG00000007492 ENSRNOG00000002941 ENSRNOG00000020451 ENSRNOG00000015182	9	1.07	0.599247	1
neurotransmitter secretion	8	No genes	0	0	ENSRNOG00000008628 ENSRNOG00000017506 ENSRNOG00000017333 ENSRNOG00000018892 ENSRNOG00000019302 ENSRNOG00000029165 ENSRNOG00000019318 ENSRNOG00000018650 ENSRNOG00000015670 ENSRNOG00000010365 ENSRNOG00000018901	11	1.31	0.612459	1
RNA splicing	8	No genes	0	0	ENSRNOG00000018067 ENSRNOG00000015588 ENSRNOG00000006655 ENSRNOG00000001996 ENSRNOG00000005389 ENSRNOG00000005513 ENSRNOG00000010448 ENSRNOG00000001783 ENSRNOG00000019975 ENSRNOG00000004373 ENSRNOG00000000841 ENSRNOG00000015182 ENSRNOG00000005505	13	1.55	0.618186	1
nucleosome assembly	8	No genes	0	0	ENSRNOG00000006532 ENSRNOG00000013167 ENSRNOG00000020615 ENSRNOG00000003890 ENSRNOG00000007026 ENSRNOG00000004457 ENSRNOG00000021682 ENSRNOG00000010386 ENSRNOG00000010306 ENSRNOG00000031512 ENSRNOG00000028928 ENSRNOG00000028984 ENSRNOG00000031838 ENSRNOG00000011523	14	1.67	0.62463	1
microtubule-based movement	8	No genes	0	0	ENSRNOG00000020213 ENSRNOG00000009781 ENSRNOG00000000821 ENSRNOG00000006178 ENSRNOG00000025715 ENSRNOG00000017445 ENSRNOG00000011394 ENSRNOG00000032138 ENSRNOG00000012397 ENSRNOG00000025791 ENSRNOG00000003597 ENSRNOG00000015544 ENSRNOG00000004559 ENSRNOG00000010170	14	1.67	0.62463	1
induction of apoptosis	8	ENSRNOG00000016346 ENSRNOG00000018835	2	2.5	ENSRNOG00000005389 ENSRNOG00000006997 ENSRNOG00000002833 ENSRNOG00000003779 ENSRNOG00000009848 ENSRNOG00000013736 ENSRNOG00000004303 ENSRNOG00000015365 ENSRNOG00000011039 ENSRNOG00000010475 ENSRNOG00000018454 ENSRNOG00000016551 ENSRNOG00000008574 ENSRNOG00000014117 ENSRNOG00000020097 ENSRNOG00000020383 ENSRNOG00000015182	17	2.02	0.677513	1
sterol metabolism	8	ENSRNOG00000016552 ENSRNOG00000009946	2	2.5	ENSRNOG00000003463 ENSRNOG00000020395 ENSRNOG00000012799 ENSRNOG00000031479 ENSRNOG00000014604 ENSRNOG00000004111 ENSRNOG00000016690 ENSRNOG00000004903 ENSRNOG00000032297 ENSRNOG00000003387 ENSRNOG00000009592 ENSRNOG00000020776 ENSRNOG00000013376 ENSRNOG00000007234 ENSRNOG00000021314 ENSRNOG00000016122 ENSRNOG00000027491	17	2.02	0.677513	1
calcium ion transport	8	ENSRNOG00000017912 ENSRNOG00000006375	2	2.5	ENSRNOG00000004026 ENSRNOG00000033893 ENSRNOG00000007090 ENSRNOG00000003245 ENSRNOG00000002863 ENSRNOG00000002559 ENSRNOG00000013305 ENSRNOG00000009601 ENSRNOG00000008479 ENSRNOG00000026651 ENSRNOG00000033531 ENSRNOG00000001285 ENSRNOG00000013147 ENSRNOG00000012489 ENSRNOG00000016340 ENSRNOG00000007104 ENSRNOG00000018378	17	2.02	0.677513	1
proton transport	8	ENSRNOG00000004846	1	1.25	ENSRNOG00000021123 ENSRNOG00000015320 ENSRNOG00000019223 ENSRNOG00000001551 ENSRNOG00000006542 ENSRNOG00000001991 ENSRNOG00000017032 ENSRNOG00000026842 ENSRNOG00000018045 ENSRNOG00000004893 ENSRNOG00000000851 ENSRNOG00000007392 ENSRNOG00000013305 ENSRNOG00000001992 ENSRNOG00000014625 ENSRNOG00000009080 ENSRNOG00000011891 ENSRNOG00000001285 ENSRNOG00000007235 ENSRNOG00000003626 ENSRNOG00000002840 …	22	2.62	0.713232	1
oxidative phosphorylation	8	ENSRNOG00000004846	1	1.25	ENSRNOG00000021123 ENSRNOG00000015320 ENSRNOG00000019223 ENSRNOG00000001551 ENSRNOG00000006542 ENSRNOG00000001991 ENSRNOG00000017032 ENSRNOG00000024568 ENSRNOG00000018045 ENSRNOG00000012599 ENSRNOG00000012383 ENSRNOG00000007392 ENSRNOG00000001992 ENSRNOG00000011849 ENSRNOG00000014625 ENSRNOG00000009080 ENSRNOG00000011891 ENSRNOG00000007235 ENSRNOG00000003626 ENSRNOG00000002840 ENSRNOG00000016000	21	2.5	0.713262	1
purine nucleoside triphosphate metabolism	8	ENSRNOG00000004846	1	1.25	ENSRNOG00000021123 ENSRNOG00000015320 ENSRNOG00000019223 ENSRNOG00000001551 ENSRNOG00000006542 ENSRNOG00000001991 ENSRNOG00000002671 ENSRNOG00000017032 ENSRNOG00000018045 ENSRNOG00000026203 ENSRNOG00000007392 ENSRNOG00000020721 ENSRNOG00000001992 ENSRNOG00000014625 ENSRNOG00000009080 ENSRNOG00000030964 ENSRNOG00000011891 ENSRNOG00000007235 ENSRNOG00000003626 ENSRNOG00000032152 ENSRNOG00000002840 …	24	2.86	0.716555	1
nucleoside triphosphate biosynthesis	8	ENSRNOG00000004846	1	1.25	ENSRNOG00000021123 ENSRNOG00000015320 ENSRNOG00000019223 ENSRNOG00000001551 ENSRNOG00000006542 ENSRNOG00000001991 ENSRNOG00000002671 ENSRNOG00000017032 ENSRNOG00000018045 ENSRNOG00000026203 ENSRNOG00000007392 ENSRNOG00000020721 ENSRNOG00000001992 ENSRNOG00000014625 ENSRNOG00000009080 ENSRNOG00000030964 ENSRNOG00000011891 ENSRNOG00000007235 ENSRNOG00000003626 ENSRNOG00000032152 ENSRNOG00000002840 …	24	2.86	0.716555	1
ribonucleoside triphosphate metabolism	8	ENSRNOG00000004846	1	1.25	ENSRNOG00000021123 ENSRNOG00000015320 ENSRNOG00000019223 ENSRNOG00000001551 ENSRNOG00000006542 ENSRNOG00000001991 ENSRNOG00000002671 ENSRNOG00000017032 ENSRNOG00000018045 ENSRNOG00000026203 ENSRNOG00000007392 ENSRNOG00000020721 ENSRNOG00000001992 ENSRNOG00000014625 ENSRNOG00000009080 ENSRNOG00000030964 ENSRNOG00000011891 ENSRNOG00000007235 ENSRNOG00000003626 ENSRNOG00000032152 ENSRNOG00000002840 …	24	2.86	0.716555	1
establishment and/or maintenance of chromatin architecture	8	ENSRNOG00000020102	1	1.25	ENSRNOG00000006532 ENSRNOG00000010557 ENSRNOG00000015134 ENSRNOG00000013167 ENSRNOG00000032888 ENSRNOG00000020707 ENSRNOG00000020615 ENSRNOG00000003890 ENSRNOG00000002877 ENSRNOG00000013195 ENSRNOG00000013604 ENSRNOG00000007026 ENSRNOG00000004457 ENSRNOG00000021682 ENSRNOG00000002389 ENSRNOG00000010386 ENSRNOG00000010306 ENSRNOG00000031512 ENSRNOG00000028928 ENSRNOG00000028984 ENSRNOG00000000604 …	24	2.86	0.716555	1
hexose catabolism	8	ENSRNOG00000025383 ENSRNOG00000015290	2	2.5	ENSRNOG00000001214 ENSRNOG00000001440 ENSRNOG00000031310 ENSRNOG00000030869 ENSRNOG00000008103 ENSRNOG00000033283 ENSRNOG00000023647 ENSRNOG00000008063 ENSRNOG00000017163 ENSRNOG00000033669 ENSRNOG00000026991 ENSRNOG00000006807 ENSRNOG00000018367 ENSRNOG00000030224 ENSRNOG00000006116 ENSRNOG00000033506 ENSRNOG00000026928 ENSRNOG00000009994 ENSRNOG00000013009 ENSRNOG00000020420 ENSRNOG00000013000 …	32	3.81	0.761	1
monosaccharide catabolism	8	ENSRNOG00000025383 ENSRNOG00000015290	2	2.5	ENSRNOG00000001214 ENSRNOG00000001440 ENSRNOG00000031310 ENSRNOG00000030869 ENSRNOG00000008103 ENSRNOG00000033283 ENSRNOG00000023647 ENSRNOG00000008063 ENSRNOG00000017163 ENSRNOG00000033669 ENSRNOG00000026991 ENSRNOG00000006807 ENSRNOG00000018367 ENSRNOG00000030224 ENSRNOG00000006116 ENSRNOG00000033506 ENSRNOG00000026928 ENSRNOG00000009994 ENSRNOG00000013009 ENSRNOG00000020420 ENSRNOG00000013000 …	32	3.81	0.761	1
pyrimidine nucleotide biosynthesis	8	No genes	0	0	ENSRNOG00000002671 ENSRNOG00000026203 ENSRNOG00000020721 ENSRNOG00000004257 ENSRNOG00000030964 ENSRNOG00000015063 ENSRNOG00000032152 ENSRNOG00000002693	8	0.95	1	1
taurine transport	8	No genes	0	0	ENSRNOG00000009019	1	0.12	1	1
positive regulation of B cell activation	8	No genes	0	0	ENSRNOG00000020451	1	0.12	1	1
D-amino acid catabolism	8	No genes	0	0	ENSRNOG00000006727	1	0.12	1	1
lipopolysaccharide biosynthesis	8	No genes	0	0	ENSRNOG00000014365	1	0.12	1	1
activation of MAPK activity	8	No genes	0	0	ENSRNOG00000012799 ENSRNOG00000007319 ENSRNOG00000020451	3	0.36	1	1
L-serine metabolism	8	No genes	0	0	ENSRNOG00000013971 ENSRNOG00000019328 ENSRNOG00000005428	3	0.36	1	1
lysosomal transport	8	No genes	0	0	ENSRNOG00000021403	1	0.12	1	1
glyoxylate cycle	8	No genes	0	0	ENSRNOG00000015020	1	0.12	1	1
histone modification	8	No genes	0	0	ENSRNOG00000015134 ENSRNOG00000020707 ENSRNOG00000002877 ENSRNOG00000000604	4	0.48	1	1
actin filament polymerization	8	No genes	0	0	ENSRNOG00000008994 ENSRNOG00000031043	2	0.24	1	1
rhodopsin mediated phototransduction	8	No genes	0	0	ENSRNOG00000018430	1	0.12	1	1
regulation of activated T cell proliferation	8	No genes	0	0	ENSRNOG00000009848	1	0.12	1	1
purine nucleoside monophosphate metabolism	8	No genes	0	0	ENSRNOG00000018262 ENSRNOG00000002101	2	0.24	1	1
ribonucleoside monophosphate metabolism	8	No genes	0	0	ENSRNOG00000018262 ENSRNOG00000002101	2	0.24	1	1
heme oxidation	8	No genes	0	0	ENSRNOG00000003773 ENSRNOG00000014117	2	0.24	1	1
negative regulation of macrophage differentiation	8	No genes	0	0	ENSRNOG00000020097	1	0.12	1	1
endosomal lumen acidification	8	No genes	0	0	ENSRNOG00000010682	1	0.12	1	1
polysaccharide biosynthesis	8	No genes	0	0	ENSRNOG00000014365 ENSRNOG00000011146 ENSRNOG00000018725 ENSRNOG00000000920	4	0.48	1	1
positive regulation of T cell activation	8	No genes	0	0	ENSRNOG00000009848	1	0.12	1	1
regulation of DNA replication	8	No genes	0	0	ENSRNOG00000005389 ENSRNOG00000021264 ENSRNOG00000015182	3	0.36	1	1
pyrimidine deoxyribonucleotide metabolism	8	No genes	0	0	ENSRNOG00000007221	1	0.12	1	1
branched chain family amino acid catabolism	8	No genes	0	0	ENSRNOG00000020607	1	0.12	1	1
membrane lipid biosynthesis	8	No genes	0	0	ENSRNOG00000010284 ENSRNOG00000009425 ENSRNOG00000012799 ENSRNOG00000002142 ENSRNOG00000024144 ENSRNOG00000009345 ENSRNOG00000017723 ENSRNOG00000003070 ENSRNOG00000020451 ENSRNOG00000015895	10	1.19	1	1
sulfate transport	8	No genes	0	0	ENSRNOG00000018082 ENSRNOG00000000186	2	0.24	1	1
entry of virus into host cell	8	No genes	0	0	ENSRNOG00000020451	1	0.12	1	1
branched chain family amino acid biosynthesis	8	No genes	0	0	ENSRNOG00000015514 ENSRNOG00000020956	2	0.24	1	1
translational initiation	8	No genes	0	0	ENSRNOG00000019634 ENSRNOG00000010218 ENSRNOG00000013183 ENSRNOG00000004910 ENSRNOG00000006467 ENSRNOG00000005301 ENSRNOG00000001707 ENSRNOG00000021270 ENSRNOG00000012582 ENSRNOG00000005804	10	1.19	1	1
BMP signaling pathway	8	No genes	0	0	ENSRNOG00000018483	1	0.12	1	1
glutamine metabolism	8	No genes	0	0	ENSRNOG00000013595 ENSRNOG00000031612 ENSRNOG00000002128 ENSRNOG00000007351 ENSRNOG00000007546	5	0.6	1	1
regulation of translation	8	No genes	0	0	ENSRNOG00000005849 ENSRNOG00000010218 ENSRNOG00000005389 ENSRNOG00000013183 ENSRNOG00000006069 ENSRNOG00000001707 ENSRNOG00000021270 ENSRNOG00000012582 ENSRNOG00000009432 ENSRNOG00000015182	10	1.19	1	1
chitin metabolism	8	No genes	0	0	ENSRNOG00000015573	1	0.12	1	1
protein oligomerization	8	No genes	0	0	ENSRNOG00000000481	1	0.12	1	1
negative regulation of progression through mitotic cell cycle	8	No genes	0	0	ENSRNOG00000018020	1	0.12	1	1
peroxisomal long-chain fatty acid import	8	No genes	0	0	ENSRNOG00000011929	1	0.12	1	1
insulin receptor signaling pathway	8	No genes	0	0	ENSRNOG00000012582 ENSRNOG00000019228	2	0.24	1	1
clustering of voltage-gated sodium channels	8	No genes	0	0	ENSRNOG00000004067 ENSRNOG00000020205	2	0.24	1	1
heme biosynthesis	8	No genes	0	0	ENSRNOG00000015206 ENSRNOG00000010390	2	0.24	1	1
mitotic spindle organization and biogenesis	8	No genes	0	0	ENSRNOG00000020213 ENSRNOG00000014173	2	0.24	1	1
epidermal growth factor receptor signaling pathway	8	No genes	0	0	ENSRNOG00000018646 ENSRNOG00000012623 ENSRNOG00000003990	3	0.36	1	1
inactivation of MAPK activity	8	No genes	0	0	ENSRNOG00000005389 ENSRNOG00000015182	2	0.24	1	1
negative regulation of phosphate metabolism	8	No genes	0	0	ENSRNOG00000005389 ENSRNOG00000020097 ENSRNOG00000015182	3	0.36	1	1
single strand break repair	8	No genes	0	0	ENSRNOG00000017611	1	0.12	1	1
lipoprotein biosynthesis	8	No genes	0	0	ENSRNOG00000002989 ENSRNOG00000009992 ENSRNOG00000030483 ENSRNOG00000003541 ENSRNOG00000022806 ENSRNOG00000014462 ENSRNOG00000003070	7	0.83	1	1
beta-amyloid metabolism	8	No genes	0	0	ENSRNOG00000009110	1	0.12	1	1
phosphagen biosynthesis	8	No genes	0	0	ENSRNOG00000014573	1	0.12	1	1
sodium ion homeostasis	8	No genes	0	0	ENSRNOG00000011815	1	0.12	1	1
pyrimidine dimer repair	8	No genes	0	0	ENSRNOG00000019150	1	0.12	1	1
mismatch repair	8	No genes	0	0	ENSRNOG00000033809 ENSRNOG00000015796	2	0.24	1	1
protein amino acid deacetylation	8	No genes	0	0	ENSRNOG00000000604	1	0.12	1	1
positive regulation of caspase activity	8	No genes	0	0	ENSRNOG00000013736 ENSRNOG00000010756 ENSRNOG00000015365 ENSRNOG00000020876	4	0.48	1	1
fatty acid catabolism	8	No genes	0	0	ENSRNOG00000006059	1	0.12	1	1
regulation of T cell activation	8	No genes	0	0	ENSRNOG00000009848	1	0.12	1	1
protein amino acid carboxylation	8	No genes	0	0	ENSRNOG00000012975	1	0.12	1	1
aerobic respiration	8	No genes	0	0	ENSRNOG00000001440 ENSRNOG00000023520 ENSRNOG00000005849 ENSRNOG00000005587 ENSRNOG00000003653 ENSRNOG00000015020 ENSRNOG00000013331 ENSRNOG00000005061	8	0.95	1	1
hyaluronan metabolism	8	No genes	0	0	ENSRNOG00000017689	1	0.12	1	1
positive regulation of T cell proliferation	8	No genes	0	0	ENSRNOG00000009848	1	0.12	1	1
positive regulation of 1-phosphatidylinositol 4-kinase activity	8	No genes	0	0	ENSRNOG00000020451	1	0.12	1	1
regulation of B cell differentiation	8	No genes	0	0	ENSRNOG00000020097	1	0.12	1	1
farnesyl diphosphate metabolism	8	No genes	0	0	ENSRNOG00000016122	1	0.12	1	1
negative regulation of lymphocyte differentiation	8	No genes	0	0	ENSRNOG00000020097	1	0.12	1	1
L-ascorbic acid biosynthesis	8	No genes	0	0	ENSRNOG00000016648 ENSRNOG00000028746	2	0.24	1	1
microtubule depolymerization	8	No genes	0	0	ENSRNOG00000016810 ENSRNOG00000014230 ENSRNOG00000005133 ENSRNOG00000011841	4	0.48	1	1
regulation of monocyte differentiation	8	No genes	0	0	ENSRNOG00000008336 ENSRNOG00000020097	2	0.24	1	1
transcription from RNA polymerase I promoter	8	No genes	0	0	ENSRNOG00000011214	1	0.12	1	1
elastin metabolism	8	No genes	0	0	ENSRNOG00000018646	1	0.12	1	1
chloride transport	8	No genes	0	0	ENSRNOG00000010682 ENSRNOG00000002360 ENSRNOG00000002349 ENSRNOG00000003533 ENSRNOG00000002862 ENSRNOG00000016533 ENSRNOG00000003569 ENSRNOG00000012788	8	0.95	1	1
steroid catabolism	8	No genes	0	0	ENSRNOG00000013004	1	0.12	1	1
telomere maintenance	8	No genes	0	0	ENSRNOG00000008964	1	0.12	1	1
hydrogen ion homeostasis	8	No genes	0	0	ENSRNOG00000010682	1	0.12	1	1
lipopolysaccharide metabolism	8	No genes	0	0	ENSRNOG00000014365	1	0.12	1	1
aspartate family amino acid biosynthesis	8	No genes	0	0	ENSRNOG00000003942 ENSRNOG00000005602 ENSRNOG00000007546	3	0.36	1	1
B cell proliferation	8	No genes	0	0	ENSRNOG00000020451	1	0.12	1	1
negative regulation of nucleoside metabolism	8	No genes	0	0	ENSRNOG00000013300	1	0.12	1	1
mannose metabolism	8	No genes	0	0	ENSRNOG00000030654 ENSRNOG00000005526 ENSRNOG00000023910	3	0.36	1	1
regulation of transcription, mitotic	8	No genes	0	0	ENSRNOG00000003678	1	0.12	1	1
glycoside catabolism	8	No genes	0	0	ENSRNOG00000009325	1	0.12	1	1
regulation of transcription factor activity	8	No genes	0	0	ENSRNOG00000001355	1	0.12	1	1
positive regulation of B cell proliferation	8	No genes	0	0	ENSRNOG00000020451	1	0.12	1	1
DNA ligation during DNA repair	8	No genes	0	0	ENSRNOG00000013167	1	0.12	1	1
negative regulation of microtubule depolymerization	8	No genes	0	0	ENSRNOG00000014230 ENSRNOG00000005133 ENSRNOG00000011841	3	0.36	1	1
L-phenylalanine metabolism	8	No genes	0	0	ENSRNOG00000016348 ENSRNOG00000013223 ENSRNOG00000009250	3	0.36	1	1
double-strand break repair	8	No genes	0	0	ENSRNOG00000016105	1	0.12	1	1
negative regulation of tyrosine phosphorylation of Stat3 protein	8	No genes	0	0	ENSRNOG00000005389 ENSRNOG00000015182	2	0.24	1	1
pyrimidine nucleoside triphosphate metabolism	8	No genes	0	0	ENSRNOG00000002671 ENSRNOG00000026203 ENSRNOG00000020721 ENSRNOG00000030964 ENSRNOG00000032152 ENSRNOG00000007221 ENSRNOG00000002693	7	0.83	1	1
positive regulation of transcription	8	ENSRNOG00000013412	1	1.25	ENSRNOG00000019422 ENSRNOG00000019673 ENSRNOG00000016885 ENSRNOG00000001183 ENSRNOG00000012405 ENSRNOG00000023258 ENSRNOG00000029316 ENSRNOG00000001309 ENSRNOG00000007834 ENSRNOG00000013930 ENSRNOG00000019601 ENSRNOG00000003678	12	1.43	1	1
serine family amino acid biosynthesis	8	No genes	0	0	ENSRNOG00000013521 ENSRNOG00000013971 ENSRNOG00000019328 ENSRNOG00000005428	4	0.48	1	1
protein amino acid acylation	8	No genes	0	0	ENSRNOG00000002989 ENSRNOG00000020707	2	0.24	1	1
RNA-dependent DNA replication	8	No genes	0	0	ENSRNOG00000005861	1	0.12	1	1
methionine metabolism	8	No genes	0	0	ENSRNOG00000005602	1	0.12	1	1
positive regulation of angiogenesis	8	No genes	0	0	ENSRNOG00000021403 ENSRNOG00000004284	2	0.24	1	1
synaptic vesicle docking during exocytosis	8	No genes	0	0	ENSRNOG00000019302 ENSRNOG00000029165	2	0.24	1	1
phosphocreatine metabolism	8	No genes	0	0	ENSRNOG00000014573 ENSRNOG00000010872	2	0.24	1	1
regulation of circadian sleep/wake cycle, non-REM sleep	8	No genes	0	0	ENSRNOG00000009848 ENSRNOG00000010278	2	0.24	1	1
regulation of interferon-gamma biosynthesis	8	No genes	0	0	ENSRNOG00000020097	1	0.12	1	1
ATP biosynthesis	8	ENSRNOG00000004846	1	1.25	ENSRNOG00000021123 ENSRNOG00000015320 ENSRNOG00000019223 ENSRNOG00000001551 ENSRNOG00000006542 ENSRNOG00000001991 ENSRNOG00000017032 ENSRNOG00000018045 ENSRNOG00000007392 ENSRNOG00000001992 ENSRNOG00000014625 ENSRNOG00000009080 ENSRNOG00000011891 ENSRNOG00000007235 ENSRNOG00000003626 ENSRNOG00000002840 ENSRNOG00000019036 ENSRNOG00000016000	18	2.14	1	1
tricarboxylic acid cycle	8	No genes	0	0	ENSRNOG00000001440 ENSRNOG00000023520 ENSRNOG00000005849 ENSRNOG00000005587 ENSRNOG00000003653 ENSRNOG00000015020 ENSRNOG00000013331 ENSRNOG00000005061	8	0.95	1	1
rRNA processing	8	No genes	0	0	ENSRNOG00000016486 ENSRNOG00000005505	2	0.24	1	1
arginine metabolism	8	No genes	0	0	ENSRNOG00000003370 ENSRNOG00000008837 ENSRNOG00000013304 ENSRNOG00000000903	4	0.48	1	1
spliceosome assembly	8	No genes	0	0	ENSRNOG00000018067	1	0.12	1	1
base-excision repair	8	No genes	0	0	ENSRNOG00000013167 ENSRNOG00000013005 ENSRNOG00000010756 ENSRNOG00000019150 ENSRNOG00000009663	5	0.6	1	1
O-glycoside metabolism	8	No genes	0	0	ENSRNOG00000009325	1	0.12	1	1
regulation of B cell proliferation	8	No genes	0	0	ENSRNOG00000020451	1	0.12	1	1
positive regulation of cholesterol biosynthesis	8	No genes	0	0	ENSRNOG00000012799	1	0.12	1	1
negative regulation of lipid biosynthesis	8	No genes	0	0	ENSRNOG00000012799	1	0.12	1	1
regulation of insulin secretion	8	No genes	0	0	ENSRNOG00000000503	1	0.12	1	1
purine base biosynthesis	8	No genes	0	0	ENSRNOG00000002128	1	0.12	1	1
receptor clustering	8	No genes	0	0	ENSRNOG00000020205	1	0.12	1	1
folic acid and derivative biosynthesis	8	No genes	0	0	ENSRNOG00000005602	1	0.12	1	1
synaptic transmission, cholinergic	8	No genes	0	0	ENSRNOG00000018454	1	0.12	1	1
disassembly of cell structures during apoptosis	8	No genes	0	0	ENSRNOG00000006067	1	0.12	1	1
ATP-dependent proteolysis	8	No genes	0	0	ENSRNOG00000006534 ENSRNOG00000015162	2	0.24	1	1
erythrocyte maturation	8	No genes	0	0	ENSRNOG00000010208	1	0.12	1	1
mRNA transport	8	No genes	0	0	ENSRNOG00000006541 ENSRNOG00000002877 ENSRNOG00000019069	3	0.36	1	1
complement activation, alternative pathway	8	No genes	0	0	ENSRNOG00000013736	1	0.12	1	1
negative regulation of protein biosynthesis	8	No genes	0	0	ENSRNOG00000012799 ENSRNOG00000018646 ENSRNOG00000018020 ENSRNOG00000012582 ENSRNOG00000020097	5	0.6	1	1
bile acid metabolism	8	No genes	0	0	ENSRNOG00000013004 ENSRNOG00000018662	2	0.24	1	1
elastin biosynthesis	8	No genes	0	0	ENSRNOG00000018646	1	0.12	1	1
pyrimidine ribonucleotide metabolism	8	No genes	0	0	ENSRNOG00000002671 ENSRNOG00000026203 ENSRNOG00000020721 ENSRNOG00000030964 ENSRNOG00000032152 ENSRNOG00000002693	6	0.71	1	1
protein targeting to membrane	8	No genes	0	0	ENSRNOG00000009683	1	0.12	1	1
sodium ion transport	8	No genes	0	0	ENSRNOG00000011501 ENSRNOG00000029342 ENSRNOG00000006639 ENSRNOG00000005018 ENSRNOG00000015262 ENSRNOG00000018857 ENSRNOG00000008479 ENSRNOG00000006556 ENSRNOG00000012134 ENSRNOG00000002934	10	1.19	1	1
nucleoside phosphate metabolism	8	ENSRNOG00000004846	1	1.25	ENSRNOG00000021123 ENSRNOG00000015320 ENSRNOG00000019223 ENSRNOG00000001551 ENSRNOG00000006542 ENSRNOG00000001991 ENSRNOG00000017032 ENSRNOG00000018045 ENSRNOG00000007392 ENSRNOG00000001992 ENSRNOG00000014625 ENSRNOG00000009080 ENSRNOG00000011891 ENSRNOG00000007235 ENSRNOG00000003626 ENSRNOG00000002840 ENSRNOG00000019036 ENSRNOG00000016000	18	2.14	1	1
protein amino acid ADP-ribosylation	8	No genes	0	0	ENSRNOG00000032888 ENSRNOG00000008892 ENSRNOG00000012354 ENSRNOG00000003084 ENSRNOG00000014183	5	0.6	1	1
negative regulation of B cell activation	8	No genes	0	0	ENSRNOG00000020097	1	0.12	1	1
rRNA modification	8	No genes	0	0	ENSRNOG00000016486	1	0.12	1	1
purine base salvage	8	No genes	0	0	ENSRNOG00000014405	1	0.12	1	1
dendrite morphogenesis	8	No genes	0	0	ENSRNOG00000004791	1	0.12	1	1
regulation of phosphorylation	8	No genes	0	0	ENSRNOG00000005389 ENSRNOG00000019228 ENSRNOG00000020451 ENSRNOG00000020097 ENSRNOG00000015182	5	0.6	1	1
osteoclast differentiation	8	No genes	0	0	ENSRNOG00000008336	1	0.12	1	1
bile acid transport	8	No genes	0	0	ENSRNOG00000015949	1	0.12	1	1
DNA alkylation	8	No genes	0	0	ENSRNOG00000031928	1	0.12	1	1
glucan biosynthesis	8	No genes	0	0	ENSRNOG00000011146 ENSRNOG00000018725 ENSRNOG00000000920	3	0.36	1	1
hemoglobin biosynthesis	8	No genes	0	0	ENSRNOG00000020097	1	0.12	1	1
endosome to lysosome transport	8	No genes	0	0	ENSRNOG00000021403	1	0.12	1	1
positive regulation of fatty acid oxidation	8	No genes	0	0	ENSRNOG00000012799	1	0.12	1	1
positive regulation of protein amino acid phosphorylation	8	No genes	0	0	ENSRNOG00000020451	1	0.12	1	1
peptidyl-proline hydroxylation to 4-hydroxy-L-proline	8	No genes	0	0	ENSRNOG00000005053	1	0.12	1	1
ATP synthesis coupled proton transport	8	ENSRNOG00000004846	1	1.25	ENSRNOG00000021123 ENSRNOG00000015320 ENSRNOG00000019223 ENSRNOG00000001551 ENSRNOG00000006542 ENSRNOG00000001991 ENSRNOG00000017032 ENSRNOG00000018045 ENSRNOG00000007392 ENSRNOG00000001992 ENSRNOG00000014625 ENSRNOG00000009080 ENSRNOG00000011891 ENSRNOG00000007235 ENSRNOG00000003626 ENSRNOG00000002840 ENSRNOG00000016000	17	2.02	1	1
apoptotic chromosome condensation	8	No genes	0	0	ENSRNOG00000006067	1	0.12	1	1
gamma-aminobutyric acid metabolism	8	No genes	0	0	ENSRNOG00000002636 ENSRNOG00000023538	2	0.24	1	1
translational termination	8	No genes	0	0	ENSRNOG00000032780	1	0.12	1	1
steroid biosynthesis	8	ENSRNOG00000016552	1	1.25	ENSRNOG00000001267 ENSRNOG00000020395 ENSRNOG00000012799 ENSRNOG00000019096 ENSRNOG00000014604 ENSRNOG00000016690 ENSRNOG00000002826 ENSRNOG00000010208 ENSRNOG00000004903 ENSRNOG00000032297 ENSRNOG00000009592 ENSRNOG00000020776 ENSRNOG00000017099 ENSRNOG00000013376 ENSRNOG00000007234 ENSRNOG00000021314 ENSRNOG00000019417 ENSRNOG00000016122	18	2.14	1	1
regulation of thymidylate synthase biosynthesis	8	No genes	0	0	ENSRNOG00000018020	1	0.12	1	1
positive regulation of MAPK activity	8	No genes	0	0	ENSRNOG00000012799 ENSRNOG00000007319 ENSRNOG00000020451	3	0.36	1	1
complement activation, classical pathway	8	No genes	0	0	ENSRNOG00000004062 ENSRNOG00000013736	2	0.24	1	1
regulation of elastin biosynthesis	8	No genes	0	0	ENSRNOG00000018646	1	0.12	1	1
regulation of JAK-STAT cascade	8	No genes	0	0	ENSRNOG00000005389 ENSRNOG00000015182	2	0.24	1	1
translational elongation	8	No genes	0	0	ENSRNOG00000018604 ENSRNOG00000012873 ENSRNOG00000031052 ENSRNOG00000009439 ENSRNOG00000020075 ENSRNOG00000031177 ENSRNOG00000020266 ENSRNOG00000001148	8	0.95	1	1
indolalkylamine metabolism	8	No genes	0	0	ENSRNOG00000004327	1	0.12	1	1
regulation of cytokine biosynthesis	8	No genes	0	0	ENSRNOG00000020097	1	0.12	1	1
melanin biosynthesis from tyrosine	8	No genes	0	0	ENSRNOG00000001239	1	0.12	1	1
folic acid and derivative metabolism	8	No genes	0	0	ENSRNOG00000005602 ENSRNOG00000016349	2	0.24	1	1
heme catabolism	8	No genes	0	0	ENSRNOG00000006889	1	0.12	1	1
synaptic vesicle coating	8	No genes	0	0	ENSRNOG00000017506	1	0.12	1	1
catecholamine metabolism	8	No genes	0	0	ENSRNOG00000004327 ENSRNOG00000001889 ENSRNOG00000023538 ENSRNOG00000010853 ENSRNOG00000030163 ENSRNOG00000001597	6	0.71	1	1
meiotic spindle organization and biogenesis	8	No genes	0	0	ENSRNOG00000020213	1	0.12	1	1
signal complex formation	8	No genes	0	0	ENSRNOG00000020205	1	0.12	1	1
terpenoid biosynthesis	8	No genes	0	0	ENSRNOG00000016690 ENSRNOG00000016122	2	0.24	1	1
nucleoside monophosphate biosynthesis	8	No genes	0	0	ENSRNOG00000018262 ENSRNOG00000002101	2	0.24	1	1
axonogenesis	8	No genes	0	0	ENSRNOG00000004067 ENSRNOG00000004964 ENSRNOG00000012786 ENSRNOG00000018020 ENSRNOG00000018454 ENSRNOG00000009625 ENSRNOG00000029598 ENSRNOG00000006075 ENSRNOG00000034177	9	1.07	1	1
glycoprotein catabolism	8	No genes	0	0	ENSRNOG00000009110	1	0.12	1	1
B cell differentiation	8	No genes	0	0	ENSRNOG00000020097	1	0.12	1	1
protein targeting to mitochondrion	8	No genes	0	0	ENSRNOG00000018654 ENSRNOG00000012693 ENSRNOG00000000320	3	0.36	1	1
interferon-gamma biosynthesis	8	No genes	0	0	ENSRNOG00000009848 ENSRNOG00000020097	2	0.24	1	1
cholesterol biosynthesis	8	ENSRNOG00000016552	1	1.25	ENSRNOG00000020395 ENSRNOG00000012799 ENSRNOG00000016690 ENSRNOG00000004903 ENSRNOG00000009592 ENSRNOG00000020776 ENSRNOG00000013376 ENSRNOG00000007234 ENSRNOG00000021314 ENSRNOG00000016122	10	1.19	1	1
negative regulation of protein amino acid phosphorylation	8	No genes	0	0	ENSRNOG00000005389 ENSRNOG00000015182	2	0.24	1	1
protein amino acid lipidation	8	No genes	0	0	ENSRNOG00000002989 ENSRNOG00000009992 ENSRNOG00000030483 ENSRNOG00000003541 ENSRNOG00000022806 ENSRNOG00000014462 ENSRNOG00000003070	7	0.83	1	1
nucleotide-excision repair	8	No genes	0	0	ENSRNOG00000003026 ENSRNOG00000010756	2	0.24	1	1
positive regulation of lipid biosynthesis	8	No genes	0	0	ENSRNOG00000012799	1	0.12	1	1
sulfur amino acid catabolism	8	No genes	0	0	ENSRNOG00000017777	1	0.12	1	1
sulfur amino acid biosynthesis	8	No genes	0	0	ENSRNOG00000005602	1	0.12	1	1
microtubule cytoskeleton organization and biogenesis	8	No genes	0	0	ENSRNOG00000020213 ENSRNOG00000014173 ENSRNOG00000016810 ENSRNOG00000014230 ENSRNOG00000005133 ENSRNOG00000011841	6	0.71	1	1
C21-steroid hormone metabolism	8	No genes	0	0	ENSRNOG00000010208 ENSRNOG00000019417	2	0.24	1	1
regulation of cholesterol biosynthesis	8	No genes	0	0	ENSRNOG00000012799	1	0.12	1	1
tetrahydrobiopterin biosynthesis	8	No genes	0	0	ENSRNOG00000015455 ENSRNOG00000000566 ENSRNOG00000003253 ENSRNOG00000011039 ENSRNOG00000009250	5	0.6	1	1
ribonucleotide catabolism	8	No genes	0	0	ENSRNOG00000018262	1	0.12	1	1
amino sugar catabolism	8	No genes	0	0	ENSRNOG00000015573	1	0.12	1	1
asparagine metabolism	8	No genes	0	0	ENSRNOG00000003942 ENSRNOG00000007546	2	0.24	1	1
regulation of calcium ion-dependent exocytosis	8	No genes	0	0	ENSRNOG00000017333	1	0.12	1	1
histidine family amino acid catabolism	8	No genes	0	0	ENSRNOG00000030163 ENSRNOG00000004502	2	0.24	1	1
regulation of steroid metabolism	8	No genes	0	0	ENSRNOG00000012799	1	0.12	1	1
antigen presentation, endogenous peptide antigen	8	No genes	0	0	ENSRNOG00000016451 ENSRNOG00000000457	2	0.24	1	1
cysteine metabolism	8	No genes	0	0	ENSRNOG00000000158	1	0.12	1	1
positive regulation of phosphate metabolism	8	No genes	0	0	ENSRNOG00000020451	1	0.12	1	1
DNA methylation	8	No genes	0	0	ENSRNOG00000031928	1	0.12	1	1
Mo-molybdopterin cofactor metabolism	8	No genes	0	0	ENSRNOG00000028366	1	0.12	1	1
glycine metabolism	8	No genes	0	0	ENSRNOG00000013521	1	0.12	1	1
inner mitochondrial membrane organization and biogenesis	8	No genes	0	0	ENSRNOG00000018654 ENSRNOG00000000320 ENSRNOG00000020876	3	0.36	1	1
negative regulation of cytokine biosynthesis	8	No genes	0	0	ENSRNOG00000020097	1	0.12	1	1
S-adenosylhomocysteine catabolism	8	No genes	0	0	ENSRNOG00000017777	1	0.12	1	1
nuclear translocation of MAPK	8	No genes	0	0	ENSRNOG00000019601	1	0.12	1	1
negative regulation of MAPK activity	8	No genes	0	0	ENSRNOG00000005389 ENSRNOG00000015182	2	0.24	1	1
centrosome cycle	8	No genes	0	0	ENSRNOG00000004616	1	0.12	1	1
glutathione biosynthesis	8	No genes	0	0	ENSRNOG00000006302 ENSRNOG00000013409	2	0.24	1	1
regulation of fatty acid metabolism	8	No genes	0	0	ENSRNOG00000012799	1	0.12	1	1
histidine family amino acid biosynthesis	8	No genes	0	0	ENSRNOG00000005602	1	0.12	1	1
DNA fragmentation during apoptosis	8	No genes	0	0	ENSRNOG00000006067	1	0.12	1	1
cell-mediated immune response	8	No genes	0	0	ENSRNOG00000009848 ENSRNOG00000020097	2	0.24	1	1
fucose metabolism	8	No genes	0	0	ENSRNOG00000009325	1	0.12	1	1
adenine metabolism	8	No genes	0	0	ENSRNOG00000014405 ENSRNOG00000000122	2	0.24	1	1
fructose transport	8	No genes	0	0	ENSRNOG00000011875	1	0.12	1	1
histidine metabolism	8	No genes	0	0	ENSRNOG00000005602 ENSRNOG00000030163 ENSRNOG00000004502	3	0.36	1	1
transforming growth factor beta receptor signaling pathway	8	No genes	0	0	ENSRNOG00000008620 ENSRNOG00000018483	2	0.24	1	1
glycolysis	8	ENSRNOG00000025383 ENSRNOG00000015290	2	2.5	ENSRNOG00000001214 ENSRNOG00000001440 ENSRNOG00000031310 ENSRNOG00000030869 ENSRNOG00000008103 ENSRNOG00000033283 ENSRNOG00000023647 ENSRNOG00000017163 ENSRNOG00000033669 ENSRNOG00000026991 ENSRNOG00000006807 ENSRNOG00000030224 ENSRNOG00000006116 ENSRNOG00000033506 ENSRNOG00000026928 ENSRNOG00000009994 ENSRNOG00000013009 ENSRNOG00000020420 ENSRNOG00000013000 ENSRNOG00000002467 ENSRNOG00000033057 …	30	3.57	1	1
cellular polysaccharide catabolism	8	No genes	0	0	ENSRNOG00000015573	1	0.12	1	1
deoxyribonucleoside triphosphate metabolism	8	No genes	0	0	ENSRNOG00000007221	1	0.12	1	1
regulation of T cell proliferation	8	No genes	0	0	ENSRNOG00000009848	1	0.12	1	1
positive regulation of lymphocyte proliferation	8	No genes	0	0	ENSRNOG00000009848 ENSRNOG00000020451	2	0.24	1	1
Golgi to endosome transport	8	No genes	0	0	ENSRNOG00000018901	1	0.12	1	1
glucose transport	8	No genes	0	0	ENSRNOG00000007284 ENSRNOG00000012799 ENSRNOG00000008376 ENSRNOG00000011875	4	0.48	1	1
glucosamine catabolism	8	No genes	0	0	ENSRNOG00000015573	1	0.12	1	1
cAMP metabolism	8	No genes	0	0	ENSRNOG00000032150 ENSRNOG00000011587 ENSRNOG00000003999	3	0.36	1	1
postreplication repair	8	No genes	0	0	ENSRNOG00000015796	1	0.12	1	1
protein stabilization	8	No genes	0	0	ENSRNOG00000018020	1	0.12	1	1
actin filament-based movement	8	No genes	0	0	ENSRNOG00000018020	1	0.12	1	1
regulation of B cell activation	8	No genes	0	0	ENSRNOG00000020451 ENSRNOG00000020097	2	0.24	1	1
negative regulation of osteoclast differentiation	8	No genes	0	0	ENSRNOG00000008336	1	0.12	1	1
negative regulation of interferon-gamma biosynthesis	8	No genes	0	0	ENSRNOG00000020097	1	0.12	1	1
citrate transport	8	No genes	0	0	ENSRNOG00000000281	1	0.12	1	1
ATP synthesis coupled electron transport (sensu Eukaryota)	8	No genes	0	0	ENSRNOG00000024568 ENSRNOG00000012599 ENSRNOG00000012383 ENSRNOG00000011849	4	0.48	1	1
JNK cascade	8	No genes	0	0	ENSRNOG00000015134 ENSRNOG00000002265 ENSRNOG00000002823 ENSRNOG00000006889 ENSRNOG00000002079	5	0.6	1	1
glutamine family amino acid biosynthesis	8	No genes	0	0	ENSRNOG00000003370 ENSRNOG00000008837 ENSRNOG00000000903	3	0.36	1	1
regulation of calcium-mediated signaling	8	No genes	0	0	ENSRNOG00000028896	1	0.12	1	1
regulation of peptidyl-tyrosine phosphorylation	8	No genes	0	0	ENSRNOG00000005389 ENSRNOG00000020451 ENSRNOG00000015182	3	0.36	1	1
establishment of cell polarity	8	No genes	0	0	ENSRNOG00000002833	1	0.12	1	1
bilirubin conjugation	8	No genes	0	0	ENSRNOG00000018740	1	0.12	1	1
aromatic amino acid family catabolism	8	No genes	0	0	ENSRNOG00000016348 ENSRNOG00000013223 ENSRNOG00000009250	3	0.36	1	1
RNA capping	8	No genes	0	0	ENSRNOG00000016698	1	0.12	1	1
non-recombinational repair	8	No genes	0	0	ENSRNOG00000016105	1	0.12	1	1
bile acid catabolism	8	No genes	0	0	ENSRNOG00000013004	1	0.12	1	1
membrane protein ectodomain proteolysis	8	No genes	0	0	ENSRNOG00000009110	1	0.12	1	1
polyisoprenoid metabolism	8	No genes	0	0	ENSRNOG00000016690 ENSRNOG00000016122	2	0.24	1	1
induction of programmed cell death by hormones	8	No genes	0	0	ENSRNOG00000008574	1	0.12	1	1
galactose metabolism	8	No genes	0	0	ENSRNOG00000009712 ENSRNOG00000014766 ENSRNOG00000007023	3	0.36	1	1
pyrimidine base biosynthesis	8	No genes	0	0	ENSRNOG00000015063	1	0.12	1	1
acetyl-CoA catabolism	8	No genes	0	0	ENSRNOG00000001440 ENSRNOG00000023520 ENSRNOG00000005849 ENSRNOG00000005587 ENSRNOG00000003653 ENSRNOG00000015020 ENSRNOG00000013331 ENSRNOG00000005061	8	0.95	1	1
cellular nerve ensheathment	8	No genes	0	0	ENSRNOG00000019716 ENSRNOG00000009345	2	0.24	1	1
glycolipid metabolism	8	No genes	0	0	ENSRNOG00000010284 ENSRNOG00000012799 ENSRNOG00000009345 ENSRNOG00000015895	4	0.48	1	1
tyrosine metabolism	8	No genes	0	0	ENSRNOG00000016348 ENSRNOG00000001239 ENSRNOG00000013223	3	0.36	1	1
macrophage differentiation	8	No genes	0	0	ENSRNOG00000020097	1	0.12	1	1
taurine biosynthesis	8	No genes	0	0	ENSRNOG00000011573	1	0.12	1	1
tyrosine phosphorylation of STAT protein	8	No genes	0	0	ENSRNOG00000005389 ENSRNOG00000015182	2	0.24	1	1
T cell proliferation	8	No genes	0	0	ENSRNOG00000009848	1	0.12	1	1
transcription from RNA polymerase III promoter	8	No genes	0	0	ENSRNOG00000011214	1	0.12	1	1
nucleoside monophosphate catabolism	8	No genes	0	0	ENSRNOG00000018262	1	0.12	1	1
antigen presentation, endogenous lipid antigen	8	No genes	0	0	ENSRNOG00000016451	1	0.12	1	1
pyrimidine deoxyribonucleoside metabolism	8	No genes	0	0	ENSRNOG00000007221	1	0.12	1	1
N-acetylglucosamine metabolism	8	No genes	0	0	ENSRNOG00000014365 ENSRNOG00000015573	2	0.24	1	1
Mo-molybdopterin cofactor biosynthesis	8	No genes	0	0	ENSRNOG00000028366	1	0.12	1	1
acetyl-CoA biosynthesis	8	No genes	0	0	ENSRNOG00000016924	1	0.12	1	1
negative regulation of glucosylceramide biosynthesis	8	No genes	0	0	ENSRNOG00000012799	1	0.12	1	1
glucan metabolism	8	No genes	0	0	ENSRNOG00000007583 ENSRNOG00000004612 ENSRNOG00000001269 ENSRNOG00000001733 ENSRNOG00000011146 ENSRNOG00000021090 ENSRNOG00000018725 ENSRNOG00000018708 ENSRNOG00000000920	9	1.07	1	1
apoptotic nuclear changes	8	No genes	0	0	ENSRNOG00000006067	1	0.12	1	1
fructose metabolism	8	No genes	0	0	ENSRNOG00000004162 ENSRNOG00000020656	2	0.24	1	1
purine nucleotide catabolism	8	No genes	0	0	ENSRNOG00000018262	1	0.12	1	1
biogenic amine biosynthesis	8	No genes	0	0	ENSRNOG00000005424 ENSRNOG00000004327 ENSRNOG00000000585 ENSRNOG00000010853 ENSRNOG00000005333 ENSRNOG00000001597	6	0.71	1	1
positive regulation of gluconeogenesis	8	No genes	0	0	ENSRNOG00000012799	1	0.12	1	1
response to hydrogen peroxide	8	No genes	0	0	ENSRNOG00000001890 ENSRNOG00000008364	2	0.24	1	1
calcium ion homeostasis	8	No genes	0	0	ENSRNOG00000005048 ENSRNOG00000002265 ENSRNOG00000015860 ENSRNOG00000002559 ENSRNOG00000026651 ENSRNOG00000015075	6	0.71	1	1
negative regulation of angiogenesis	8	No genes	0	0	ENSRNOG00000015365	1	0.12	1	1
caspase activation	8	No genes	0	0	ENSRNOG00000013736 ENSRNOG00000010756 ENSRNOG00000015365 ENSRNOG00000020876	4	0.48	1	1
antimicrobial humoral response (sensu Vertebrata)	8	No genes	0	0	ENSRNOG00000000513	1	0.12	1	1
female meiosis	8	No genes	0	0	ENSRNOG00000003999	1	0.12	1	1
glycogen metabolism	8	No genes	0	0	ENSRNOG00000007583 ENSRNOG00000004612 ENSRNOG00000001269 ENSRNOG00000001733 ENSRNOG00000011146 ENSRNOG00000021090 ENSRNOG00000018725 ENSRNOG00000018708 ENSRNOG00000000920	9	1.07	1	1
outer mitochondrial membrane organization and biogenesis	8	No genes	0	0	ENSRNOG00000020876	1	0.12	1	1
RNA elongation	8	No genes	0	0	ENSRNOG00000017843 ENSRNOG00000020799 ENSRNOG00000010902	3	0.36	1	1
establishment and/or maintenance of apical/basal cell polarity	8	No genes	0	0	ENSRNOG00000021184	1	0.12	1	1
microvillar actin bundle formation	8	No genes	0	0	ENSRNOG00000015227	1	0.12	1	1
protein-chromophore linkage	8	No genes	0	0	ENSRNOG00000006874 ENSRNOG00000006889	2	0.24	1	1
polyamine metabolism	8	No genes	0	0	ENSRNOG00000005424 ENSRNOG00000000585 ENSRNOG00000005333	3	0.36	1	1
ergosterol biosynthesis	8	No genes	0	0	ENSRNOG00000014604	1	0.12	1	1
actin filament depolymerization	8	No genes	0	0	ENSRNOG00000015396	1	0.12	1	1
isoprenoid biosynthesis	8	No genes	0	0	ENSRNOG00000020395 ENSRNOG00000016690 ENSRNOG00000013376 ENSRNOG00000021314 ENSRNOG00000016122	5	0.6	1	1
purine ribonucleoside salvage	9	ENSRNOG00000012325 ENSRNOG00000031367	2	5.88	ENSRNOG00000014405	1	0.26	0.0186669	0.583613
prostanoid metabolism	9	ENSRNOG00000018735 ENSRNOG00000002525	2	5.88	ENSRNOG00000006583 ENSRNOG00000015550	2	0.53	0.0354105	0.886698
icosanoid biosynthesis	9	ENSRNOG00000018735 ENSRNOG00000002525	2	5.88	ENSRNOG00000006583 ENSRNOG00000015550 ENSRNOG00000004494	3	0.79	0.0559928	0.893422
negative regulation of synaptic transmission	9	ENSRNOG00000019465	1	2.94	No genes	0	0	0.0821256	0.893422
zinc ion transport	9	ENSRNOG00000000170	1	2.94	No genes	0	0	0.0821256	0.893422
G-protein signaling, coupled to cGMP nucleotide second messenger	9	ENSRNOG00000011023	1	2.94	No genes	0	0	0.0821256	0.893422
protein-pyridoxal-5-phosphate linkage	9	ENSRNOG00000000007	1	2.94	No genes	0	0	0.0821256	0.893422
positive regulation of Ras protein signal transduction	9	ENSRNOG00000018835	1	2.94	No genes	0	0	0.0821256	0.893422
succinate metabolism	9	ENSRNOG00000000007	1	2.94	No genes	0	0	0.0821256	0.893422
regulation of NF-kappaB import into nucleus	9	ENSRNOG00000012630	1	2.94	No genes	0	0	0.0821256	0.893422
glutamate catabolism	9	ENSRNOG00000000007	1	2.94	No genes	0	0	0.0821256	0.893422
mitochondrial calcium ion transport	9	ENSRNOG00000006375	1	2.94	No genes	0	0	0.0821256	0.893422
positive regulation of transcription factor import into nucleus	9	ENSRNOG00000012630	1	2.94	No genes	0	0	0.0821256	0.893422
thyroid hormone generation	9	ENSRNOG00000016275	1	2.94	No genes	0	0	0.0821256	0.893422
antibacterial humoral response (sensu Protostomia)	9	ENSRNOG00000012852	1	2.94	No genes	0	0	0.0821256	0.893422
transcription factor import into nucleus	9	ENSRNOG00000012630	1	2.94	No genes	0	0	0.0821256	0.893422
regulation of transcription from RNA polymerase II promoter	9	ENSRNOG00000005600 ENSRNOG00000019048 ENSRNOG00000012410 ENSRNOG00000013412	4	11.76	ENSRNOG00000019422 ENSRNOG00000016885 ENSRNOG00000013167 ENSRNOG00000001789 ENSRNOG00000012405 ENSRNOG00000023258 ENSRNOG00000005480 ENSRNOG00000029316 ENSRNOG00000010756 ENSRNOG00000000120 ENSRNOG00000010902 ENSRNOG00000007834 ENSRNOG00000013930 ENSRNOG00000021144 ENSRNOG00000008574 ENSRNOG00000009118 ENSRNOG00000003678	17	4.47	0.0831262	0.893422
negative regulation of transcription, DNA-dependent	9	ENSRNOG00000012410 ENSRNOG00000020102	2	5.88	ENSRNOG00000001789 ENSRNOG00000005480 ENSRNOG00000002833 ENSRNOG00000016299 ENSRNOG00000017611	5	1.32	0.105934	1
response to superoxide	9	ENSRNOG00000019048	1	2.94	ENSRNOG00000017854	1	0.26	0.157689	1
protein amino acid methylation	9	ENSRNOG00000026109	1	2.94	ENSRNOG00000014829	1	0.26	0.157689	1
DNA replication initiation	9	ENSRNOG00000001349	1	2.94	ENSRNOG00000003703	1	0.26	0.157689	1
peptidyl-arginine modification	9	ENSRNOG00000026109	1	2.94	ENSRNOG00000014829	1	0.26	0.157689	1
regulation of protein import into nucleus	9	ENSRNOG00000012630	1	2.94	ENSRNOG00000018704	1	0.26	0.157689	1
G-protein signaling, adenylate cyclase inhibiting pathway	9	ENSRNOG00000018834	1	2.94	ENSRNOG00000018191	1	0.26	0.157689	1
actin filament organization	9	ENSRNOG00000014170	1	2.94	ENSRNOG00000027520 ENSRNOG00000015227	2	0.53	0.2272	1
cGMP biosynthesis	9	ENSRNOG00000015991	1	2.94	ENSRNOG00000014684 ENSRNOG00000012060	2	0.53	0.2272	1
nicotinamide metabolism	9	ENSRNOG00000015290	1	2.94	ENSRNOG00000008063 ENSRNOG00000018367	2	0.53	0.2272	1
modification-dependent protein catabolism	9	No genes	0	0	ENSRNOG00000025496 ENSRNOG00000002343 ENSRNOG00000013386 ENSRNOG00000020979 ENSRNOG00000033411 ENSRNOG00000000456 ENSRNOG00000012086 ENSRNOG00000012938 ENSRNOG00000017714 ENSRNOG00000000459 ENSRNOG00000011745 ENSRNOG00000007851 ENSRNOG00000011827 ENSRNOG00000011463 ENSRNOG00000007114 ENSRNOG00000018395 ENSRNOG00000001488 ENSRNOG00000019868 ENSRNOG00000013493 ENSRNOG00000019551 ENSRNOG00000030369 …	23	6.05	0.240888	1
gluconeogenesis	9	ENSRNOG00000015290	1	2.94	ENSRNOG00000016348 ENSRNOG00000012799 ENSRNOG00000019372	3	0.79	0.29113	1
leukotriene metabolism	9	ENSRNOG00000005425	1	2.94	ENSRNOG00000034157 ENSRNOG00000013296 ENSRNOG00000004494	3	0.79	0.29113	1
glycerophospholipid metabolism	9	ENSRNOG00000009552	1	2.94	ENSRNOG00000024144 ENSRNOG00000003070 ENSRNOG00000020451 ENSRNOG00000024039	4	1.05	0.349914	1
G-protein signaling, coupled to cAMP nucleotide second messenger	9	ENSRNOG00000018834	1	2.94	ENSRNOG00000015860 ENSRNOG00000004900 ENSRNOG00000004317 ENSRNOG00000018191	4	1.05	0.349914	1
fatty acid beta-oxidation	9	ENSRNOG00000009845	1	2.94	ENSRNOG00000018114 ENSRNOG00000001177 ENSRNOG00000000503 ENSRNOG00000008843 ENSRNOG00000018522	5	1.32	0.403956	1
regulation of synaptic plasticity	9	ENSRNOG00000001436	1	2.94	ENSRNOG00000007456 ENSRNOG00000008017 ENSRNOG00000010223 ENSRNOG00000018454 ENSRNOG00000012616 ENSRNOG00000007152	6	1.58	0.453626	1
tRNA aminoacylation for protein translation	9	ENSRNOG00000003743	1	2.94	ENSRNOG00000020358 ENSRNOG00000011052 ENSRNOG00000003149 ENSRNOG00000019023 ENSRNOG00000019456 ENSRNOG00000000867 ENSRNOG00000020601 ENSRNOG00000022857	8	2.11	0.541202	1
iron ion homeostasis	9	ENSRNOG00000018804	1	2.94	ENSRNOG00000011913 ENSRNOG00000020843 ENSRNOG00000033238 ENSRNOG00000030625 ENSRNOG00000022619 ENSRNOG00000029082 ENSRNOG00000034150 ENSRNOG00000031506	8	2.11	0.541202	1
chromatin modification	9	ENSRNOG00000020102	1	2.94	ENSRNOG00000010557 ENSRNOG00000015134 ENSRNOG00000020707 ENSRNOG00000002877 ENSRNOG00000013195 ENSRNOG00000002389 ENSRNOG00000000604 ENSRNOG00000017611	8	2.11	0.541202	1
nuclear mRNA splicing, via spliceosome	9	No genes	0	0	ENSRNOG00000018067 ENSRNOG00000015588 ENSRNOG00000006655 ENSRNOG00000001996 ENSRNOG00000005513 ENSRNOG00000010448 ENSRNOG00000001783 ENSRNOG00000019975 ENSRNOG00000004373 ENSRNOG00000000841 ENSRNOG00000005505	11	2.89	0.610928	1
RNA splicing, via transesterification reactions	9	No genes	0	0	ENSRNOG00000018067 ENSRNOG00000015588 ENSRNOG00000006655 ENSRNOG00000001996 ENSRNOG00000005513 ENSRNOG00000010448 ENSRNOG00000001783 ENSRNOG00000019975 ENSRNOG00000004373 ENSRNOG00000000841 ENSRNOG00000005505	11	2.89	0.610928	1
protein ubiquitination	9	ENSRNOG00000013177	1	2.94	ENSRNOG00000016585 ENSRNOG00000006816 ENSRNOG00000002546 ENSRNOG00000016543 ENSRNOG00000010303 ENSRNOG00000002877 ENSRNOG00000018356 ENSRNOG00000015366 ENSRNOG00000006304 ENSRNOG00000006695 ENSRNOG00000014811 ENSRNOG00000012354 ENSRNOG00000008748 ENSRNOG00000013930 ENSRNOG00000031827 ENSRNOG00000010258 ENSRNOG00000015528 ENSRNOG00000010479 ENSRNOG00000009718 ENSRNOG00000009176 ENSRNOG00000010178 …	22	5.79	0.709286	1
purine ribonucleoside triphosphate metabolism	9	ENSRNOG00000004846	1	2.94	ENSRNOG00000021123 ENSRNOG00000015320 ENSRNOG00000019223 ENSRNOG00000001551 ENSRNOG00000006542 ENSRNOG00000001991 ENSRNOG00000002671 ENSRNOG00000017032 ENSRNOG00000018045 ENSRNOG00000026203 ENSRNOG00000007392 ENSRNOG00000020721 ENSRNOG00000001992 ENSRNOG00000014625 ENSRNOG00000009080 ENSRNOG00000030964 ENSRNOG00000011891 ENSRNOG00000007235 ENSRNOG00000003626 ENSRNOG00000032152 ENSRNOG00000002840 …	24	6.32	0.709462	1
ribonucleoside triphosphate biosynthesis	9	ENSRNOG00000004846	1	2.94	ENSRNOG00000021123 ENSRNOG00000015320 ENSRNOG00000019223 ENSRNOG00000001551 ENSRNOG00000006542 ENSRNOG00000001991 ENSRNOG00000002671 ENSRNOG00000017032 ENSRNOG00000018045 ENSRNOG00000026203 ENSRNOG00000007392 ENSRNOG00000020721 ENSRNOG00000001992 ENSRNOG00000014625 ENSRNOG00000009080 ENSRNOG00000030964 ENSRNOG00000011891 ENSRNOG00000007235 ENSRNOG00000003626 ENSRNOG00000032152 ENSRNOG00000002840 …	24	6.32	0.709462	1
purine nucleoside triphosphate biosynthesis	9	ENSRNOG00000004846	1	2.94	ENSRNOG00000021123 ENSRNOG00000015320 ENSRNOG00000019223 ENSRNOG00000001551 ENSRNOG00000006542 ENSRNOG00000001991 ENSRNOG00000002671 ENSRNOG00000017032 ENSRNOG00000018045 ENSRNOG00000026203 ENSRNOG00000007392 ENSRNOG00000020721 ENSRNOG00000001992 ENSRNOG00000014625 ENSRNOG00000009080 ENSRNOG00000030964 ENSRNOG00000011891 ENSRNOG00000007235 ENSRNOG00000003626 ENSRNOG00000032152 ENSRNOG00000002840 …	24	6.32	0.709462	1
purine ribonucleotide biosynthesis	9	ENSRNOG00000004846	1	2.94	ENSRNOG00000021123 ENSRNOG00000015320 ENSRNOG00000018262 ENSRNOG00000019223 ENSRNOG00000001551 ENSRNOG00000006542 ENSRNOG00000001991 ENSRNOG00000002671 ENSRNOG00000017032 ENSRNOG00000018045 ENSRNOG00000026203 ENSRNOG00000007392 ENSRNOG00000020721 ENSRNOG00000001992 ENSRNOG00000014625 ENSRNOG00000009080 ENSRNOG00000030964 ENSRNOG00000011891 ENSRNOG00000007235 ENSRNOG00000003626 ENSRNOG00000032152 …	26	6.84	0.713764	1
purine ribonucleoside monophosphate metabolism	9	No genes	0	0	ENSRNOG00000018262 ENSRNOG00000002101	2	0.53	1	1
G-protein signaling, adenylate cyclase activating pathway	9	No genes	0	0	ENSRNOG00000015860 ENSRNOG00000004317	2	0.53	1	1
axon extension	9	No genes	0	0	ENSRNOG00000004067 ENSRNOG00000018454 ENSRNOG00000009625	3	0.79	1	1
pyrimidine deoxyribonucleoside triphosphate metabolism	9	No genes	0	0	ENSRNOG00000007221	1	0.26	1	1
adenine salvage	9	No genes	0	0	ENSRNOG00000014405	1	0.26	1	1
purine nucleoside monophosphate biosynthesis	9	No genes	0	0	ENSRNOG00000018262 ENSRNOG00000002101	2	0.53	1	1
DNA strand elongation	9	No genes	0	0	ENSRNOG00000031993	1	0.26	1	1
activation of MAPK activity	9	No genes	0	0	ENSRNOG00000012799 ENSRNOG00000007319 ENSRNOG00000020451	3	0.79	1	1
C21-steroid hormone biosynthesis	9	No genes	0	0	ENSRNOG00000010208 ENSRNOG00000019417	2	0.53	1	1
L-phenylalanine catabolism	9	No genes	0	0	ENSRNOG00000016348 ENSRNOG00000013223 ENSRNOG00000009250	3	0.79	1	1
L-cysteine metabolism	9	No genes	0	0	ENSRNOG00000000158	1	0.26	1	1
mRNA export from nucleus	9	No genes	0	0	ENSRNOG00000006541 ENSRNOG00000019069	2	0.53	1	1
malate metabolism	9	No genes	0	0	ENSRNOG00000001440 ENSRNOG00000008103 ENSRNOG00000009715	3	0.79	1	1
T-helper 1 type immune response	9	No genes	0	0	ENSRNOG00000009848 ENSRNOG00000020097	2	0.53	1	1
sphingoid metabolism	9	No genes	0	0	ENSRNOG00000010284 ENSRNOG00000012799 ENSRNOG00000005389 ENSRNOG00000015182	4	1.05	1	1
regulation of DNA replication	9	No genes	0	0	ENSRNOG00000005389 ENSRNOG00000021264 ENSRNOG00000015182	3	0.79	1	1
collagen catabolism	9	No genes	0	0	ENSRNOG00000010507 ENSRNOG00000008478 ENSRNOG00000032626	3	0.79	1	1
glucose import	9	No genes	0	0	ENSRNOG00000012799	1	0.26	1	1
chitin metabolism	9	No genes	0	0	ENSRNOG00000015573	1	0.26	1	1
chromatin assembly or disassembly	9	ENSRNOG00000020102	1	2.94	ENSRNOG00000006532 ENSRNOG00000013167 ENSRNOG00000032888 ENSRNOG00000020707 ENSRNOG00000020615 ENSRNOG00000003890 ENSRNOG00000007026 ENSRNOG00000004457 ENSRNOG00000021682 ENSRNOG00000010386 ENSRNOG00000010306 ENSRNOG00000031512 ENSRNOG00000028928 ENSRNOG00000028984 ENSRNOG00000031838 ENSRNOG00000017611 ENSRNOG00000011523	17	4.47	1	1
ribonucleoside monophosphate biosynthesis	9	No genes	0	0	ENSRNOG00000018262 ENSRNOG00000002101	2	0.53	1	1
sperm chromatin decondensation	9	No genes	0	0	ENSRNOG00000017611	1	0.26	1	1
activated T cell proliferation	9	No genes	0	0	ENSRNOG00000009848	1	0.26	1	1
protein prenylation	9	No genes	0	0	ENSRNOG00000009992 ENSRNOG00000030483 ENSRNOG00000003541 ENSRNOG00000022806 ENSRNOG00000014462	5	1.32	1	1
peptidyl-tyrosine phosphorylation	9	No genes	0	0	ENSRNOG00000005389 ENSRNOG00000020451 ENSRNOG00000015182	3	0.79	1	1
pyrimidine ribonucleoside triphosphate metabolism	9	No genes	0	0	ENSRNOG00000002671 ENSRNOG00000026203 ENSRNOG00000020721 ENSRNOG00000030964 ENSRNOG00000032152 ENSRNOG00000002693	6	1.58	1	1
positive regulation of activated T cell proliferation	9	No genes	0	0	ENSRNOG00000009848	1	0.26	1	1
hydrogen peroxide catabolism	9	No genes	0	0	ENSRNOG00000008364	1	0.26	1	1
O-glycoside catabolism	9	No genes	0	0	ENSRNOG00000009325	1	0.26	1	1
glycosylceramide metabolism	9	No genes	0	0	ENSRNOG00000012799	1	0.26	1	1
inactivation of MAPK activity	9	No genes	0	0	ENSRNOG00000005389 ENSRNOG00000015182	2	0.53	1	1
histone phosphorylation	9	No genes	0	0	ENSRNOG00000015134	1	0.26	1	1
regulation of protein amino acid phosphorylation	9	No genes	0	0	ENSRNOG00000005389 ENSRNOG00000020451 ENSRNOG00000015182	3	0.79	1	1
histone deacetylation	9	No genes	0	0	ENSRNOG00000000604	1	0.26	1	1
transcription initiation from RNA polymerase II promoter	9	No genes	0	0	ENSRNOG00000029316 ENSRNOG00000011062	2	0.53	1	1
serotonin metabolism	9	No genes	0	0	ENSRNOG00000004327	1	0.26	1	1
methionine biosynthesis	9	No genes	0	0	ENSRNOG00000005602	1	0.26	1	1
protein import into nucleus, translocation	9	No genes	0	0	ENSRNOG00000019601	1	0.26	1	1
peptidyl-glutamic acid carboxylation	9	No genes	0	0	ENSRNOG00000012975	1	0.26	1	1
positive regulation of T cell proliferation	9	No genes	0	0	ENSRNOG00000009848	1	0.26	1	1
peptidyl-serine phosphorylation	9	No genes	0	0	ENSRNOG00000015134 ENSRNOG00000002941	2	0.53	1	1
mitochondrial citrate transport	9	No genes	0	0	ENSRNOG00000000281	1	0.26	1	1
regulation of transcription, mitotic	9	No genes	0	0	ENSRNOG00000003678	1	0.26	1	1
positive regulation of B cell proliferation	9	No genes	0	0	ENSRNOG00000020451	1	0.26	1	1
peptidyl-threonine modification	9	No genes	0	0	ENSRNOG00000015134	1	0.26	1	1
spermine metabolism	9	No genes	0	0	ENSRNOG00000000585	1	0.26	1	1
histidine catabolism	9	No genes	0	0	ENSRNOG00000030163 ENSRNOG00000004502	2	0.53	1	1
peptidyl-proline modification	9	No genes	0	0	ENSRNOG00000005053	1	0.26	1	1
histidine biosynthesis	9	No genes	0	0	ENSRNOG00000005602	1	0.26	1	1
axon guidance	9	No genes	0	0	ENSRNOG00000004067 ENSRNOG00000012786 ENSRNOG00000018454 ENSRNOG00000009625 ENSRNOG00000006075	5	1.32	1	1
glycogen biosynthesis	9	No genes	0	0	ENSRNOG00000011146 ENSRNOG00000018725 ENSRNOG00000000920	3	0.79	1	1
glycine biosynthesis	9	No genes	0	0	ENSRNOG00000013521	1	0.26	1	1
double-strand break repair via nonhomologous end-joining	9	No genes	0	0	ENSRNOG00000016105	1	0.26	1	1
ribonucleoside monophosphate catabolism	9	No genes	0	0	ENSRNOG00000018262	1	0.26	1	1
ATP biosynthesis	9	ENSRNOG00000004846	1	2.94	ENSRNOG00000021123 ENSRNOG00000015320 ENSRNOG00000019223 ENSRNOG00000001551 ENSRNOG00000006542 ENSRNOG00000001991 ENSRNOG00000017032 ENSRNOG00000018045 ENSRNOG00000007392 ENSRNOG00000001992 ENSRNOG00000014625 ENSRNOG00000009080 ENSRNOG00000011891 ENSRNOG00000007235 ENSRNOG00000003626 ENSRNOG00000002840 ENSRNOG00000019036 ENSRNOG00000016000	18	4.74	1	1
protein amino acid N-linked glycosylation	9	No genes	0	0	ENSRNOG00000007492 ENSRNOG00000031208	2	0.53	1	1
tricarboxylic acid cycle	9	No genes	0	0	ENSRNOG00000001440 ENSRNOG00000023520 ENSRNOG00000005849 ENSRNOG00000005587 ENSRNOG00000003653 ENSRNOG00000015020 ENSRNOG00000013331 ENSRNOG00000005061	8	2.11	1	1
regulation of B cell proliferation	9	No genes	0	0	ENSRNOG00000020451	1	0.26	1	1
positive regulation of cholesterol biosynthesis	9	No genes	0	0	ENSRNOG00000012799	1	0.26	1	1
UDP-N-acetylglucosamine metabolism	9	No genes	0	0	ENSRNOG00000014365	1	0.26	1	1
purine ribonucleotide catabolism	9	No genes	0	0	ENSRNOG00000018262	1	0.26	1	1
receptor clustering	9	No genes	0	0	ENSRNOG00000020205	1	0.26	1	1
regulation of translational initiation	9	No genes	0	0	ENSRNOG00000010218 ENSRNOG00000001707 ENSRNOG00000021270 ENSRNOG00000012582	4	1.05	1	1
regulation of osteoclast differentiation	9	No genes	0	0	ENSRNOG00000008336	1	0.26	1	1
elastin biosynthesis	9	No genes	0	0	ENSRNOG00000018646	1	0.26	1	1
sphingolipid biosynthesis	9	No genes	0	0	ENSRNOG00000010284 ENSRNOG00000012799 ENSRNOG00000009345 ENSRNOG00000015895	4	1.05	1	1
terpenoid metabolism	9	No genes	0	0	ENSRNOG00000016690 ENSRNOG00000016122	2	0.53	1	1
chitin catabolism	9	No genes	0	0	ENSRNOG00000015573	1	0.26	1	1
sterol biosynthesis	9	ENSRNOG00000016552	1	2.94	ENSRNOG00000020395 ENSRNOG00000012799 ENSRNOG00000014604 ENSRNOG00000016690 ENSRNOG00000004903 ENSRNOG00000032297 ENSRNOG00000009592 ENSRNOG00000020776 ENSRNOG00000013376 ENSRNOG00000007234 ENSRNOG00000021314 ENSRNOG00000016122	12	3.16	1	1
purine nucleoside monophosphate catabolism	9	No genes	0	0	ENSRNOG00000018262	1	0.26	1	1
axonal fasciculation	9	No genes	0	0	ENSRNOG00000004067 ENSRNOG00000034177	2	0.53	1	1
protein amino acid acetylation	9	No genes	0	0	ENSRNOG00000020707	1	0.26	1	1
fructose 2,6-bisphosphate metabolism	9	No genes	0	0	ENSRNOG00000004162 ENSRNOG00000020656	2	0.53	1	1
phospholipid biosynthesis	9	No genes	0	0	ENSRNOG00000009425 ENSRNOG00000002142 ENSRNOG00000024144 ENSRNOG00000017723 ENSRNOG00000003070 ENSRNOG00000020451	6	1.58	1	1
microtubule nucleation	9	No genes	0	0	ENSRNOG00000020213	1	0.26	1	1
maintenance of fidelity during DNA-dependent DNA replication	9	No genes	0	0	ENSRNOG00000033809 ENSRNOG00000015796	2	0.53	1	1
glucan biosynthesis	9	No genes	0	0	ENSRNOG00000011146 ENSRNOG00000018725 ENSRNOG00000000920	3	0.79	1	1
histone acetylation	9	No genes	0	0	ENSRNOG00000020707	1	0.26	1	1
peptidyl-asparagine modification	9	No genes	0	0	ENSRNOG00000007492	1	0.26	1	1
negative regulation of translation	9	No genes	0	0	ENSRNOG00000012582	1	0.26	1	1
protein autoprocessing	9	No genes	0	0	ENSRNOG00000015134 ENSRNOG00000001309	2	0.53	1	1
apoptotic chromosome condensation	9	No genes	0	0	ENSRNOG00000006067	1	0.26	1	1
peptidyl-serine modification	9	No genes	0	0	ENSRNOG00000015134 ENSRNOG00000002941	2	0.53	1	1
signal peptide processing	9	No genes	0	0	ENSRNOG00000011029	1	0.26	1	1
induction of apoptosis by hormones	9	No genes	0	0	ENSRNOG00000008574	1	0.26	1	1
regulation of RNA export from nucleus	9	No genes	0	0	ENSRNOG00000009094	1	0.26	1	1
amyloid precursor protein metabolism	9	No genes	0	0	ENSRNOG00000009110	1	0.26	1	1
regulation of neurotransmitter secretion	9	No genes	0	0	ENSRNOG00000008628 ENSRNOG00000018892	2	0.53	1	1
GPI anchor biosynthesis	9	No genes	0	0	ENSRNOG00000003070	1	0.26	1	1
protein amino acid O-linked glycosylation	9	No genes	0	0	ENSRNOG00000016207 ENSRNOG00000003359	2	0.53	1	1
regulation of elastin biosynthesis	9	No genes	0	0	ENSRNOG00000018646	1	0.26	1	1
regulation of cellular pH	9	No genes	0	0	ENSRNOG00000010682	1	0.26	1	1
pyrimidine ribonucleotide biosynthesis	9	No genes	0	0	ENSRNOG00000002671 ENSRNOG00000026203 ENSRNOG00000020721 ENSRNOG00000030964 ENSRNOG00000032152 ENSRNOG00000002693	6	1.58	1	1
ionic insulation of neurons by glial cells	9	No genes	0	0	ENSRNOG00000019716 ENSRNOG00000009345	2	0.53	1	1
melanin biosynthesis from tyrosine	9	No genes	0	0	ENSRNOG00000001239	1	0.26	1	1
polyisoprenoid biosynthesis	9	No genes	0	0	ENSRNOG00000016690 ENSRNOG00000016122	2	0.53	1	1
peptidyl-glutamic acid modification	9	No genes	0	0	ENSRNOG00000012975	1	0.26	1	1
negative regulation of peptidyl-tyrosine phosphorylation	9	No genes	0	0	ENSRNOG00000005389 ENSRNOG00000015182	2	0.53	1	1
peptide hormone processing	9	No genes	0	0	ENSRNOG00000007542	1	0.26	1	1
cAMP biosynthesis	9	No genes	0	0	ENSRNOG00000032150 ENSRNOG00000011587 ENSRNOG00000003999	3	0.79	1	1
DNA unwinding during replication	9	No genes	0	0	ENSRNOG00000013167	1	0.26	1	1
regulation of JNK cascade	9	No genes	0	0	ENSRNOG00000006889	1	0.26	1	1
glycoprotein catabolism	9	No genes	0	0	ENSRNOG00000009110	1	0.26	1	1
dopamine metabolism	9	No genes	0	0	ENSRNOG00000004327 ENSRNOG00000023538 ENSRNOG00000010853	3	0.79	1	1
protein amino acid autophosphorylation	9	No genes	0	0	ENSRNOG00000015134 ENSRNOG00000001309	2	0.53	1	1
regulation of anti-apoptosis	9	No genes	0	0	ENSRNOG00000012799 ENSRNOG00000019228	2	0.53	1	1
catecholamine biosynthesis	9	No genes	0	0	ENSRNOG00000004327 ENSRNOG00000010853 ENSRNOG00000001597	3	0.79	1	1
regulation of cholesterol biosynthesis	9	No genes	0	0	ENSRNOG00000012799	1	0.26	1	1
synaptic vesicle exocytosis	9	No genes	0	0	ENSRNOG00000019302 ENSRNOG00000029165 ENSRNOG00000019318 ENSRNOG00000015670	4	1.05	1	1
protein import into nucleus, docking	9	No genes	0	0	ENSRNOG00000009275	1	0.26	1	1
phosphocreatine biosynthesis	9	No genes	0	0	ENSRNOG00000014573	1	0.26	1	1
tyrosine catabolism	9	No genes	0	0	ENSRNOG00000016348 ENSRNOG00000013223	2	0.53	1	1
DNA methylation	9	No genes	0	0	ENSRNOG00000031928	1	0.26	1	1
spindle organization and biogenesis	9	No genes	0	0	ENSRNOG00000020213 ENSRNOG00000014173	2	0.53	1	1
actin polymerization and/or depolymerization	9	No genes	0	0	ENSRNOG00000015396 ENSRNOG00000008994 ENSRNOG00000031043	3	0.79	1	1
virion attachment to host cell surface receptor	9	No genes	0	0	ENSRNOG00000020451	1	0.26	1	1
negative regulation of cytokine biosynthesis	9	No genes	0	0	ENSRNOG00000020097	1	0.26	1	1
negative regulation of phosphorylation	9	No genes	0	0	ENSRNOG00000005389 ENSRNOG00000020097 ENSRNOG00000015182	3	0.79	1	1
S-adenosylhomocysteine catabolism	9	No genes	0	0	ENSRNOG00000017777	1	0.26	1	1
microtubule polymerization or depolymerization	9	No genes	0	0	ENSRNOG00000016810 ENSRNOG00000014230 ENSRNOG00000005133 ENSRNOG00000011841	4	1.05	1	1
regulation of fatty acid oxidation	9	No genes	0	0	ENSRNOG00000012799	1	0.26	1	1
peptidyl-threonine phosphorylation	9	No genes	0	0	ENSRNOG00000015134	1	0.26	1	1
mitochondrial protein processing	9	No genes	0	0	ENSRNOG00000012693	1	0.26	1	1
DNA fragmentation during apoptosis	9	No genes	0	0	ENSRNOG00000006067	1	0.26	1	1
iron ion transport	9	ENSRNOG00000018804	1	2.94	ENSRNOG00000003872 ENSRNOG00000018279 ENSRNOG00000020843 ENSRNOG00000033238 ENSRNOG00000030625 ENSRNOG00000022619 ENSRNOG00000029082 ENSRNOG00000015442 ENSRNOG00000034150 ENSRNOG00000031506	10	2.63	1	1
polyamine biosynthesis	9	No genes	0	0	ENSRNOG00000005424 ENSRNOG00000000585 ENSRNOG00000005333	3	0.79	1	1
copper ion transport	9	No genes	0	0	ENSRNOG00000011913	1	0.26	1	1
regulation of T cell proliferation	9	No genes	0	0	ENSRNOG00000009848	1	0.26	1	1
farnesyl diphosphate biosynthesis	9	No genes	0	0	ENSRNOG00000016122	1	0.26	1	1
glycosphingolipid metabolism	9	No genes	0	0	ENSRNOG00000010284 ENSRNOG00000009345 ENSRNOG00000015895	3	0.79	1	1
spermidine metabolism	9	No genes	0	0	ENSRNOG00000000585	1	0.26	1	1
asparagine biosynthesis	9	No genes	0	0	ENSRNOG00000003942 ENSRNOG00000007546	2	0.53	1	1
regulation of adenylate cyclase activity	9	No genes	0	0	ENSRNOG00000004317	1	0.26	1	1
positive regulation of transcription, DNA-dependent	9	ENSRNOG00000013412	1	2.94	ENSRNOG00000019422 ENSRNOG00000019673 ENSRNOG00000016885 ENSRNOG00000001183 ENSRNOG00000012405 ENSRNOG00000023258 ENSRNOG00000029316 ENSRNOG00000007834 ENSRNOG00000013930 ENSRNOG00000003678	10	2.63	1	1
negative regulation of interferon-gamma biosynthesis	9	No genes	0	0	ENSRNOG00000020097	1	0.26	1	1
positive regulation of phosphorylation	9	No genes	0	0	ENSRNOG00000020451	1	0.26	1	1
negative regulation of B cell differentiation	9	No genes	0	0	ENSRNOG00000020097	1	0.26	1	1
regulation of macrophage differentiation	9	No genes	0	0	ENSRNOG00000020097	1	0.26	1	1
glucose catabolism	9	ENSRNOG00000025383 ENSRNOG00000015290	2	5.88	ENSRNOG00000001214 ENSRNOG00000001440 ENSRNOG00000031310 ENSRNOG00000030869 ENSRNOG00000008103 ENSRNOG00000033283 ENSRNOG00000023647 ENSRNOG00000008063 ENSRNOG00000017163 ENSRNOG00000033669 ENSRNOG00000026991 ENSRNOG00000006807 ENSRNOG00000018367 ENSRNOG00000030224 ENSRNOG00000006116 ENSRNOG00000033506 ENSRNOG00000026928 ENSRNOG00000009994 ENSRNOG00000013009 ENSRNOG00000020420 ENSRNOG00000013000 …	32	8.42	1	1
cytosolic calcium ion homeostasis	9	No genes	0	0	ENSRNOG00000005048 ENSRNOG00000015860 ENSRNOG00000002559 ENSRNOG00000026651	4	1.05	1	1
snRNP protein import into nucleus	9	No genes	0	0	ENSRNOG00000016486	1	0.26	1	1
negative regulation of S phase of mitotic cell cycle	9	No genes	0	0	ENSRNOG00000018020	1	0.26	1	1
amyloid precursor protein catabolism	9	No genes	0	0	ENSRNOG00000009110	1	0.26	1	1
positive regulation of peptidyl-tyrosine phosphorylation	9	No genes	0	0	ENSRNOG00000020451	1	0.26	1	1
bile acid catabolism	9	No genes	0	0	ENSRNOG00000013004	1	0.26	1	1
negative regulation of thymidylate synthase biosynthesis	9	No genes	0	0	ENSRNOG00000018020	1	0.26	1	1
glutamine catabolism	9	No genes	0	0	ENSRNOG00000013595	1	0.26	1	1
RNA elongation from RNA polymerase II promoter	9	No genes	0	0	ENSRNOG00000010902	1	0.26	1	1
glycolipid biosynthesis	9	No genes	0	0	ENSRNOG00000010284 ENSRNOG00000012799 ENSRNOG00000009345 ENSRNOG00000015895	4	1.05	1	1
canalicular bile acid transport	9	No genes	0	0	ENSRNOG00000015949	1	0.26	1	1
protein homooligomerization	9	No genes	0	0	ENSRNOG00000000481	1	0.26	1	1
regulation of steroid biosynthesis	9	No genes	0	0	ENSRNOG00000012799	1	0.26	1	1
establishment and/or maintenance of epithelial cell polarity	9	No genes	0	0	ENSRNOG00000021184	1	0.26	1	1
N-acetylglucosamine catabolism	9	No genes	0	0	ENSRNOG00000015573	1	0.26	1	1
regulation of axonogenesis	9	No genes	0	0	ENSRNOG00000004067 ENSRNOG00000018454 ENSRNOG00000009625 ENSRNOG00000029598	4	1.05	1	1
Mo-molybdopterin cofactor biosynthesis	9	No genes	0	0	ENSRNOG00000028366	1	0.26	1	1
peptidyl-tyrosine modification	9	No genes	0	0	ENSRNOG00000005389 ENSRNOG00000020451 ENSRNOG00000015182	3	0.79	1	1
regulation of tyrosine phosphorylation of STAT protein	9	No genes	0	0	ENSRNOG00000005389 ENSRNOG00000015182	2	0.53	1	1
L-serine biosynthesis	9	No genes	0	0	ENSRNOG00000013971 ENSRNOG00000019328 ENSRNOG00000005428	3	0.79	1	1
arginine biosynthesis	9	No genes	0	0	ENSRNOG00000003370 ENSRNOG00000008837 ENSRNOG00000000903	3	0.79	1	1
negative regulation of glucosylceramide biosynthesis	9	No genes	0	0	ENSRNOG00000012799	1	0.26	1	1
cobalt ion transport	9	No genes	0	0	ENSRNOG00000004280	1	0.26	1	1
arginine catabolism	9	No genes	0	0	ENSRNOG00000013304	1	0.26	1	1
regulation of actin filament length	9	No genes	0	0	ENSRNOG00000015396 ENSRNOG00000031043	2	0.53	1	1
protein myristoylation	9	No genes	0	0	ENSRNOG00000002989	1	0.26	1	1
mitochondrial electron transport, NADH to ubiquinone	9	No genes	0	0	ENSRNOG00000024568 ENSRNOG00000012599 ENSRNOG00000012383 ENSRNOG00000011849	4	1.05	1	1
fumarate metabolism	9	No genes	0	0	ENSRNOG00000003653	1	0.26	1	1
negative regulation of elastin biosynthesis	9	No genes	0	0	ENSRNOG00000018646	1	0.26	1	1
caspase activation	9	No genes	0	0	ENSRNOG00000013736 ENSRNOG00000010756 ENSRNOG00000015365 ENSRNOG00000020876	4	1.05	1	1
glycogen metabolism	9	No genes	0	0	ENSRNOG00000007583 ENSRNOG00000004612 ENSRNOG00000001269 ENSRNOG00000001733 ENSRNOG00000011146 ENSRNOG00000021090 ENSRNOG00000018725 ENSRNOG00000018708 ENSRNOG00000000920	9	2.37	1	1
induction of apoptosis by extracellular signals	9	No genes	0	0	ENSRNOG00000009848 ENSRNOG00000008574	2	0.53	1	1
'de novo' pyrimidine base biosynthesis	9	No genes	0	0	ENSRNOG00000015063	1	0.26	1	1
histone ubiquitination	9	No genes	0	0	ENSRNOG00000002877	1	0.26	1	1
base-excision repair, DNA ligation	9	No genes	0	0	ENSRNOG00000013167	1	0.26	1	1
axon cargo transport	9	No genes	0	0	ENSRNOG00000025715 ENSRNOG00000025791	2	0.53	1	1
induction of apoptosis by intracellular signals	9	No genes	0	0	ENSRNOG00000014117	1	0.26	1	1
protein import into mitochondrial inner membrane	9	No genes	0	0	ENSRNOG00000018654 ENSRNOG00000000320	2	0.53	1	1
mRNA capping	9	No genes	0	0	ENSRNOG00000016698	1	0.26	1	1
