# Supplementary material for: In silico identification of NF-kappaB-regulated genes in pancreatic beta-cells
Source: BMC Bioinformatics. 2007 Feb 15;8:55. doi: 10.1186/1471-2105-8-55 (PMC1810323; doi:10.1186/1471-2105-8-55)
Supplement: Additional file 10 — table S10. list of all 2903 biological processes assigned to the genes expressed in human pancreatic islets. Level: GO level; Target genes: Ensembl identifiers of the NF-κB target genes assigned to the biological process; N° target genes: number of the NF-κB target genes assigned to the biological process; Percentage target genes: percentage of the NF-κB target genes assigned to the biological process; Non target genes: Ensembl identifiers of the NF-κB non target genes assigned to the biological process; N° non target genes: number of the NF-κB non target genes assigned to the biological process; percentage non target genes: percentage of the NF-κB non target genes assigned to the biological process;Unadj. pvalue: p-value from Fisher's exact test without adjusting for multiple comparisons; Adj. pvalue: FDR adjusted p-value. [file 1471-2105-8-55-S10.xls]

## Sheet: Additional file 10
Biological process	Level	Target genes	Nº target genes	Percentage target genes	Non target genes	Nº non target genes	Percentage non target genes	Unadj. pvalue	Adj. pvalue
response to biotic stimulus	3	ENSG00000110719 ENSG00000113580 ENSG00000166710 ENSG00000012779 ENSG00000101017 ENSG00000099964 ENSG00000164307 ENSG00000010704 ENSG00000153234 ENSG00000198559 ENSG00000149131 ENSG00000163734 ENSG00000169245 ENSG00000115267 ENSG00000114514 ENSG00000105176 ENSG00000111956 ENSG00000115414 ENSG00000197635 ENSG00000124875 ENSG00000110944 ENSG00000125730 ENSG00000116815 ENSG00000109320 ENSG00000136688…	57	13.57	ENSG00000152778 ENSG00000086102 ENSG00000187608 ENSG00000113163 ENSG00000043462 ENSG00000073009 ENSG00000163823 ENSG00000161955 ENSG00000137361 ENSG00000166974 ENSG00000069493 ENSG00000096006 ENSG00000107566 ENSG00000198113 ENSG00000177257 ENSG00000197471 ENSG00000159110 ENSG00000132703 ENSG00000167182 ENSG00000081059 ENSG00000187681 ENSG00000009724 ENSG00000128271 ENSG00000101000 ENSG00000143226…	366	6.32	3.12786e-07	0.000302673
response to stress	3	ENSG00000110719 ENSG00000113580 ENSG00000071054 ENSG00000012779 ENSG00000101017 ENSG00000126803 ENSG00000099964 ENSG00000100644 ENSG00000153234 ENSG00000149131 ENSG00000163734 ENSG00000005339 ENSG00000142208 ENSG00000146872 ENSG00000068903 ENSG00000169245 ENSG00000115267 ENSG00000114514 ENSG00000198648 ENSG00000164104 ENSG00000132646 ENSG00000105176 ENSG00000087074 ENSG00000111956 ENSG00000115414…	61	14.52	ENSG00000109819 ENSG00000172020 ENSG00000185068 ENSG00000115486 ENSG00000137349 ENSG00000086102 ENSG00000112981 ENSG00000116062 ENSG00000143799 ENSG00000101773 ENSG00000163823 ENSG00000145386 ENSG00000166974 ENSG00000069493 ENSG00000065613 ENSG00000104320 ENSG00000198113 ENSG00000177257 ENSG00000197471 ENSG00000100118 ENSG00000159110 ENSG00000132703 ENSG00000011566 ENSG00000187681 ENSG00000009724…	497	8.59	0.00012765	0.0370567
organismal physiological process	3	ENSG00000184156 ENSG00000110719 ENSG00000128683 ENSG00000113580 ENSG00000166710 ENSG00000112112 ENSG00000172037 ENSG00000012779 ENSG00000101017 ENSG00000187098 ENSG00000099964 ENSG00000164307 ENSG00000010704 ENSG00000153234 ENSG00000175279 ENSG00000149131 ENSG00000163734 ENSG00000187688 ENSG00000106125 ENSG00000169245 ENSG00000114514 ENSG00000147434 ENSG00000111956 ENSG00000074201 ENSG00000115414…	74	17.62	ENSG00000109819 ENSG00000152778 ENSG00000142871 ENSG00000115486 ENSG00000086102 ENSG00000187608 ENSG00000170853 ENSG00000054523 ENSG00000113163 ENSG00000065154 ENSG00000131238 ENSG00000043462 ENSG00000073009 ENSG00000159200 ENSG00000163823 ENSG00000161955 ENSG00000110680 ENSG00000137361 ENSG00000166974 ENSG00000069493 ENSG00000096006 ENSG00000107566 ENSG00000078053 ENSG00000064042 ENSG00000150540…	674	11.64	0.00059585	0.10175
cell communication	3	ENSG00000197943 ENSG00000184156 ENSG00000198211 ENSG00000128683 ENSG00000113580 ENSG00000135090 ENSG00000071054 ENSG00000172037 ENSG00000127666 ENSG00000101017 ENSG00000123728 ENSG00000099964 ENSG00000131626 ENSG00000100644 ENSG00000069974 ENSG00000153234 ENSG00000175279 ENSG00000162552 ENSG00000112658 ENSG00000163734 ENSG00000005339 ENSG00000163932 ENSG00000142208 ENSG00000146872 ENSG00000155366…	124	29.52	ENSG00000109819 ENSG00000124151 ENSG00000095637 ENSG00000143376 ENSG00000172020 ENSG00000131724 ENSG00000005884 ENSG00000100211 ENSG00000175220 ENSG00000187608 ENSG00000050628 ENSG00000054523 ENSG00000136044 ENSG00000155760 ENSG00000125266 ENSG00000132669 ENSG00000107404 ENSG00000173039 ENSG00000115904 ENSG00000043462 ENSG00000115963 ENSG00000155792 ENSG00000154822 ENSG00000100300 ENSG00000134215…	1293	22.34	0.000917305	0.147941
response to external stimulus	3	ENSG00000110719 ENSG00000113580 ENSG00000012779 ENSG00000101017 ENSG00000099964 ENSG00000149131 ENSG00000163734 ENSG00000169245 ENSG00000114514 ENSG00000111956 ENSG00000115414 ENSG00000124875 ENSG00000125730 ENSG00000109320 ENSG00000108342 ENSG00000176956 ENSG00000163735 ENSG00000104368 ENSG00000116701 ENSG00000163661 ENSG00000132965 ENSG00000168398 ENSG00000081041 ENSG00000161570 ENSG00000173366…	27	6.43	ENSG00000109819 ENSG00000142871 ENSG00000172020 ENSG00000115486 ENSG00000086102 ENSG00000163823 ENSG00000166974 ENSG00000177257 ENSG00000197471 ENSG00000187681 ENSG00000112715 ENSG00000128271 ENSG00000101000 ENSG00000185507 ENSG00000011600 ENSG00000163221 ENSG00000072736 ENSG00000112096 ENSG00000146070 ENSG00000163736 ENSG00000108691 ENSG00000174125 ENSG00000108679 ENSG00000108700 ENSG00000100784…	208	3.59	0.00737194	0.823105
negative regulation of biological process	3	ENSG00000139211 ENSG00000139613 ENSG00000135090 ENSG00000171862 ENSG00000099964 ENSG00000096717 ENSG00000133895 ENSG00000130770 ENSG00000142208 ENSG00000068903 ENSG00000112679 ENSG00000073584 ENSG00000114514 ENSG00000087074 ENSG00000111956 ENSG00000178764 ENSG00000162734 ENSG00000118503 ENSG00000186575 ENSG00000109320 ENSG00000198081 ENSG00000064933 ENSG00000159692 ENSG00000185324 ENSG00000087095…	44	10.48	ENSG00000086102 ENSG00000100211 ENSG00000112981 ENSG00000173039 ENSG00000077463 ENSG00000115310 ENSG00000151332 ENSG00000170873 ENSG00000116030 ENSG00000117505 ENSG00000197471 ENSG00000100118 ENSG00000188986 ENSG00000091831 ENSG00000112312 ENSG00000185359 ENSG00000101255 ENSG00000112715 ENSG00000107262 ENSG00000185507 ENSG00000143333 ENSG00000138386 ENSG00000116809 ENSG00000091844 ENSG00000111845…	397	6.86	0.00768459	0.826235
morphogenesis	3	ENSG00000164307 ENSG00000196470 ENSG00000141736 ENSG00000143947 ENSG00000083857 ENSG00000135373 ENSG00000148498 ENSG00000116906 ENSG00000143787 ENSG00000164930 ENSG00000103034	11	2.62	ENSG00000142871 ENSG00000172020 ENSG00000119314 ENSG00000125266 ENSG00000107404 ENSG00000165512 ENSG00000176046 ENSG00000008710 ENSG00000080573 ENSG00000115310 ENSG00000129559 ENSG00000161955 ENSG00000107566 ENSG00000170873 ENSG00000197471 ENSG00000092421 ENSG00000091831 ENSG00000112715 ENSG00000171055 ENSG00000175792 ENSG00000163697 ENSG00000124733 ENSG00000077782 ENSG00000159674 ENSG00000099953…	290	5.01	0.0249535	1
cell adhesion	3	ENSG00000139211 ENSG00000112112 ENSG00000002586 ENSG00000172037 ENSG00000130702 ENSG00000146242 ENSG00000131626 ENSG00000119326 ENSG00000162692 ENSG00000138760 ENSG00000129925 ENSG00000111956 ENSG00000120896 ENSG00000115414 ENSG00000116815 ENSG00000133401 ENSG00000083857 ENSG00000099866 ENSG00000152684 ENSG00000144283 ENSG00000161570 ENSG00000114270 ENSG00000172602 ENSG00000067141 ENSG00000161638…	26	6.19	ENSG00000095637 ENSG00000142871 ENSG00000005884 ENSG00000125755 ENSG00000134873 ENSG00000008710 ENSG00000044115 ENSG00000080573 ENSG00000143545 ENSG00000163823 ENSG00000132470 ENSG00000096006 ENSG00000170873 ENSG00000110841 ENSG00000197471 ENSG00000197912 ENSG00000143127 ENSG00000159674 ENSG00000073060 ENSG00000170017 ENSG00000099250 ENSG00000108691 ENSG00000177697 ENSG00000108679 ENSG00000134198…	232	4.01	0.0413507	1
regulation of growth	3	ENSG00000143947	1	0.24	ENSG00000142871 ENSG00000172020 ENSG00000175792 ENSG00000163697 ENSG00000167779 ENSG00000120833 ENSG00000138193 ENSG00000170677 ENSG00000141510 ENSG00000136518 ENSG00000112983 ENSG00000146674 ENSG00000141753 ENSG00000172977 ENSG00000115461 ENSG00000185338 ENSG00000170315 ENSG00000160691 ENSG00000006717 ENSG00000109084 ENSG00000139921 ENSG00000127337 ENSG00000182636 ENSG00000168556 ENSG00000137713…	79	1.36	0.0424977	1
regulation of enzyme activity	3	ENSG00000112679 ENSG00000105401 ENSG00000138613 ENSG00000150594	4	0.95	ENSG00000082258 ENSG00000110680 ENSG00000145386 ENSG00000151332 ENSG00000175305 ENSG00000101255 ENSG00000128271 ENSG00000149554 ENSG00000174125 ENSG00000111276 ENSG00000138193 ENSG00000110768 ENSG00000094804 ENSG00000034152 ENSG00000113328 ENSG00000101199 ENSG00000141510 ENSG00000184216 ENSG00000113494 ENSG00000117152 ENSG00000114353 ENSG00000131236 ENSG00000106351 ENSG00000129355 ENSG00000115839…	140	2.42	0.0621245	1
cell growth	3	ENSG00000143787 ENSG00000103034	2	0.48	ENSG00000142871 ENSG00000172020 ENSG00000176046 ENSG00000091831 ENSG00000175792 ENSG00000163697 ENSG00000077782 ENSG00000167779 ENSG00000120833 ENSG00000142227 ENSG00000138193 ENSG00000170677 ENSG00000141510 ENSG00000136518 ENSG00000112983 ENSG00000146674 ENSG00000141753 ENSG00000172977 ENSG00000115461 ENSG00000185338 ENSG00000175183 ENSG00000160691 ENSG00000108654 ENSG00000109084 ENSG00000116954…	94	1.62	0.0649955	1
locomotion	3	ENSG00000162704 ENSG00000130702 ENSG00000146242 ENSG00000158486 ENSG00000162407 ENSG00000169245 ENSG00000196470 ENSG00000115414 ENSG00000143947 ENSG00000161570 ENSG00000073756 ENSG00000150594 ENSG00000067141	13	3.1	ENSG00000138443 ENSG00000115310 ENSG00000112299 ENSG00000170873 ENSG00000092421 ENSG00000189329 ENSG00000112715 ENSG00000078618 ENSG00000105679 ENSG00000007944 ENSG00000171055 ENSG00000141013 ENSG00000159674 ENSG00000099250 ENSG00000134198 ENSG00000132254 ENSG00000113161 ENSG00000167193 ENSG00000125753 ENSG00000170315 ENSG00000006717 ENSG00000112486 ENSG00000130203 ENSG00000137575 ENSG00000137801…	110	1.9	0.100056	1
homeostasis	3	ENSG00000150403 ENSG00000100644 ENSG00000010704 ENSG00000005339 ENSG00000074201 ENSG00000160179 ENSG00000168398 ENSG00000161570 ENSG00000111012	9	2.14	ENSG00000109819 ENSG00000197763 ENSG00000163823 ENSG00000110680 ENSG00000110148 ENSG00000108691 ENSG00000144891 ENSG00000198843 ENSG00000138193 ENSG00000023572 ENSG00000115657 ENSG00000047457 ENSG00000112486 ENSG00000130203 ENSG00000100554 ENSG00000125538 ENSG00000111199 ENSG00000178980 ENSG00000036828 ENSG00000060558 ENSG00000109572 ENSG00000107562 ENSG00000159167 ENSG00000173585 ENSG00000197818…	70	1.21	0.110143	1
behavioral interaction between organisms	3	ENSG00000124102	1	0.24	ENSG00000006128	1	0.02	0.130722	1
segmentation	3	ENSG00000108511	1	0.24	ENSG00000168283	1	0.02	0.130722	1
reproductive behavior	3	ENSG00000124102	1	0.24	ENSG00000006128	1	0.02	0.130722	1
cellular response to stimulus	3	ENSG00000149485	1	0.24	ENSG00000167772	1	0.02	0.130722	1
sensory perception	3	ENSG00000112112 ENSG00000187098 ENSG00000163734 ENSG00000187688 ENSG00000169245 ENSG00000074201 ENSG00000124875 ENSG00000186575 ENSG00000167191 ENSG00000174483 ENSG00000168398 ENSG00000138031 ENSG00000081041 ENSG00000161570 ENSG00000156973	15	3.57	ENSG00000142871 ENSG00000065154 ENSG00000131238 ENSG00000179295 ENSG00000111319 ENSG00000125746 ENSG00000128271 ENSG00000180245 ENSG00000171936 ENSG00000143333 ENSG00000138207 ENSG00000110148 ENSG00000164904 ENSG00000163736 ENSG00000108691 ENSG00000185313 ENSG00000137474 ENSG00000177697 ENSG00000141655 ENSG00000108700 ENSG00000168787 ENSG00000182871 ENSG00000113262 ENSG00000156313 ENSG00000100345…	138	2.38	0.139926	1
organ development	3	ENSG00000112112 ENSG00000164307 ENSG00000096717 ENSG00000068903 ENSG00000184371 ENSG00000169245 ENSG00000141736 ENSG00000143947 ENSG00000108342 ENSG00000116906 ENSG00000178951	11	2.62	ENSG00000107404 ENSG00000165512 ENSG00000080573 ENSG00000161955 ENSG00000110680 ENSG00000170873 ENSG00000048740 ENSG00000112715 ENSG00000078618 ENSG00000153395 ENSG00000119866 ENSG00000198336 ENSG00000124733 ENSG00000077782 ENSG00000099250 ENSG00000108691 ENSG00000155090 ENSG00000044090 ENSG00000123500 ENSG00000157764 ENSG00000167081 ENSG00000164761 ENSG00000138193 ENSG00000125398 ENSG00000163359…	240	4.15	0.156384	1
pattern specification	3	ENSG00000112043 ENSG00000108511	2	0.48	ENSG00000168283 ENSG00000167081 ENSG00000170365 ENSG00000004975 ENSG00000112049 ENSG00000106785 ENSG00000100060 ENSG00000101350 ENSG00000101871 ENSG00000113658	10	0.17	0.192734	1
metabolism	3	ENSG00000172172 ENSG00000196652 ENSG00000197943 ENSG00000198211 ENSG00000137699 ENSG00000108381 ENSG00000135677 ENSG00000162704 ENSG00000128683 ENSG00000113558 ENSG00000139613 ENSG00000113580 ENSG00000135090 ENSG00000071054 ENSG00000135845 ENSG00000171862 ENSG00000049541 ENSG00000132010 ENSG00000104723 ENSG00000178149 ENSG00000091704 ENSG00000012779 ENSG00000198131 ENSG00000181409 ENSG00000101017…	270	64.29	ENSG00000109819 ENSG00000161057 ENSG00000138443 ENSG00000124151 ENSG00000189241 ENSG00000100796 ENSG00000163602 ENSG00000157216 ENSG00000006468 ENSG00000165240 ENSG00000185068 ENSG00000115486 ENSG00000163870 ENSG00000029639 ENSG00000132604 ENSG00000139218 ENSG00000133135 ENSG00000137349 ENSG00000112812 ENSG00000086102 ENSG00000100211 ENSG00000140455 ENSG00000112981 ENSG00000168283 ENSG00000187608…	3894	67.27	0.216351	1
extracellular structure organization and biogenesis	3	ENSG00000112112 ENSG00000143947	2	0.48	ENSG00000170315 ENSG00000006717 ENSG00000100109 ENSG00000187045 ENSG00000156140 ENSG00000139329 ENSG00000150991 ENSG00000147408 ENSG00000188157 ENSG00000152192 ENSG00000171812	11	0.19	0.218163	1
embryo implantation	3	ENSG00000112033	1	0.24	ENSG00000113494 ENSG00000067445 ENSG00000162244	3	0.05	0.244391	1
regulation of cellular process	3	ENSG00000196652 ENSG00000139211 ENSG00000110719 ENSG00000162704 ENSG00000139613 ENSG00000113580 ENSG00000135090 ENSG00000171862 ENSG00000135698 ENSG00000132010 ENSG00000198131 ENSG00000127666 ENSG00000101017 ENSG00000130702 ENSG00000187098 ENSG00000099964 ENSG00000100644 ENSG00000071655 ENSG00000096717 ENSG00000153234 ENSG00000133895 ENSG00000158691 ENSG00000006704 ENSG00000112658 ENSG00000130770…	123	29.29	ENSG00000109819 ENSG00000124151 ENSG00000163602 ENSG00000142871 ENSG00000157216 ENSG00000006468 ENSG00000172020 ENSG00000185068 ENSG00000132604 ENSG00000137349 ENSG00000086102 ENSG00000100211 ENSG00000112981 ENSG00000168283 ENSG00000153922 ENSG00000196819 ENSG00000173039 ENSG00000077463 ENSG00000165512 ENSG00000176046 ENSG00000160199 ENSG00000141378 ENSG00000106993 ENSG00000073009 ENSG00000082258…	1543	26.65	0.253969	1
behavior	3	ENSG00000124102 ENSG00000163734 ENSG00000169245 ENSG00000124875 ENSG00000163735 ENSG00000125971 ENSG00000081041 ENSG00000161570	8	1.9	ENSG00000142871 ENSG00000163823 ENSG00000177257 ENSG00000197471 ENSG00000006128 ENSG00000112715 ENSG00000110148 ENSG00000163736 ENSG00000108691 ENSG00000189221 ENSG00000108700 ENSG00000155966 ENSG00000138755 ENSG00000017797 ENSG00000100030 ENSG00000112486 ENSG00000130203 ENSG00000075651 ENSG00000131094 ENSG00000051382 ENSG00000160255 ENSG00000036828 ENSG00000011422 ENSG00000138685 ENSG00000122861…	73	1.26	0.260849	1
cell recognition	3	ENSG00000038427	1	0.24	ENSG00000137315 ENSG00000147408 ENSG00000145147 ENSG00000184444	4	0.07	0.295536	1
developmental growth	3	ENSG00000143947	1	0.24	ENSG00000170315 ENSG00000006717 ENSG00000131669 ENSG00000150991	4	0.07	0.295536	1
response to abiotic stimulus	3	ENSG00000198211 ENSG00000126803 ENSG00000163734 ENSG00000142208 ENSG00000068903 ENSG00000169245 ENSG00000124875 ENSG00000160179 ENSG00000110011 ENSG00000163735 ENSG00000135924 ENSG00000125971 ENSG00000184470 ENSG00000081041 ENSG00000161570 ENSG00000168496 ENSG00000142168	17	4.05	ENSG00000142871 ENSG00000165240 ENSG00000112981 ENSG00000173039 ENSG00000163823 ENSG00000177257 ENSG00000197471 ENSG00000137274 ENSG00000076258 ENSG00000006128 ENSG00000166598 ENSG00000167468 ENSG00000112715 ENSG00000005471 ENSG00000163221 ENSG00000118217 ENSG00000112096 ENSG00000163736 ENSG00000087087 ENSG00000085563 ENSG00000145736 ENSG00000108691 ENSG00000121691 ENSG00000162616 ENSG00000174125…	188	3.25	0.393998	1
regulation of viral life cycle	3	ENSG00000145901	1	0.24	ENSG00000198618 ENSG00000048649 ENSG00000128394 ENSG00000006075 ENSG00000169429 ENSG00000178562 ENSG00000196262	7	0.12	0.429162	1
cellular physiological process	3	ENSG00000172172 ENSG00000101194 ENSG00000196652 ENSG00000139211 ENSG00000197943 ENSG00000184156 ENSG00000150403 ENSG00000198211 ENSG00000137699 ENSG00000110719 ENSG00000108381 ENSG00000135677 ENSG00000162704 ENSG00000128683 ENSG00000113558 ENSG00000139613 ENSG00000113580 ENSG00000112112 ENSG00000135090 ENSG00000071054 ENSG00000168952 ENSG00000135845 ENSG00000171862 ENSG00000049541 ENSG00000135698…	349	83.1	ENSG00000109819 ENSG00000161057 ENSG00000197969 ENSG00000138443 ENSG00000124151 ENSG00000095637 ENSG00000189241 ENSG00000100796 ENSG00000143376 ENSG00000163602 ENSG00000142871 ENSG00000157216 ENSG00000006468 ENSG00000165240 ENSG00000172020 ENSG00000185068 ENSG00000115486 ENSG00000029639 ENSG00000132604 ENSG00000139218 ENSG00000133135 ENSG00000137349 ENSG00000112812 ENSG00000086102 ENSG00000100211…	4895	84.56	0.442758	1
regulation of physiological process	3	ENSG00000196652 ENSG00000139211 ENSG00000110719 ENSG00000162704 ENSG00000139613 ENSG00000113580 ENSG00000171862 ENSG00000135698 ENSG00000132010 ENSG00000198131 ENSG00000130702 ENSG00000187098 ENSG00000099964 ENSG00000164307 ENSG00000152556 ENSG00000100644 ENSG00000071655 ENSG00000096717 ENSG00000153234 ENSG00000133895 ENSG00000158691 ENSG00000006704 ENSG00000112658 ENSG00000130770 ENSG00000133997…	115	27.38	ENSG00000109819 ENSG00000124151 ENSG00000163602 ENSG00000142871 ENSG00000157216 ENSG00000006468 ENSG00000172020 ENSG00000185068 ENSG00000132604 ENSG00000137349 ENSG00000086102 ENSG00000100211 ENSG00000112981 ENSG00000168283 ENSG00000153922 ENSG00000196819 ENSG00000173039 ENSG00000077463 ENSG00000165512 ENSG00000176046 ENSG00000160199 ENSG00000141378 ENSG00000106993 ENSG00000073009 ENSG00000082258…	1497	25.86	0.489547	1
death	3	ENSG00000139211 ENSG00000101017 ENSG00000099964 ENSG00000096717 ENSG00000142208 ENSG00000112679 ENSG00000119326 ENSG00000088808 ENSG00000115267 ENSG00000087074 ENSG00000112977 ENSG00000111956 ENSG00000162734 ENSG00000118503 ENSG00000196470 ENSG00000109320 ENSG00000113269 ENSG00000113734 ENSG00000112033 ENSG00000097007 ENSG00000139644 ENSG00000100906 ENSG00000196954 ENSG00000003400 ENSG00000049249	25	5.95	ENSG00000163602 ENSG00000163870 ENSG00000112981 ENSG00000050628 ENSG00000173039 ENSG00000176046 ENSG00000141378 ENSG00000073009 ENSG00000115310 ENSG00000161955 ENSG00000164896 ENSG00000092421 ENSG00000198722 ENSG00000136305 ENSG00000101255 ENSG00000112715 ENSG00000107262 ENSG00000112996 ENSG00000128271 ENSG00000115129 ENSG00000142867 ENSG00000187288 ENSG00000187601 ENSG00000188229 ENSG00000073060…	298	5.15	0.493698	1
response to endogenous stimulus	3	ENSG00000146872 ENSG00000164104 ENSG00000132646 ENSG00000087074 ENSG00000155229 ENSG00000160179 ENSG00000064933 ENSG00000097007 ENSG00000123415 ENSG00000009413 ENSG00000170734 ENSG00000168496	12	2.86	ENSG00000185068 ENSG00000137349 ENSG00000116062 ENSG00000143799 ENSG00000101773 ENSG00000145386 ENSG00000065613 ENSG00000104320 ENSG00000100118 ENSG00000136305 ENSG00000172732 ENSG00000185507 ENSG00000132383 ENSG00000149554 ENSG00000147140 ENSG00000076248 ENSG00000129071 ENSG00000145736 ENSG00000108055 ENSG00000175197 ENSG00000132207 ENSG00000110768 ENSG00000121031 ENSG00000137074 ENSG00000141510…	141	2.44	0.517361	1
cell differentiation	3	ENSG00000126803 ENSG00000187098 ENSG00000164307 ENSG00000096717 ENSG00000184371 ENSG00000196470 ENSG00000143947 ENSG00000108342 ENSG00000112033 ENSG00000135373 ENSG00000148498 ENSG00000139352 ENSG00000172602 ENSG00000073756 ENSG00000149485 ENSG00000103034	16	3.81	ENSG00000109819 ENSG00000172020 ENSG00000112981 ENSG00000125266 ENSG00000115310 ENSG00000161955 ENSG00000092421 ENSG00000112715 ENSG00000171055 ENSG00000173262 ENSG00000163697 ENSG00000124733 ENSG00000159674 ENSG00000099250 ENSG00000124226 ENSG00000073737 ENSG00000044090 ENSG00000186792 ENSG00000120833 ENSG00000168758 ENSG00000162367 ENSG00000189171 ENSG00000141510 ENSG00000168487 ENSG00000146674…	192	3.32	0.57338	1
rhythmic process	3	No genes	0	0	ENSG00000108924 ENSG00000122641 ENSG00000049246 ENSG00000179388 ENSG00000054277 ENSG00000123999 ENSG00000133794 ENSG00000179094 ENSG00000185149 ENSG00000100104 ENSG00000132326 ENSG00000008405 ENSG00000013583 ENSG00000029153 ENSG00000151014 ENSG00000165675 ENSG00000134852 ENSG00000111602	18	0.31	0.629412	1
sexual reproduction	3	ENSG00000126803 ENSG00000162407 ENSG00000196470 ENSG00000107140 ENSG00000131773 ENSG00000153132	6	1.43	ENSG00000112981 ENSG00000105639 ENSG00000096006 ENSG00000175792 ENSG00000173262 ENSG00000149554 ENSG00000124733 ENSG00000124226 ENSG00000104691 ENSG00000113161 ENSG00000012817 ENSG00000042980 ENSG00000101443 ENSG00000108666 ENSG00000100206 ENSG00000120885 ENSG00000147202 ENSG00000164611 ENSG00000133639 ENSG00000158480 ENSG00000158796 ENSG00000070770 ENSG00000183864 ENSG00000129473 ENSG00000139985…	68	1.17	0.637686	1
positive regulation of biological process	3	ENSG00000110719 ENSG00000139613 ENSG00000135090 ENSG00000127666 ENSG00000101017 ENSG00000155366 ENSG00000184371 ENSG00000169245 ENSG00000112977 ENSG00000154978 ENSG00000100614 ENSG00000143947 ENSG00000108342 ENSG00000143466 ENSG00000163735 ENSG00000112033 ENSG00000162924 ENSG00000135373 ENSG00000097007 ENSG00000130303 ENSG00000177105 ENSG00000196954 ENSG00000003400 ENSG00000138613 ENSG00000150594…	26	6.19	ENSG00000109819 ENSG00000124151 ENSG00000173039 ENSG00000176046 ENSG00000073009 ENSG00000073614 ENSG00000069345 ENSG00000105835 ENSG00000161955 ENSG00000110680 ENSG00000164896 ENSG00000014216 ENSG00000198722 ENSG00000124356 ENSG00000136305 ENSG00000101255 ENSG00000112715 ENSG00000128271 ENSG00000115129 ENSG00000110148 ENSG00000105679 ENSG00000118217 ENSG00000135625 ENSG00000142867 ENSG00000187288…	332	5.74	0.664874	1
viral infectious cycle	3	ENSG00000159692 ENSG00000145901	2	0.48	ENSG00000108691 ENSG00000123124 ENSG00000130234 ENSG00000198618 ENSG00000110651 ENSG00000134248 ENSG00000048649 ENSG00000153560 ENSG00000128394 ENSG00000110400 ENSG00000129277 ENSG00000006075 ENSG00000196235 ENSG00000169429 ENSG00000102241 ENSG00000198373 ENSG00000178562 ENSG00000078747 ENSG00000196262 ENSG00000124795 ENSG00000175029	21	0.36	0.666479	1
regulation of gene expression, epigenetic	3	ENSG00000096717 ENSG00000068903	2	0.48	ENSG00000077463 ENSG00000138050 ENSG00000117697 ENSG00000170345 ENSG00000142082 ENSG00000183010 ENSG00000167491 ENSG00000137309 ENSG00000130816 ENSG00000181649 ENSG00000124523 ENSG00000105663 ENSG00000114735 ENSG00000117713 ENSG00000066651 ENSG00000100151 ENSG00000085224 ENSG00000111875 ENSG00000162595 ENSG00000100697 ENSG00000138382 ENSG00000137504 ENSG00000149187 ENSG00000088305 ENSG00000171681…	26	0.45	0.714107	1
physiological interaction between organisms	3	ENSG00000112033	1	0.24	ENSG00000170853 ENSG00000189329 ENSG00000189231 ENSG00000107014 ENSG00000124467 ENSG00000113494 ENSG00000148926 ENSG00000182752 ENSG00000124435 ENSG00000112782 ENSG00000180914 ENSG00000084636 ENSG00000079385 ENSG00000168970 ENSG00000183668 ENSG00000101846 ENSG00000131203 ENSG00000113441 ENSG00000135744 ENSG00000007866 ENSG00000185022 ENSG00000067445 ENSG00000131113 ENSG00000141433 ENSG00000162244…	28	0.48	0.718987	1
reproductive physiological process	3	ENSG00000112033	1	0.24	ENSG00000170853 ENSG00000189329 ENSG00000006128 ENSG00000189231 ENSG00000107014 ENSG00000124467 ENSG00000113494 ENSG00000148926 ENSG00000122641 ENSG00000182752 ENSG00000124435 ENSG00000112782 ENSG00000180914 ENSG00000084636 ENSG00000079385 ENSG00000168970 ENSG00000123999 ENSG00000183668 ENSG00000101846 ENSG00000131203 ENSG00000113441 ENSG00000135744 ENSG00000007866 ENSG00000185022 ENSG00000067445…	31	0.54	0.721759	1
regulation of development	3	ENSG00000130702 ENSG00000112033 ENSG00000149485	3	0.71	ENSG00000115310 ENSG00000044090 ENSG00000120833 ENSG00000146674 ENSG00000122641 ENSG00000130203 ENSG00000142178 ENSG00000137713 ENSG00000113758 ENSG00000123999 ENSG00000133639 ENSG00000113575 ENSG00000112049 ENSG00000169855 ENSG00000118785 ENSG00000197372 ENSG00000128245 ENSG00000134250 ENSG00000105568 ENSG00000171150 ENSG00000176749 ENSG00000101391 ENSG00000164342 ENSG00000196569 ENSG00000053747…	33	0.57	0.73299	1
tissue development	3	ENSG00000186831 ENSG00000169469 ENSG00000112033 ENSG00000114270 ENSG00000178951	5	1.19	ENSG00000105639 ENSG00000101336 ENSG00000080166 ENSG00000125398 ENSG00000126550 ENSG00000134996 ENSG00000172867 ENSG00000152591 ENSG00000168487 ENSG00000143320 ENSG00000122641 ENSG00000164687 ENSG00000083444 ENSG00000100109 ENSG00000149922 ENSG00000036828 ENSG00000140285 ENSG00000117707 ENSG00000131669 ENSG00000101846 ENSG00000113140 ENSG00000148154 ENSG00000166899 ENSG00000125845 ENSG00000143367…	66	1.14	0.812869	1
localization	3	ENSG00000101194 ENSG00000184156 ENSG00000150403 ENSG00000198211 ENSG00000110719 ENSG00000162704 ENSG00000112112 ENSG00000168952 ENSG00000141526 ENSG00000104723 ENSG00000012779 ENSG00000123728 ENSG00000130702 ENSG00000178127 ENSG00000146242 ENSG00000154999 ENSG00000100644 ENSG00000010704 ENSG00000158445 ENSG00000159199 ENSG00000158486 ENSG00000187688 ENSG00000106125 ENSG00000155366 ENSG00000162407…	95	22.62	ENSG00000197969 ENSG00000138443 ENSG00000095637 ENSG00000100796 ENSG00000143376 ENSG00000165240 ENSG00000086102 ENSG00000100211 ENSG00000100568 ENSG00000008283 ENSG00000054523 ENSG00000110721 ENSG00000132669 ENSG00000105829 ENSG00000138109 ENSG00000115963 ENSG00000101146 ENSG00000100300 ENSG00000167553 ENSG00000117533 ENSG00000096433 ENSG00000157388 ENSG00000115159 ENSG00000100196 ENSG00000080573…	1304	22.53	0.951827	1
detection of stimulus	3	ENSG00000160179	1	0.24	ENSG00000006128 ENSG00000174125 ENSG00000113262 ENSG00000168383 ENSG00000163218 ENSG00000054277 ENSG00000036828 ENSG00000112091 ENSG00000164342 ENSG00000067715 ENSG00000187888 ENSG00000138741 ENSG00000135643 ENSG00000124546 ENSG00000021300 ENSG00000197584	16	0.28	1	1
stem cell maintenance	3	No genes	0	0	ENSG00000134250	1	0.02	1	1
body growth	3	No genes	0	0	ENSG00000120833	1	0.02	1	1
appendage development	3	No genes	0	0	ENSG00000152601 ENSG00000127922 ENSG00000107829 ENSG00000184916	4	0.07	1	1
interspecies interaction between organisms	3	ENSG00000145901	1	0.24	ENSG00000185507 ENSG00000123124 ENSG00000064393 ENSG00000168383 ENSG00000130234 ENSG00000136986 ENSG00000110651 ENSG00000197386 ENSG00000110400 ENSG00000078401 ENSG00000198373 ENSG00000124205 ENSG00000078747 ENSG00000189143	14	0.24	1	1
post-embryonic development	3	No genes	0	0	ENSG00000122641 ENSG00000123999	2	0.03	1	1
system development	3	ENSG00000178127 ENSG00000166923 ENSG00000196470 ENSG00000141736 ENSG00000143947 ENSG00000176956 ENSG00000112033 ENSG00000183340 ENSG00000148498 ENSG00000139352 ENSG00000084207 ENSG00000172602 ENSG00000142168	13	3.1	ENSG00000172020 ENSG00000125266 ENSG00000131238 ENSG00000100056 ENSG00000115310 ENSG00000159200 ENSG00000170873 ENSG00000106278 ENSG00000197912 ENSG00000092421 ENSG00000112715 ENSG00000128271 ENSG00000007944 ENSG00000171055 ENSG00000163697 ENSG00000159674 ENSG00000099250 ENSG00000129682 ENSG00000167081 ENSG00000120833 ENSG00000168758 ENSG00000128872 ENSG00000176887 ENSG00000122641 ENSG00000155966…	184	3.18	1	1
genetic transfer	3	No genes	0	0	ENSG00000108055	1	0.02	1	1
sex determination	3	No genes	0	0	ENSG00000145545 ENSG00000169297 ENSG00000162385	3	0.05	1	1
embryonic development	3	ENSG00000130702 ENSG00000108511	2	0.48	ENSG00000168283 ENSG00000054523 ENSG00000167081 ENSG00000118058 ENSG00000170365 ENSG00000112049 ENSG00000137845 ENSG00000101346 ENSG00000136826 ENSG00000152601 ENSG00000137384 ENSG00000153233 ENSG00000100151 ENSG00000128791 ENSG00000127922 ENSG00000196569 ENSG00000053747 ENSG00000107829 ENSG00000172379 ENSG00000145147 ENSG00000184916 ENSG00000113658 ENSG00000112559 ENSG00000033170 ENSG00000149187…	29	0.5	1	1
pigmentation during development	3	No genes	0	0	ENSG00000065000 ENSG00000100099	2	0.03	1	1
sex differentiation	3	No genes	0	0	ENSG00000124733 ENSG00000119912 ENSG00000113161 ENSG00000122641 ENSG00000145545 ENSG00000125863 ENSG00000144580 ENSG00000009307 ENSG00000123999 ENSG00000138293 ENSG00000169083 ENSG00000185630	12	0.21	1	1
aging	3	No genes	0	0	ENSG00000163870 ENSG00000141510 ENSG00000169756 ENSG00000170930 ENSG00000181163 ENSG00000134013	6	0.1	1	1
virus-host interaction	3	No genes	0	0	ENSG00000185507 ENSG00000064393 ENSG00000136986	3	0.05	1	1
regulation of binding	3	No genes	0	0	ENSG00000100823	1	0.02	1	1
tube development	3	No genes	0	0	ENSG00000123124 ENSG00000112049 ENSG00000112406	3	0.05	1	1
latent virus infection	3	No genes	0	0	ENSG00000172534	1	0.02	1	1
regulation of viral protein levels in host cell	3	No genes	0	0	ENSG00000136986	1	0.02	1	1
coagulation	3	ENSG00000101017 ENSG00000149131 ENSG00000104368	3	0.71	ENSG00000115486 ENSG00000128271 ENSG00000101000 ENSG00000186807 ENSG00000105825 ENSG00000184500 ENSG00000164111 ENSG00000137801 ENSG00000088926 ENSG00000196405 ENSG00000011422 ENSG00000172638 ENSG00000187045 ENSG00000106366 ENSG00000122861 ENSG00000181104 ENSG00000171560 ENSG00000171557 ENSG00000126218 ENSG00000056345 ENSG00000090621 ENSG00000164251 ENSG00000016402 ENSG00000188313 ENSG00000185010…	47	0.81	1	1
immune response	4	ENSG00000110719 ENSG00000113580 ENSG00000166710 ENSG00000012779 ENSG00000101017 ENSG00000099964 ENSG00000164307 ENSG00000010704 ENSG00000153234 ENSG00000149131 ENSG00000163734 ENSG00000169245 ENSG00000114514 ENSG00000111956 ENSG00000115414 ENSG00000197635 ENSG00000124875 ENSG00000110944 ENSG00000125730 ENSG00000116815 ENSG00000109320 ENSG00000136688 ENSG00000196306 ENSG00000112082 ENSG00000112493…	51	12.44	ENSG00000152778 ENSG00000086102 ENSG00000187608 ENSG00000113163 ENSG00000043462 ENSG00000073009 ENSG00000163823 ENSG00000161955 ENSG00000137361 ENSG00000166974 ENSG00000069493 ENSG00000096006 ENSG00000107566 ENSG00000177257 ENSG00000197471 ENSG00000132703 ENSG00000167182 ENSG00000081059 ENSG00000187681 ENSG00000009724 ENSG00000128271 ENSG00000101000 ENSG00000143226 ENSG00000185507 ENSG00000011600…	309	5.45	2.06801e-07	0.000302673
defense response	4	ENSG00000110719 ENSG00000113580 ENSG00000166710 ENSG00000012779 ENSG00000101017 ENSG00000099964 ENSG00000164307 ENSG00000010704 ENSG00000153234 ENSG00000198559 ENSG00000149131 ENSG00000163734 ENSG00000169245 ENSG00000114514 ENSG00000111956 ENSG00000115414 ENSG00000197635 ENSG00000124875 ENSG00000110944 ENSG00000125730 ENSG00000116815 ENSG00000109320 ENSG00000136688 ENSG00000196306 ENSG00000112082…	53	12.93	ENSG00000152778 ENSG00000086102 ENSG00000187608 ENSG00000113163 ENSG00000043462 ENSG00000073009 ENSG00000163823 ENSG00000161955 ENSG00000137361 ENSG00000166974 ENSG00000069493 ENSG00000096006 ENSG00000107566 ENSG00000198113 ENSG00000177257 ENSG00000197471 ENSG00000132703 ENSG00000167182 ENSG00000081059 ENSG00000187681 ENSG00000009724 ENSG00000128271 ENSG00000101000 ENSG00000143226 ENSG00000185507…	341	6.01	6.79119e-07	0.00049287
response to pest, pathogen or parasite	4	ENSG00000110719 ENSG00000113580 ENSG00000012779 ENSG00000101017 ENSG00000099964 ENSG00000153234 ENSG00000149131 ENSG00000163734 ENSG00000169245 ENSG00000115267 ENSG00000114514 ENSG00000105176 ENSG00000111956 ENSG00000115414 ENSG00000124875 ENSG00000125730 ENSG00000116815 ENSG00000109320 ENSG00000136688 ENSG00000108342 ENSG00000176956 ENSG00000163735 ENSG00000116701 ENSG00000163661 ENSG00000134339…	36	8.78	ENSG00000086102 ENSG00000163823 ENSG00000166974 ENSG00000069493 ENSG00000198113 ENSG00000177257 ENSG00000197471 ENSG00000159110 ENSG00000132703 ENSG00000187681 ENSG00000009724 ENSG00000128271 ENSG00000101000 ENSG00000185507 ENSG00000011600 ENSG00000163221 ENSG00000072736 ENSG00000112096 ENSG00000146070 ENSG00000170017 ENSG00000108691 ENSG00000171791 ENSG00000174125 ENSG00000108679 ENSG00000108700…	212	3.74	1.1735e-05	0.00488949
response to other organism	4	ENSG00000110719 ENSG00000113580 ENSG00000012779 ENSG00000101017 ENSG00000099964 ENSG00000153234 ENSG00000149131 ENSG00000163734 ENSG00000169245 ENSG00000115267 ENSG00000114514 ENSG00000105176 ENSG00000111956 ENSG00000115414 ENSG00000124875 ENSG00000125730 ENSG00000116815 ENSG00000109320 ENSG00000136688 ENSG00000108342 ENSG00000176956 ENSG00000163735 ENSG00000116701 ENSG00000163661 ENSG00000134339…	36	8.78	ENSG00000086102 ENSG00000163823 ENSG00000166974 ENSG00000069493 ENSG00000198113 ENSG00000177257 ENSG00000197471 ENSG00000159110 ENSG00000132703 ENSG00000187681 ENSG00000009724 ENSG00000128271 ENSG00000101000 ENSG00000185507 ENSG00000011600 ENSG00000163221 ENSG00000072736 ENSG00000112096 ENSG00000146070 ENSG00000163736 ENSG00000170017 ENSG00000108691 ENSG00000171791 ENSG00000174125 ENSG00000108679…	216	3.81	1.42138e-05	0.00515784
response to wounding	4	ENSG00000110719 ENSG00000113580 ENSG00000012779 ENSG00000101017 ENSG00000099964 ENSG00000149131 ENSG00000163734 ENSG00000169245 ENSG00000114514 ENSG00000111956 ENSG00000115414 ENSG00000124875 ENSG00000125730 ENSG00000109320 ENSG00000108342 ENSG00000176956 ENSG00000163735 ENSG00000104368 ENSG00000116701 ENSG00000163661 ENSG00000132965 ENSG00000168398 ENSG00000081041 ENSG00000161570 ENSG00000173366…	26	6.34	ENSG00000172020 ENSG00000115486 ENSG00000086102 ENSG00000163823 ENSG00000166974 ENSG00000197471 ENSG00000187681 ENSG00000128271 ENSG00000101000 ENSG00000185507 ENSG00000011600 ENSG00000163221 ENSG00000072736 ENSG00000112096 ENSG00000146070 ENSG00000108691 ENSG00000174125 ENSG00000108679 ENSG00000108700 ENSG00000137462 ENSG00000186807 ENSG00000137335 ENSG00000138356 ENSG00000148926 ENSG00000122641…	161	2.84	0.000489633	0.0923425
signal transduction	4	ENSG00000197943 ENSG00000198211 ENSG00000113580 ENSG00000135090 ENSG00000071054 ENSG00000127666 ENSG00000101017 ENSG00000123728 ENSG00000099964 ENSG00000131626 ENSG00000100644 ENSG00000069974 ENSG00000153234 ENSG00000175279 ENSG00000162552 ENSG00000112658 ENSG00000163734 ENSG00000005339 ENSG00000163932 ENSG00000142208 ENSG00000146872 ENSG00000155366 ENSG00000112679 ENSG00000169245 ENSG00000125686…	113	27.56	ENSG00000109819 ENSG00000124151 ENSG00000095637 ENSG00000143376 ENSG00000172020 ENSG00000131724 ENSG00000005884 ENSG00000100211 ENSG00000175220 ENSG00000050628 ENSG00000136044 ENSG00000155760 ENSG00000132669 ENSG00000107404 ENSG00000173039 ENSG00000115904 ENSG00000043462 ENSG00000115963 ENSG00000155792 ENSG00000154822 ENSG00000100300 ENSG00000134215 ENSG00000073009 ENSG00000096433 ENSG00000008710…	1201	21.17	0.00342341	0.473245
negative regulation of cellular process	4	ENSG00000139211 ENSG00000139613 ENSG00000135090 ENSG00000171862 ENSG00000099964 ENSG00000096717 ENSG00000133895 ENSG00000130770 ENSG00000142208 ENSG00000068903 ENSG00000073584 ENSG00000114514 ENSG00000087074 ENSG00000111956 ENSG00000178764 ENSG00000162734 ENSG00000118503 ENSG00000186575 ENSG00000109320 ENSG00000198081 ENSG00000064933 ENSG00000159692 ENSG00000185324 ENSG00000087095 ENSG00000172059…	41	10	ENSG00000086102 ENSG00000100211 ENSG00000112981 ENSG00000173039 ENSG00000077463 ENSG00000115310 ENSG00000170873 ENSG00000116030 ENSG00000117505 ENSG00000197471 ENSG00000100118 ENSG00000188986 ENSG00000091831 ENSG00000112312 ENSG00000185359 ENSG00000112715 ENSG00000107262 ENSG00000185507 ENSG00000143333 ENSG00000138386 ENSG00000116809 ENSG00000091844 ENSG00000111845 ENSG00000141013 ENSG00000138757…	368	6.49	0.0102234	1
cell-cell signaling	4	ENSG00000184156 ENSG00000128683 ENSG00000172037 ENSG00000175279 ENSG00000162552 ENSG00000169245 ENSG00000147434 ENSG00000111956 ENSG00000069482 ENSG00000124875 ENSG00000143947 ENSG00000136688 ENSG00000108342 ENSG00000163735 ENSG00000112033 ENSG00000083857 ENSG00000125851 ENSG00000140479 ENSG00000130303 ENSG00000148660 ENSG00000161570 ENSG00000102468 ENSG00000149485 ENSG00000067141	24	5.85	ENSG00000187608 ENSG00000054523 ENSG00000125266 ENSG00000105639 ENSG00000105835 ENSG00000163823 ENSG00000110680 ENSG00000078053 ENSG00000156113 ENSG00000006128 ENSG00000137880 ENSG00000128271 ENSG00000086548 ENSG00000119912 ENSG00000099250 ENSG00000108691 ENSG00000155090 ENSG00000101298 ENSG00000185313 ENSG00000197965 ENSG00000189221 ENSG00000141655 ENSG00000108700 ENSG00000129682 ENSG00000106688…	188	3.31	0.0112971	1
regulation of cell growth	4	No genes	0	0	ENSG00000142871 ENSG00000172020 ENSG00000175792 ENSG00000163697 ENSG00000167779 ENSG00000120833 ENSG00000138193 ENSG00000170677 ENSG00000141510 ENSG00000136518 ENSG00000112983 ENSG00000146674 ENSG00000141753 ENSG00000172977 ENSG00000115461 ENSG00000185338 ENSG00000160691 ENSG00000109084 ENSG00000127337 ENSG00000182636 ENSG00000168556 ENSG00000137713 ENSG00000116260 ENSG00000070831 ENSG00000164741…	72	1.27	0.0146034	1
cell proliferation	4	ENSG00000110719 ENSG00000101017 ENSG00000099964 ENSG00000187570 ENSG00000112679 ENSG00000184371 ENSG00000169245 ENSG00000102096 ENSG00000132646 ENSG00000141736 ENSG00000186575 ENSG00000159692 ENSG00000185324 ENSG00000129993 ENSG00000108342 ENSG00000172059 ENSG00000163735 ENSG00000134470 ENSG00000112033 ENSG00000109917 ENSG00000163956 ENSG00000157500 ENSG00000130303 ENSG00000177105 ENSG00000152518…	31	7.56	ENSG00000142871 ENSG00000100568 ENSG00000136044 ENSG00000178585 ENSG00000069345 ENSG00000105835 ENSG00000161955 ENSG00000166974 ENSG00000014216 ENSG00000124356 ENSG00000185359 ENSG00000112715 ENSG00000078618 ENSG00000110148 ENSG00000141013 ENSG00000135625 ENSG00000102054 ENSG00000149554 ENSG00000163736 ENSG00000185950 ENSG00000099250 ENSG00000155090 ENSG00000013573 ENSG00000171791 ENSG00000167779…	283	4.99	0.027806	1
circulation	4	ENSG00000164307 ENSG00000149131 ENSG00000169245 ENSG00000074201 ENSG00000138119 ENSG00000168398 ENSG00000073756	7	1.71	ENSG00000159200 ENSG00000110680 ENSG00000048740 ENSG00000128271 ENSG00000144891 ENSG00000100604 ENSG00000148926 ENSG00000164116 ENSG00000130203 ENSG00000134716 ENSG00000100243 ENSG00000107562 ENSG00000121933 ENSG00000171560 ENSG00000171557 ENSG00000135744 ENSG00000005187 ENSG00000164308 ENSG00000061918 ENSG00000053918 ENSG00000159899 ENSG00000075142 ENSG00000130207 ENSG00000171564 ENSG00000001084…	39	0.69	0.0327719	1
cell organization and biogenesis	4	ENSG00000198211 ENSG00000162704 ENSG00000139613 ENSG00000136824 ENSG00000096717 ENSG00000158486 ENSG00000146872 ENSG00000068903 ENSG00000189060 ENSG00000128731 ENSG00000073584 ENSG00000166197 ENSG00000164104 ENSG00000099331 ENSG00000117280 ENSG00000196470 ENSG00000131748 ENSG00000124209 ENSG00000086189 ENSG00000143947 ENSG00000144566 ENSG00000112493 ENSG00000105401 ENSG00000121722 ENSG00000120805…	47	11.46	ENSG00000109819 ENSG00000197969 ENSG00000138443 ENSG00000095637 ENSG00000189241 ENSG00000142871 ENSG00000172020 ENSG00000029639 ENSG00000132604 ENSG00000086102 ENSG00000175220 ENSG00000168283 ENSG00000034510 ENSG00000153922 ENSG00000196819 ENSG00000100568 ENSG00000108468 ENSG00000054523 ENSG00000105829 ENSG00000077463 ENSG00000176046 ENSG00000101146 ENSG00000100300 ENSG00000078114 ENSG00000167553…	870	15.34	0.0378861	1
fat cell differentiation	4	ENSG00000164307 ENSG00000112033	2	0.49	ENSG00000109819 ENSG00000095752 ENSG00000134324	3	0.05	0.0395554	1
negative regulation of physiological process	4	ENSG00000139211 ENSG00000139613 ENSG00000171862 ENSG00000099964 ENSG00000096717 ENSG00000133895 ENSG00000130770 ENSG00000142208 ENSG00000068903 ENSG00000073584 ENSG00000114514 ENSG00000087074 ENSG00000111956 ENSG00000178764 ENSG00000162734 ENSG00000118503 ENSG00000186575 ENSG00000109320 ENSG00000198081 ENSG00000064933 ENSG00000159692 ENSG00000185324 ENSG00000172059 ENSG00000113734 ENSG00000125347…	36	8.78	ENSG00000086102 ENSG00000100211 ENSG00000112981 ENSG00000173039 ENSG00000077463 ENSG00000115310 ENSG00000170873 ENSG00000116030 ENSG00000117505 ENSG00000100118 ENSG00000188986 ENSG00000091831 ENSG00000112312 ENSG00000185359 ENSG00000112715 ENSG00000107262 ENSG00000185507 ENSG00000138386 ENSG00000116809 ENSG00000141013 ENSG00000138757 ENSG00000142867 ENSG00000163697 ENSG00000149554 ENSG00000131503…	351	6.19	0.0457666	1
cell growth	4	ENSG00000143787 ENSG00000103034	2	0.49	ENSG00000142871 ENSG00000172020 ENSG00000176046 ENSG00000091831 ENSG00000175792 ENSG00000163697 ENSG00000077782 ENSG00000167779 ENSG00000120833 ENSG00000142227 ENSG00000138193 ENSG00000170677 ENSG00000141510 ENSG00000136518 ENSG00000112983 ENSG00000146674 ENSG00000141753 ENSG00000172977 ENSG00000115461 ENSG00000185338 ENSG00000175183 ENSG00000160691 ENSG00000108654 ENSG00000109084 ENSG00000116954…	94	1.66	0.0649816	1
visual behavior	4	ENSG00000125971	1	0.24	No genes	0	0	0.067412	1
establishment of tissue polarity	4	ENSG00000164930	1	0.24	No genes	0	0	0.067412	1
anterior/posterior pattern formation	4	ENSG00000108511	1	0.24	No genes	0	0	0.067412	1
pigment cell differentiation	4	ENSG00000187098	1	0.24	No genes	0	0	0.067412	1
detection of endogenous stimulus	4	ENSG00000160179	1	0.24	No genes	0	0	0.067412	1
blastoderm segmentation	4	ENSG00000108511	1	0.24	No genes	0	0	0.067412	1
axis specification	4	ENSG00000108511	1	0.24	No genes	0	0	0.067412	1
response to radiation	4	ENSG00000198211 ENSG00000125971 ENSG00000168496	3	0.73	ENSG00000145736 ENSG00000113262 ENSG00000054277 ENSG00000170836 ENSG00000072501 ENSG00000197641 ENSG00000066926 ENSG00000039650 ENSG00000134852 ENSG00000138741 ENSG00000135945 ENSG00000021300	12	0.21	0.07553	1
response to hypoxia	4	ENSG00000100644 ENSG00000005339	2	0.49	ENSG00000132356 ENSG00000167772 ENSG00000171570 ENSG00000172379 ENSG00000100393	5	0.09	0.0759446	1
negative regulation of gene expression, epigenetic	4	ENSG00000096717 ENSG00000068903	2	0.49	ENSG00000077463 ENSG00000142082 ENSG00000183010 ENSG00000124523 ENSG00000137504	5	0.09	0.0759446	1
localization of cell	4	ENSG00000162704 ENSG00000130702 ENSG00000146242 ENSG00000158486 ENSG00000162407 ENSG00000169245 ENSG00000196470 ENSG00000115414 ENSG00000143947 ENSG00000161570 ENSG00000073756 ENSG00000150594 ENSG00000067141	13	3.17	ENSG00000138443 ENSG00000115310 ENSG00000112299 ENSG00000170873 ENSG00000092421 ENSG00000189329 ENSG00000112715 ENSG00000078618 ENSG00000105679 ENSG00000007944 ENSG00000171055 ENSG00000141013 ENSG00000159674 ENSG00000099250 ENSG00000134198 ENSG00000132254 ENSG00000113161 ENSG00000167193 ENSG00000125753 ENSG00000170315 ENSG00000006717 ENSG00000112486 ENSG00000130203 ENSG00000137575 ENSG00000137801…	110	1.94	0.0990976	1
cell motility	4	ENSG00000162704 ENSG00000130702 ENSG00000146242 ENSG00000158486 ENSG00000162407 ENSG00000169245 ENSG00000196470 ENSG00000115414 ENSG00000143947 ENSG00000161570 ENSG00000073756 ENSG00000150594 ENSG00000067141	13	3.17	ENSG00000138443 ENSG00000115310 ENSG00000112299 ENSG00000170873 ENSG00000092421 ENSG00000189329 ENSG00000112715 ENSG00000078618 ENSG00000105679 ENSG00000007944 ENSG00000171055 ENSG00000141013 ENSG00000159674 ENSG00000099250 ENSG00000134198 ENSG00000132254 ENSG00000113161 ENSG00000167193 ENSG00000125753 ENSG00000170315 ENSG00000006717 ENSG00000112486 ENSG00000130203 ENSG00000137575 ENSG00000137801…	110	1.94	0.0990976	1
cellular morphogenesis	4	ENSG00000196470 ENSG00000143947 ENSG00000148498 ENSG00000143787 ENSG00000103034	5	1.22	ENSG00000142871 ENSG00000172020 ENSG00000176046 ENSG00000115310 ENSG00000170873 ENSG00000197471 ENSG00000092421 ENSG00000091831 ENSG00000171055 ENSG00000175792 ENSG00000163697 ENSG00000077782 ENSG00000159674 ENSG00000099250 ENSG00000167779 ENSG00000120833 ENSG00000142227 ENSG00000138193 ENSG00000132254 ENSG00000170677 ENSG00000141510 ENSG00000100345 ENSG00000136518 ENSG00000112983 ENSG00000131236…	145	2.56	0.0991455	1
neurophysiological process	4	ENSG00000184156 ENSG00000128683 ENSG00000112112 ENSG00000172037 ENSG00000187098 ENSG00000175279 ENSG00000163734 ENSG00000187688 ENSG00000169245 ENSG00000147434 ENSG00000074201 ENSG00000124875 ENSG00000143947 ENSG00000186575 ENSG00000167191 ENSG00000174483 ENSG00000168398 ENSG00000138031 ENSG00000081041 ENSG00000161570 ENSG00000156973 ENSG00000102468	22	5.37	ENSG00000142871 ENSG00000054523 ENSG00000065154 ENSG00000131238 ENSG00000078053 ENSG00000156113 ENSG00000006128 ENSG00000137880 ENSG00000179295 ENSG00000111319 ENSG00000125746 ENSG00000128271 ENSG00000180245 ENSG00000171936 ENSG00000143333 ENSG00000138207 ENSG00000110148 ENSG00000164904 ENSG00000163736 ENSG00000108691 ENSG00000101298 ENSG00000185313 ENSG00000189221 ENSG00000137474 ENSG00000177697…	213	3.76	0.110154	1
regulation of hydrolase activity	4	No genes	0	0	ENSG00000101199 ENSG00000141510 ENSG00000106351 ENSG00000115839 ENSG00000186635 ENSG00000047365 ENSG00000172600 ENSG00000105963 ENSG00000181104 ENSG00000174194 ENSG00000167772 ENSG00000151303 ENSG00000132906 ENSG00000114331 ENSG00000118873 ENSG00000099968 ENSG00000173744 ENSG00000120868 ENSG00000153317 ENSG00000120889 ENSG00000100262 ENSG00000137409 ENSG00000088280 ENSG00000102302 ENSG00000184060…	40	0.71	0.1102	1
response to oxidative stress	4	ENSG00000068903 ENSG00000184470 ENSG00000161570 ENSG00000142168	4	0.98	ENSG00000112981 ENSG00000167468 ENSG00000112096 ENSG00000121691 ENSG00000023572 ENSG00000114125 ENSG00000130203 ENSG00000175806 ENSG00000009307 ENSG00000198865 ENSG00000120129 ENSG00000115694 ENSG00000164830 ENSG00000117592 ENSG00000116157 ENSG00000039650 ENSG00000172939 ENSG00000197582 ENSG00000107438 ENSG00000177556 ENSG00000176153 ENSG00000167815 ENSG00000157566 ENSG00000100983	24	0.42	0.115957	1
cell development	4	ENSG00000126803 ENSG00000196470 ENSG00000143947 ENSG00000112033 ENSG00000148498 ENSG00000172602	6	1.46	ENSG00000112981 ENSG00000115310 ENSG00000092421 ENSG00000171055 ENSG00000163697 ENSG00000159674 ENSG00000099250 ENSG00000170315 ENSG00000006717 ENSG00000130203 ENSG00000087258 ENSG00000197956 ENSG00000118257 ENSG00000196405 ENSG00000113758 ENSG00000133639 ENSG00000197971 ENSG00000070770 ENSG00000169855 ENSG00000137409 ENSG00000160007 ENSG00000149557 ENSG00000196655 ENSG00000133424 ENSG00000148848…	38	0.67	0.118647	1
mating behavior	4	ENSG00000124102	1	0.24	ENSG00000006128	1	0.02	0.13029	1
cholesterol homeostasis	4	ENSG00000160179	1	0.24	ENSG00000130203	1	0.02	0.13029	1
reproductive behavior	4	ENSG00000124102	1	0.24	ENSG00000006128	1	0.02	0.13029	1
cellular response to extracellular stimulus	4	ENSG00000149485	1	0.24	ENSG00000167772	1	0.02	0.13029	1
negative regulation of viral life cycle	4	ENSG00000145901	1	0.24	ENSG00000128394	1	0.02	0.13029	1
response to heat	4	ENSG00000142208	1	0.24	ENSG00000162616	1	0.02	0.13029	1
maintenance of localization	4	ENSG00000100906 ENSG00000069399	2	0.49	ENSG00000167004 ENSG00000138757 ENSG00000119950 ENSG00000185104 ENSG00000167996 ENSG00000075142 ENSG00000112559 ENSG00000146232	8	0.14	0.142563	1
regulation of signal transduction	4	ENSG00000135090 ENSG00000127666 ENSG00000101017 ENSG00000155366 ENSG00000118503 ENSG00000154978 ENSG00000100614 ENSG00000087095 ENSG00000143466 ENSG00000162924 ENSG00000171700 ENSG00000130303 ENSG00000182901	13	3.17	ENSG00000100211 ENSG00000173039 ENSG00000121653 ENSG00000112715 ENSG00000143333 ENSG00000091844 ENSG00000111845 ENSG00000141013 ENSG00000142867 ENSG00000120833 ENSG00000138193 ENSG00000170677 ENSG00000116741 ENSG00000134970 ENSG00000071189 ENSG00000188092 ENSG00000071051 ENSG00000117152 ENSG00000146674 ENSG00000023572 ENSG00000185338 ENSG00000073282 ENSG00000132024 ENSG00000183735 ENSG00000160691…	119	2.1	0.157711	1
RNA localization	4	No genes	0	0	ENSG00000086102 ENSG00000101146 ENSG00000123136 ENSG00000198563 ENSG00000138757 ENSG00000101888 ENSG00000114503 ENSG00000111581 ENSG00000157349 ENSG00000125676 ENSG00000173598 ENSG00000166173 ENSG00000108349 ENSG00000125351 ENSG00000112664 ENSG00000030066 ENSG00000173744 ENSG00000102081 ENSG00000131795 ENSG00000174720 ENSG00000162231 ENSG00000121774 ENSG00000189416 ENSG00000069248 ENSG00000136937…	34	0.6	0.167849	1
catabolism	4	ENSG00000197943 ENSG00000108381 ENSG00000135677 ENSG00000128683 ENSG00000152556 ENSG00000172046 ENSG00000163541 ENSG00000106633 ENSG00000196470 ENSG00000103056 ENSG00000172331 ENSG00000143947 ENSG00000144908 ENSG00000158006 ENSG00000066044 ENSG00000112082 ENSG00000100985 ENSG00000151116 ENSG00000112033 ENSG00000162174 ENSG00000125166 ENSG00000133048 ENSG00000083799 ENSG00000064886 ENSG00000105953…	29	7.07	ENSG00000161057 ENSG00000112812 ENSG00000140455 ENSG00000100577 ENSG00000171824 ENSG00000115159 ENSG00000129559 ENSG00000197912 ENSG00000138668 ENSG00000138413 ENSG00000130383 ENSG00000196611 ENSG00000169919 ENSG00000072401 ENSG00000105679 ENSG00000198650 ENSG00000135318 ENSG00000146070 ENSG00000099953 ENSG00000185651 ENSG00000121691 ENSG00000189221 ENSG00000111667 ENSG00000179163 ENSG00000123091…	308	5.43	0.178345	1
compartment specification	4	ENSG00000112043	1	0.24	ENSG00000167081 ENSG00000106785	2	0.04	0.188938	1
response to starvation	4	ENSG00000149485	1	0.24	ENSG00000109819 ENSG00000167772	2	0.04	0.188938	1
epithelial cell differentiation	4	ENSG00000135373	1	0.24	ENSG00000073737 ENSG00000187908	2	0.04	0.188938	1
organ morphogenesis	4	ENSG00000164307 ENSG00000141736 ENSG00000116906	3	0.73	ENSG00000107404 ENSG00000165512 ENSG00000080573 ENSG00000161955 ENSG00000112715 ENSG00000124733 ENSG00000099250 ENSG00000108691 ENSG00000044090 ENSG00000157764 ENSG00000138193 ENSG00000182871 ENSG00000136732 ENSG00000185000 ENSG00000113161 ENSG00000122641 ENSG00000175183 ENSG00000163110 ENSG00000123124 ENSG00000049130 ENSG00000113578 ENSG00000118257 ENSG00000125863 ENSG00000009307 ENSG00000128052…	94	1.66	0.215888	1
extracellular matrix organization and biogenesis	4	ENSG00000112112 ENSG00000143947	2	0.49	ENSG00000170315 ENSG00000006717 ENSG00000100109 ENSG00000187045 ENSG00000156140 ENSG00000139329 ENSG00000150991 ENSG00000147408 ENSG00000188157 ENSG00000152192 ENSG00000171812	11	0.19	0.217029	1
neuron differentiation	4	ENSG00000196470 ENSG00000143947 ENSG00000112033 ENSG00000148498 ENSG00000172602	5	1.22	ENSG00000115310 ENSG00000092421 ENSG00000171055 ENSG00000163697 ENSG00000159674 ENSG00000099250 ENSG00000120833 ENSG00000170315 ENSG00000136244 ENSG00000006717 ENSG00000130203 ENSG00000087258 ENSG00000197956 ENSG00000118257 ENSG00000196405 ENSG00000182768 ENSG00000113758 ENSG00000197971 ENSG00000169855 ENSG00000137409 ENSG00000128245 ENSG00000149557 ENSG00000196655 ENSG00000133424 ENSG00000104435…	39	0.69	0.218105	1
cellular localization	4	ENSG00000198211 ENSG00000158486 ENSG00000128731 ENSG00000099331 ENSG00000117280 ENSG00000131748 ENSG00000144566 ENSG00000112493 ENSG00000105401 ENSG00000121722 ENSG00000120805 ENSG00000125971 ENSG00000110025 ENSG00000157077 ENSG00000100906 ENSG00000177105 ENSG00000126458 ENSG00000182287 ENSG00000136738 ENSG00000069399 ENSG00000160294 ENSG00000169180	22	5.37	ENSG00000197969 ENSG00000086102 ENSG00000100568 ENSG00000054523 ENSG00000105829 ENSG00000101146 ENSG00000100300 ENSG00000167553 ENSG00000100196 ENSG00000137501 ENSG00000006715 ENSG00000143545 ENSG00000138768 ENSG00000105402 ENSG00000138802 ENSG00000082898 ENSG00000125844 ENSG00000123136 ENSG00000070367 ENSG00000198033 ENSG00000176986 ENSG00000185359 ENSG00000138073 ENSG00000109466 ENSG00000134265…	399	7.03	0.226479	1
morphogenesis of an epithelium	4	ENSG00000135373	1	0.24	ENSG00000073737 ENSG00000187908 ENSG00000111602	3	0.05	0.243641	1
regulation of synaptic growth at neuromuscular junction	4	ENSG00000143947	1	0.24	ENSG00000170315 ENSG00000006717 ENSG00000150991	3	0.05	0.243641	1
synaptic growth at neuromuscular junction	4	ENSG00000143947	1	0.24	ENSG00000170315 ENSG00000006717 ENSG00000150991	3	0.05	0.243641	1
response to hormone stimulus	4	ENSG00000160179	1	0.24	ENSG00000159346 ENSG00000006831 ENSG00000198646	3	0.05	0.243641	1
regulation of embryonic development	4	ENSG00000130702	1	0.24	ENSG00000196569 ENSG00000053747 ENSG00000112769	3	0.05	0.243641	1
gland development	4	ENSG00000141736	1	0.24	ENSG00000112049 ENSG00000169083 ENSG00000110492	3	0.05	0.243641	1
digestion	4	No genes	0	0	ENSG00000109819 ENSG00000051415 ENSG00000081923 ENSG00000110148 ENSG00000173636 ENSG00000151632 ENSG00000197839 ENSG00000167165 ENSG00000166736 ENSG00000187733 ENSG00000174876 ENSG00000196188 ENSG00000151726 ENSG00000146233 ENSG00000010438 ENSG00000160180 ENSG00000180616 ENSG00000142789 ENSG00000088386 ENSG00000160182 ENSG00000198074 ENSG00000080293 ENSG00000108849 ENSG00000168928 ENSG00000100170…	29	0.51	0.259258	1
myeloid cell differentiation	4	ENSG00000184371 ENSG00000108342	2	0.49	ENSG00000122641 ENSG00000123999 ENSG00000070831 ENSG00000118785 ENSG00000197372 ENSG00000163565 ENSG00000164342 ENSG00000120659 ENSG00000095752 ENSG00000102265 ENSG00000160783 ENSG00000100813 ENSG00000198646	13	0.23	0.268326	1
viral genome replication	4	ENSG00000159692 ENSG00000145901	2	0.49	ENSG00000108691 ENSG00000198618 ENSG00000134248 ENSG00000153560 ENSG00000128394 ENSG00000129277 ENSG00000006075 ENSG00000196235 ENSG00000169429 ENSG00000102241 ENSG00000178562 ENSG00000196262 ENSG00000124795 ENSG00000175029	14	0.25	0.294016	1
keratinocyte differentiation	4	ENSG00000073756	1	0.24	ENSG00000196805 ENSG00000163216 ENSG00000101384 ENSG00000095303	4	0.07	0.294662	1
spermatid differentiation	4	ENSG00000126803	1	0.24	ENSG00000112981 ENSG00000133639 ENSG00000070770 ENSG00000086015	4	0.07	0.294662	1
response to temperature stimulus	4	ENSG00000142208	1	0.24	ENSG00000162616 ENSG00000023572 ENSG00000099622 ENSG00000060138	4	0.07	0.294662	1
embryonic pattern specification	4	ENSG00000108511	1	0.24	ENSG00000168283 ENSG00000170365 ENSG00000112049 ENSG00000113658	4	0.07	0.294662	1
taxis	4	ENSG00000163734 ENSG00000169245 ENSG00000124875 ENSG00000163735 ENSG00000081041 ENSG00000161570	6	1.46	ENSG00000142871 ENSG00000163823 ENSG00000177257 ENSG00000197471 ENSG00000112715 ENSG00000163736 ENSG00000108691 ENSG00000108700 ENSG00000138755 ENSG00000017797 ENSG00000100030 ENSG00000112486 ENSG00000075651 ENSG00000051382 ENSG00000160255 ENSG00000011422 ENSG00000138685 ENSG00000122861 ENSG00000107562 ENSG00000188061 ENSG00000173585 ENSG00000164022 ENSG00000171711 ENSG00000169855 ENSG00000118785…	54	0.95	0.295672	1
cell-cell adhesion	4	ENSG00000139211 ENSG00000162692 ENSG00000111956 ENSG00000116815 ENSG00000083857 ENSG00000178709	6	1.46	ENSG00000134873 ENSG00000008710 ENSG00000096006 ENSG00000167323 ENSG00000113361 ENSG00000181885 ENSG00000151208 ENSG00000143412 ENSG00000089327 ENSG00000066405 ENSG00000160255 ENSG00000169862 ENSG00000079385 ENSG00000090339 ENSG00000150093 ENSG00000149573 ENSG00000112699 ENSG00000040731 ENSG00000071991 ENSG00000057294 ENSG00000170558 ENSG00000099834 ENSG00000075275 ENSG00000083457 ENSG00000169855…	57	1	0.316783	1
locomotory behavior	4	ENSG00000163734 ENSG00000169245 ENSG00000124875 ENSG00000163735 ENSG00000081041 ENSG00000161570	6	1.46	ENSG00000142871 ENSG00000163823 ENSG00000177257 ENSG00000197471 ENSG00000112715 ENSG00000163736 ENSG00000108691 ENSG00000108700 ENSG00000138755 ENSG00000017797 ENSG00000100030 ENSG00000112486 ENSG00000075651 ENSG00000131094 ENSG00000051382 ENSG00000160255 ENSG00000011422 ENSG00000138685 ENSG00000122861 ENSG00000107562 ENSG00000188061 ENSG00000173585 ENSG00000164022 ENSG00000171711 ENSG00000169855…	57	1	0.316783	1
ectoderm development	4	ENSG00000186831 ENSG00000169469 ENSG00000112033 ENSG00000114270	4	0.98	ENSG00000080166 ENSG00000172867 ENSG00000143320 ENSG00000164687 ENSG00000083444 ENSG00000140285 ENSG00000117707 ENSG00000101846 ENSG00000148154 ENSG00000166899 ENSG00000134531 ENSG00000169474 ENSG00000169814 ENSG00000072210 ENSG00000135960 ENSG00000163216 ENSG00000163435 ENSG00000186395 ENSG00000111450 ENSG00000108821 ENSG00000170465 ENSG00000053747 ENSG00000174437 ENSG00000198742 ENSG00000058085…	34	0.6	0.321775	1
cartilage development	4	ENSG00000178951	1	0.24	ENSG00000125398 ENSG00000168487 ENSG00000125845 ENSG00000112175 ENSG00000116985	5	0.09	0.342249	1
excretion	4	ENSG00000106125 ENSG00000102908	2	0.49	ENSG00000198722 ENSG00000111319 ENSG00000144891 ENSG00000165272 ENSG00000148926 ENSG00000146469 ENSG00000137106 ENSG00000032742 ENSG00000110628 ENSG00000151623 ENSG00000049759 ENSG00000197208 ENSG00000080293 ENSG00000171365 ENSG00000170425 ENSG00000164626	16	0.28	0.344906	1
positive regulation of cellular process	4	ENSG00000110719 ENSG00000139613 ENSG00000135090 ENSG00000127666 ENSG00000101017 ENSG00000155366 ENSG00000184371 ENSG00000169245 ENSG00000112977 ENSG00000154978 ENSG00000100614 ENSG00000143947 ENSG00000108342 ENSG00000143466 ENSG00000163735 ENSG00000112033 ENSG00000162924 ENSG00000135373 ENSG00000097007 ENSG00000130303 ENSG00000177105 ENSG00000196954 ENSG00000003400 ENSG00000150594 ENSG00000049249	25	6.1	ENSG00000109819 ENSG00000124151 ENSG00000173039 ENSG00000176046 ENSG00000073009 ENSG00000073614 ENSG00000069345 ENSG00000105835 ENSG00000161955 ENSG00000164896 ENSG00000014216 ENSG00000198722 ENSG00000124356 ENSG00000136305 ENSG00000112715 ENSG00000115129 ENSG00000110148 ENSG00000105679 ENSG00000118217 ENSG00000135625 ENSG00000142867 ENSG00000187288 ENSG00000188229 ENSG00000185950 ENSG00000099250…	287	5.06	0.353156	1
chromosome segregation	4	ENSG00000136824 ENSG00000118007	2	0.49	ENSG00000013573 ENSG00000108055 ENSG00000101972 ENSG00000112941 ENSG00000164754 ENSG00000164611 ENSG00000096063 ENSG00000100918 ENSG00000072501 ENSG00000080815 ENSG00000094880 ENSG00000113810 ENSG00000101782 ENSG00000086827 ENSG00000109805 ENSG00000143801 ENSG00000010292	17	0.3	0.369922	1
regulation of transferase activity	4	ENSG00000112679 ENSG00000105401 ENSG00000150594	3	0.73	ENSG00000082258 ENSG00000145386 ENSG00000151332 ENSG00000175305 ENSG00000101255 ENSG00000149554 ENSG00000174125 ENSG00000111276 ENSG00000138193 ENSG00000110768 ENSG00000094804 ENSG00000034152 ENSG00000113328 ENSG00000184216 ENSG00000113494 ENSG00000117152 ENSG00000129355 ENSG00000160691 ENSG00000099860 ENSG00000051382 ENSG00000171033 ENSG00000137713 ENSG00000184545 ENSG00000132356 ENSG00000127564…	80	1.41	0.374277	1
regulation of viral genome replication	4	ENSG00000145901	1	0.24	ENSG00000198618 ENSG00000128394 ENSG00000006075 ENSG00000169429 ENSG00000178562 ENSG00000196262	6	0.11	0.386633	1
macromolecule metabolism	4	ENSG00000172172 ENSG00000198211 ENSG00000135677 ENSG00000162704 ENSG00000128683 ENSG00000113558 ENSG00000139613 ENSG00000135090 ENSG00000071054 ENSG00000135845 ENSG00000171862 ENSG00000049541 ENSG00000178149 ENSG00000091704 ENSG00000181409 ENSG00000101017 ENSG00000119321 ENSG00000126803 ENSG00000137397 ENSG00000154999 ENSG00000164307 ENSG00000152556 ENSG00000198961 ENSG00000173334 ENSG00000010704…	163	39.76	ENSG00000109819 ENSG00000161057 ENSG00000138443 ENSG00000189241 ENSG00000185068 ENSG00000115486 ENSG00000029639 ENSG00000139218 ENSG00000133135 ENSG00000137349 ENSG00000112812 ENSG00000086102 ENSG00000140455 ENSG00000168283 ENSG00000187608 ENSG00000153922 ENSG00000174684 ENSG00000196819 ENSG00000119314 ENSG00000108468 ENSG00000130714 ENSG00000113163 ENSG00000140829 ENSG00000131238 ENSG00000077463…	2378	41.93	0.406991	1
cell death	4	ENSG00000139211 ENSG00000101017 ENSG00000099964 ENSG00000096717 ENSG00000142208 ENSG00000112679 ENSG00000119326 ENSG00000088808 ENSG00000115267 ENSG00000087074 ENSG00000112977 ENSG00000111956 ENSG00000162734 ENSG00000118503 ENSG00000196470 ENSG00000109320 ENSG00000113269 ENSG00000113734 ENSG00000112033 ENSG00000097007 ENSG00000139644 ENSG00000100906 ENSG00000196954 ENSG00000003400 ENSG00000049249	25	6.1	ENSG00000163602 ENSG00000112981 ENSG00000050628 ENSG00000173039 ENSG00000176046 ENSG00000141378 ENSG00000073009 ENSG00000115310 ENSG00000161955 ENSG00000164896 ENSG00000092421 ENSG00000198722 ENSG00000136305 ENSG00000101255 ENSG00000112715 ENSG00000107262 ENSG00000112996 ENSG00000128271 ENSG00000115129 ENSG00000142867 ENSG00000187288 ENSG00000187601 ENSG00000188229 ENSG00000073060 ENSG00000108691…	295	5.2	0.422298	1
ion homeostasis	4	ENSG00000150403 ENSG00000010704 ENSG00000168398 ENSG00000161570 ENSG00000111012	5	1.22	ENSG00000163823 ENSG00000110680 ENSG00000110148 ENSG00000108691 ENSG00000144891 ENSG00000138193 ENSG00000115657 ENSG00000047457 ENSG00000112486 ENSG00000100554 ENSG00000111199 ENSG00000036828 ENSG00000060558 ENSG00000109572 ENSG00000107562 ENSG00000159167 ENSG00000173585 ENSG00000197818 ENSG00000136997 ENSG00000144006 ENSG00000141837 ENSG00000198838 ENSG00000100739 ENSG00000171878 ENSG00000167996…	52	0.92	0.433831	1
positive regulation of enzyme activity	4	ENSG00000138613 ENSG00000150594	2	0.49	ENSG00000110680 ENSG00000101255 ENSG00000128271 ENSG00000174125 ENSG00000138193 ENSG00000034152 ENSG00000141510 ENSG00000184216 ENSG00000113494 ENSG00000131236 ENSG00000160691 ENSG00000117362 ENSG00000099860 ENSG00000051382 ENSG00000132356 ENSG00000112186 ENSG00000138685 ENSG00000181104 ENSG00000121933 ENSG00000133639 ENSG00000172175 ENSG00000169252 ENSG00000132906 ENSG00000099968 ENSG00000120868…	60	1.06	0.439363	1
primary metabolism	4	ENSG00000172172 ENSG00000196652 ENSG00000197943 ENSG00000198211 ENSG00000137699 ENSG00000108381 ENSG00000135677 ENSG00000162704 ENSG00000128683 ENSG00000113558 ENSG00000139613 ENSG00000113580 ENSG00000135090 ENSG00000071054 ENSG00000135845 ENSG00000171862 ENSG00000049541 ENSG00000132010 ENSG00000178149 ENSG00000091704 ENSG00000012779 ENSG00000198131 ENSG00000181409 ENSG00000101017 ENSG00000119321…	249	60.73	ENSG00000109819 ENSG00000161057 ENSG00000124151 ENSG00000189241 ENSG00000100796 ENSG00000163602 ENSG00000157216 ENSG00000006468 ENSG00000185068 ENSG00000115486 ENSG00000163870 ENSG00000029639 ENSG00000132604 ENSG00000139218 ENSG00000133135 ENSG00000137349 ENSG00000112812 ENSG00000086102 ENSG00000100211 ENSG00000140455 ENSG00000112981 ENSG00000168283 ENSG00000187608 ENSG00000153922 ENSG00000174684…	3548	62.55	0.460322	1
positive regulation of development	4	ENSG00000112033	1	0.24	ENSG00000120833 ENSG00000146674 ENSG00000133639 ENSG00000169855 ENSG00000171150 ENSG00000145147 ENSG00000100099 ENSG00000100813	8	0.14	0.466638	1
regulation of cellular physiological process	4	ENSG00000196652 ENSG00000139211 ENSG00000110719 ENSG00000162704 ENSG00000139613 ENSG00000113580 ENSG00000171862 ENSG00000135698 ENSG00000132010 ENSG00000198131 ENSG00000130702 ENSG00000187098 ENSG00000099964 ENSG00000100644 ENSG00000071655 ENSG00000096717 ENSG00000153234 ENSG00000133895 ENSG00000158691 ENSG00000006704 ENSG00000112658 ENSG00000130770 ENSG00000133997 ENSG00000005339 ENSG00000142208…	112	27.32	ENSG00000109819 ENSG00000124151 ENSG00000163602 ENSG00000142871 ENSG00000157216 ENSG00000006468 ENSG00000172020 ENSG00000185068 ENSG00000132604 ENSG00000137349 ENSG00000086102 ENSG00000100211 ENSG00000112981 ENSG00000168283 ENSG00000153922 ENSG00000196819 ENSG00000173039 ENSG00000077463 ENSG00000165512 ENSG00000176046 ENSG00000160199 ENSG00000141378 ENSG00000106993 ENSG00000073009 ENSG00000082258…	1459	25.72	0.483391	1
response to unfolded protein	4	ENSG00000126803 ENSG00000110011 ENSG00000135924	3	0.73	ENSG00000166598 ENSG00000118217 ENSG00000162616 ENSG00000185122 ENSG00000170606 ENSG00000105993 ENSG00000134109 ENSG00000136986 ENSG00000115541 ENSG00000164070 ENSG00000136816 ENSG00000086061 ENSG00000183227 ENSG00000187522 ENSG00000173110 ENSG00000144381 ENSG00000149257 ENSG00000109971 ENSG00000136827 ENSG00000080824 ENSG00000165280 ENSG00000120694 ENSG00000051108 ENSG00000152137 ENSG00000096384…	31	0.55	0.497256	1
regulation of locomotion	4	ENSG00000130702	1	0.24	ENSG00000146648 ENSG00000135919 ENSG00000101384 ENSG00000120318 ENSG00000196569 ENSG00000053747 ENSG00000154133 ENSG00000176170 ENSG00000184916 ENSG00000112769	10	0.18	0.536229	1
regulation of secretion	4	ENSG00000112033	1	0.24	ENSG00000122641 ENSG00000166922 ENSG00000123999 ENSG00000136770 ENSG00000132639 ENSG00000106089 ENSG00000003147 ENSG00000173432 ENSG00000135643 ENSG00000129965	10	0.18	0.536229	1
respiratory gaseous exchange	4	ENSG00000172331	1	0.24	ENSG00000150540 ENSG00000153802 ENSG00000135940 ENSG00000166260 ENSG00000100368 ENSG00000151617 ENSG00000001626 ENSG00000168878 ENSG00000006638 ENSG00000014919	10	0.18	0.536229	1
autophagy	4	ENSG00000171700	1	0.24	ENSG00000140941 ENSG00000057663 ENSG00000197548 ENSG00000168397 ENSG00000126581 ENSG00000145782 ENSG00000198925 ENSG00000085978 ENSG00000101844 ENSG00000187576 ENSG00000144848	11	0.19	0.567549	1
response to extracellular stimulus	4	ENSG00000149485	1	0.24	ENSG00000109819 ENSG00000114353 ENSG00000023572 ENSG00000113739 ENSG00000197594 ENSG00000159167 ENSG00000167772 ENSG00000130338 ENSG00000180616 ENSG00000147162 ENSG00000143420	11	0.19	0.567549	1
skeletal development	4	ENSG00000112112 ENSG00000178951	2	0.49	ENSG00000110680 ENSG00000077782 ENSG00000155090 ENSG00000123500 ENSG00000164761 ENSG00000125398 ENSG00000126550 ENSG00000134996 ENSG00000152591 ENSG00000168487 ENSG00000141753 ENSG00000122641 ENSG00000157399 ENSG00000100109 ENSG00000070814 ENSG00000152433 ENSG00000036828 ENSG00000123999 ENSG00000113140 ENSG00000198605 ENSG00000133110 ENSG00000049089 ENSG00000125845 ENSG00000143367 ENSG00000125363…	51	0.9	0.581524	1
fertilization	4	ENSG00000153132	1	0.24	ENSG00000096006 ENSG00000104691 ENSG00000120885 ENSG00000139985 ENSG00000113552 ENSG00000010278 ENSG00000104450 ENSG00000126522 ENSG00000188372 ENSG00000090920 ENSG00000064199 ENSG00000164078	12	0.21	0.596759	1
gametogenesis	4	ENSG00000126803 ENSG00000162407 ENSG00000196470 ENSG00000107140 ENSG00000131773	5	1.22	ENSG00000112981 ENSG00000105639 ENSG00000096006 ENSG00000175792 ENSG00000173262 ENSG00000149554 ENSG00000124733 ENSG00000124226 ENSG00000113161 ENSG00000012817 ENSG00000042980 ENSG00000101443 ENSG00000108666 ENSG00000100206 ENSG00000147202 ENSG00000164611 ENSG00000133639 ENSG00000158480 ENSG00000158796 ENSG00000070770 ENSG00000183864 ENSG00000129473 ENSG00000181929 ENSG00000100918 ENSG00000134874…	58	1.02	0.613703	1
negative regulation of growth	4	No genes	0	0	ENSG00000163697 ENSG00000141510 ENSG00000137713 ENSG00000164741 ENSG00000133639 ENSG00000113575 ENSG00000184205 ENSG00000074276 ENSG00000105568 ENSG00000111653 ENSG00000166313 ENSG00000173101 ENSG00000153487 ENSG00000130288 ENSG00000105327 ENSG00000077684 ENSG00000101079	17	0.3	0.624382	1
bone remodeling	4	No genes	0	0	ENSG00000126550 ENSG00000134996 ENSG00000152591 ENSG00000168487 ENSG00000100109 ENSG00000036828 ENSG00000113140 ENSG00000125845 ENSG00000143367 ENSG00000125363 ENSG00000118785 ENSG00000146648 ENSG00000197372 ENSG00000162551 ENSG00000112175 ENSG00000160783 ENSG00000116985 ENSG00000140937	18	0.32	0.629107	1
biomineral formation	4	No genes	0	0	ENSG00000126550 ENSG00000134996 ENSG00000152591 ENSG00000168487 ENSG00000100109 ENSG00000036828 ENSG00000113140 ENSG00000125845 ENSG00000143367 ENSG00000125363 ENSG00000118785 ENSG00000146648 ENSG00000197372 ENSG00000162551 ENSG00000112175 ENSG00000160783 ENSG00000116985 ENSG00000140937	18	0.32	0.629107	1
cellular metabolism	4	ENSG00000172172 ENSG00000196652 ENSG00000197943 ENSG00000198211 ENSG00000137699 ENSG00000108381 ENSG00000135677 ENSG00000162704 ENSG00000128683 ENSG00000113558 ENSG00000139613 ENSG00000113580 ENSG00000135090 ENSG00000071054 ENSG00000135845 ENSG00000171862 ENSG00000049541 ENSG00000132010 ENSG00000104723 ENSG00000178149 ENSG00000091704 ENSG00000012779 ENSG00000198131 ENSG00000181409 ENSG00000101017…	262	63.9	ENSG00000109819 ENSG00000161057 ENSG00000138443 ENSG00000124151 ENSG00000189241 ENSG00000100796 ENSG00000163602 ENSG00000157216 ENSG00000006468 ENSG00000185068 ENSG00000115486 ENSG00000029639 ENSG00000132604 ENSG00000139218 ENSG00000133135 ENSG00000137349 ENSG00000112812 ENSG00000086102 ENSG00000100211 ENSG00000140455 ENSG00000112981 ENSG00000168283 ENSG00000187608 ENSG00000153922 ENSG00000174684…	3692	65.09	0.629678	1
regulation of metabolism	4	ENSG00000196652 ENSG00000162704 ENSG00000139613 ENSG00000113580 ENSG00000132010 ENSG00000198131 ENSG00000187098 ENSG00000152556 ENSG00000100644 ENSG00000071655 ENSG00000096717 ENSG00000153234 ENSG00000133895 ENSG00000158691 ENSG00000006704 ENSG00000112658 ENSG00000130770 ENSG00000133997 ENSG00000005339 ENSG00000146872 ENSG00000131196 ENSG00000068903 ENSG00000073584 ENSG00000114514 ENSG00000125686…	79	19.27	ENSG00000109819 ENSG00000124151 ENSG00000163602 ENSG00000157216 ENSG00000006468 ENSG00000185068 ENSG00000132604 ENSG00000137349 ENSG00000086102 ENSG00000100211 ENSG00000168283 ENSG00000153922 ENSG00000196819 ENSG00000173039 ENSG00000077463 ENSG00000165512 ENSG00000160199 ENSG00000141378 ENSG00000073009 ENSG00000082258 ENSG00000144791 ENSG00000117595 ENSG00000073614 ENSG00000178585 ENSG00000131408…	1038	18.3	0.643803	1
regulation of cell adhesion	4	ENSG00000130702 ENSG00000172602	2	0.49	ENSG00000197471 ENSG00000197912 ENSG00000089327 ENSG00000137713 ENSG00000164741 ENSG00000113575 ENSG00000150782 ENSG00000137845 ENSG00000135535 ENSG00000006210 ENSG00000105568 ENSG00000134028 ENSG00000173101 ENSG00000196569 ENSG00000053747 ENSG00000169429 ENSG00000141522 ENSG00000173432 ENSG00000120708 ENSG00000198959 ENSG00000112769	21	0.37	0.66579	1
regulation of cell differentiation	4	ENSG00000112033 ENSG00000149485	2	0.49	ENSG00000044090 ENSG00000120833 ENSG00000146674 ENSG00000122641 ENSG00000142178 ENSG00000137713 ENSG00000123999 ENSG00000133639 ENSG00000113575 ENSG00000112049 ENSG00000118785 ENSG00000197372 ENSG00000128245 ENSG00000105568 ENSG00000171150 ENSG00000176749 ENSG00000101391 ENSG00000164342 ENSG00000108465 ENSG00000101190 ENSG00000160783 ENSG00000100813	22	0.39	0.6748	1
cell cycle	4	ENSG00000171862 ENSG00000135698 ENSG00000136824 ENSG00000126803 ENSG00000146872 ENSG00000068903 ENSG00000102096 ENSG00000166197 ENSG00000132646 ENSG00000118007 ENSG00000087074 ENSG00000196470 ENSG00000103056 ENSG00000076003 ENSG00000116148 ENSG00000143947 ENSG00000186575 ENSG00000064933 ENSG00000185324 ENSG00000105401 ENSG00000125347 ENSG00000157500 ENSG00000148498 ENSG00000097007 ENSG00000083799…	31	7.56	ENSG00000132604 ENSG00000136044 ENSG00000101146 ENSG00000106993 ENSG00000082258 ENSG00000141759 ENSG00000164402 ENSG00000069345 ENSG00000101773 ENSG00000115484 ENSG00000145386 ENSG00000166974 ENSG00000175305 ENSG00000170873 ENSG00000104320 ENSG00000136098 ENSG00000112237 ENSG00000135624 ENSG00000134308 ENSG00000133740 ENSG00000091831 ENSG00000172531 ENSG00000112312 ENSG00000153140 ENSG00000112715…	402	7.09	0.691007	1
positive regulation of physiological process	4	ENSG00000110719 ENSG00000139613 ENSG00000184371 ENSG00000169245 ENSG00000112977 ENSG00000143947 ENSG00000108342 ENSG00000163735 ENSG00000135373 ENSG00000097007 ENSG00000177105 ENSG00000196954 ENSG00000003400 ENSG00000150594 ENSG00000049249	15	3.66	ENSG00000109819 ENSG00000124151 ENSG00000176046 ENSG00000073009 ENSG00000073614 ENSG00000069345 ENSG00000105835 ENSG00000161955 ENSG00000164896 ENSG00000014216 ENSG00000198722 ENSG00000124356 ENSG00000136305 ENSG00000112715 ENSG00000115129 ENSG00000110148 ENSG00000105679 ENSG00000118217 ENSG00000135625 ENSG00000142867 ENSG00000187288 ENSG00000188229 ENSG00000185950 ENSG00000099250 ENSG00000013573…	240	4.23	0.70137	1
transport	4	ENSG00000101194 ENSG00000184156 ENSG00000150403 ENSG00000198211 ENSG00000110719 ENSG00000112112 ENSG00000168952 ENSG00000141526 ENSG00000104723 ENSG00000012779 ENSG00000123728 ENSG00000178127 ENSG00000154999 ENSG00000100644 ENSG00000010704 ENSG00000158445 ENSG00000159199 ENSG00000158486 ENSG00000187688 ENSG00000106125 ENSG00000155366 ENSG00000102934 ENSG00000128731 ENSG00000147434 ENSG00000099331…	82	20	ENSG00000197969 ENSG00000095637 ENSG00000100796 ENSG00000143376 ENSG00000165240 ENSG00000086102 ENSG00000100568 ENSG00000008283 ENSG00000054523 ENSG00000110721 ENSG00000132669 ENSG00000105829 ENSG00000138109 ENSG00000115963 ENSG00000101146 ENSG00000100300 ENSG00000167553 ENSG00000117533 ENSG00000096433 ENSG00000157388 ENSG00000115159 ENSG00000100196 ENSG00000080573 ENSG00000197763 ENSG00000132612…	1186	20.91	0.705778	1
reproductive organismal physiological process	4	ENSG00000112033	1	0.24	ENSG00000170853 ENSG00000189329 ENSG00000006128 ENSG00000189231 ENSG00000107014 ENSG00000124467 ENSG00000113494 ENSG00000148926 ENSG00000122641 ENSG00000182752 ENSG00000124435 ENSG00000112782 ENSG00000180914 ENSG00000084636 ENSG00000079385 ENSG00000168970 ENSG00000123999 ENSG00000183668 ENSG00000101846 ENSG00000131203 ENSG00000113441 ENSG00000135744 ENSG00000007866 ENSG00000185022 ENSG00000067445…	31	0.55	0.721578	1
response to DNA damage stimulus	4	ENSG00000146872 ENSG00000164104 ENSG00000132646 ENSG00000087074 ENSG00000155229 ENSG00000064933 ENSG00000097007 ENSG00000123415 ENSG00000009413 ENSG00000170734 ENSG00000168496	11	2.68	ENSG00000185068 ENSG00000137349 ENSG00000116062 ENSG00000143799 ENSG00000101773 ENSG00000145386 ENSG00000065613 ENSG00000104320 ENSG00000100118 ENSG00000136305 ENSG00000172732 ENSG00000185507 ENSG00000132383 ENSG00000149554 ENSG00000147140 ENSG00000076248 ENSG00000129071 ENSG00000145736 ENSG00000108055 ENSG00000175197 ENSG00000132207 ENSG00000110768 ENSG00000121031 ENSG00000137074 ENSG00000141510…	138	2.43	0.739648	1
regulation of organismal physiological process	4	ENSG00000099964 ENSG00000164307 ENSG00000073756	3	0.73	ENSG00000048740 ENSG00000174125 ENSG00000138193 ENSG00000071051 ENSG00000122641 ENSG00000134716 ENSG00000123999 ENSG00000121933 ENSG00000150782 ENSG00000158092 ENSG00000101608 ENSG00000053918 ENSG00000118785 ENSG00000110651 ENSG00000075142 ENSG00000197372 ENSG00000006210 ENSG00000086015 ENSG00000171150 ENSG00000164342 ENSG00000130595 ENSG00000058272 ENSG00000078401 ENSG00000140416 ENSG00000178562…	36	0.63	0.74492	1
cell-substrate adhesion	4	ENSG00000131626 ENSG00000152684 ENSG00000161638	3	0.73	ENSG00000095637 ENSG00000005884 ENSG00000008710 ENSG00000132470 ENSG00000143127 ENSG00000119185 ENSG00000160255 ENSG00000145113 ENSG00000150093 ENSG00000132286 ENSG00000083457 ENSG00000128585 ENSG00000056345 ENSG00000118785 ENSG00000118762 ENSG00000088827 ENSG00000169896 ENSG00000138448 ENSG00000129636 ENSG00000149930 ENSG00000087303 ENSG00000089159 ENSG00000105855 ENSG00000005961 ENSG00000115221…	37	0.65	0.749624	1
biosynthesis	4	ENSG00000172172 ENSG00000128683 ENSG00000135845 ENSG00000178149 ENSG00000012779 ENSG00000154999 ENSG00000099964 ENSG00000110921 ENSG00000159199 ENSG00000142208 ENSG00000134253 ENSG00000131748 ENSG00000103502 ENSG00000173540 ENSG00000143947 ENSG00000116406 ENSG00000144908 ENSG00000101210 ENSG00000159692 ENSG00000125445 ENSG00000122140 ENSG00000149541 ENSG00000126005 ENSG00000178035 ENSG00000112339…	50	12.2	ENSG00000109819 ENSG00000100796 ENSG00000112981 ENSG00000174684 ENSG00000130714 ENSG00000160285 ENSG00000184779 ENSG00000198449 ENSG00000136149 ENSG00000114480 ENSG00000155189 ENSG00000070669 ENSG00000157306 ENSG00000136908 ENSG00000102595 ENSG00000116459 ENSG00000119826 ENSG00000173321 ENSG00000105835 ENSG00000122406 ENSG00000140650 ENSG00000197756 ENSG00000178982 ENSG00000198380 ENSG00000152904…	728	12.83	0.759656	1
response to chemical stimulus	4	ENSG00000126803 ENSG00000163734 ENSG00000068903 ENSG00000169245 ENSG00000124875 ENSG00000160179 ENSG00000110011 ENSG00000163735 ENSG00000135924 ENSG00000184470 ENSG00000081041 ENSG00000161570 ENSG00000142168	13	3.17	ENSG00000142871 ENSG00000165240 ENSG00000112981 ENSG00000173039 ENSG00000163823 ENSG00000177257 ENSG00000197471 ENSG00000137274 ENSG00000076258 ENSG00000166598 ENSG00000167468 ENSG00000112715 ENSG00000005471 ENSG00000163221 ENSG00000118217 ENSG00000112096 ENSG00000163736 ENSG00000087087 ENSG00000085563 ENSG00000108691 ENSG00000121691 ENSG00000162616 ENSG00000174125 ENSG00000108700 ENSG00000100784…	170	3	0.765614	1
cell homeostasis	4	ENSG00000010704 ENSG00000074201 ENSG00000168398 ENSG00000161570 ENSG00000111012	5	1.22	ENSG00000109819 ENSG00000197763 ENSG00000163823 ENSG00000110680 ENSG00000110148 ENSG00000108691 ENSG00000144891 ENSG00000198843 ENSG00000138193 ENSG00000023572 ENSG00000115657 ENSG00000047457 ENSG00000112486 ENSG00000100554 ENSG00000111199 ENSG00000178980 ENSG00000036828 ENSG00000060558 ENSG00000109572 ENSG00000107562 ENSG00000159167 ENSG00000173585 ENSG00000136997 ENSG00000144006 ENSG00000141837…	61	1.08	0.802524	1
muscle development	4	ENSG00000096717 ENSG00000068903 ENSG00000169245 ENSG00000143947	4	0.98	ENSG00000080573 ENSG00000170873 ENSG00000048740 ENSG00000078618 ENSG00000153395 ENSG00000198336 ENSG00000163359 ENSG00000146674 ENSG00000183963 ENSG00000175183 ENSG00000170315 ENSG00000006717 ENSG00000068024 ENSG00000179388 ENSG00000096093 ENSG00000120729 ENSG00000113070 ENSG00000061273 ENSG00000006652 ENSG00000109436 ENSG00000092529 ENSG00000138685 ENSG00000116604 ENSG00000133639 ENSG00000149591…	72	1.27	0.817651	1
protein localization	4	ENSG00000123728 ENSG00000155366 ENSG00000128731 ENSG00000117280 ENSG00000124209 ENSG00000144566 ENSG00000031823 ENSG00000130724 ENSG00000151116 ENSG00000105401 ENSG00000141542 ENSG00000121722 ENSG00000120805 ENSG00000144840 ENSG00000160948 ENSG00000110025 ENSG00000157077 ENSG00000100906 ENSG00000177105 ENSG00000126458 ENSG00000182287 ENSG00000136738 ENSG00000069399 ENSG00000116266 ENSG00000160294…	26	6.34	ENSG00000197969 ENSG00000143376 ENSG00000100211 ENSG00000100568 ENSG00000105829 ENSG00000115963 ENSG00000100300 ENSG00000100196 ENSG00000132612 ENSG00000137501 ENSG00000143545 ENSG00000175906 ENSG00000138768 ENSG00000105402 ENSG00000138802 ENSG00000082898 ENSG00000125844 ENSG00000070367 ENSG00000176986 ENSG00000185359 ENSG00000138073 ENSG00000109466 ENSG00000134265 ENSG00000129003 ENSG00000042753…	387	6.82	0.838669	1
establishment of localization	4	ENSG00000101194 ENSG00000184156 ENSG00000150403 ENSG00000198211 ENSG00000110719 ENSG00000162704 ENSG00000112112 ENSG00000168952 ENSG00000141526 ENSG00000104723 ENSG00000012779 ENSG00000123728 ENSG00000130702 ENSG00000178127 ENSG00000146242 ENSG00000154999 ENSG00000100644 ENSG00000010704 ENSG00000158445 ENSG00000159199 ENSG00000158486 ENSG00000187688 ENSG00000106125 ENSG00000155366 ENSG00000162407…	95	23.17	ENSG00000197969 ENSG00000138443 ENSG00000095637 ENSG00000100796 ENSG00000143376 ENSG00000165240 ENSG00000086102 ENSG00000100568 ENSG00000008283 ENSG00000054523 ENSG00000110721 ENSG00000132669 ENSG00000105829 ENSG00000138109 ENSG00000115963 ENSG00000101146 ENSG00000100300 ENSG00000167553 ENSG00000117533 ENSG00000096433 ENSG00000157388 ENSG00000115159 ENSG00000100196 ENSG00000080573 ENSG00000197763…	1296	22.85	0.903081	1
anatomical structure formation	4	No genes	0	0	ENSG00000136826 ENSG00000137384 ENSG00000145147	3	0.05	1	1
response to cold	4	No genes	0	0	ENSG00000099622 ENSG00000060138	2	0.04	1	1
pregnancy	4	ENSG00000112033	1	0.24	ENSG00000170853 ENSG00000189329 ENSG00000189231 ENSG00000107014 ENSG00000124467 ENSG00000113494 ENSG00000148926 ENSG00000182752 ENSG00000124435 ENSG00000112782 ENSG00000180914 ENSG00000084636 ENSG00000079385 ENSG00000183668 ENSG00000101846 ENSG00000131203 ENSG00000113441 ENSG00000135744 ENSG00000007866 ENSG00000067445 ENSG00000131113 ENSG00000141433 ENSG00000162244 ENSG00000087460 ENSG00000170848…	26	0.46	1	1
regulation of coagulation	4	No genes	0	0	ENSG00000186807 ENSG00000164111 ENSG00000187045 ENSG00000122861 ENSG00000185245 ENSG00000109511 ENSG00000164344 ENSG00000138279	8	0.14	1	1
vasculature development	4	ENSG00000164307 ENSG00000141736	2	0.49	ENSG00000161955 ENSG00000112715 ENSG00000099250 ENSG00000044090 ENSG00000113578 ENSG00000118257 ENSG00000128052 ENSG00000079385 ENSG00000187045 ENSG00000138685 ENSG00000133639 ENSG00000167772 ENSG00000150782 ENSG00000112049 ENSG00000143878 ENSG00000006327 ENSG00000161381 ENSG00000101384 ENSG00000025708 ENSG00000169429 ENSG00000166825 ENSG00000181784 ENSG00000154133 ENSG00000176170 ENSG00000150630…	31	0.55	1	1
tissue regeneration	4	No genes	0	0	ENSG00000131669	1	0.02	1	1
water homeostasis	4	No genes	0	0	ENSG00000049759 ENSG00000163631	2	0.04	1	1
endocrine system development	4	No genes	0	0	ENSG00000110492	1	0.02	1	1
cell division	4	ENSG00000136824 ENSG00000068903 ENSG00000118007 ENSG00000148498 ENSG00000072609 ENSG00000178834	6	1.46	ENSG00000106993 ENSG00000082258 ENSG00000141759 ENSG00000145386 ENSG00000166974 ENSG00000175305 ENSG00000136098 ENSG00000112237 ENSG00000172531 ENSG00000153140 ENSG00000108055 ENSG00000147601 ENSG00000094804 ENSG00000113328 ENSG00000130177 ENSG00000114904 ENSG00000137601 ENSG00000147400 ENSG00000171763 ENSG00000151849 ENSG00000105325 ENSG00000101972 ENSG00000101224 ENSG00000112941 ENSG00000101367…	88	1.55	1	1
mesoderm development	4	No genes	0	0	ENSG00000105639 ENSG00000101336 ENSG00000122641 ENSG00000149922 ENSG00000136826 ENSG00000137384 ENSG00000141574 ENSG00000145147 ENSG00000106484 ENSG00000096968 ENSG00000019549	11	0.19	1	1
regulation of oxidoreductase activity	4	No genes	0	0	ENSG00000146648 ENSG00000129965	2	0.04	1	1
mechanosensory behavior	4	No genes	0	0	ENSG00000109099	1	0.02	1	1
eye development	4	No genes	0	0	ENSG00000138061 ENSG00000160007 ENSG00000007372 ENSG00000165659 ENSG00000151615	5	0.09	1	1
embryonic organ development	4	No genes	0	0	ENSG00000118058	1	0.02	1	1
feeding behavior	4	No genes	0	0	ENSG00000110148 ENSG00000185149 ENSG00000115263 ENSG00000010810 ENSG00000147246 ENSG00000122585	6	0.11	1	1
muscle cell differentiation	4	No genes	0	0	ENSG00000146674 ENSG00000006652 ENSG00000133639 ENSG00000152601 ENSG00000101384 ENSG00000148848	6	0.11	1	1
positive regulation of growth	4	No genes	0	0	ENSG00000139921 ENSG00000176170	2	0.04	1	1
nervous system development	4	ENSG00000178127 ENSG00000166923 ENSG00000196470 ENSG00000141736 ENSG00000143947 ENSG00000176956 ENSG00000112033 ENSG00000183340 ENSG00000148498 ENSG00000139352 ENSG00000084207 ENSG00000172602 ENSG00000142168	13	3.17	ENSG00000172020 ENSG00000125266 ENSG00000131238 ENSG00000100056 ENSG00000115310 ENSG00000159200 ENSG00000170873 ENSG00000106278 ENSG00000197912 ENSG00000092421 ENSG00000112715 ENSG00000128271 ENSG00000007944 ENSG00000171055 ENSG00000163697 ENSG00000159674 ENSG00000099250 ENSG00000129682 ENSG00000167081 ENSG00000120833 ENSG00000168758 ENSG00000128872 ENSG00000176887 ENSG00000122641 ENSG00000155966…	183	3.23	1	1
detection of external stimulus	4	No genes	0	0	ENSG00000174125 ENSG00000113262 ENSG00000168383 ENSG00000163218 ENSG00000054277 ENSG00000112091 ENSG00000187888 ENSG00000138741 ENSG00000124546 ENSG00000021300	10	0.18	1	1
regulation of helicase activity	4	No genes	0	0	ENSG00000141510	1	0.02	1	1
embryonic hemopoiesis	4	No genes	0	0	ENSG00000118058	1	0.02	1	1
regulation of lyase activity	4	ENSG00000150594	1	0.24	ENSG00000110680 ENSG00000128271 ENSG00000114353 ENSG00000131236 ENSG00000112186 ENSG00000121933 ENSG00000197402 ENSG00000169252 ENSG00000136160 ENSG00000065135 ENSG00000151617 ENSG00000141433 ENSG00000124493 ENSG00000170425	14	0.25	1	1
symbiosis, encompassing mutualism through parasitism	4	ENSG00000145901	1	0.24	ENSG00000185507 ENSG00000123124 ENSG00000064393 ENSG00000168383 ENSG00000130234 ENSG00000136986 ENSG00000110651 ENSG00000197386 ENSG00000110400 ENSG00000078401 ENSG00000198373 ENSG00000124205 ENSG00000078747 ENSG00000189143	14	0.25	1	1
positive regulation of gene expression, epigenetic	4	No genes	0	0	ENSG00000137309 ENSG00000105663 ENSG00000117713 ENSG00000111875	4	0.07	1	1
regulation of cyclase activity	4	ENSG00000150594	1	0.24	ENSG00000110680 ENSG00000128271 ENSG00000114353 ENSG00000131236 ENSG00000112186 ENSG00000121933 ENSG00000197402 ENSG00000169252 ENSG00000136160 ENSG00000065135 ENSG00000151617 ENSG00000141433 ENSG00000124493 ENSG00000170425	14	0.25	1	1
hormone-mediated signaling	4	No genes	0	0	ENSG00000159346 ENSG00000006831	2	0.04	1	1
regulation of viral transcription	4	No genes	0	0	ENSG00000048649	1	0.02	1	1
thermoregulation	4	No genes	0	0	ENSG00000109819 ENSG00000125538 ENSG00000115008	3	0.05	1	1
imaginal disc development	4	No genes	0	0	ENSG00000004975	1	0.02	1	1
muscle contraction	4	ENSG00000069482 ENSG00000138119 ENSG00000168398	3	0.73	ENSG00000064042 ENSG00000156113 ENSG00000117519 ENSG00000100836 ENSG00000138193 ENSG00000183963 ENSG00000146469 ENSG00000180914 ENSG00000087258 ENSG00000120729 ENSG00000118804 ENSG00000109846 ENSG00000177731 ENSG00000119782 ENSG00000101608 ENSG00000152661 ENSG00000053918 ENSG00000075142 ENSG00000064666 ENSG00000122786 ENSG00000102125 ENSG00000151617 ENSG00000134769 ENSG00000123096 ENSG00000184502…	48	0.85	1	1
learning and/or memory	4	No genes	0	0	ENSG00000155966 ENSG00000130203 ENSG00000068366 ENSG00000147852 ENSG00000169306 ENSG00000010810	6	0.11	1	1
reactivation of latent virus	4	No genes	0	0	ENSG00000172534	1	0.02	1	1
hemopoietic or lymphoid organ development	4	ENSG00000184371 ENSG00000108342	2	0.49	ENSG00000119866 ENSG00000122641 ENSG00000136244 ENSG00000123124 ENSG00000068024 ENSG00000049130 ENSG00000061273 ENSG00000123999 ENSG00000118058 ENSG00000070831 ENSG00000095585 ENSG00000178053 ENSG00000112049 ENSG00000067082 ENSG00000105372 ENSG00000135535 ENSG00000118785 ENSG00000197372 ENSG00000134250 ENSG00000170949 ENSG00000171150 ENSG00000101384 ENSG00000163565 ENSG00000164342 ENSG00000120659…	33	0.58	1	1
negative regulation of enzyme activity	4	ENSG00000112679 ENSG00000150594	2	0.49	ENSG00000151332 ENSG00000101255 ENSG00000141510 ENSG00000117152 ENSG00000114353 ENSG00000111530 ENSG00000171033 ENSG00000137713 ENSG00000184545 ENSG00000180370 ENSG00000197402 ENSG00000167772 ENSG00000113575 ENSG00000136160 ENSG00000197372 ENSG00000065135 ENSG00000128245 ENSG00000186834 ENSG00000169727 ENSG00000168734 ENSG00000105568 ENSG00000139318 ENSG00000175793 ENSG00000101391 ENSG00000198369…	30	0.53	1	1
unidimensional cell growth	4	No genes	0	0	ENSG00000147439	1	0.02	1	1
regulation of developmental pigmentation	4	No genes	0	0	ENSG00000100099	1	0.02	1	1
initiation of viral infection	4	No genes	0	0	ENSG00000123124 ENSG00000130234 ENSG00000110651 ENSG00000110400 ENSG00000198373 ENSG00000078747	6	0.11	1	1
vasculogenesis	4	No genes	0	0	ENSG00000112715 ENSG00000044090	2	0.04	1	1
response to pH	4	No genes	0	0	ENSG00000023572	1	0.02	1	1
viral genome expression	4	No genes	0	0	ENSG00000048649	1	0.02	1	1
negative regulation of development	4	No genes	0	0	ENSG00000115310 ENSG00000122641 ENSG00000123999 ENSG00000112049 ENSG00000197372 ENSG00000171150 ENSG00000164342	7	0.12	1	1
hemocyte differentiation (sensu Arthropoda)	4	No genes	0	0	ENSG00000095585 ENSG00000105372	2	0.04	1	1
DNA mediated transformation	4	No genes	0	0	ENSG00000108055	1	0.02	1	1
mechanoreceptor differentiation	4	No genes	0	0	ENSG00000184916	1	0.02	1	1
tube morphogenesis	4	No genes	0	0	ENSG00000112049	1	0.02	1	1
blood coagulation	4	ENSG00000101017 ENSG00000149131 ENSG00000104368	3	0.73	ENSG00000115486 ENSG00000128271 ENSG00000101000 ENSG00000186807 ENSG00000105825 ENSG00000184500 ENSG00000164111 ENSG00000137801 ENSG00000088926 ENSG00000196405 ENSG00000011422 ENSG00000172638 ENSG00000187045 ENSG00000106366 ENSG00000122861 ENSG00000181104 ENSG00000171560 ENSG00000171557 ENSG00000126218 ENSG00000056345 ENSG00000090621 ENSG00000164251 ENSG00000016402 ENSG00000188313 ENSG00000185010…	45	0.79	1	1
urogenital system development	4	No genes	0	0	ENSG00000145147 ENSG00000169083	2	0.04	1	1
regulation of neurogenesis	4	No genes	0	0	ENSG00000115310 ENSG00000130203 ENSG00000113758 ENSG00000169855 ENSG00000145147	5	0.09	1	1
urea cycle intermediate metabolism	4	No genes	0	0	ENSG00000065154 ENSG00000130707 ENSG00000081181 ENSG00000111980 ENSG00000084774 ENSG00000021826 ENSG00000169910 ENSG00000153904	8	0.14	1	1
DNA methylation	4	No genes	0	0	ENSG00000138050 ENSG00000117697 ENSG00000170345 ENSG00000167491 ENSG00000130816 ENSG00000114735 ENSG00000066651 ENSG00000100151 ENSG00000085224 ENSG00000138382 ENSG00000088305 ENSG00000171681 ENSG00000107614	13	0.23	1	1
cell fate commitment	4	No genes	0	0	ENSG00000006652 ENSG00000112049 ENSG00000136826 ENSG00000134250 ENSG00000137384 ENSG00000101384 ENSG00000143384 ENSG00000172379 ENSG00000184916	9	0.16	1	1
response to osmotic stress	4	No genes	0	0	ENSG00000164342	1	0.02	1	1
nitrogen compound metabolism	4	ENSG00000108381 ENSG00000135677 ENSG00000128683 ENSG00000178149 ENSG00000142208 ENSG00000159692 ENSG00000149541 ENSG00000131459 ENSG00000125166 ENSG00000133048 ENSG00000064886 ENSG00000115866 ENSG00000105552 ENSG00000197165	14	3.41	ENSG00000174684 ENSG00000065154 ENSG00000100577 ENSG00000070669 ENSG00000112299 ENSG00000198380 ENSG00000145191 ENSG00000093134 ENSG00000171310 ENSG00000107165 ENSG00000137880 ENSG00000139631 ENSG00000169919 ENSG00000118271 ENSG00000198650 ENSG00000080166 ENSG00000172053 ENSG00000189221 ENSG00000179163 ENSG00000113273 ENSG00000128311 ENSG00000112855 ENSG00000132207 ENSG00000185875 ENSG00000187615…	202	3.56	1	1
regulation of body size	4	No genes	0	0	ENSG00000120833	1	0.02	1	1
male sex differentiation	4	No genes	0	0	ENSG00000124733 ENSG00000009307 ENSG00000138293	3	0.05	1	1
regeneration	4	No genes	0	0	ENSG00000131669	1	0.02	1	1
cell activation	4	ENSG00000101017 ENSG00000099964	2	0.49	ENSG00000174125 ENSG00000113494 ENSG00000071051 ENSG00000122641 ENSG00000136244 ENSG00000123124 ENSG00000068024 ENSG00000139921 ENSG00000061273 ENSG00000123999 ENSG00000078902 ENSG00000095585 ENSG00000150782 ENSG00000158092 ENSG00000067082 ENSG00000118785 ENSG00000102034 ENSG00000110651 ENSG00000006210 ENSG00000089289 ENSG00000117090 ENSG00000171150 ENSG00000197976 ENSG00000169429 ENSG00000178562…	31	0.55	1	1
DNA protection	4	No genes	0	0	ENSG00000023572	1	0.02	1	1
detection of abiotic stimulus	4	No genes	0	0	ENSG00000006128 ENSG00000174125 ENSG00000113262 ENSG00000054277 ENSG00000036828 ENSG00000067715 ENSG00000138741 ENSG00000135643 ENSG00000021300 ENSG00000197584	10	0.18	1	1
imprinting	4	No genes	0	0	ENSG00000181649 ENSG00000162595	2	0.04	1	1
kidney development	4	No genes	0	0	ENSG00000145147	1	0.02	1	1
epidermal cell differentiation	4	No genes	0	0	ENSG00000184916	1	0.02	1	1
regulation of liquid surface tension	4	No genes	0	0	ENSG00000168878	1	0.02	1	1
development of primary sexual characteristics	4	No genes	0	0	ENSG00000124733 ENSG00000113161 ENSG00000122641 ENSG00000125863 ENSG00000009307 ENSG00000123999 ENSG00000138293	7	0.12	1	1
carbon utilization	4	No genes	0	0	ENSG00000134313 ENSG00000075240	2	0.04	1	1
organelle localization	4	No genes	0	0	ENSG00000007168 ENSG00000094880 ENSG00000100242	3	0.05	1	1
cell aging	4	No genes	0	0	ENSG00000141510 ENSG00000169756 ENSG00000181163	3	0.05	1	1
embryonic morphogenesis	4	No genes	0	0	ENSG00000152601 ENSG00000127922 ENSG00000107829 ENSG00000184916	4	0.07	1	1
menstrual cycle	4	No genes	0	0	ENSG00000122641 ENSG00000123999	2	0.04	1	1
imaginal disc pattern formation	4	No genes	0	0	ENSG00000004975	1	0.02	1	1
tissue morphogenesis	4	No genes	0	0	ENSG00000136826 ENSG00000137384 ENSG00000145147 ENSG00000184916	4	0.07	1	1
endoderm development	4	No genes	0	0	ENSG00000135862	1	0.02	1	1
regulation of body fluids	4	ENSG00000101017 ENSG00000149131 ENSG00000104368	3	0.73	ENSG00000115486 ENSG00000128271 ENSG00000101000 ENSG00000144891 ENSG00000186807 ENSG00000105825 ENSG00000184500 ENSG00000146469 ENSG00000164111 ENSG00000137801 ENSG00000088926 ENSG00000196405 ENSG00000011422 ENSG00000172638 ENSG00000187045 ENSG00000106366 ENSG00000122861 ENSG00000181104 ENSG00000171560 ENSG00000171557 ENSG00000105220 ENSG00000126218 ENSG00000056345 ENSG00000090621 ENSG00000164251…	53	0.93	1	1
morphogenesis of a branching structure	4	No genes	0	0	ENSG00000112049	1	0.02	1	1
aging	4	No genes	0	0	ENSG00000163870 ENSG00000141510 ENSG00000169756 ENSG00000170930 ENSG00000181163 ENSG00000134013	6	0.11	1	1
photoreceptor cell differentiation	4	No genes	0	0	ENSG00000160007	1	0.02	1	1
respiratory tube development	4	No genes	0	0	ENSG00000123124 ENSG00000112406	2	0.04	1	1
appendage morphogenesis	4	No genes	0	0	ENSG00000152601 ENSG00000127922 ENSG00000107829 ENSG00000184916	4	0.07	1	1
organismal movement	4	No genes	0	0	ENSG00000142192	1	0.02	1	1
cuticle pigmentation	4	No genes	0	0	ENSG00000100099	1	0.02	1	1
response to carbohydrate stimulus	4	No genes	0	0	ENSG00000158270	1	0.02	1	1
endothelial cell differentiation	4	No genes	0	0	ENSG00000044090 ENSG00000133639 ENSG00000112049 ENSG00000101384	4	0.07	1	1
response to sterol depletion	4	No genes	0	0	ENSG00000114650	1	0.02	1	1
detection of biotic stimulus	4	No genes	0	0	ENSG00000174125 ENSG00000168383 ENSG00000163218 ENSG00000112091 ENSG00000164342 ENSG00000187888 ENSG00000124546	7	0.12	1	1
detection of stimulus	4	ENSG00000160179	1	0.24	ENSG00000006128 ENSG00000174125 ENSG00000113262 ENSG00000168383 ENSG00000163218 ENSG00000054277 ENSG00000036828 ENSG00000112091 ENSG00000164342 ENSG00000067715 ENSG00000187888 ENSG00000138741 ENSG00000135643 ENSG00000124546 ENSG00000021300 ENSG00000197584	16	0.28	1	1
determination of symmetry	4	No genes	0	0	ENSG00000101350	1	0.02	1	1
osmoregulation	4	No genes	0	0	ENSG00000163631	1	0.02	1	1
DNA methylation during embryonic development	4	No genes	0	0	ENSG00000100151	1	0.02	1	1
response to mechanical stimulus	4	No genes	0	0	ENSG00000111199 ENSG00000109099	2	0.04	1	1
neuron recognition	4	No genes	0	0	ENSG00000145147	1	0.02	1	1
chemosensory behavior	4	No genes	0	0	ENSG00000036828	1	0.02	1	1
posttranscriptional gene silencing	4	No genes	0	0	ENSG00000100697 ENSG00000149187	2	0.04	1	1
lymphocyte differentiation	4	No genes	0	0	ENSG00000122641 ENSG00000136244 ENSG00000123124 ENSG00000068024 ENSG00000061273 ENSG00000123999 ENSG00000095585 ENSG00000067082 ENSG00000171150 ENSG00000184916 ENSG00000095752	11	0.19	1	1
secondary metabolism	4	ENSG00000023330	1	0.24	ENSG00000107165 ENSG00000080819 ENSG00000080166 ENSG00000103415 ENSG00000126088 ENSG00000188690 ENSG00000067064 ENSG00000099977 ENSG00000065000 ENSG00000066926 ENSG00000100292 ENSG00000082641 ENSG00000149397 ENSG00000143224 ENSG00000148218 ENSG00000006695	16	0.28	1	1
female sex differentiation	4	No genes	0	0	ENSG00000122641 ENSG00000123999	2	0.04	1	1
parturition	4	No genes	0	0	ENSG00000168970 ENSG00000185022	2	0.04	1	1
circadian rhythm	4	No genes	0	0	ENSG00000179388 ENSG00000054277 ENSG00000133794 ENSG00000179094 ENSG00000185149 ENSG00000132326 ENSG00000008405 ENSG00000013583 ENSG00000029153 ENSG00000134852 ENSG00000111602	11	0.19	1	1
positive regulation of viral life cycle	4	No genes	0	0	ENSG00000048649 ENSG00000178562	2	0.04	1	1
segment specification	4	No genes	0	0	ENSG00000168283	1	0.02	1	1
glucose homeostasis	4	No genes	0	0	ENSG00000109819	1	0.02	1	1
eye pigmentation	4	No genes	0	0	ENSG00000065000 ENSG00000100099	2	0.04	1	1
embryonic development (sensu Metazoa)	4	No genes	0	0	ENSG00000137845 ENSG00000136826 ENSG00000152601 ENSG00000137384 ENSG00000153233 ENSG00000172379 ENSG00000145147 ENSG00000033170 ENSG00000198646	9	0.16	1	1
ultradian rhythm	4	No genes	0	0	ENSG00000165675	1	0.02	1	1
regulation of DNA binding	4	No genes	0	0	ENSG00000100823	1	0.02	1	1
regulation of circadian rhythm	4	No genes	0	0	ENSG00000054277	1	0.02	1	1
brain development	4	No genes	0	0	ENSG00000167081 ENSG00000155966 ENSG00000114062 ENSG00000125820 ENSG00000092621 ENSG00000184271 ENSG00000176749 ENSG00000101391 ENSG00000108465 ENSG00000132467 ENSG00000185630 ENSG00000198646	12	0.21	1	1
sleep	4	No genes	0	0	ENSG00000150782	1	0.02	1	1
immune response	5	ENSG00000110719 ENSG00000113580 ENSG00000166710 ENSG00000012779 ENSG00000101017 ENSG00000099964 ENSG00000164307 ENSG00000010704 ENSG00000153234 ENSG00000149131 ENSG00000163734 ENSG00000169245 ENSG00000114514 ENSG00000111956 ENSG00000115414 ENSG00000197635 ENSG00000124875 ENSG00000110944 ENSG00000125730 ENSG00000116815 ENSG00000109320 ENSG00000136688 ENSG00000196306 ENSG00000112082 ENSG00000112493…	51	12.81	ENSG00000152778 ENSG00000086102 ENSG00000187608 ENSG00000113163 ENSG00000043462 ENSG00000073009 ENSG00000163823 ENSG00000161955 ENSG00000137361 ENSG00000166974 ENSG00000069493 ENSG00000096006 ENSG00000107566 ENSG00000177257 ENSG00000197471 ENSG00000132703 ENSG00000167182 ENSG00000081059 ENSG00000187681 ENSG00000009724 ENSG00000128271 ENSG00000101000 ENSG00000143226 ENSG00000185507 ENSG00000011600…	309	5.62	2.11061e-07	0.000302673
response to pest, pathogen or parasite	5	ENSG00000110719 ENSG00000113580 ENSG00000012779 ENSG00000101017 ENSG00000099964 ENSG00000153234 ENSG00000149131 ENSG00000163734 ENSG00000169245 ENSG00000115267 ENSG00000114514 ENSG00000105176 ENSG00000111956 ENSG00000115414 ENSG00000124875 ENSG00000125730 ENSG00000116815 ENSG00000109320 ENSG00000136688 ENSG00000108342 ENSG00000176956 ENSG00000163735 ENSG00000116701 ENSG00000163661 ENSG00000134339…	36	9.05	ENSG00000086102 ENSG00000163823 ENSG00000166974 ENSG00000069493 ENSG00000198113 ENSG00000177257 ENSG00000197471 ENSG00000159110 ENSG00000132703 ENSG00000187681 ENSG00000009724 ENSG00000128271 ENSG00000101000 ENSG00000185507 ENSG00000011600 ENSG00000163221 ENSG00000072736 ENSG00000112096 ENSG00000146070 ENSG00000170017 ENSG00000108691 ENSG00000171791 ENSG00000174125 ENSG00000108679 ENSG00000108700…	212	3.86	1.179e-05	0.00488949
inflammatory response	5	ENSG00000113580 ENSG00000012779 ENSG00000101017 ENSG00000099964 ENSG00000163734 ENSG00000169245 ENSG00000111956 ENSG00000124875 ENSG00000125730 ENSG00000109320 ENSG00000163735 ENSG00000163661 ENSG00000132965 ENSG00000168398 ENSG00000081041 ENSG00000161570 ENSG00000173366 ENSG00000073756	18	4.52	ENSG00000086102 ENSG00000163823 ENSG00000187681 ENSG00000128271 ENSG00000101000 ENSG00000185507 ENSG00000163221 ENSG00000072736 ENSG00000146070 ENSG00000108691 ENSG00000174125 ENSG00000108700 ENSG00000137462 ENSG00000137335 ENSG00000138356 ENSG00000170345 ENSG00000138755 ENSG00000068024 ENSG00000125538 ENSG00000007171 ENSG00000061273 ENSG00000196083 ENSG00000160255 ENSG00000123609 ENSG00000165168…	89	1.62	0.000252329	0.056347
hormone secretion	5	ENSG00000069482 ENSG00000112033 ENSG00000148660	3	0.75	ENSG00000122641 ENSG00000166922 ENSG00000123999 ENSG00000132639 ENSG00000106089	5	0.09	0.0132648	1
regulation of cell growth	5	No genes	0	0	ENSG00000142871 ENSG00000172020 ENSG00000175792 ENSG00000163697 ENSG00000167779 ENSG00000120833 ENSG00000138193 ENSG00000170677 ENSG00000141510 ENSG00000136518 ENSG00000112983 ENSG00000146674 ENSG00000141753 ENSG00000172977 ENSG00000115461 ENSG00000185338 ENSG00000160691 ENSG00000109084 ENSG00000127337 ENSG00000182636 ENSG00000168556 ENSG00000137713 ENSG00000116260 ENSG00000070831 ENSG00000164741…	72	1.31	0.0146391	1
regulation of protein metabolism	5	ENSG00000162704 ENSG00000106682	2	0.5	ENSG00000109819 ENSG00000145191 ENSG00000131503 ENSG00000174125 ENSG00000115306 ENSG00000198843 ENSG00000130811 ENSG00000154310 ENSG00000071051 ENSG00000122641 ENSG00000156508 ENSG00000127831 ENSG00000165175 ENSG00000158417 ENSG00000182240 ENSG00000085760 ENSG00000147677 ENSG00000196405 ENSG00000104131 ENSG00000185104 ENSG00000160255 ENSG00000137713 ENSG00000011422 ENSG00000132356 ENSG00000123999…	121	2.2	0.0167575	1
cellular defense response	5	ENSG00000110719 ENSG00000114514 ENSG00000108342 ENSG00000176956 ENSG00000116701 ENSG00000161570	6	1.51	ENSG00000166974 ENSG00000197471 ENSG00000128271 ENSG00000011600 ENSG00000112096 ENSG00000108679 ENSG00000122641 ENSG00000138755 ENSG00000143669 ENSG00000112486 ENSG00000123999 ENSG00000136451 ENSG00000137315 ENSG00000173585 ENSG00000150093 ENSG00000196188 ENSG00000126581 ENSG00000150782 ENSG00000096264 ENSG00000118785 ENSG00000197405 ENSG00000113263 ENSG00000086015 ENSG00000187888 ENSG00000184444…	29	0.53	0.0279175	1
negative regulation of cellular physiological process	5	ENSG00000139211 ENSG00000139613 ENSG00000171862 ENSG00000099964 ENSG00000096717 ENSG00000133895 ENSG00000130770 ENSG00000142208 ENSG00000068903 ENSG00000073584 ENSG00000114514 ENSG00000087074 ENSG00000111956 ENSG00000178764 ENSG00000162734 ENSG00000118503 ENSG00000186575 ENSG00000109320 ENSG00000198081 ENSG00000064933 ENSG00000159692 ENSG00000185324 ENSG00000172059 ENSG00000113734 ENSG00000125347…	36	9.05	ENSG00000086102 ENSG00000100211 ENSG00000112981 ENSG00000173039 ENSG00000077463 ENSG00000115310 ENSG00000170873 ENSG00000116030 ENSG00000117505 ENSG00000100118 ENSG00000188986 ENSG00000091831 ENSG00000112312 ENSG00000185359 ENSG00000112715 ENSG00000107262 ENSG00000185507 ENSG00000138386 ENSG00000116809 ENSG00000141013 ENSG00000138757 ENSG00000142867 ENSG00000163697 ENSG00000149554 ENSG00000131503…	341	6.21	0.0331055	1
regulation of I-kappaB kinase/NF-kappaB cascade	5	ENSG00000127666 ENSG00000101017 ENSG00000155366 ENSG00000118503 ENSG00000154978 ENSG00000100614 ENSG00000143466 ENSG00000162924 ENSG00000130303	9	2.26	ENSG00000173039 ENSG00000142867 ENSG00000134970 ENSG00000188092 ENSG00000132024 ENSG00000183735 ENSG00000116729 ENSG00000168040 ENSG00000100097 ENSG00000102871 ENSG00000067182 ENSG00000175104 ENSG00000143369 ENSG00000104529 ENSG00000181104 ENSG00000111711 ENSG00000172175 ENSG00000171302 ENSG00000120889 ENSG00000145632 ENSG00000152661 ENSG00000121858 ENSG00000198553 ENSG00000168961 ENSG00000161011…	55	1	0.037971	1
alkene metabolism	5	ENSG00000012779 ENSG00000132965	2	0.5	ENSG00000085871 ENSG00000067064 ENSG00000111144	3	0.05	0.0397033	1
response to light stimulus	5	ENSG00000198211 ENSG00000125971 ENSG00000168496	3	0.75	ENSG00000145736 ENSG00000113262 ENSG00000054277 ENSG00000197641 ENSG00000066926 ENSG00000134852 ENSG00000138741 ENSG00000135945 ENSG00000021300	9	0.16	0.0425965	1
regulation of biosynthesis	5	ENSG00000106682	1	0.25	ENSG00000109819 ENSG00000145191 ENSG00000131503 ENSG00000174125 ENSG00000198843 ENSG00000130811 ENSG00000154310 ENSG00000122641 ENSG00000156508 ENSG00000158417 ENSG00000182240 ENSG00000085760 ENSG00000147677 ENSG00000104131 ENSG00000137713 ENSG00000132356 ENSG00000123999 ENSG00000100353 ENSG00000082153 ENSG00000168028 ENSG00000115211 ENSG00000113575 ENSG00000153250 ENSG00000112425 ENSG00000100003…	81	1.47	0.0429387	1
positive regulation of signal transduction	5	ENSG00000135090 ENSG00000127666 ENSG00000101017 ENSG00000155366 ENSG00000154978 ENSG00000100614 ENSG00000143466 ENSG00000162924 ENSG00000130303	9	2.26	ENSG00000173039 ENSG00000112715 ENSG00000142867 ENSG00000134970 ENSG00000188092 ENSG00000073282 ENSG00000132024 ENSG00000183735 ENSG00000064393 ENSG00000116729 ENSG00000168040 ENSG00000100097 ENSG00000102871 ENSG00000067182 ENSG00000175104 ENSG00000143369 ENSG00000104529 ENSG00000181104 ENSG00000111711 ENSG00000172175 ENSG00000171302 ENSG00000120889 ENSG00000145632 ENSG00000152661 ENSG00000121858…	59	1.07	0.0463656	1
secretory pathway	5	ENSG00000112493 ENSG00000116266 ENSG00000161570	3	0.75	ENSG00000197969 ENSG00000100568 ENSG00000105829 ENSG00000100196 ENSG00000138768 ENSG00000105402 ENSG00000138802 ENSG00000134308 ENSG00000156113 ENSG00000198722 ENSG00000070367 ENSG00000176986 ENSG00000138073 ENSG00000134265 ENSG00000184056 ENSG00000121542 ENSG00000106636 ENSG00000067167 ENSG00000101298 ENSG00000108700 ENSG00000095139 ENSG00000160218 ENSG00000108587 ENSG00000101199 ENSG00000101310…	126	2.29	0.0480551	1
negative regulation of signal transduction	5	ENSG00000135090 ENSG00000118503 ENSG00000087095 ENSG00000171700 ENSG00000182901	5	1.26	ENSG00000100211 ENSG00000143333 ENSG00000091844 ENSG00000111845 ENSG00000120833 ENSG00000170677 ENSG00000116741 ENSG00000071189 ENSG00000117152 ENSG00000146674 ENSG00000185338 ENSG00000137713 ENSG00000159788 ENSG00000113575 ENSG00000197372 ENSG00000105568 ENSG00000129515 ENSG00000171150 ENSG00000143248 ENSG00000107984 ENSG00000089234 ENSG00000198742 ENSG00000138835 ENSG00000169220 ENSG00000108370…	26	0.47	0.0544548	1
chromatin silencing	5	ENSG00000096717 ENSG00000068903	2	0.5	ENSG00000077463 ENSG00000142082 ENSG00000183010 ENSG00000124523	4	0.07	0.0569321	1
intracellular signaling cascade	5	ENSG00000197943 ENSG00000198211 ENSG00000135090 ENSG00000071054 ENSG00000127666 ENSG00000101017 ENSG00000123728 ENSG00000069974 ENSG00000175279 ENSG00000163932 ENSG00000146872 ENSG00000155366 ENSG00000112679 ENSG00000125686 ENSG00000164104 ENSG00000141738 ENSG00000132646 ENSG00000099331 ENSG00000117280 ENSG00000118503 ENSG00000154978 ENSG00000124209 ENSG00000100614 ENSG00000141736 ENSG00000144566…	52	13.07	ENSG00000109819 ENSG00000124151 ENSG00000143376 ENSG00000172020 ENSG00000175220 ENSG00000132669 ENSG00000107404 ENSG00000173039 ENSG00000115904 ENSG00000043462 ENSG00000115963 ENSG00000155792 ENSG00000154822 ENSG00000134215 ENSG00000073009 ENSG00000105639 ENSG00000159200 ENSG00000101336 ENSG00000041353 ENSG00000143545 ENSG00000175906 ENSG00000163823 ENSG00000110680 ENSG00000151332 ENSG00000107566…	547	9.96	0.0581735	1
response to virus	5	ENSG00000115267 ENSG00000105176 ENSG00000111956 ENSG00000161570 ENSG00000172183 ENSG00000180228	6	1.51	ENSG00000159110 ENSG00000185507 ENSG00000108700 ENSG00000105323 ENSG00000147873 ENSG00000135272 ENSG00000170581 ENSG00000104957 ENSG00000142166 ENSG00000107562 ENSG00000126581 ENSG00000111537 ENSG00000157601 ENSG00000089127 ENSG00000134248 ENSG00000159128 ENSG00000188313 ENSG00000132274 ENSG00000068079 ENSG00000129277 ENSG00000175334 ENSG00000163565 ENSG00000070785 ENSG00000164342 ENSG00000126456…	36	0.66	0.060913	1
regulation of cell size	5	ENSG00000143787 ENSG00000103034	2	0.5	ENSG00000142871 ENSG00000172020 ENSG00000176046 ENSG00000091831 ENSG00000175792 ENSG00000163697 ENSG00000077782 ENSG00000167779 ENSG00000120833 ENSG00000142227 ENSG00000138193 ENSG00000170677 ENSG00000141510 ENSG00000136518 ENSG00000112983 ENSG00000146674 ENSG00000141753 ENSG00000172977 ENSG00000115461 ENSG00000185338 ENSG00000175183 ENSG00000160691 ENSG00000108654 ENSG00000109084 ENSG00000116954…	94	1.71	0.0648932	1
embryonic axis specification	5	ENSG00000108511	1	0.25	No genes	0	0	0.0675492	1
regulation of fat cell differentiation	5	ENSG00000112033	1	0.25	No genes	0	0	0.0675492	1
detection of hormone stimulus	5	ENSG00000160179	1	0.25	No genes	0	0	0.0675492	1
melanocyte differentiation	5	ENSG00000187098	1	0.25	No genes	0	0	0.0675492	1
anterior/posterior axis specification	5	ENSG00000108511	1	0.25	No genes	0	0	0.0675492	1
blastoderm segmentation	5	ENSG00000108511	1	0.25	No genes	0	0	0.0675492	1
fluid transport	5	ENSG00000106125	1	0.25	No genes	0	0	0.0675492	1
detection of endogenous stimulus	5	ENSG00000160179	1	0.25	No genes	0	0	0.0675492	1
asymmetric cell division	5	ENSG00000148498	1	0.25	No genes	0	0	0.0675492	1
neuron development	5	ENSG00000196470 ENSG00000143947 ENSG00000112033 ENSG00000148498 ENSG00000172602	5	1.26	ENSG00000115310 ENSG00000092421 ENSG00000171055 ENSG00000163697 ENSG00000159674 ENSG00000099250 ENSG00000170315 ENSG00000006717 ENSG00000130203 ENSG00000087258 ENSG00000197956 ENSG00000118257 ENSG00000196405 ENSG00000113758 ENSG00000197971 ENSG00000169855 ENSG00000137409 ENSG00000149557 ENSG00000196655 ENSG00000133424 ENSG00000150991 ENSG00000166313 ENSG00000100151 ENSG00000010278 ENSG00000188157…	29	0.53	0.0757657	1
oxygen and reactive oxygen species metabolism	5	ENSG00000068903 ENSG00000116701 ENSG00000184470 ENSG00000161570 ENSG00000142168	5	1.26	ENSG00000112981 ENSG00000167468 ENSG00000112096 ENSG00000121691 ENSG00000138356 ENSG00000023572 ENSG00000114125 ENSG00000130203 ENSG00000175806 ENSG00000007171 ENSG00000009307 ENSG00000198865 ENSG00000109610 ENSG00000140279 ENSG00000120129 ENSG00000173992 ENSG00000115694 ENSG00000164830 ENSG00000051523 ENSG00000117592 ENSG00000116157 ENSG00000039650 ENSG00000172939 ENSG00000197582 ENSG00000107438…	30	0.55	0.0837404	1
maintenance of protein localization	5	ENSG00000100906 ENSG00000069399	2	0.5	ENSG00000167004 ENSG00000138757 ENSG00000119950 ENSG00000185104 ENSG00000112559 ENSG00000146232	6	0.11	0.0971992	1
cellular morphogenesis	5	ENSG00000196470 ENSG00000143947 ENSG00000148498 ENSG00000143787 ENSG00000103034	5	1.26	ENSG00000142871 ENSG00000172020 ENSG00000176046 ENSG00000115310 ENSG00000170873 ENSG00000197471 ENSG00000092421 ENSG00000091831 ENSG00000171055 ENSG00000175792 ENSG00000163697 ENSG00000077782 ENSG00000159674 ENSG00000099250 ENSG00000167779 ENSG00000120833 ENSG00000142227 ENSG00000138193 ENSG00000132254 ENSG00000170677 ENSG00000141510 ENSG00000100345 ENSG00000136518 ENSG00000112983 ENSG00000131236…	145	2.64	0.0990136	1
cell motility	5	ENSG00000162704 ENSG00000130702 ENSG00000146242 ENSG00000158486 ENSG00000162407 ENSG00000169245 ENSG00000196470 ENSG00000115414 ENSG00000143947 ENSG00000161570 ENSG00000073756 ENSG00000150594 ENSG00000067141	13	3.27	ENSG00000138443 ENSG00000115310 ENSG00000112299 ENSG00000170873 ENSG00000092421 ENSG00000189329 ENSG00000112715 ENSG00000078618 ENSG00000105679 ENSG00000007944 ENSG00000171055 ENSG00000141013 ENSG00000159674 ENSG00000099250 ENSG00000134198 ENSG00000132254 ENSG00000113161 ENSG00000167193 ENSG00000125753 ENSG00000170315 ENSG00000006717 ENSG00000112486 ENSG00000130203 ENSG00000137575 ENSG00000137801…	110	2	0.0995178	1
sulfur metabolism	5	No genes	0	0	ENSG00000171310 ENSG00000137573 ENSG00000023572 ENSG00000128294 ENSG00000175806 ENSG00000138604 ENSG00000136213 ENSG00000104687 ENSG00000111962 ENSG00000133475 ENSG00000179918 ENSG00000169826 ENSG00000116761 ENSG00000122863 ENSG00000116984 ENSG00000182197 ENSG00000124302 ENSG00000169814 ENSG00000164172 ENSG00000023909 ENSG00000129596 ENSG00000175040 ENSG00000001084 ENSG00000147408 ENSG00000102172…	40	0.73	0.110214	1
response to oxidative stress	5	ENSG00000068903 ENSG00000184470 ENSG00000161570 ENSG00000142168	4	1.01	ENSG00000112981 ENSG00000167468 ENSG00000112096 ENSG00000121691 ENSG00000023572 ENSG00000114125 ENSG00000130203 ENSG00000175806 ENSG00000009307 ENSG00000198865 ENSG00000120129 ENSG00000115694 ENSG00000164830 ENSG00000117592 ENSG00000116157 ENSG00000039650 ENSG00000172939 ENSG00000197582 ENSG00000107438 ENSG00000177556 ENSG00000176153 ENSG00000167815 ENSG00000157566 ENSG00000100983	24	0.44	0.116588	1
cellular catabolism	5	ENSG00000108381 ENSG00000135677 ENSG00000128683 ENSG00000152556 ENSG00000172046 ENSG00000163541 ENSG00000106633 ENSG00000196470 ENSG00000103056 ENSG00000172331 ENSG00000143947 ENSG00000144908 ENSG00000066044 ENSG00000112082 ENSG00000100985 ENSG00000151116 ENSG00000112033 ENSG00000162174 ENSG00000125166 ENSG00000133048 ENSG00000083799 ENSG00000064886 ENSG00000105953 ENSG00000156256 ENSG00000090686…	27	6.78	ENSG00000140455 ENSG00000100577 ENSG00000171824 ENSG00000115159 ENSG00000129559 ENSG00000138668 ENSG00000138413 ENSG00000130383 ENSG00000196611 ENSG00000169919 ENSG00000072401 ENSG00000105679 ENSG00000198650 ENSG00000135318 ENSG00000099953 ENSG00000185651 ENSG00000121691 ENSG00000189221 ENSG00000111667 ENSG00000179163 ENSG00000123091 ENSG00000128311 ENSG00000101365 ENSG00000160211 ENSG00000126067…	273	4.97	0.123445	1
cell surface receptor linked signal transduction	5	ENSG00000197943 ENSG00000198211 ENSG00000099964 ENSG00000175279 ENSG00000162552 ENSG00000163734 ENSG00000142208 ENSG00000169245 ENSG00000141738 ENSG00000115414 ENSG00000069482 ENSG00000141736 ENSG00000125730 ENSG00000142675 ENSG00000087095 ENSG00000108342 ENSG00000167191 ENSG00000126005 ENSG00000152990 ENSG00000168214 ENSG00000148498 ENSG00000171700 ENSG00000168398 ENSG00000152684 ENSG00000157077…	40	10.05	ENSG00000095637 ENSG00000172020 ENSG00000131724 ENSG00000005884 ENSG00000100211 ENSG00000050628 ENSG00000155760 ENSG00000107404 ENSG00000043462 ENSG00000008710 ENSG00000178585 ENSG00000163823 ENSG00000132470 ENSG00000110680 ENSG00000151332 ENSG00000069493 ENSG00000170873 ENSG00000177257 ENSG00000159110 ENSG00000020181 ENSG00000092421 ENSG00000081059 ENSG00000146247 ENSG00000006128 ENSG00000085514…	434	7.9	0.127121	1
mammary gland development	5	ENSG00000141736	1	0.25	ENSG00000112049	1	0.02	0.130546	1
anterior compartment specification	5	ENSG00000112043	1	0.25	ENSG00000167081	1	0.02	0.130546	1
negative regulation of viral genome replication	5	ENSG00000145901	1	0.25	ENSG00000128394	1	0.02	0.130546	1
mating behavior	5	ENSG00000124102	1	0.25	ENSG00000006128	1	0.02	0.130546	1
cellular response to starvation	5	ENSG00000149485	1	0.25	ENSG00000167772	1	0.02	0.130546	1
cellular response to extracellular stimulus	5	ENSG00000149485	1	0.25	ENSG00000167772	1	0.02	0.130546	1
posterior compartment specification	5	ENSG00000112043	1	0.25	ENSG00000167081	1	0.02	0.130546	1
ciliary or flagellar motility	5	ENSG00000158486	1	0.25	ENSG00000118997	1	0.02	0.130546	1
response to heat	5	ENSG00000142208	1	0.25	ENSG00000162616	1	0.02	0.130546	1
regulation of immune response	5	ENSG00000099964 ENSG00000164307 ENSG00000073756	3	0.75	ENSG00000174125 ENSG00000071051 ENSG00000122641 ENSG00000123999 ENSG00000150782 ENSG00000158092 ENSG00000118785 ENSG00000110651 ENSG00000006210 ENSG00000086015 ENSG00000171150 ENSG00000164342 ENSG00000178562 ENSG00000173432 ENSG00000122188 ENSG00000129965	16	0.29	0.132857	1
humoral immune response	5	ENSG00000101017 ENSG00000153234 ENSG00000149131 ENSG00000125730 ENSG00000116815 ENSG00000109320 ENSG00000166285 ENSG00000130303	8	2.01	ENSG00000069493 ENSG00000009724 ENSG00000170017 ENSG00000108691 ENSG00000171791 ENSG00000196352 ENSG00000152804 ENSG00000136244 ENSG00000112486 ENSG00000182326 ENSG00000130675 ENSG00000125538 ENSG00000168040 ENSG00000160255 ENSG00000165168 ENSG00000120885 ENSG00000095585 ENSG00000197402 ENSG00000105220 ENSG00000150782 ENSG00000110852 ENSG00000117335 ENSG00000160710 ENSG00000085871 ENSG00000100368…	59	1.07	0.133367	1
negative regulation of metabolism	5	ENSG00000139613 ENSG00000096717 ENSG00000133895 ENSG00000130770 ENSG00000068903 ENSG00000073584 ENSG00000114514 ENSG00000178764 ENSG00000198081 ENSG00000172059 ENSG00000112033 ENSG00000168214 ENSG00000140968 ENSG00000100320 ENSG00000178951	15	3.77	ENSG00000086102 ENSG00000100211 ENSG00000077463 ENSG00000116030 ENSG00000117505 ENSG00000100118 ENSG00000188986 ENSG00000112312 ENSG00000185507 ENSG00000138386 ENSG00000131503 ENSG00000155090 ENSG00000115306 ENSG00000183850 ENSG00000094804 ENSG00000167085 ENSG00000122641 ENSG00000073282 ENSG00000169554 ENSG00000127831 ENSG00000123124 ENSG00000165175 ENSG00000160967 ENSG00000142082 ENSG00000123933…	136	2.48	0.135808	1
sensory perception	5	ENSG00000112112 ENSG00000187098 ENSG00000163734 ENSG00000187688 ENSG00000169245 ENSG00000074201 ENSG00000124875 ENSG00000186575 ENSG00000167191 ENSG00000174483 ENSG00000168398 ENSG00000138031 ENSG00000081041 ENSG00000161570 ENSG00000156973	15	3.77	ENSG00000142871 ENSG00000065154 ENSG00000131238 ENSG00000179295 ENSG00000111319 ENSG00000125746 ENSG00000128271 ENSG00000180245 ENSG00000171936 ENSG00000143333 ENSG00000138207 ENSG00000110148 ENSG00000164904 ENSG00000163736 ENSG00000108691 ENSG00000185313 ENSG00000137474 ENSG00000177697 ENSG00000141655 ENSG00000108700 ENSG00000168787 ENSG00000182871 ENSG00000113262 ENSG00000156313 ENSG00000100345…	138	2.51	0.139272	1
cell maturation	5	ENSG00000112033 ENSG00000172602	2	0.5	ENSG00000197971 ENSG00000137409 ENSG00000133424 ENSG00000148848 ENSG00000100151 ENSG00000010278 ENSG00000188157 ENSG00000102265	8	0.15	0.143036	1
heterophilic cell adhesion	5	ENSG00000139211 ENSG00000111956	2	0.5	ENSG00000160255 ENSG00000169862 ENSG00000112699 ENSG00000083457 ENSG00000104522 ENSG00000165025 ENSG00000154654 ENSG00000172016	8	0.15	0.143036	1
striated muscle development	5	ENSG00000096717 ENSG00000068903 ENSG00000143947	3	0.75	ENSG00000048740 ENSG00000078618 ENSG00000146674 ENSG00000170315 ENSG00000006717 ENSG00000068024 ENSG00000061273 ENSG00000006652 ENSG00000133639 ENSG00000152601 ENSG00000101384 ENSG00000136068 ENSG00000148848 ENSG00000150991 ENSG00000092841 ENSG00000186260 ENSG00000197321	17	0.31	0.148907	1
phosphorus metabolism	5	ENSG00000135090 ENSG00000071054 ENSG00000171862 ENSG00000181409 ENSG00000178127 ENSG00000173334 ENSG00000110921 ENSG00000159199 ENSG00000163932 ENSG00000142208 ENSG00000146872 ENSG00000068903 ENSG00000112679 ENSG00000102096 ENSG00000198648 ENSG00000134253 ENSG00000100241 ENSG00000104365 ENSG00000100614 ENSG00000141736 ENSG00000005882 ENSG00000159692 ENSG00000185324 ENSG00000087095 ENSG00000165264…	40	10.05	ENSG00000100796 ENSG00000113163 ENSG00000105053 ENSG00000128881 ENSG00000157306 ENSG00000105639 ENSG00000101336 ENSG00000116459 ENSG00000107566 ENSG00000065613 ENSG00000014914 ENSG00000106278 ENSG00000168918 ENSG00000136098 ENSG00000164896 ENSG00000158864 ENSG00000011566 ENSG00000117266 ENSG00000179295 ENSG00000101255 ENSG00000071242 ENSG00000175634 ENSG00000110955 ENSG00000066455 ENSG00000149554…	440	8.01	0.154362	1
regulation of signal transduction	5	ENSG00000135090 ENSG00000127666 ENSG00000101017 ENSG00000155366 ENSG00000118503 ENSG00000154978 ENSG00000100614 ENSG00000087095 ENSG00000143466 ENSG00000162924 ENSG00000171700 ENSG00000130303 ENSG00000182901	13	3.27	ENSG00000100211 ENSG00000173039 ENSG00000121653 ENSG00000112715 ENSG00000143333 ENSG00000091844 ENSG00000111845 ENSG00000141013 ENSG00000142867 ENSG00000120833 ENSG00000138193 ENSG00000170677 ENSG00000116741 ENSG00000134970 ENSG00000071189 ENSG00000188092 ENSG00000071051 ENSG00000117152 ENSG00000146674 ENSG00000023572 ENSG00000185338 ENSG00000073282 ENSG00000132024 ENSG00000183735 ENSG00000160691…	119	2.17	0.158223	1
epidermis development	5	ENSG00000186831 ENSG00000169469 ENSG00000112033 ENSG00000114270	4	1.01	ENSG00000080166 ENSG00000172867 ENSG00000143320 ENSG00000164687 ENSG00000083444 ENSG00000140285 ENSG00000101846 ENSG00000148154 ENSG00000166899 ENSG00000134531 ENSG00000169474 ENSG00000169814 ENSG00000072210 ENSG00000135960 ENSG00000163216 ENSG00000163435 ENSG00000186395 ENSG00000108821 ENSG00000053747 ENSG00000174437 ENSG00000058085 ENSG00000184916 ENSG00000118523 ENSG00000196878 ENSG00000171346…	28	0.51	0.166789	1
establishment of RNA localization	5	No genes	0	0	ENSG00000086102 ENSG00000101146 ENSG00000123136 ENSG00000198563 ENSG00000138757 ENSG00000101888 ENSG00000114503 ENSG00000111581 ENSG00000157349 ENSG00000125676 ENSG00000173598 ENSG00000166173 ENSG00000108349 ENSG00000125351 ENSG00000112664 ENSG00000030066 ENSG00000173744 ENSG00000102081 ENSG00000131795 ENSG00000174720 ENSG00000162231 ENSG00000121774 ENSG00000189416 ENSG00000069248 ENSG00000136937…	34	0.62	0.167869	1
macromolecule catabolism	5	ENSG00000135677 ENSG00000152556 ENSG00000172046 ENSG00000106633 ENSG00000196470 ENSG00000172331 ENSG00000143947 ENSG00000066044 ENSG00000112082 ENSG00000100985 ENSG00000151116 ENSG00000162174 ENSG00000133048 ENSG00000083799 ENSG00000064886 ENSG00000105953 ENSG00000156256 ENSG00000090686 ENSG00000172183 ENSG00000166167	20	5.03	ENSG00000161057 ENSG00000112812 ENSG00000140455 ENSG00000171824 ENSG00000115159 ENSG00000129559 ENSG00000197912 ENSG00000138668 ENSG00000130383 ENSG00000196611 ENSG00000169919 ENSG00000072401 ENSG00000105679 ENSG00000099953 ENSG00000185651 ENSG00000111667 ENSG00000179163 ENSG00000123091 ENSG00000160211 ENSG00000126067 ENSG00000181192 ENSG00000159322 ENSG00000100902 ENSG00000162290 ENSG00000116005…	201	3.66	0.170696	1
macromolecule biosynthesis	5	ENSG00000172172 ENSG00000135845 ENSG00000178149 ENSG00000154999 ENSG00000143947 ENSG00000116406 ENSG00000144908 ENSG00000101210 ENSG00000125445 ENSG00000122140 ENSG00000149541 ENSG00000126005 ENSG00000112339 ENSG00000131459 ENSG00000105193 ENSG00000145901 ENSG00000063177 ENSG00000152684 ENSG00000108963 ENSG00000117643 ENSG00000115866 ENSG00000106682 ENSG00000106305 ENSG00000147403 ENSG00000182022	25	6.28	ENSG00000109819 ENSG00000174684 ENSG00000130714 ENSG00000184779 ENSG00000198449 ENSG00000136149 ENSG00000114480 ENSG00000136908 ENSG00000102595 ENSG00000119826 ENSG00000173321 ENSG00000122406 ENSG00000140650 ENSG00000197756 ENSG00000178982 ENSG00000198380 ENSG00000188226 ENSG00000170340 ENSG00000145191 ENSG00000165140 ENSG00000171310 ENSG00000198235 ENSG00000125844 ENSG00000174572 ENSG00000184391…	454	8.26	0.18333	1
organelle organization and biogenesis	5	ENSG00000198211 ENSG00000162704 ENSG00000139613 ENSG00000136824 ENSG00000096717 ENSG00000158486 ENSG00000146872 ENSG00000068903 ENSG00000189060 ENSG00000073584 ENSG00000166197 ENSG00000164104 ENSG00000099331 ENSG00000124209 ENSG00000086189 ENSG00000125971 ENSG00000148498 ENSG00000079819 ENSG00000112477 ENSG00000125733 ENSG00000111642 ENSG00000172602 ENSG00000047648 ENSG00000158373 ENSG00000150594	25	6.28	ENSG00000109819 ENSG00000197969 ENSG00000138443 ENSG00000095637 ENSG00000189241 ENSG00000029639 ENSG00000132604 ENSG00000175220 ENSG00000168283 ENSG00000034510 ENSG00000153922 ENSG00000196819 ENSG00000108468 ENSG00000054523 ENSG00000077463 ENSG00000101146 ENSG00000078114 ENSG00000167553 ENSG00000171824 ENSG00000198887 ENSG00000132475 ENSG00000170873 ENSG00000076321 ENSG00000197471 ENSG00000100118…	455	8.28	0.183471	1
response to redox state	5	ENSG00000068903	1	0.25	ENSG00000023572 ENSG00000114125	2	0.04	0.189297	1
regulation of cell volume	5	ENSG00000074201	1	0.25	ENSG00000111199 ENSG00000140199	2	0.04	0.189297	1
collagen fibril organization	5	ENSG00000112112	1	0.25	ENSG00000156140 ENSG00000139329	2	0.04	0.189297	1
germ cell migration	5	ENSG00000162407	1	0.25	ENSG00000113161 ENSG00000067113	2	0.04	0.189297	1
epithelial cell differentiation	5	ENSG00000135373	1	0.25	ENSG00000073737 ENSG00000187908	2	0.04	0.189297	1
secretion	5	ENSG00000069482 ENSG00000112493 ENSG00000112033 ENSG00000148660 ENSG00000116266 ENSG00000161570	6	1.51	ENSG00000197969 ENSG00000100568 ENSG00000105829 ENSG00000100196 ENSG00000175906 ENSG00000138768 ENSG00000105402 ENSG00000138802 ENSG00000134308 ENSG00000156113 ENSG00000198722 ENSG00000070367 ENSG00000176986 ENSG00000138073 ENSG00000134265 ENSG00000184056 ENSG00000121542 ENSG00000106636 ENSG00000067167 ENSG00000101298 ENSG00000144891 ENSG00000108700 ENSG00000095139 ENSG00000160218 ENSG00000108587…	146	2.66	0.190663	1
response to pathogen	5	ENSG00000109320 ENSG00000100906	2	0.5	ENSG00000198113 ENSG00000108691 ENSG00000174125 ENSG00000159128 ENSG00000198183 ENSG00000106804 ENSG00000169248 ENSG00000196365 ENSG00000105697 ENSG00000027697	10	0.18	0.19231	1
smooth muscle contraction	5	ENSG00000069482 ENSG00000168398	2	0.5	ENSG00000064042 ENSG00000117519 ENSG00000138193 ENSG00000183963 ENSG00000101608 ENSG00000064666 ENSG00000151617 ENSG00000184502 ENSG00000182674 ENSG00000176170 ENSG00000197584	11	0.2	0.217697	1
neurogenesis	5	ENSG00000196470 ENSG00000143947 ENSG00000112033 ENSG00000148498 ENSG00000172602	5	1.26	ENSG00000115310 ENSG00000092421 ENSG00000171055 ENSG00000163697 ENSG00000159674 ENSG00000099250 ENSG00000120833 ENSG00000170315 ENSG00000136244 ENSG00000006717 ENSG00000130203 ENSG00000087258 ENSG00000197956 ENSG00000118257 ENSG00000196405 ENSG00000182768 ENSG00000113758 ENSG00000197971 ENSG00000169855 ENSG00000137409 ENSG00000128245 ENSG00000149557 ENSG00000196655 ENSG00000133424 ENSG00000104435…	39	0.71	0.218784	1
establishment of cellular localization	5	ENSG00000198211 ENSG00000158486 ENSG00000128731 ENSG00000099331 ENSG00000117280 ENSG00000131748 ENSG00000144566 ENSG00000112493 ENSG00000105401 ENSG00000121722 ENSG00000120805 ENSG00000125971 ENSG00000110025 ENSG00000157077 ENSG00000100906 ENSG00000177105 ENSG00000126458 ENSG00000182287 ENSG00000136738 ENSG00000069399 ENSG00000160294 ENSG00000169180	22	5.53	ENSG00000197969 ENSG00000086102 ENSG00000100568 ENSG00000054523 ENSG00000105829 ENSG00000101146 ENSG00000100300 ENSG00000167553 ENSG00000100196 ENSG00000137501 ENSG00000006715 ENSG00000143545 ENSG00000138768 ENSG00000105402 ENSG00000138802 ENSG00000082898 ENSG00000125844 ENSG00000123136 ENSG00000070367 ENSG00000198033 ENSG00000176986 ENSG00000185359 ENSG00000138073 ENSG00000109466 ENSG00000134265…	397	7.23	0.225849	1
cellular localization	5	ENSG00000198211 ENSG00000158486 ENSG00000128731 ENSG00000099331 ENSG00000117280 ENSG00000131748 ENSG00000144566 ENSG00000112493 ENSG00000105401 ENSG00000121722 ENSG00000120805 ENSG00000125971 ENSG00000110025 ENSG00000157077 ENSG00000100906 ENSG00000177105 ENSG00000126458 ENSG00000182287 ENSG00000136738 ENSG00000069399 ENSG00000160294 ENSG00000169180	22	5.53	ENSG00000197969 ENSG00000086102 ENSG00000100568 ENSG00000054523 ENSG00000105829 ENSG00000101146 ENSG00000100300 ENSG00000167553 ENSG00000100196 ENSG00000137501 ENSG00000006715 ENSG00000143545 ENSG00000138768 ENSG00000105402 ENSG00000138802 ENSG00000082898 ENSG00000125844 ENSG00000123136 ENSG00000070367 ENSG00000198033 ENSG00000176986 ENSG00000185359 ENSG00000138073 ENSG00000109466 ENSG00000134265…	399	7.26	0.226054	1
regulation of transport	5	ENSG00000162734 ENSG00000100906 ENSG00000069399	3	0.75	ENSG00000042753 ENSG00000138757 ENSG00000119950 ENSG00000136238 ENSG00000185104 ENSG00000132356 ENSG00000173598 ENSG00000115234 ENSG00000112664 ENSG00000165527 ENSG00000145740 ENSG00000067560 ENSG00000049759 ENSG00000121774 ENSG00000039319 ENSG00000165125 ENSG00000067715 ENSG00000128989 ENSG00000179348 ENSG00000136717 ENSG00000112559 ENSG00000146232	22	0.4	0.23654	1
response to bacteria	5	ENSG00000109320 ENSG00000100906 ENSG00000173366	3	0.75	ENSG00000177257 ENSG00000163221 ENSG00000163736 ENSG00000108691 ENSG00000174125 ENSG00000164825 ENSG00000126550 ENSG00000007171 ENSG00000163218 ENSG00000171711 ENSG00000159128 ENSG00000198183 ENSG00000106804 ENSG00000090382 ENSG00000115009 ENSG00000164342 ENSG00000105697 ENSG00000027697 ENSG00000187908 ENSG00000158270 ENSG00000154589 ENSG00000018280	22	0.4	0.23654	1
blood pressure regulation	5	ENSG00000164307 ENSG00000073756	2	0.5	ENSG00000110680 ENSG00000100604 ENSG00000171560 ENSG00000171557 ENSG00000135744 ENSG00000005187 ENSG00000164308 ENSG00000159899 ENSG00000171564 ENSG00000095303 ENSG00000140199 ENSG00000078401	12	0.22	0.243347	1
regulation of synaptic growth at neuromuscular junction	5	ENSG00000143947	1	0.25	ENSG00000170315 ENSG00000006717 ENSG00000150991	3	0.05	0.244087	1
response to hormone stimulus	5	ENSG00000160179	1	0.25	ENSG00000159346 ENSG00000006831 ENSG00000198646	3	0.05	0.244087	1
spermatid development	5	ENSG00000126803	1	0.25	ENSG00000112981 ENSG00000133639 ENSG00000070770	3	0.05	0.244087	1
gas transport	5	ENSG00000134294	1	0.25	ENSG00000026025 ENSG00000198125 ENSG00000188170	3	0.05	0.244087	1
long-term strengthening of neuromuscular junction	5	ENSG00000143947	1	0.25	ENSG00000170315 ENSG00000006717 ENSG00000150991	3	0.05	0.244087	1
membrane organization and biogenesis	5	No genes	0	0	ENSG00000100568 ENSG00000105402 ENSG00000134265 ENSG00000141510 ENSG00000087470 ENSG00000126953 ENSG00000197548 ENSG00000183155 ENSG00000163558 ENSG00000132286 ENSG00000108433 ENSG00000155463 ENSG00000146648 ENSG00000120742 ENSG00000119541 ENSG00000115271 ENSG00000049245 ENSG00000134809 ENSG00000188313 ENSG00000101558 ENSG00000100575 ENSG00000150779 ENSG00000102189 ENSG00000198836 ENSG00000010278…	30	0.55	0.262814	1
intracellular transport	5	ENSG00000198211 ENSG00000158486 ENSG00000128731 ENSG00000099331 ENSG00000117280 ENSG00000131748 ENSG00000144566 ENSG00000112493 ENSG00000105401 ENSG00000121722 ENSG00000120805 ENSG00000125971 ENSG00000110025 ENSG00000157077 ENSG00000100906 ENSG00000177105 ENSG00000126458 ENSG00000182287 ENSG00000136738 ENSG00000069399 ENSG00000160294 ENSG00000169180	22	5.53	ENSG00000197969 ENSG00000086102 ENSG00000100568 ENSG00000054523 ENSG00000105829 ENSG00000101146 ENSG00000100300 ENSG00000167553 ENSG00000100196 ENSG00000137501 ENSG00000006715 ENSG00000143545 ENSG00000138768 ENSG00000105402 ENSG00000138802 ENSG00000082898 ENSG00000125844 ENSG00000123136 ENSG00000070367 ENSG00000198033 ENSG00000176986 ENSG00000185359 ENSG00000138073 ENSG00000109466 ENSG00000134265…	394	7.17	0.264055	1
lipid catabolism	5	ENSG00000197943 ENSG00000103056 ENSG00000158006 ENSG00000112033	4	1.01	ENSG00000146070 ENSG00000101670 ENSG00000116711 ENSG00000114054 ENSG00000075651 ENSG00000184381 ENSG00000170890 ENSG00000168970 ENSG00000175535 ENSG00000101846 ENSG00000146233 ENSG00000130207 ENSG00000107798 ENSG00000196743 ENSG00000166224 ENSG00000103066 ENSG00000144837 ENSG00000160862 ENSG00000117592 ENSG00000182621 ENSG00000166311 ENSG00000101333 ENSG00000187021 ENSG00000168092 ENSG00000176170…	29	0.53	0.2792	1
programmed cell death	5	ENSG00000139211 ENSG00000101017 ENSG00000099964 ENSG00000096717 ENSG00000142208 ENSG00000112679 ENSG00000119326 ENSG00000088808 ENSG00000115267 ENSG00000087074 ENSG00000112977 ENSG00000111956 ENSG00000162734 ENSG00000118503 ENSG00000196470 ENSG00000109320 ENSG00000113269 ENSG00000113734 ENSG00000112033 ENSG00000097007 ENSG00000139644 ENSG00000100906 ENSG00000196954 ENSG00000003400 ENSG00000049249	25	6.28	ENSG00000163602 ENSG00000112981 ENSG00000173039 ENSG00000176046 ENSG00000141378 ENSG00000073009 ENSG00000115310 ENSG00000161955 ENSG00000164896 ENSG00000092421 ENSG00000198722 ENSG00000136305 ENSG00000101255 ENSG00000112715 ENSG00000107262 ENSG00000112996 ENSG00000128271 ENSG00000115129 ENSG00000142867 ENSG00000187288 ENSG00000187601 ENSG00000188229 ENSG00000073060 ENSG00000108691 ENSG00000171791…	280	5.1	0.291813	1
acute-phase response	5	ENSG00000115414 ENSG00000134339	2	0.5	ENSG00000132703 ENSG00000187681 ENSG00000136244 ENSG00000168610 ENSG00000128335 ENSG00000172216 ENSG00000185010 ENSG00000148965 ENSG00000196136 ENSG00000173432 ENSG00000197249 ENSG00000132693 ENSG00000129965 ENSG00000172016	14	0.25	0.294853	1
synaptogenesis	5	ENSG00000143947	1	0.25	ENSG00000170315 ENSG00000006717 ENSG00000150991 ENSG00000152192	4	0.07	0.295183	1
taxis	5	ENSG00000163734 ENSG00000169245 ENSG00000124875 ENSG00000163735 ENSG00000081041 ENSG00000161570	6	1.51	ENSG00000142871 ENSG00000163823 ENSG00000177257 ENSG00000197471 ENSG00000112715 ENSG00000163736 ENSG00000108691 ENSG00000108700 ENSG00000138755 ENSG00000017797 ENSG00000100030 ENSG00000112486 ENSG00000075651 ENSG00000051382 ENSG00000160255 ENSG00000011422 ENSG00000138685 ENSG00000122861 ENSG00000107562 ENSG00000188061 ENSG00000173585 ENSG00000164022 ENSG00000171711 ENSG00000169855 ENSG00000118785…	54	0.98	0.296377	1
chemotaxis	5	ENSG00000163734 ENSG00000169245 ENSG00000124875 ENSG00000163735 ENSG00000081041 ENSG00000161570	6	1.51	ENSG00000142871 ENSG00000163823 ENSG00000177257 ENSG00000197471 ENSG00000112715 ENSG00000163736 ENSG00000108691 ENSG00000108700 ENSG00000138755 ENSG00000017797 ENSG00000100030 ENSG00000112486 ENSG00000075651 ENSG00000051382 ENSG00000160255 ENSG00000011422 ENSG00000138685 ENSG00000122861 ENSG00000107562 ENSG00000188061 ENSG00000173585 ENSG00000164022 ENSG00000171711 ENSG00000169855 ENSG00000118785…	54	0.98	0.296377	1
ion transport	5	ENSG00000184156 ENSG00000110719 ENSG00000112112 ENSG00000141526 ENSG00000010704 ENSG00000158445 ENSG00000159199 ENSG00000187688 ENSG00000102934 ENSG00000147434 ENSG00000134253 ENSG00000074201 ENSG00000113504 ENSG00000109079 ENSG00000101187 ENSG00000155380 ENSG00000033627 ENSG00000188126 ENSG00000006071 ENSG00000114270 ENSG00000078668 ENSG00000169504	22	5.53	ENSG00000100796 ENSG00000165240 ENSG00000096433 ENSG00000157388 ENSG00000080573 ENSG00000116459 ENSG00000173826 ENSG00000069849 ENSG00000070961 ENSG00000081923 ENSG00000152049 ENSG00000156113 ENSG00000080493 ENSG00000092096 ENSG00000170502 ENSG00000111319 ENSG00000110955 ENSG00000180901 ENSG00000198563 ENSG00000118507 ENSG00000125375 ENSG00000013573 ENSG00000185313 ENSG00000173918 ENSG00000103249…	244	4.44	0.316073	1
defense response to bacteria	5	ENSG00000109320 ENSG00000173366	2	0.5	ENSG00000177257 ENSG00000163221 ENSG00000163736 ENSG00000164825 ENSG00000126550 ENSG00000007171 ENSG00000163218 ENSG00000171711 ENSG00000090382 ENSG00000115009 ENSG00000164342 ENSG00000105697 ENSG00000187908 ENSG00000158270 ENSG00000154589	15	0.27	0.320461	1
negative regulation of cyclase activity	5	ENSG00000150594	1	0.25	ENSG00000114353 ENSG00000197402 ENSG00000136160 ENSG00000065135 ENSG00000124493	5	0.09	0.342834	1
negative regulation of lyase activity	5	ENSG00000150594	1	0.25	ENSG00000114353 ENSG00000197402 ENSG00000136160 ENSG00000065135 ENSG00000124493	5	0.09	0.342834	1
synapse organization and biogenesis	5	ENSG00000143947	1	0.25	ENSG00000170315 ENSG00000006717 ENSG00000150991 ENSG00000188157 ENSG00000152192	5	0.09	0.342834	1
positive regulation of cell differentiation	5	ENSG00000112033	1	0.25	ENSG00000120833 ENSG00000146674 ENSG00000133639 ENSG00000171150 ENSG00000100813	5	0.09	0.342834	1
pathogenesis	5	ENSG00000145901	1	0.25	ENSG00000168383 ENSG00000197386 ENSG00000078401 ENSG00000124205 ENSG00000189143	5	0.09	0.342834	1
cartilage development	5	ENSG00000178951	1	0.25	ENSG00000125398 ENSG00000168487 ENSG00000125845 ENSG00000112175 ENSG00000116985	5	0.09	0.342834	1
regulation of hormone secretion	5	ENSG00000112033	1	0.25	ENSG00000122641 ENSG00000166922 ENSG00000123999 ENSG00000132639 ENSG00000106089	5	0.09	0.342834	1
regulation of cell proliferation	5	ENSG00000110719 ENSG00000184371 ENSG00000169245 ENSG00000186575 ENSG00000159692 ENSG00000185324 ENSG00000108342 ENSG00000172059 ENSG00000163735 ENSG00000177105 ENSG00000100320 ENSG00000150594 ENSG00000049249 ENSG00000180228	14	3.52	ENSG00000069345 ENSG00000105835 ENSG00000161955 ENSG00000014216 ENSG00000124356 ENSG00000185359 ENSG00000112715 ENSG00000110148 ENSG00000141013 ENSG00000135625 ENSG00000149554 ENSG00000185950 ENSG00000099250 ENSG00000155090 ENSG00000013573 ENSG00000171791 ENSG00000167779 ENSG00000141655 ENSG00000111276 ENSG00000142227 ENSG00000119950 ENSG00000100532 ENSG00000094804 ENSG00000182871 ENSG00000167323…	152	2.77	0.347881	1
regulation of programmed cell death	5	ENSG00000139211 ENSG00000099964 ENSG00000142208 ENSG00000115267 ENSG00000112977 ENSG00000111956 ENSG00000162734 ENSG00000118503 ENSG00000109320 ENSG00000113734 ENSG00000097007 ENSG00000139644 ENSG00000196954 ENSG00000003400 ENSG00000049249	15	3.77	ENSG00000112981 ENSG00000173039 ENSG00000176046 ENSG00000073009 ENSG00000115310 ENSG00000161955 ENSG00000164896 ENSG00000198722 ENSG00000136305 ENSG00000112715 ENSG00000107262 ENSG00000115129 ENSG00000142867 ENSG00000187288 ENSG00000188229 ENSG00000108691 ENSG00000171791 ENSG00000157764 ENSG00000120833 ENSG00000137379 ENSG00000164543 ENSG00000150907 ENSG00000139842 ENSG00000137462 ENSG00000141510…	166	3.02	0.368121	1
carbohydrate transport	5	ENSG00000162734 ENSG00000112033	2	0.5	ENSG00000095637 ENSG00000173262 ENSG00000197496 ENSG00000163736 ENSG00000132356 ENSG00000136478 ENSG00000166471 ENSG00000059804 ENSG00000117394 ENSG00000055291 ENSG00000151617 ENSG00000117620 ENSG00000128989 ENSG00000003056 ENSG00000138459 ENSG00000102100 ENSG00000129965	17	0.31	0.370893	1
regulation of kinase activity	5	ENSG00000112679 ENSG00000105401 ENSG00000150594	3	0.75	ENSG00000082258 ENSG00000145386 ENSG00000151332 ENSG00000175305 ENSG00000101255 ENSG00000149554 ENSG00000174125 ENSG00000111276 ENSG00000138193 ENSG00000110768 ENSG00000094804 ENSG00000034152 ENSG00000113328 ENSG00000184216 ENSG00000113494 ENSG00000117152 ENSG00000129355 ENSG00000160691 ENSG00000099860 ENSG00000051382 ENSG00000171033 ENSG00000137713 ENSG00000184545 ENSG00000132356 ENSG00000127564…	79	1.44	0.373056	1
positive regulation of metabolism	5	ENSG00000139613 ENSG00000143947 ENSG00000135373	3	0.75	ENSG00000109819 ENSG00000124151 ENSG00000073614 ENSG00000105679 ENSG00000118217 ENSG00000196482 ENSG00000174125 ENSG00000115641 ENSG00000034152 ENSG00000184216 ENSG00000071051 ENSG00000172977 ENSG00000073282 ENSG00000170315 ENSG00000006717 ENSG00000159216 ENSG00000139921 ENSG00000132356 ENSG00000137309 ENSG00000134058 ENSG00000167772 ENSG00000146592 ENSG00000155868 ENSG00000105663 ENSG00000112049…	80	1.46	0.374402	1
regulation of viral genome replication	5	ENSG00000145901	1	0.25	ENSG00000198618 ENSG00000128394 ENSG00000006075 ENSG00000169429 ENSG00000178562 ENSG00000196262	6	0.11	0.38727	1
regulation of pH	5	ENSG00000150403	1	0.25	ENSG00000100554 ENSG00000109572 ENSG00000197818 ENSG00000090020 ENSG00000047249 ENSG00000198689	6	0.11	0.38727	1
regulation of JNK cascade	5	ENSG00000135090	1	0.25	ENSG00000121653 ENSG00000064393 ENSG00000138834 ENSG00000197372 ENSG00000149930 ENSG00000008735	6	0.11	0.38727	1
response to organic substance	5	ENSG00000160179	1	0.25	ENSG00000023572 ENSG00000137713 ENSG00000113575 ENSG00000105568 ENSG00000196235 ENSG00000158270	6	0.11	0.38727	1
neurotransmitter metabolism	5	ENSG00000128683	1	0.25	ENSG00000137880 ENSG00000189221 ENSG00000131979 ENSG00000183044 ENSG00000093010 ENSG00000136750	6	0.11	0.38727	1
hydrogen transport	5	ENSG00000110719 ENSG00000159199 ENSG00000134253 ENSG00000033627 ENSG00000188126	5	1.26	ENSG00000100796 ENSG00000116459 ENSG00000110955 ENSG00000198563 ENSG00000125375 ENSG00000013573 ENSG00000167863 ENSG00000175567 ENSG00000074370 ENSG00000169020 ENSG00000155097 ENSG00000100554 ENSG00000131100 ENSG00000160916 ENSG00000134014 ENSG00000152234 ENSG00000171130 ENSG00000180389 ENSG00000114573 ENSG00000111788 ENSG00000135390 ENSG00000105726 ENSG00000117410 ENSG00000089057 ENSG00000185883…	47	0.86	0.397496	1
cell migration	5	ENSG00000130702 ENSG00000162407 ENSG00000196470 ENSG00000115414 ENSG00000143947	5	1.26	ENSG00000138443 ENSG00000115310 ENSG00000092421 ENSG00000189329 ENSG00000112715 ENSG00000078618 ENSG00000171055 ENSG00000159674 ENSG00000099250 ENSG00000113161 ENSG00000170315 ENSG00000006717 ENSG00000130203 ENSG00000137575 ENSG00000087258 ENSG00000118257 ENSG00000196405 ENSG00000160255 ENSG00000079385 ENSG00000133639 ENSG00000118785 ENSG00000089505 ENSG00000146648 ENSG00000006210 ENSG00000164050…	47	0.86	0.397496	1
regulation of GTPase activity	5	No genes	0	0	ENSG00000101199 ENSG00000106351 ENSG00000115839 ENSG00000186635 ENSG00000047365 ENSG00000172600 ENSG00000105963 ENSG00000174194 ENSG00000151303 ENSG00000114331 ENSG00000118873 ENSG00000173744 ENSG00000153317 ENSG00000100262 ENSG00000088280 ENSG00000102302 ENSG00000184060 ENSG00000112305 ENSG00000180263 ENSG00000120318 ENSG00000172650 ENSG00000188234 ENSG00000057608 ENSG00000149182 ENSG00000151693…	26	0.47	0.416712	1
M phase	5	ENSG00000135698 ENSG00000136824 ENSG00000126803 ENSG00000068903 ENSG00000102096 ENSG00000166197 ENSG00000118007 ENSG00000072609 ENSG00000154473	9	2.26	ENSG00000101146 ENSG00000141759 ENSG00000145386 ENSG00000166974 ENSG00000136098 ENSG00000091831 ENSG00000153140 ENSG00000149554 ENSG00000013573 ENSG00000108055 ENSG00000147601 ENSG00000094804 ENSG00000113328 ENSG00000130177 ENSG00000114904 ENSG00000137601 ENSG00000004897 ENSG00000147400 ENSG00000160691 ENSG00000105325 ENSG00000101972 ENSG00000105127 ENSG00000101224 ENSG00000112941 ENSG00000167842…	93	1.69	0.421539	1
alcohol metabolism	5	ENSG00000152556 ENSG00000110921 ENSG00000106633 ENSG00000131748 ENSG00000160179 ENSG00000005882 ENSG00000172331 ENSG00000151116 ENSG00000112033 ENSG00000131459 ENSG00000105953 ENSG00000197165 ENSG00000182022	13	3.27	ENSG00000109819 ENSG00000115159 ENSG00000197763 ENSG00000140650 ENSG00000198380 ENSG00000165140 ENSG00000140943 ENSG00000130383 ENSG00000105679 ENSG00000006282 ENSG00000073060 ENSG00000185950 ENSG00000160752 ENSG00000189221 ENSG00000106617 ENSG00000160211 ENSG00000132207 ENSG00000181192 ENSG00000113161 ENSG00000159322 ENSG00000140400 ENSG00000140263 ENSG00000104549 ENSG00000198814 ENSG00000116783…	145	2.64	0.42182	1
vitamin metabolism	5	ENSG00000114115 ENSG00000149962 ENSG00000111012	3	0.75	ENSG00000157306 ENSG00000105835 ENSG00000073737 ENSG00000160211 ENSG00000115919 ENSG00000130313 ENSG00000157064 ENSG00000135002 ENSG00000089057 ENSG00000106733 ENSG00000135069 ENSG00000196511 ENSG00000108439 ENSG00000169814 ENSG00000111669 ENSG00000140632 ENSG00000142657 ENSG00000137714 ENSG00000177156 ENSG00000072042 ENSG00000078070 ENSG00000153574 ENSG00000128918 ENSG00000186350	24	0.44	0.424476	1
DNA replication and chromosome cycle	5	ENSG00000136824	1	0.25	ENSG00000112941 ENSG00000164611 ENSG00000178717 ENSG00000129566 ENSG00000163781 ENSG00000125817 ENSG00000088305	7	0.13	0.428709	1
regulation of catabolism	5	ENSG00000152556	1	0.25	ENSG00000105679 ENSG00000185104 ENSG00000049759 ENSG00000135679 ENSG00000171570 ENSG00000122882 ENSG00000129965	7	0.13	0.428709	1
calcium-independent cell-cell adhesion	5	ENSG00000178709	1	0.25	ENSG00000134873 ENSG00000181885 ENSG00000066405 ENSG00000006210 ENSG00000163347 ENSG00000165215 ENSG00000189143	7	0.13	0.428709	1
lymphocyte proliferation	5	ENSG00000101017	1	0.25	ENSG00000071051 ENSG00000150782 ENSG00000158092 ENSG00000118785 ENSG00000102034 ENSG00000110651 ENSG00000178562	7	0.13	0.428709	1
sister chromatid segregation	5	ENSG00000136824	1	0.25	ENSG00000013573 ENSG00000072501 ENSG00000094880 ENSG00000113810 ENSG00000086827 ENSG00000109805 ENSG00000010292	7	0.13	0.428709	1
cellular morphogenesis during differentiation	5	ENSG00000196470 ENSG00000143947 ENSG00000148498	3	0.75	ENSG00000115310 ENSG00000092421 ENSG00000171055 ENSG00000163697 ENSG00000159674 ENSG00000099250 ENSG00000170315 ENSG00000006717 ENSG00000130203 ENSG00000087258 ENSG00000197956 ENSG00000118257 ENSG00000196405 ENSG00000113758 ENSG00000169855 ENSG00000160007 ENSG00000149557 ENSG00000196655 ENSG00000150991 ENSG00000166313 ENSG00000145147 ENSG00000012171 ENSG00000152192 ENSG00000102265 ENSG00000135622	25	0.46	0.433118	1
cytoplasm organization and biogenesis	5	ENSG00000166197 ENSG00000086189	2	0.5	ENSG00000029639 ENSG00000171824 ENSG00000053372 ENSG00000100138 ENSG00000134697 ENSG00000177971 ENSG00000105171 ENSG00000175340 ENSG00000141543 ENSG00000117395 ENSG00000136718 ENSG00000122687 ENSG00000124383 ENSG00000178896 ENSG00000137876 ENSG00000163558 ENSG00000087269 ENSG00000109536 ENSG00000102981 ENSG00000083520 ENSG00000179041 ENSG00000152661 ENSG00000136271 ENSG00000156697 ENSG00000181163…	57	1.04	0.434657	1
lipid biosynthesis	5	ENSG00000135845 ENSG00000012779 ENSG00000099964 ENSG00000110921 ENSG00000131748 ENSG00000103502 ENSG00000132965 ENSG00000131791 ENSG00000073756 ENSG00000149485	10	2.51	ENSG00000160285 ENSG00000155189 ENSG00000152904 ENSG00000198756 ENSG00000076555 ENSG00000172292 ENSG00000007541 ENSG00000156471 ENSG00000138029 ENSG00000160752 ENSG00000104671 ENSG00000106617 ENSG00000116171 ENSG00000169710 ENSG00000138193 ENSG00000116711 ENSG00000004779 ENSG00000081760 ENSG00000113494 ENSG00000113161 ENSG00000148926 ENSG00000112474 ENSG00000198189 ENSG00000104549 ENSG00000108474…	106	1.93	0.45106	1
aldehyde metabolism	5	ENSG00000053371	1	0.25	ENSG00000138413 ENSG00000162482 ENSG00000164904 ENSG00000165092 ENSG00000117448 ENSG00000143149 ENSG00000198074 ENSG00000182054	8	0.15	0.467351	1
negative regulation of cell adhesion	5	ENSG00000172602	1	0.25	ENSG00000197471 ENSG00000089327 ENSG00000137845 ENSG00000135535 ENSG00000134028 ENSG00000173101 ENSG00000141522 ENSG00000120708	8	0.15	0.467351	1
vesicle-mediated transport	5	ENSG00000168952 ENSG00000010704 ENSG00000124209 ENSG00000144566 ENSG00000112493 ENSG00000121722 ENSG00000163956 ENSG00000157077 ENSG00000182287 ENSG00000105355 ENSG00000116266 ENSG00000161570	12	3.02	ENSG00000197969 ENSG00000100568 ENSG00000132669 ENSG00000105829 ENSG00000117533 ENSG00000100196 ENSG00000132612 ENSG00000137501 ENSG00000143545 ENSG00000078053 ENSG00000138768 ENSG00000105402 ENSG00000138802 ENSG00000134308 ENSG00000198722 ENSG00000070367 ENSG00000121653 ENSG00000176986 ENSG00000196923 ENSG00000138073 ENSG00000128271 ENSG00000134265 ENSG00000042753 ENSG00000184056 ENSG00000121542…	214	3.9	0.497644	1
response to unfolded protein	5	ENSG00000126803 ENSG00000110011 ENSG00000135924	3	0.75	ENSG00000166598 ENSG00000118217 ENSG00000162616 ENSG00000185122 ENSG00000170606 ENSG00000105993 ENSG00000134109 ENSG00000136986 ENSG00000115541 ENSG00000164070 ENSG00000136816 ENSG00000086061 ENSG00000183227 ENSG00000187522 ENSG00000173110 ENSG00000144381 ENSG00000149257 ENSG00000109971 ENSG00000136827 ENSG00000080824 ENSG00000165280 ENSG00000120694 ENSG00000051108 ENSG00000152137 ENSG00000096384…	31	0.56	0.498067	1
nitric oxide metabolism	5	ENSG00000142208	1	0.25	ENSG00000137880 ENSG00000131979 ENSG00000007171 ENSG00000081181 ENSG00000111980 ENSG00000146648 ENSG00000096384 ENSG00000181019 ENSG00000129965	9	0.16	0.503386	1
regulation of Wnt receptor signaling pathway	5	ENSG00000087095	1	0.25	ENSG00000100211 ENSG00000137713 ENSG00000113575 ENSG00000148737 ENSG00000105568 ENSG00000107984 ENSG00000163904 ENSG00000152284 ENSG00000050165	9	0.16	0.503386	1
nitric oxide biosynthesis	5	ENSG00000142208	1	0.25	ENSG00000137880 ENSG00000131979 ENSG00000007171 ENSG00000081181 ENSG00000111980 ENSG00000146648 ENSG00000096384 ENSG00000181019 ENSG00000129965	9	0.16	0.503386	1
peptide metabolism	5	ENSG00000112493	1	0.25	ENSG00000104324 ENSG00000189015 ENSG00000164738 ENSG00000118363 ENSG00000129128 ENSG00000145730 ENSG00000123992 ENSG00000140612 ENSG00000114902	9	0.16	0.503386	1
transmission of nerve impulse	5	ENSG00000184156 ENSG00000128683 ENSG00000172037 ENSG00000175279 ENSG00000147434 ENSG00000143947 ENSG00000102468	7	1.76	ENSG00000054523 ENSG00000078053 ENSG00000156113 ENSG00000006128 ENSG00000137880 ENSG00000101298 ENSG00000185313 ENSG00000189221 ENSG00000106688 ENSG00000132207 ENSG00000146276 ENSG00000131979 ENSG00000173786 ENSG00000034713 ENSG00000168356 ENSG00000147432 ENSG00000170315 ENSG00000006717 ENSG00000100030 ENSG00000130203 ENSG00000183044 ENSG00000137575 ENSG00000152413 ENSG00000166736 ENSG00000157152…	77	1.4	0.510222	1
nucleobase, nucleoside, nucleotide and nucleic acid transport	5	ENSG00000078668	1	0.25	ENSG00000086102 ENSG00000101146 ENSG00000123136 ENSG00000198563 ENSG00000138757 ENSG00000101888 ENSG00000114503 ENSG00000111581 ENSG00000157349 ENSG00000125676 ENSG00000173598 ENSG00000112759 ENSG00000166173 ENSG00000108349 ENSG00000125351 ENSG00000112664 ENSG00000030066 ENSG00000089057 ENSG00000173744 ENSG00000102081 ENSG00000131795 ENSG00000174720 ENSG00000162231 ENSG00000156222 ENSG00000121774…	37	0.67	0.515146	1
organic acid transport	5	ENSG00000141526 ENSG00000113504 ENSG00000155380 ENSG00000134294	4	1.01	ENSG00000081923 ENSG00000151632 ENSG00000100075 ENSG00000106688 ENSG00000111371 ENSG00000118596 ENSG00000115902 ENSG00000064651 ENSG00000040531 ENSG00000139974 ENSG00000155465 ENSG00000103042 ENSG00000151012 ENSG00000144746 ENSG00000177542 ENSG00000149150 ENSG00000047597 ENSG00000087916 ENSG00000139514 ENSG00000146828 ENSG00000070915 ENSG00000105281 ENSG00000092068 ENSG00000108932 ENSG00000140199…	38	0.69	0.527935	1
response to nutrient levels	5	ENSG00000149485	1	0.25	ENSG00000109819 ENSG00000114353 ENSG00000113739 ENSG00000197594 ENSG00000159167 ENSG00000167772 ENSG00000130338 ENSG00000180616 ENSG00000147162 ENSG00000143420	10	0.18	0.536989	1
two-component signal transduction system (phosphorelay)	5	ENSG00000144840	1	0.25	ENSG00000151332 ENSG00000174903 ENSG00000167461 ENSG00000173145 ENSG00000132698 ENSG00000105700 ENSG00000103769 ENSG00000148444 ENSG00000164252 ENSG00000055118	10	0.18	0.536989	1
regulation of cell motility	5	ENSG00000130702	1	0.25	ENSG00000146648 ENSG00000135919 ENSG00000101384 ENSG00000120318 ENSG00000196569 ENSG00000053747 ENSG00000154133 ENSG00000176170 ENSG00000184916 ENSG00000112769	10	0.18	0.536989	1
regulation of cell activation	5	ENSG00000099964	1	0.25	ENSG00000071051 ENSG00000122641 ENSG00000123999 ENSG00000150782 ENSG00000158092 ENSG00000118785 ENSG00000110651 ENSG00000171150 ENSG00000178562 ENSG00000122188	10	0.18	0.536989	1
heart development	5	ENSG00000141736	1	0.25	ENSG00000107404 ENSG00000138193 ENSG00000163110 ENSG00000125863 ENSG00000161202 ENSG00000152661 ENSG00000075142 ENSG00000102125 ENSG00000184271 ENSG00000198646	10	0.18	0.536989	1
regulation of cellular metabolism	5	ENSG00000196652 ENSG00000139613 ENSG00000113580 ENSG00000132010 ENSG00000198131 ENSG00000187098 ENSG00000100644 ENSG00000071655 ENSG00000096717 ENSG00000153234 ENSG00000133895 ENSG00000158691 ENSG00000006704 ENSG00000112658 ENSG00000130770 ENSG00000133997 ENSG00000005339 ENSG00000146872 ENSG00000131196 ENSG00000068903 ENSG00000073584 ENSG00000114514 ENSG00000125686 ENSG00000164104 ENSG00000132646…	77	19.35	ENSG00000109819 ENSG00000124151 ENSG00000163602 ENSG00000157216 ENSG00000006468 ENSG00000185068 ENSG00000132604 ENSG00000137349 ENSG00000086102 ENSG00000100211 ENSG00000168283 ENSG00000153922 ENSG00000196819 ENSG00000173039 ENSG00000077463 ENSG00000165512 ENSG00000160199 ENSG00000141378 ENSG00000073009 ENSG00000082258 ENSG00000144791 ENSG00000117595 ENSG00000073614 ENSG00000178585 ENSG00000131408…	997	18.15	0.545354	1
nucleobase, nucleoside, nucleotide and nucleic acid metabolism	5	ENSG00000196652 ENSG00000137699 ENSG00000139613 ENSG00000113580 ENSG00000049541 ENSG00000132010 ENSG00000178149 ENSG00000198131 ENSG00000187098 ENSG00000168763 ENSG00000100644 ENSG00000071655 ENSG00000096717 ENSG00000153234 ENSG00000133895 ENSG00000158691 ENSG00000101003 ENSG00000006704 ENSG00000112658 ENSG00000159199 ENSG00000130770 ENSG00000133997 ENSG00000005339 ENSG00000146872 ENSG00000131196…	110	27.64	ENSG00000109819 ENSG00000124151 ENSG00000189241 ENSG00000100796 ENSG00000163602 ENSG00000157216 ENSG00000006468 ENSG00000185068 ENSG00000029639 ENSG00000132604 ENSG00000139218 ENSG00000137349 ENSG00000086102 ENSG00000100211 ENSG00000112981 ENSG00000168283 ENSG00000153922 ENSG00000196819 ENSG00000119314 ENSG00000108468 ENSG00000050628 ENSG00000173039 ENSG00000140829 ENSG00000077463 ENSG00000088451…	1600	29.12	0.56747	1
establishment and/or maintenance of cell polarity	5	ENSG00000148498	1	0.25	ENSG00000197471 ENSG00000131236 ENSG00000112186 ENSG00000070831 ENSG00000163558 ENSG00000135525 ENSG00000112851 ENSG00000102981 ENSG00000129277 ENSG00000132694 ENSG00000198752	11	0.2	0.568324	1
DNA damage response, signal transduction	5	ENSG00000097007	1	0.25	ENSG00000145386 ENSG00000136305 ENSG00000149554 ENSG00000141510 ENSG00000075218 ENSG00000053254 ENSG00000090097 ENSG00000072501 ENSG00000172613 ENSG00000136273 ENSG00000156709	11	0.2	0.568324	1
muscle fiber development	5	ENSG00000143947	1	0.25	ENSG00000048740 ENSG00000078618 ENSG00000146674 ENSG00000170315 ENSG00000006717 ENSG00000006652 ENSG00000133639 ENSG00000152601 ENSG00000101384 ENSG00000148848 ENSG00000150991	11	0.2	0.568324	1
fertilization (sensu Metazoa)	5	ENSG00000153132	1	0.25	ENSG00000104691 ENSG00000120885 ENSG00000139985 ENSG00000113552 ENSG00000010278 ENSG00000104450 ENSG00000126522 ENSG00000188372 ENSG00000090920 ENSG00000064199 ENSG00000164078	11	0.2	0.568324	1
male gamete generation	5	ENSG00000126803 ENSG00000196470 ENSG00000107140 ENSG00000131773	4	1.01	ENSG00000112981 ENSG00000105639 ENSG00000096006 ENSG00000175792 ENSG00000173262 ENSG00000124733 ENSG00000124226 ENSG00000012817 ENSG00000042980 ENSG00000101443 ENSG00000108666 ENSG00000100206 ENSG00000164611 ENSG00000133639 ENSG00000158480 ENSG00000158796 ENSG00000070770 ENSG00000129473 ENSG00000181929 ENSG00000100918 ENSG00000134874 ENSG00000127530 ENSG00000132141 ENSG00000156697 ENSG00000071626…	45	0.82	0.571092	1
mitotic cell cycle	5	ENSG00000135698 ENSG00000136824 ENSG00000068903 ENSG00000166197 ENSG00000118007 ENSG00000185324 ENSG00000097007 ENSG00000072609 ENSG00000154473	9	2.26	ENSG00000101146 ENSG00000141759 ENSG00000069345 ENSG00000145386 ENSG00000166974 ENSG00000136098 ENSG00000091831 ENSG00000153140 ENSG00000163697 ENSG00000013573 ENSG00000108055 ENSG00000145604 ENSG00000147601 ENSG00000094804 ENSG00000113328 ENSG00000130177 ENSG00000114904 ENSG00000139842 ENSG00000137601 ENSG00000004897 ENSG00000147400 ENSG00000055130 ENSG00000160691 ENSG00000099804 ENSG00000119414…	105	1.91	0.571644	1
response to xenobiotic stimulus	5	No genes	0	0	ENSG00000076258 ENSG00000005471 ENSG00000163221 ENSG00000126550 ENSG00000167165 ENSG00000143819 ENSG00000160870 ENSG00000197592 ENSG00000105697 ENSG00000106258 ENSG00000181019 ENSG00000172379 ENSG00000106546 ENSG00000187134 ENSG00000160868	15	0.27	0.618916	1
negative regulation of cell growth	5	No genes	0	0	ENSG00000163697 ENSG00000141510 ENSG00000137713 ENSG00000164741 ENSG00000133639 ENSG00000113575 ENSG00000184205 ENSG00000074276 ENSG00000105568 ENSG00000166313 ENSG00000173101 ENSG00000153487 ENSG00000130288 ENSG00000077684 ENSG00000101079	15	0.27	0.618916	1
regulation of cell shape	5	No genes	0	0	ENSG00000100345 ENSG00000138604 ENSG00000160255 ENSG00000073712 ENSG00000157654 ENSG00000102302 ENSG00000163171 ENSG00000163554 ENSG00000180263 ENSG00000148935 ENSG00000092820 ENSG00000120318 ENSG00000149930 ENSG00000179604 ENSG00000105357 ENSG00000133026	16	0.29	0.620969	1
carbohydrate metabolism	5	ENSG00000135677 ENSG00000128683 ENSG00000152556 ENSG00000163541 ENSG00000106633 ENSG00000005882 ENSG00000172331 ENSG00000116406 ENSG00000149541 ENSG00000053371 ENSG00000151116 ENSG00000112033 ENSG00000131459 ENSG00000133048 ENSG00000006071 ENSG00000064886 ENSG00000105953 ENSG00000135447 ENSG00000117643 ENSG00000123415 ENSG00000182022	21	5.28	ENSG00000109819 ENSG00000174684 ENSG00000130714 ENSG00000115159 ENSG00000114480 ENSG00000140650 ENSG00000198380 ENSG00000051415 ENSG00000165140 ENSG00000138413 ENSG00000171310 ENSG00000172594 ENSG00000163521 ENSG00000172531 ENSG00000198756 ENSG00000130383 ENSG00000196611 ENSG00000169919 ENSG00000007541 ENSG00000121578 ENSG00000105679 ENSG00000006282 ENSG00000076248 ENSG00000185950 ENSG00000177239…	259	4.71	0.624615	1
aromatic compound metabolism	5	ENSG00000144908 ENSG00000133816 ENSG00000197165	3	0.75	ENSG00000100577 ENSG00000107165 ENSG00000137274 ENSG00000198650 ENSG00000080166 ENSG00000189221 ENSG00000116096 ENSG00000135596 ENSG00000132207 ENSG00000131979 ENSG00000104133 ENSG00000128059 ENSG00000102967 ENSG00000124217 ENSG00000128050 ENSG00000104549 ENSG00000163686 ENSG00000042022 ENSG00000143819 ENSG00000163738 ENSG00000115919 ENSG00000113924 ENSG00000131203 ENSG00000179761 ENSG00000151552…	64	1.16	0.625555	1
ossification	5	No genes	0	0	ENSG00000126550 ENSG00000134996 ENSG00000152591 ENSG00000168487 ENSG00000100109 ENSG00000036828 ENSG00000113140 ENSG00000125845 ENSG00000143367 ENSG00000125363 ENSG00000118785 ENSG00000146648 ENSG00000197372 ENSG00000162551 ENSG00000112175 ENSG00000160783 ENSG00000116985 ENSG00000140937	18	0.33	0.629267	1
amino acid and derivative metabolism	5	ENSG00000108381 ENSG00000128683 ENSG00000178149 ENSG00000159692 ENSG00000131459 ENSG00000125166 ENSG00000115866 ENSG00000105552 ENSG00000197165	9	2.26	ENSG00000065154 ENSG00000100577 ENSG00000070669 ENSG00000198380 ENSG00000145191 ENSG00000107165 ENSG00000137274 ENSG00000139631 ENSG00000118271 ENSG00000198650 ENSG00000080166 ENSG00000172053 ENSG00000189221 ENSG00000112855 ENSG00000132207 ENSG00000185875 ENSG00000187615 ENSG00000131979 ENSG00000140105 ENSG00000128059 ENSG00000145982 ENSG00000143374 ENSG00000171793 ENSG00000146733 ENSG00000145020…	153	2.78	0.635453	1
meiotic cell cycle	5	ENSG00000126803 ENSG00000102096	2	0.5	ENSG00000149554 ENSG00000108055 ENSG00000101972 ENSG00000100206 ENSG00000164754 ENSG00000100918 ENSG00000196074 ENSG00000072501 ENSG00000156697 ENSG00000119684 ENSG00000149311 ENSG00000185800 ENSG00000086827 ENSG00000113522 ENSG00000196584 ENSG00000076053 ENSG00000188486 ENSG00000185379 ENSG00000131462 ENSG00000124702 ENSG00000164823	21	0.38	0.666185	1
one-carbon compound metabolism	5	ENSG00000144908 ENSG00000167434	2	0.5	ENSG00000106278 ENSG00000101444 ENSG00000128311 ENSG00000128309 ENSG00000168129 ENSG00000158467 ENSG00000104267 ENSG00000136371 ENSG00000164879 ENSG00000107159 ENSG00000188985 ENSG00000136877 ENSG00000168906 ENSG00000168710 ENSG00000182199 ENSG00000100714 ENSG00000178538 ENSG00000038274 ENSG00000065911 ENSG00000074410 ENSG00000063180	21	0.38	0.666185	1
generation of precursor metabolites and energy	5	ENSG00000128683 ENSG00000104723 ENSG00000012779 ENSG00000178127 ENSG00000152556 ENSG00000100644 ENSG00000163541 ENSG00000159199 ENSG00000130770 ENSG00000134253 ENSG00000106633 ENSG00000172331 ENSG00000165264 ENSG00000151116 ENSG00000112033 ENSG00000131459 ENSG00000099795 ENSG00000188126 ENSG00000166347 ENSG00000105953 ENSG00000184470 ENSG00000135447 ENSG00000130489 ENSG00000133816 ENSG00000111012…	27	6.78	ENSG00000109819 ENSG00000100796 ENSG00000008283 ENSG00000138109 ENSG00000115159 ENSG00000114480 ENSG00000197763 ENSG00000141759 ENSG00000157306 ENSG00000116459 ENSG00000167693 ENSG00000198380 ENSG00000115944 ENSG00000158864 ENSG00000095321 ENSG00000165140 ENSG00000138413 ENSG00000172531 ENSG00000124588 ENSG00000076258 ENSG00000083099 ENSG00000091140 ENSG00000138115 ENSG00000110955 ENSG00000104823…	344	6.26	0.668773	1
transport	5	ENSG00000101194 ENSG00000184156 ENSG00000150403 ENSG00000198211 ENSG00000110719 ENSG00000112112 ENSG00000168952 ENSG00000141526 ENSG00000104723 ENSG00000012779 ENSG00000123728 ENSG00000178127 ENSG00000154999 ENSG00000100644 ENSG00000010704 ENSG00000158445 ENSG00000159199 ENSG00000158486 ENSG00000187688 ENSG00000106125 ENSG00000155366 ENSG00000102934 ENSG00000128731 ENSG00000147434 ENSG00000099331…	82	20.6	ENSG00000197969 ENSG00000095637 ENSG00000100796 ENSG00000143376 ENSG00000165240 ENSG00000086102 ENSG00000100568 ENSG00000008283 ENSG00000054523 ENSG00000110721 ENSG00000132669 ENSG00000105829 ENSG00000138109 ENSG00000115963 ENSG00000101146 ENSG00000100300 ENSG00000167553 ENSG00000117533 ENSG00000096433 ENSG00000157388 ENSG00000115159 ENSG00000100196 ENSG00000080573 ENSG00000197763 ENSG00000132612…	1186	21.59	0.704712	1
cofactor metabolism	5	ENSG00000163541 ENSG00000159199 ENSG00000134253 ENSG00000144908 ENSG00000188126 ENSG00000149962 ENSG00000023330	7	1.76	ENSG00000100796 ENSG00000116459 ENSG00000105835 ENSG00000095321 ENSG00000138413 ENSG00000110955 ENSG00000198563 ENSG00000080819 ENSG00000013573 ENSG00000101365 ENSG00000119673 ENSG00000160211 ENSG00000167863 ENSG00000164398 ENSG00000172340 ENSG00000108958 ENSG00000169020 ENSG00000023572 ENSG00000124217 ENSG00000138621 ENSG00000167165 ENSG00000155097 ENSG00000100554 ENSG00000131100 ENSG00000120137…	123	2.24	0.722311	1
positive regulation of transferase activity	5	ENSG00000150594	1	0.25	ENSG00000101255 ENSG00000174125 ENSG00000138193 ENSG00000034152 ENSG00000184216 ENSG00000113494 ENSG00000160691 ENSG00000099860 ENSG00000051382 ENSG00000132356 ENSG00000138685 ENSG00000172175 ENSG00000169252 ENSG00000120889 ENSG00000100065 ENSG00000110651 ENSG00000130222 ENSG00000169967 ENSG00000197405 ENSG00000007565 ENSG00000106804 ENSG00000123143 ENSG00000085511 ENSG00000073803 ENSG00000149930…	34	0.62	0.729328	1
nitrogen compound catabolism	5	ENSG00000108381 ENSG00000128683 ENSG00000125166	3	0.75	ENSG00000100577 ENSG00000198650 ENSG00000128311 ENSG00000187615 ENSG00000131979 ENSG00000145020 ENSG00000128309 ENSG00000151498 ENSG00000090857 ENSG00000148672 ENSG00000115919 ENSG00000182890 ENSG00000113924 ENSG00000081181 ENSG00000131203 ENSG00000151552 ENSG00000148090 ENSG00000053328 ENSG00000171759 ENSG00000111980 ENSG00000140905 ENSG00000131844 ENSG00000115419 ENSG00000188128 ENSG00000103876…	33	0.6	0.732784	1
lipid transport	5	ENSG00000131748 ENSG00000160179 ENSG00000112033	3	0.75	ENSG00000110721 ENSG00000116525 ENSG00000116171 ENSG00000174640 ENSG00000166377 ENSG00000058063 ENSG00000100979 ENSG00000130203 ENSG00000117859 ENSG00000128335 ENSG00000123106 ENSG00000170420 ENSG00000070882 ENSG00000110048 ENSG00000117528 ENSG00000130207 ENSG00000141447 ENSG00000111964 ENSG00000128284 ENSG00000015520 ENSG00000130164 ENSG00000197746 ENSG00000160299 ENSG00000130703 ENSG00000147852…	35	0.64	0.740788	1
nitrogen compound biosynthesis	5	ENSG00000159692 ENSG00000105552 ENSG00000197165	3	0.75	ENSG00000070669 ENSG00000185875 ENSG00000146733 ENSG00000130707 ENSG00000137106 ENSG00000183010 ENSG00000168129 ENSG00000060982 ENSG00000116649 ENSG00000155096 ENSG00000123505 ENSG00000179918 ENSG00000116761 ENSG00000171759 ENSG00000138381 ENSG00000135069 ENSG00000116984 ENSG00000115758 ENSG00000104904 ENSG00000092621 ENSG00000081307 ENSG00000139163 ENSG00000084774 ENSG00000188985 ENSG00000021826…	35	0.64	0.740788	1
cell-matrix adhesion	5	ENSG00000131626 ENSG00000152684 ENSG00000161638	3	0.75	ENSG00000095637 ENSG00000005884 ENSG00000008710 ENSG00000132470 ENSG00000143127 ENSG00000119185 ENSG00000160255 ENSG00000145113 ENSG00000150093 ENSG00000132286 ENSG00000083457 ENSG00000128585 ENSG00000056345 ENSG00000118785 ENSG00000118762 ENSG00000088827 ENSG00000169896 ENSG00000138448 ENSG00000129636 ENSG00000149930 ENSG00000087303 ENSG00000089159 ENSG00000105855 ENSG00000005961 ENSG00000115221…	37	0.67	0.749993	1
central nervous system development	5	ENSG00000183340 ENSG00000084207	2	0.5	ENSG00000159200 ENSG00000106278 ENSG00000128271 ENSG00000167081 ENSG00000155966 ENSG00000008083 ENSG00000123124 ENSG00000114062 ENSG00000114948 ENSG00000174607 ENSG00000077279 ENSG00000197971 ENSG00000075275 ENSG00000170485 ENSG00000116984 ENSG00000125820 ENSG00000124302 ENSG00000118639 ENSG00000092621 ENSG00000163536 ENSG00000169814 ENSG00000072210 ENSG00000177551 ENSG00000184271 ENSG00000107295…	43	0.78	0.767312	1
cell ion homeostasis	5	ENSG00000010704 ENSG00000168398 ENSG00000161570 ENSG00000111012	4	1.01	ENSG00000163823 ENSG00000110680 ENSG00000110148 ENSG00000108691 ENSG00000144891 ENSG00000138193 ENSG00000115657 ENSG00000047457 ENSG00000112486 ENSG00000100554 ENSG00000111199 ENSG00000036828 ENSG00000060558 ENSG00000109572 ENSG00000107562 ENSG00000159167 ENSG00000173585 ENSG00000136997 ENSG00000144006 ENSG00000141837 ENSG00000198838 ENSG00000100739 ENSG00000171878 ENSG00000167996 ENSG00000151623…	49	0.89	0.780557	1
positive regulation of cellular physiological process	5	ENSG00000110719 ENSG00000139613 ENSG00000184371 ENSG00000169245 ENSG00000112977 ENSG00000143947 ENSG00000108342 ENSG00000163735 ENSG00000135373 ENSG00000097007 ENSG00000177105 ENSG00000196954 ENSG00000003400 ENSG00000150594 ENSG00000049249	15	3.77	ENSG00000109819 ENSG00000124151 ENSG00000176046 ENSG00000073009 ENSG00000073614 ENSG00000069345 ENSG00000105835 ENSG00000161955 ENSG00000164896 ENSG00000014216 ENSG00000198722 ENSG00000124356 ENSG00000136305 ENSG00000112715 ENSG00000115129 ENSG00000110148 ENSG00000105679 ENSG00000118217 ENSG00000135625 ENSG00000142867 ENSG00000187288 ENSG00000188229 ENSG00000185950 ENSG00000099250 ENSG00000013573…	233	4.24	0.795523	1
cellular biosynthesis	5	ENSG00000172172 ENSG00000128683 ENSG00000135845 ENSG00000178149 ENSG00000012779 ENSG00000154999 ENSG00000099964 ENSG00000159199 ENSG00000134253 ENSG00000131748 ENSG00000143947 ENSG00000116406 ENSG00000144908 ENSG00000101210 ENSG00000159692 ENSG00000125445 ENSG00000122140 ENSG00000149541 ENSG00000126005 ENSG00000178035 ENSG00000112339 ENSG00000116337 ENSG00000131459 ENSG00000105193 ENSG00000145901…	45	11.31	ENSG00000109819 ENSG00000100796 ENSG00000112981 ENSG00000174684 ENSG00000130714 ENSG00000184779 ENSG00000198449 ENSG00000136149 ENSG00000114480 ENSG00000070669 ENSG00000157306 ENSG00000136908 ENSG00000102595 ENSG00000116459 ENSG00000119826 ENSG00000173321 ENSG00000105835 ENSG00000122406 ENSG00000140650 ENSG00000197756 ENSG00000178982 ENSG00000198380 ENSG00000188226 ENSG00000170340 ENSG00000145191…	650	11.83	0.809463	1
regulation of cell cycle	5	ENSG00000171862 ENSG00000135698 ENSG00000068903 ENSG00000132646 ENSG00000087074 ENSG00000116148 ENSG00000186575 ENSG00000064933 ENSG00000185324 ENSG00000105401 ENSG00000125347 ENSG00000097007 ENSG00000083799 ENSG00000072609 ENSG00000148337 ENSG00000177105 ENSG00000069399 ENSG00000154473	18	4.52	ENSG00000106993 ENSG00000082258 ENSG00000069345 ENSG00000101773 ENSG00000115484 ENSG00000145386 ENSG00000175305 ENSG00000170873 ENSG00000104320 ENSG00000112237 ENSG00000135624 ENSG00000134308 ENSG00000133740 ENSG00000091831 ENSG00000112312 ENSG00000112715 ENSG00000175634 ENSG00000116809 ENSG00000137333 ENSG00000142867 ENSG00000163697 ENSG00000149554 ENSG00000163736 ENSG00000013573 ENSG00000171791…	269	4.9	0.810308	1
biopolymer metabolism	5	ENSG00000128683 ENSG00000113558 ENSG00000139613 ENSG00000135090 ENSG00000071054 ENSG00000135845 ENSG00000171862 ENSG00000049541 ENSG00000178149 ENSG00000181409 ENSG00000137397 ENSG00000152556 ENSG00000198961 ENSG00000173334 ENSG00000110921 ENSG00000096717 ENSG00000172046 ENSG00000101003 ENSG00000163932 ENSG00000142208 ENSG00000146872 ENSG00000068903 ENSG00000112679 ENSG00000189060 ENSG00000128731…	106	26.63	ENSG00000109819 ENSG00000161057 ENSG00000189241 ENSG00000185068 ENSG00000115486 ENSG00000029639 ENSG00000139218 ENSG00000133135 ENSG00000137349 ENSG00000112812 ENSG00000086102 ENSG00000140455 ENSG00000168283 ENSG00000187608 ENSG00000153922 ENSG00000174684 ENSG00000196819 ENSG00000119314 ENSG00000108468 ENSG00000130714 ENSG00000113163 ENSG00000140829 ENSG00000131238 ENSG00000077463 ENSG00000105053…	1500	27.3	0.815699	1
protein metabolism	5	ENSG00000172172 ENSG00000198211 ENSG00000162704 ENSG00000128683 ENSG00000113558 ENSG00000135090 ENSG00000071054 ENSG00000135845 ENSG00000171862 ENSG00000178149 ENSG00000091704 ENSG00000181409 ENSG00000101017 ENSG00000119321 ENSG00000126803 ENSG00000137397 ENSG00000154999 ENSG00000164307 ENSG00000198961 ENSG00000173334 ENSG00000010704 ENSG00000110921 ENSG00000096717 ENSG00000172046 ENSG00000005339…	123	30.9	ENSG00000109819 ENSG00000161057 ENSG00000189241 ENSG00000115486 ENSG00000133135 ENSG00000112812 ENSG00000086102 ENSG00000140455 ENSG00000168283 ENSG00000187608 ENSG00000130714 ENSG00000113163 ENSG00000131238 ENSG00000077463 ENSG00000101146 ENSG00000105053 ENSG00000184779 ENSG00000198449 ENSG00000167553 ENSG00000117533 ENSG00000128881 ENSG00000136149 ENSG00000141759 ENSG00000145868 ENSG00000105639…	1727	31.43	0.866805	1
electron transport	5	ENSG00000104723 ENSG00000012779 ENSG00000178127 ENSG00000100644 ENSG00000165264 ENSG00000099795 ENSG00000166347 ENSG00000184470 ENSG00000130489 ENSG00000133816 ENSG00000111012 ENSG00000198470 ENSG00000104951	13	3.27	ENSG00000008283 ENSG00000138109 ENSG00000115159 ENSG00000197763 ENSG00000141759 ENSG00000167693 ENSG00000115944 ENSG00000158864 ENSG00000124588 ENSG00000076258 ENSG00000083099 ENSG00000091140 ENSG00000138115 ENSG00000167004 ENSG00000131143 ENSG00000197930 ENSG00000145990 ENSG00000121691 ENSG00000184983 ENSG00000189221 ENSG00000109390 ENSG00000135596 ENSG00000117054 ENSG00000135297 ENSG00000110717…	196	3.57	0.888354	1
cellular lipid metabolism	5	ENSG00000197943 ENSG00000135845 ENSG00000012779 ENSG00000099964 ENSG00000110921 ENSG00000100241 ENSG00000131748 ENSG00000103056 ENSG00000160179 ENSG00000103502 ENSG00000112033 ENSG00000132965 ENSG00000131791 ENSG00000116906 ENSG00000129968 ENSG00000073756 ENSG00000149485 ENSG00000197165	18	4.52	ENSG00000109819 ENSG00000160285 ENSG00000155189 ENSG00000014914 ENSG00000186153 ENSG00000152904 ENSG00000095321 ENSG00000140943 ENSG00000198756 ENSG00000076555 ENSG00000167468 ENSG00000172292 ENSG00000104823 ENSG00000007541 ENSG00000121578 ENSG00000035681 ENSG00000156471 ENSG00000138029 ENSG00000073060 ENSG00000160752 ENSG00000151632 ENSG00000104671 ENSG00000197142 ENSG00000073737 ENSG00000106617…	241	4.39	0.898995	1
organic acid metabolism	5	ENSG00000108381 ENSG00000128683 ENSG00000178149 ENSG00000012779 ENSG00000099964 ENSG00000144908 ENSG00000159692 ENSG00000112033 ENSG00000131459 ENSG00000125166 ENSG00000132965 ENSG00000131791 ENSG00000116906 ENSG00000129968 ENSG00000115866 ENSG00000105552 ENSG00000073756 ENSG00000149485	18	4.52	ENSG00000109819 ENSG00000065154 ENSG00000100577 ENSG00000070669 ENSG00000198380 ENSG00000145191 ENSG00000095321 ENSG00000165140 ENSG00000138413 ENSG00000107165 ENSG00000139631 ENSG00000076555 ENSG00000104823 ENSG00000198650 ENSG00000138029 ENSG00000080166 ENSG00000172053 ENSG00000197142 ENSG00000106617 ENSG00000128311 ENSG00000101365 ENSG00000112855 ENSG00000119673 ENSG00000169710 ENSG00000116711…	245	4.46	0.900133	1
lipid metabolism	5	ENSG00000197943 ENSG00000135845 ENSG00000012779 ENSG00000099964 ENSG00000110921 ENSG00000162407 ENSG00000100241 ENSG00000131748 ENSG00000103056 ENSG00000160179 ENSG00000103502 ENSG00000158006 ENSG00000112033 ENSG00000132965 ENSG00000131791 ENSG00000116906 ENSG00000129968 ENSG00000144182 ENSG00000111012 ENSG00000073756 ENSG00000149485 ENSG00000197165	22	5.53	ENSG00000109819 ENSG00000163870 ENSG00000110721 ENSG00000160285 ENSG00000154822 ENSG00000155189 ENSG00000014914 ENSG00000186153 ENSG00000152904 ENSG00000095321 ENSG00000081923 ENSG00000140943 ENSG00000198756 ENSG00000076555 ENSG00000167468 ENSG00000172292 ENSG00000005471 ENSG00000104823 ENSG00000007541 ENSG00000121578 ENSG00000035681 ENSG00000156471 ENSG00000146070 ENSG00000138029 ENSG00000073060…	301	5.48	0.909464	1
establishment of protein localization	5	ENSG00000123728 ENSG00000155366 ENSG00000128731 ENSG00000117280 ENSG00000124209 ENSG00000144566 ENSG00000031823 ENSG00000130724 ENSG00000151116 ENSG00000105401 ENSG00000141542 ENSG00000121722 ENSG00000120805 ENSG00000144840 ENSG00000160948 ENSG00000110025 ENSG00000157077 ENSG00000100906 ENSG00000177105 ENSG00000126458 ENSG00000182287 ENSG00000136738 ENSG00000069399 ENSG00000116266 ENSG00000160294…	26	6.53	ENSG00000143376 ENSG00000100568 ENSG00000105829 ENSG00000115963 ENSG00000100300 ENSG00000100196 ENSG00000132612 ENSG00000137501 ENSG00000143545 ENSG00000175906 ENSG00000138768 ENSG00000105402 ENSG00000138802 ENSG00000082898 ENSG00000125844 ENSG00000070367 ENSG00000176986 ENSG00000185359 ENSG00000138073 ENSG00000109466 ENSG00000134265 ENSG00000042753 ENSG00000167004 ENSG00000184056 ENSG00000138757…	376	6.84	0.917963	1
fluid secretion	5	No genes	0	0	ENSG00000144891 ENSG00000146469 ENSG00000197208	3	0.05	1	1
positive regulation of cyclase activity	5	No genes	0	0	ENSG00000110680 ENSG00000128271 ENSG00000131236 ENSG00000112186 ENSG00000121933 ENSG00000169252 ENSG00000151617 ENSG00000141433 ENSG00000170425	9	0.16	1	1
positive regulation of oxidoreductase activity	5	No genes	0	0	ENSG00000129965	1	0.02	1	1
response to toxin	5	No genes	0	0	ENSG00000173039 ENSG00000137274 ENSG00000128309 ENSG00000143819 ENSG00000181019 ENSG00000172379 ENSG00000196959	7	0.13	1	1
DNA methylation during gametogenesis	5	No genes	0	0	ENSG00000100151	1	0.02	1	1
eye development (sensu Endopterygota)	5	No genes	0	0	ENSG00000165659	1	0.02	1	1
negative regulation of helicase activity	5	No genes	0	0	ENSG00000141510	1	0.02	1	1
limb morphogenesis	5	No genes	0	0	ENSG00000152601 ENSG00000127922 ENSG00000107829 ENSG00000184916	4	0.07	1	1
pregnancy	5	ENSG00000112033	1	0.25	ENSG00000170853 ENSG00000189329 ENSG00000189231 ENSG00000107014 ENSG00000124467 ENSG00000113494 ENSG00000148926 ENSG00000182752 ENSG00000124435 ENSG00000112782 ENSG00000180914 ENSG00000084636 ENSG00000079385 ENSG00000183668 ENSG00000101846 ENSG00000131203 ENSG00000113441 ENSG00000135744 ENSG00000007866 ENSG00000067445 ENSG00000131113 ENSG00000141433 ENSG00000162244 ENSG00000087460 ENSG00000170848…	26	0.47	1	1
tissue regeneration	5	No genes	0	0	ENSG00000131669	1	0.02	1	1
mechanosensory behavior	5	No genes	0	0	ENSG00000109099	1	0.02	1	1
detection of light stimulus	5	No genes	0	0	ENSG00000113262 ENSG00000054277 ENSG00000138741 ENSG00000021300	4	0.07	1	1
peptide transport	5	No genes	0	0	ENSG00000088386 ENSG00000100991 ENSG00000080469 ENSG00000168394	4	0.07	1	1
hyperosmotic response	5	No genes	0	0	ENSG00000164342	1	0.02	1	1
neuron fate commitment	5	No genes	0	0	ENSG00000172379	1	0.02	1	1
detection of pest, pathogen or parasite	5	No genes	0	0	ENSG00000174125 ENSG00000168383 ENSG00000112091 ENSG00000187888 ENSG00000124546	5	0.09	1	1
neurotransmitter transport	5	No genes	0	0	ENSG00000103496 ENSG00000165646 ENSG00000087916 ENSG00000131389 ENSG00000132639 ENSG00000189177 ENSG00000106089 ENSG00000100151 ENSG00000010379 ENSG00000115993 ENSG00000003147 ENSG00000166900 ENSG00000130821	13	0.24	1	1
sugar utilization	5	No genes	0	0	ENSG00000100170	1	0.02	1	1
pigment metabolism	5	ENSG00000023330	1	0.25	ENSG00000107165 ENSG00000080819 ENSG00000080166 ENSG00000103415 ENSG00000126088 ENSG00000188690 ENSG00000099977 ENSG00000065000 ENSG00000066926 ENSG00000100292 ENSG00000082641 ENSG00000149397 ENSG00000143224 ENSG00000148218 ENSG00000006695	15	0.27	1	1
detection of chemical stimulus	5	No genes	0	0	ENSG00000174125 ENSG00000036828 ENSG00000067715 ENSG00000135643 ENSG00000197584	5	0.09	1	1
metaphase plate congression	5	No genes	0	0	ENSG00000094880	1	0.02	1	1
positive regulation of hydrolase activity	5	No genes	0	0	ENSG00000141510 ENSG00000181104 ENSG00000132906 ENSG00000099968 ENSG00000120868 ENSG00000120889 ENSG00000137409 ENSG00000115415 ENSG00000103490 ENSG00000172115 ENSG00000105327 ENSG00000169031 ENSG00000184047	13	0.24	1	1
carbohydrate mediated signaling	5	No genes	0	0	ENSG00000158270	1	0.02	1	1
entry of virus into host cell	5	No genes	0	0	ENSG00000123124 ENSG00000130234 ENSG00000110651 ENSG00000110400 ENSG00000198373 ENSG00000078747	6	0.11	1	1
regulation of G-protein coupled receptor protein signaling pathway	5	ENSG00000182901	1	0.25	ENSG00000143333 ENSG00000138193 ENSG00000116741 ENSG00000117152 ENSG00000159788 ENSG00000168243 ENSG00000143248 ENSG00000132329 ENSG00000176533 ENSG00000138835 ENSG00000169220 ENSG00000198873 ENSG00000108370 ENSG00000108262	14	0.25	1	1
drug metabolism	5	No genes	0	0	ENSG00000115520 ENSG00000114200	2	0.04	1	1
germ cell development	5	No genes	0	0	ENSG00000087088 ENSG00000149187 ENSG00000164823	3	0.05	1	1
positive regulation of viral genome replication	5	No genes	0	0	ENSG00000178562	1	0.02	1	1
amine transport	5	ENSG00000113504 ENSG00000134294	2	0.5	ENSG00000106688 ENSG00000111371 ENSG00000165646 ENSG00000115902 ENSG00000064651 ENSG00000040531 ENSG00000139974 ENSG00000155465 ENSG00000103042 ENSG00000151012 ENSG00000144746 ENSG00000177542 ENSG00000149150 ENSG00000047597 ENSG00000087916 ENSG00000139514 ENSG00000146828 ENSG00000070915 ENSG00000105281 ENSG00000092068 ENSG00000100151 ENSG00000140199 ENSG00000103257 ENSG00000163848 ENSG00000138079…	31	0.56	1	1
regulation of transforming growth factor beta receptor signaling pathway	5	No genes	0	0	ENSG00000064393 ENSG00000108854	2	0.04	1	1
odontogenesis	5	No genes	0	0	ENSG00000165512 ENSG00000143367 ENSG00000125363 ENSG00000160783	4	0.07	1	1
DNA repair	5	ENSG00000164104 ENSG00000132646 ENSG00000155229 ENSG00000064933 ENSG00000097007 ENSG00000123415 ENSG00000009413 ENSG00000170734 ENSG00000168496	9	2.26	ENSG00000185068 ENSG00000137349 ENSG00000116062 ENSG00000143799 ENSG00000101773 ENSG00000065613 ENSG00000104320 ENSG00000100118 ENSG00000172732 ENSG00000132383 ENSG00000147140 ENSG00000076248 ENSG00000129071 ENSG00000145736 ENSG00000108055 ENSG00000132207 ENSG00000110768 ENSG00000121031 ENSG00000137074 ENSG00000141510 ENSG00000136936 ENSG00000134574 ENSG00000172977 ENSG00000152942 ENSG00000132740…	123	2.24	1	1
positive regulation of neurogenesis	5	No genes	0	0	ENSG00000169855 ENSG00000145147	2	0.04	1	1
mesoderm morphogenesis	5	No genes	0	0	ENSG00000136826 ENSG00000137384 ENSG00000145147	3	0.05	1	1
protein transport	5	ENSG00000123728 ENSG00000155366 ENSG00000128731 ENSG00000117280 ENSG00000124209 ENSG00000144566 ENSG00000031823 ENSG00000130724 ENSG00000151116 ENSG00000105401 ENSG00000141542 ENSG00000121722 ENSG00000120805 ENSG00000144840 ENSG00000160948 ENSG00000110025 ENSG00000157077 ENSG00000100906 ENSG00000177105 ENSG00000126458 ENSG00000182287 ENSG00000136738 ENSG00000069399 ENSG00000116266 ENSG00000160294…	26	6.53	ENSG00000143376 ENSG00000100568 ENSG00000105829 ENSG00000115963 ENSG00000100300 ENSG00000100196 ENSG00000132612 ENSG00000137501 ENSG00000143545 ENSG00000138768 ENSG00000105402 ENSG00000138802 ENSG00000082898 ENSG00000125844 ENSG00000070367 ENSG00000176986 ENSG00000185359 ENSG00000138073 ENSG00000109466 ENSG00000134265 ENSG00000042753 ENSG00000167004 ENSG00000184056 ENSG00000138757 ENSG00000184708…	363	6.61	1	1
negative regulation of secretion	5	No genes	0	0	ENSG00000122641 ENSG00000123999	2	0.04	1	1
positive regulation of pigmentation	5	No genes	0	0	ENSG00000100099	1	0.02	1	1
cytolysis	5	No genes	0	0	ENSG00000106804 ENSG00000090382 ENSG00000108960	3	0.05	1	1
regulation of bone remodeling	5	No genes	0	0	ENSG00000118785 ENSG00000197372 ENSG00000160783	3	0.05	1	1
immune cell activation	5	ENSG00000101017 ENSG00000099964	2	0.5	ENSG00000174125 ENSG00000113494 ENSG00000071051 ENSG00000122641 ENSG00000136244 ENSG00000123124 ENSG00000068024 ENSG00000139921 ENSG00000061273 ENSG00000123999 ENSG00000078902 ENSG00000095585 ENSG00000150782 ENSG00000158092 ENSG00000067082 ENSG00000118785 ENSG00000102034 ENSG00000110651 ENSG00000006210 ENSG00000089289 ENSG00000117090 ENSG00000171150 ENSG00000197976 ENSG00000169429 ENSG00000178562…	31	0.56	1	1
muscle maintenance	5	No genes	0	0	ENSG00000133424	1	0.02	1	1
development of primary female sexual characteristics	5	No genes	0	0	ENSG00000122641 ENSG00000123999	2	0.04	1	1
myoblast development	5	No genes	0	0	ENSG00000148848	1	0.02	1	1
positive regulation of lyase activity	5	No genes	0	0	ENSG00000110680 ENSG00000128271 ENSG00000131236 ENSG00000112186 ENSG00000121933 ENSG00000169252 ENSG00000151617 ENSG00000141433 ENSG00000170425	9	0.16	1	1
hair cell differentiation	5	No genes	0	0	ENSG00000184916	1	0.02	1	1
epidermis morphogenesis	5	No genes	0	0	ENSG00000184916	1	0.02	1	1
wound healing	5	ENSG00000101017 ENSG00000149131 ENSG00000104368	3	0.75	ENSG00000115486 ENSG00000128271 ENSG00000101000 ENSG00000186807 ENSG00000105825 ENSG00000184500 ENSG00000164111 ENSG00000137801 ENSG00000088926 ENSG00000196405 ENSG00000011422 ENSG00000172638 ENSG00000187045 ENSG00000106366 ENSG00000131669 ENSG00000122861 ENSG00000181104 ENSG00000171560 ENSG00000171557 ENSG00000126218 ENSG00000056345 ENSG00000090621 ENSG00000164251 ENSG00000016402 ENSG00000188313…	46	0.84	1	1
regulation of carbohydrate metabolism	5	No genes	0	0	ENSG00000109819 ENSG00000105679 ENSG00000132356 ENSG00000128989	4	0.07	1	1
bone resorption	5	No genes	0	0	ENSG00000197372 ENSG00000160783	2	0.04	1	1
regulation of neurogenesis	5	No genes	0	0	ENSG00000115310 ENSG00000130203 ENSG00000113758 ENSG00000169855 ENSG00000145147	5	0.09	1	1
cyanate metabolism	5	No genes	0	0	ENSG00000128311 ENSG00000128309	2	0.04	1	1
urea cycle intermediate metabolism	5	No genes	0	0	ENSG00000065154 ENSG00000130707 ENSG00000081181 ENSG00000111980 ENSG00000084774 ENSG00000021826 ENSG00000169910 ENSG00000153904	8	0.15	1	1
clathrin cage assembly	5	No genes	0	0	ENSG00000042753	1	0.02	1	1
branching morphogenesis of a tube	5	No genes	0	0	ENSG00000112049	1	0.02	1	1
drug transport	5	No genes	0	0	ENSG00000110628 ENSG00000135953	2	0.04	1	1
urea metabolism	5	No genes	0	0	ENSG00000130707 ENSG00000081181 ENSG00000021826 ENSG00000169910	4	0.07	1	1
regulation of dendrite morphogenesis	5	No genes	0	0	ENSG00000113758	1	0.02	1	1
regulation of lipid metabolism	5	No genes	0	0	ENSG00000109819 ENSG00000132356 ENSG00000167772 ENSG00000100003 ENSG00000114650 ENSG00000067113 ENSG00000196136	7	0.13	1	1
cell killing	5	No genes	0	0	ENSG00000188229 ENSG00000137379	2	0.04	1	1
regulation of calcium-dependent cell-cell adhesion	5	No genes	0	0	ENSG00000089327	1	0.02	1	1
regulation of cellular defense response	5	No genes	0	0	ENSG00000122641 ENSG00000123999	2	0.04	1	1
DNA protection	5	No genes	0	0	ENSG00000023572	1	0.02	1	1
kidney development	5	No genes	0	0	ENSG00000145147	1	0.02	1	1
cell redox homeostasis	5	No genes	0	0	ENSG00000197763 ENSG00000198843 ENSG00000023572 ENSG00000178980 ENSG00000198431 ENSG00000148334 ENSG00000171570 ENSG00000118990 ENSG00000023318 ENSG00000108010	10	0.18	1	1
nucleus localization	5	No genes	0	0	ENSG00000100242	1	0.02	1	1
regulation of protein secretion	5	No genes	0	0	ENSG00000136770 ENSG00000173432 ENSG00000129965	3	0.05	1	1
viral transcription	5	No genes	0	0	ENSG00000048649	1	0.02	1	1
regulation of endothelial cell differentiation	5	No genes	0	0	ENSG00000044090 ENSG00000133639 ENSG00000112049	3	0.05	1	1
cell fate determination	5	No genes	0	0	ENSG00000006652 ENSG00000112049 ENSG00000136826 ENSG00000134250 ENSG00000137384 ENSG00000101384 ENSG00000143384 ENSG00000184916	8	0.15	1	1
positive regulation of secretion	5	No genes	0	0	ENSG00000122641 ENSG00000123999 ENSG00000173432 ENSG00000129965	4	0.07	1	1
negative regulation of transferase activity	5	ENSG00000112679	1	0.25	ENSG00000151332 ENSG00000101255 ENSG00000117152 ENSG00000171033 ENSG00000137713 ENSG00000184545 ENSG00000180370 ENSG00000113575 ENSG00000197372 ENSG00000128245 ENSG00000186834 ENSG00000169727 ENSG00000168734 ENSG00000105568 ENSG00000139318 ENSG00000175793 ENSG00000101391 ENSG00000198369 ENSG00000138835 ENSG00000122188 ENSG00000197906 ENSG00000139687	22	0.4	1	1
menstrual cycle	5	No genes	0	0	ENSG00000122641 ENSG00000123999	2	0.04	1	1
myoblast cell fate commitment	5	No genes	0	0	ENSG00000006652	1	0.02	1	1
imaginal disc pattern formation	5	No genes	0	0	ENSG00000004975	1	0.02	1	1
chromosome localization	5	No genes	0	0	ENSG00000094880	1	0.02	1	1
cellular macromolecule metabolism	5	ENSG00000172172 ENSG00000198211 ENSG00000162704 ENSG00000128683 ENSG00000113558 ENSG00000135090 ENSG00000071054 ENSG00000135845 ENSG00000171862 ENSG00000178149 ENSG00000091704 ENSG00000181409 ENSG00000101017 ENSG00000119321 ENSG00000126803 ENSG00000137397 ENSG00000154999 ENSG00000164307 ENSG00000152556 ENSG00000198961 ENSG00000173334 ENSG00000010704 ENSG00000110921 ENSG00000096717 ENSG00000172046…	126	31.66	ENSG00000109819 ENSG00000161057 ENSG00000138443 ENSG00000189241 ENSG00000115486 ENSG00000133135 ENSG00000112812 ENSG00000086102 ENSG00000140455 ENSG00000168283 ENSG00000187608 ENSG00000174684 ENSG00000130714 ENSG00000113163 ENSG00000131238 ENSG00000077463 ENSG00000101146 ENSG00000105053 ENSG00000184779 ENSG00000198449 ENSG00000167553 ENSG00000117533 ENSG00000128881 ENSG00000136149 ENSG00000114480…	1738	31.63	1	1
adrenal gland development	5	No genes	0	0	ENSG00000110492	1	0.02	1	1
ectoderm and mesoderm interaction	5	No genes	0	0	ENSG00000019549	1	0.02	1	1
regulation of calcium-independent cell-cell adhesion	5	No genes	0	0	ENSG00000006210	1	0.02	1	1
respiratory tube development	5	No genes	0	0	ENSG00000123124 ENSG00000112406	2	0.04	1	1
xenobiotic metabolism	5	No genes	0	0	ENSG00000076258 ENSG00000163221 ENSG00000126550 ENSG00000167165 ENSG00000143819 ENSG00000160870 ENSG00000197592 ENSG00000105697 ENSG00000106258 ENSG00000181019 ENSG00000187134 ENSG00000160868	12	0.22	1	1
regulation of myeloid cell differentiation	5	No genes	0	0	ENSG00000122641 ENSG00000123999 ENSG00000118785 ENSG00000197372 ENSG00000164342 ENSG00000160783 ENSG00000100813	7	0.13	1	1
regulation of neuron differentiation	5	No genes	0	0	ENSG00000120833 ENSG00000128245 ENSG00000176749 ENSG00000101391 ENSG00000108465	5	0.09	1	1
regulation of heart contraction	5	No genes	0	0	ENSG00000048740 ENSG00000134716 ENSG00000121933 ENSG00000053918 ENSG00000075142 ENSG00000140416 ENSG00000055118	7	0.13	1	1
macroautophagy	5	No genes	0	0	ENSG00000168397 ENSG00000145782 ENSG00000101844 ENSG00000187576	4	0.07	1	1
positive regulation of organismal physiological process	5	No genes	0	0	ENSG00000174125 ENSG00000071051 ENSG00000150782 ENSG00000158092 ENSG00000118785 ENSG00000110651 ENSG00000006210 ENSG00000171150 ENSG00000164342 ENSG00000178562 ENSG00000173432 ENSG00000176170 ENSG00000129965	13	0.24	1	1
regulation of muscle contraction	5	No genes	0	0	ENSG00000138193 ENSG00000101608 ENSG00000075142 ENSG00000130595 ENSG00000058272 ENSG00000140416 ENSG00000182674 ENSG00000166308 ENSG00000176170	9	0.16	1	1
amine metabolism	5	ENSG00000108381 ENSG00000135677 ENSG00000128683 ENSG00000178149 ENSG00000159692 ENSG00000149541 ENSG00000131459 ENSG00000125166 ENSG00000133048 ENSG00000064886 ENSG00000115866 ENSG00000105552 ENSG00000197165	13	3.27	ENSG00000174684 ENSG00000065154 ENSG00000100577 ENSG00000070669 ENSG00000198380 ENSG00000145191 ENSG00000171310 ENSG00000107165 ENSG00000139631 ENSG00000169919 ENSG00000118271 ENSG00000198650 ENSG00000080166 ENSG00000172053 ENSG00000189221 ENSG00000179163 ENSG00000113273 ENSG00000112855 ENSG00000132207 ENSG00000185875 ENSG00000187615 ENSG00000131979 ENSG00000140105 ENSG00000128059 ENSG00000145982…	189	3.44	1	1
determination of bilateral symmetry	5	No genes	0	0	ENSG00000101350	1	0.02	1	1
chromatin-mediated maintenance of transcription	5	No genes	0	0	ENSG00000105663 ENSG00000117713	2	0.04	1	1
negative regulation of coagulation	5	No genes	0	0	ENSG00000186807 ENSG00000164111 ENSG00000187045 ENSG00000122861 ENSG00000185245 ENSG00000109511 ENSG00000164344 ENSG00000138279	8	0.15	1	1
defense response to fungi	5	No genes	0	0	ENSG00000163221 ENSG00000126550 ENSG00000105697 ENSG00000158270	4	0.07	1	1
spindle localization	5	No genes	0	0	ENSG00000007168	1	0.02	1	1
eye pigment metabolism	5	No genes	0	0	ENSG00000065000	1	0.02	1	1
fibroblast proliferation	5	No genes	0	0	ENSG00000197956	1	0.02	1	1
regulation of retroviral genome replication	5	No genes	0	0	ENSG00000128394 ENSG00000169429	2	0.04	1	1
arginine metabolism	5	No genes	0	0	ENSG00000130707 ENSG00000081181 ENSG00000111980 ENSG00000084774 ENSG00000021826 ENSG00000169910 ENSG00000153904	7	0.13	1	1
cytokinesis	5	No genes	0	0	ENSG00000103274 ENSG00000147202 ENSG00000168385 ENSG00000137100 ENSG00000198901 ENSG00000132694 ENSG00000147439 ENSG00000134318 ENSG00000125354 ENSG00000133026 ENSG00000122545	11	0.2	1	1
sperm motility	5	No genes	0	0	ENSG00000105679 ENSG00000141013 ENSG00000163399	3	0.05	1	1
negative regulation of hormone secretion	5	No genes	0	0	ENSG00000122641 ENSG00000123999	2	0.04	1	1
negative regulation of locomotion	5	No genes	0	0	ENSG00000120318	1	0.02	1	1
regulation of epidermal growth factor receptor activity	5	No genes	0	0	ENSG00000071051 ENSG00000160691 ENSG00000129515	3	0.05	1	1
asymmetric protein localization	5	No genes	0	0	ENSG00000112851	1	0.02	1	1
regulation of cuticle pigmentation	5	No genes	0	0	ENSG00000100099	1	0.02	1	1
regulation of nitric-oxide synthase activity	5	No genes	0	0	ENSG00000146648 ENSG00000129965	2	0.04	1	1
establishment of organelle localization	5	No genes	0	0	ENSG00000007168 ENSG00000094880 ENSG00000100242	3	0.05	1	1
entrainment of circadian clock	5	No genes	0	0	ENSG00000179094 ENSG00000029153	2	0.04	1	1
response to fungi	5	No genes	0	0	ENSG00000163221 ENSG00000126550 ENSG00000169248 ENSG00000105697 ENSG00000158270	5	0.09	1	1
response to nutrient	5	No genes	0	0	ENSG00000114353 ENSG00000113739 ENSG00000197594 ENSG00000159167 ENSG00000130338 ENSG00000180616 ENSG00000147162 ENSG00000143420	8	0.15	1	1
detection of bacteria	5	No genes	0	0	ENSG00000174125 ENSG00000163218	2	0.04	1	1
hindbrain development	5	No genes	0	0	ENSG00000167081 ENSG00000185630	2	0.04	1	1
terpenoid metabolism	5	No genes	0	0	ENSG00000067064	1	0.02	1	1
entry into other organism during symbiotic interaction	5	No genes	0	0	ENSG00000123124 ENSG00000130234 ENSG00000110651 ENSG00000110400 ENSG00000198373 ENSG00000078747	6	0.11	1	1
organismal biosynthesis	5	No genes	0	0	ENSG00000100099	1	0.02	1	1
unfolded protein response	5	No genes	0	0	ENSG00000118217 ENSG00000136986 ENSG00000165280	3	0.05	1	1
response to cold	5	No genes	0	0	ENSG00000099622 ENSG00000060138	2	0.04	1	1
DNA damage response, detection of DNA damage	5	No genes	0	0	ENSG00000039650	1	0.02	1	1
formation of primary germ layer	5	No genes	0	0	ENSG00000136826 ENSG00000137384 ENSG00000145147	3	0.05	1	1
positive regulation of cell growth	5	No genes	0	0	ENSG00000176170	1	0.02	1	1
response to inorganic substance	5	No genes	0	0	ENSG00000165240 ENSG00000087087 ENSG00000187193 ENSG00000145740 ENSG00000104419 ENSG00000049759 ENSG00000188786 ENSG00000198356	8	0.15	1	1
water homeostasis	5	No genes	0	0	ENSG00000049759 ENSG00000163631	2	0.04	1	1
negative regulation of hydrolase activity	5	No genes	0	0	ENSG00000167772	1	0.02	1	1
blood vessel development	5	ENSG00000164307 ENSG00000141736	2	0.5	ENSG00000161955 ENSG00000112715 ENSG00000099250 ENSG00000044090 ENSG00000113578 ENSG00000118257 ENSG00000128052 ENSG00000079385 ENSG00000187045 ENSG00000138685 ENSG00000133639 ENSG00000167772 ENSG00000150782 ENSG00000112049 ENSG00000143878 ENSG00000006327 ENSG00000161381 ENSG00000101384 ENSG00000025708 ENSG00000169429 ENSG00000166825 ENSG00000181784 ENSG00000154133 ENSG00000176170 ENSG00000150630…	31	0.56	1	1
blood vessel morphogenesis	5	ENSG00000164307 ENSG00000141736	2	0.5	ENSG00000161955 ENSG00000112715 ENSG00000099250 ENSG00000044090 ENSG00000113578 ENSG00000118257 ENSG00000128052 ENSG00000079385 ENSG00000187045 ENSG00000138685 ENSG00000133639 ENSG00000167772 ENSG00000150782 ENSG00000112049 ENSG00000143878 ENSG00000006327 ENSG00000161381 ENSG00000101384 ENSG00000025708 ENSG00000169429 ENSG00000166825 ENSG00000181784 ENSG00000154133 ENSG00000176170 ENSG00000150630…	31	0.56	1	1
regulation of vasodilation	5	No genes	0	0	ENSG00000129965	1	0.02	1	1
peripheral nervous system development	5	No genes	0	0	ENSG00000174607 ENSG00000179050 ENSG00000163536 ENSG00000072210 ENSG00000109099	5	0.09	1	1
prostate gland development	5	No genes	0	0	ENSG00000169083	1	0.02	1	1
embryonic development (sensu Vertebrata)	5	No genes	0	0	ENSG00000137845 ENSG00000152601 ENSG00000153233 ENSG00000172379 ENSG00000033170 ENSG00000198646	6	0.11	1	1
calcium-dependent cell-cell adhesion	5	No genes	0	0	ENSG00000089327 ENSG00000099834 ENSG00000081853	3	0.05	1	1
regulation of neurotransmitter secretion	5	No genes	0	0	ENSG00000003147 ENSG00000135643	2	0.04	1	1
detection of external stimulus	5	No genes	0	0	ENSG00000174125 ENSG00000113262 ENSG00000168383 ENSG00000163218 ENSG00000054277 ENSG00000112091 ENSG00000187888 ENSG00000138741 ENSG00000124546 ENSG00000021300	10	0.18	1	1
striated muscle contraction	5	No genes	0	0	ENSG00000075142 ENSG00000134769 ENSG00000132694 ENSG00000154474 ENSG00000155657 ENSG00000130595 ENSG00000149925 ENSG00000196586	8	0.15	1	1
maintenance of gastrointestinal epithelium	5	No genes	0	0	ENSG00000184956	1	0.02	1	1
embryonic hemopoiesis	5	No genes	0	0	ENSG00000118058	1	0.02	1	1
regulation of JAK-STAT cascade	5	No genes	0	0	ENSG00000185338 ENSG00000137713 ENSG00000113575 ENSG00000105568 ENSG00000175505	5	0.09	1	1
regulation of small GTPase mediated signal transduction	5	No genes	0	0	ENSG00000141013 ENSG00000136238 ENSG00000145703 ENSG00000163818 ENSG00000165527 ENSG00000134250 ENSG00000120318 ENSG00000116584 ENSG00000140575	9	0.16	1	1
hormone-mediated signaling	5	No genes	0	0	ENSG00000159346 ENSG00000006831	2	0.04	1	1
neuromuscular physiological process	5	No genes	0	0	ENSG00000142192	1	0.02	1	1
cartilage condensation	5	No genes	0	0	ENSG00000125398 ENSG00000168487	2	0.04	1	1
positive regulation of viral transcription	5	No genes	0	0	ENSG00000048649	1	0.02	1	1
negative regulation of organismal physiological process	5	No genes	0	0	ENSG00000122641 ENSG00000123999 ENSG00000118785 ENSG00000171150 ENSG00000173432 ENSG00000122188 ENSG00000129965	7	0.13	1	1
ovarian follicle development	5	No genes	0	0	ENSG00000122641 ENSG00000123999	2	0.04	1	1
homophilic cell adhesion	5	ENSG00000139211 ENSG00000083857	2	0.5	ENSG00000008710 ENSG00000113361 ENSG00000079385 ENSG00000150093 ENSG00000149573 ENSG00000040731 ENSG00000071991 ENSG00000170558 ENSG00000099834 ENSG00000075275 ENSG00000169855 ENSG00000134755 ENSG00000062038 ENSG00000139182 ENSG00000067445 ENSG00000074276 ENSG00000046604 ENSG00000081853 ENSG00000079112 ENSG00000099715 ENSG00000143126 ENSG00000039068 ENSG00000081842 ENSG00000102290 ENSG00000008300…	28	0.51	1	1
auditory receptor cell differentiation	5	No genes	0	0	ENSG00000184916	1	0.02	1	1
fat body development	5	No genes	0	0	ENSG00000185000 ENSG00000187697	2	0.04	1	1
negative regulation of cell differentiation	5	No genes	0	0	ENSG00000122641 ENSG00000123999 ENSG00000112049 ENSG00000197372 ENSG00000171150 ENSG00000164342	6	0.11	1	1
defense response to pathogen	5	No genes	0	0	ENSG00000198113 ENSG00000196365	2	0.04	1	1
regulation of Notch signaling pathway	5	No genes	0	0	ENSG00000073282	1	0.02	1	1
regulation of cell redox homeostasis	5	No genes	0	0	ENSG00000023572 ENSG00000171570 ENSG00000023318	3	0.05	1	1
cell projection organization and biogenesis	5	No genes	0	0	ENSG00000170873 ENSG00000132254 ENSG00000136238 ENSG00000089327 ENSG00000102302 ENSG00000180263	6	0.11	1	1
auditory receptor cell fate commitment	5	No genes	0	0	ENSG00000184916	1	0.02	1	1
development of primary male sexual characteristics	5	No genes	0	0	ENSG00000124733 ENSG00000009307 ENSG00000138293	3	0.05	1	1
regulation of vascular endothelial growth factor receptor signaling pathway	5	No genes	0	0	ENSG00000112715	1	0.02	1	1
heterocycle metabolism	5	ENSG00000144908 ENSG00000023330	2	0.5	ENSG00000080819 ENSG00000128059 ENSG00000102967 ENSG00000128050 ENSG00000167165 ENSG00000163738 ENSG00000103415 ENSG00000115919 ENSG00000126088 ENSG00000131203 ENSG00000179761 ENSG00000188641 ENSG00000188690 ENSG00000116984 ENSG00000169814 ENSG00000114491 ENSG00000159131 ENSG00000084774 ENSG00000021826 ENSG00000025708 ENSG00000136877 ENSG00000136143 ENSG00000066926 ENSG00000100292 ENSG00000082641…	37	0.67	1	1
regulation of lipoprotein lipase activity	5	No genes	0	0	ENSG00000167772	1	0.02	1	1
photoreceptor cell development	5	No genes	0	0	ENSG00000160007	1	0.02	1	1
myoblast differentiation	5	No genes	0	0	ENSG00000146674 ENSG00000006652 ENSG00000133639 ENSG00000152601 ENSG00000101384 ENSG00000148848	6	0.11	1	1
regulation of blood coagulation	5	No genes	0	0	ENSG00000187045 ENSG00000122861 ENSG00000185245 ENSG00000164344	4	0.07	1	1
embryonic appendage morphogenesis	5	No genes	0	0	ENSG00000152601 ENSG00000127922 ENSG00000107829 ENSG00000184916	4	0.07	1	1
regulation of lymphocyte differentiation	5	No genes	0	0	ENSG00000122641 ENSG00000123999 ENSG00000171150	3	0.05	1	1
negative regulation of neurogenesis	5	No genes	0	0	ENSG00000115310	1	0.02	1	1
insemination	5	No genes	0	0	ENSG00000006128	1	0.02	1	1
hemostasis	5	ENSG00000101017 ENSG00000149131 ENSG00000104368	3	0.75	ENSG00000115486 ENSG00000128271 ENSG00000101000 ENSG00000186807 ENSG00000105825 ENSG00000184500 ENSG00000164111 ENSG00000137801 ENSG00000088926 ENSG00000196405 ENSG00000011422 ENSG00000172638 ENSG00000187045 ENSG00000106366 ENSG00000122861 ENSG00000181104 ENSG00000171560 ENSG00000171557 ENSG00000105220 ENSG00000126218 ENSG00000056345 ENSG00000090621 ENSG00000164251 ENSG00000016402 ENSG00000188313…	48	0.87	1	1
glycerol ether metabolism	5	No genes	0	0	ENSG00000138193 ENSG00000185000 ENSG00000175535 ENSG00000187697	4	0.07	1	1
centrosome cycle	5	No genes	0	0	ENSG00000153140 ENSG00000181163	2	0.04	1	1
regulation of blood vessel size	5	No genes	0	0	ENSG00000135744 ENSG00000078401 ENSG00000124205 ENSG00000135643 ENSG00000197584 ENSG00000129965	6	0.11	1	1
detection of abiotic stimulus	5	No genes	0	0	ENSG00000006128 ENSG00000174125 ENSG00000113262 ENSG00000054277 ENSG00000036828 ENSG00000067715 ENSG00000138741 ENSG00000135643 ENSG00000021300 ENSG00000197584	10	0.18	1	1
eye morphogenesis	5	No genes	0	0	ENSG00000160007	1	0.02	1	1
regulation of caspase activity	5	No genes	0	0	ENSG00000141510 ENSG00000181104 ENSG00000132906 ENSG00000099968 ENSG00000120868 ENSG00000120889 ENSG00000137409 ENSG00000115415 ENSG00000103490 ENSG00000172115 ENSG00000105327 ENSG00000169031 ENSG00000184047	13	0.24	1	1
regulation of myoblast differentiation	5	No genes	0	0	ENSG00000146674 ENSG00000133639	2	0.04	1	1
brown fat cell differentiation	5	No genes	0	0	ENSG00000109819	1	0.02	1	1
cell aging	5	No genes	0	0	ENSG00000141510 ENSG00000169756 ENSG00000181163	3	0.05	1	1
regulation of adenylate cyclase activity	5	ENSG00000150594	1	0.25	ENSG00000110680 ENSG00000128271 ENSG00000114353 ENSG00000131236 ENSG00000112186 ENSG00000121933 ENSG00000197402 ENSG00000169252 ENSG00000136160 ENSG00000065135 ENSG00000151617 ENSG00000141433 ENSG00000124493 ENSG00000170425	14	0.25	1	1
vitamin transport	5	No genes	0	0	ENSG00000117479 ENSG00000134827 ENSG00000185339 ENSG00000164933 ENSG00000145321 ENSG00000110195 ENSG00000197375	7	0.13	1	1
hemopoiesis	5	ENSG00000184371 ENSG00000108342	2	0.5	ENSG00000119866 ENSG00000122641 ENSG00000136244 ENSG00000123124 ENSG00000068024 ENSG00000049130 ENSG00000061273 ENSG00000123999 ENSG00000118058 ENSG00000070831 ENSG00000095585 ENSG00000178053 ENSG00000112049 ENSG00000067082 ENSG00000105372 ENSG00000135535 ENSG00000118785 ENSG00000197372 ENSG00000134250 ENSG00000170949 ENSG00000171150 ENSG00000101384 ENSG00000163565 ENSG00000164342 ENSG00000120659…	33	0.6	1	1
extracellular transport	5	No genes	0	0	ENSG00000119681	1	0.02	1	1
heat generation	5	No genes	0	0	ENSG00000125538 ENSG00000115008	2	0.04	1	1
response to drug	5	No genes	0	0	ENSG00000005471 ENSG00000085563 ENSG00000168356 ENSG00000167972 ENSG00000171793 ENSG00000103222 ENSG00000110628 ENSG00000135953 ENSG00000013364 ENSG00000137936 ENSG00000102699 ENSG00000075223 ENSG00000185023	13	0.24	1	1
positive regulation of locomotion	5	No genes	0	0	ENSG00000146648 ENSG00000176170	2	0.04	1	1
retroviral genome replication	5	No genes	0	0	ENSG00000128394 ENSG00000196235 ENSG00000169429	3	0.05	1	1
patterning of blood vessels	5	No genes	0	0	ENSG00000112049	1	0.02	1	1
mesodermal cell fate commitment	5	No genes	0	0	ENSG00000136826 ENSG00000137384	2	0.04	1	1
DNA damage induced protein phosphorylation	5	No genes	0	0	ENSG00000108984	1	0.02	1	1
body fluid osmoregulation	5	No genes	0	0	ENSG00000163631	1	0.02	1	1
cofactor transport	5	No genes	0	0	ENSG00000189177 ENSG00000164933 ENSG00000110195 ENSG00000197375	4	0.07	1	1
sequestering of metal ion	5	No genes	0	0	ENSG00000167996 ENSG00000075142	2	0.04	1	1
ornithine metabolism	5	No genes	0	0	ENSG00000065154	1	0.02	1	1
sister chromatid cohesion	5	No genes	0	0	ENSG00000108055 ENSG00000112941 ENSG00000100918 ENSG00000072501	4	0.07	1	1
detection of biotic stimulus	5	No genes	0	0	ENSG00000174125 ENSG00000168383 ENSG00000163218 ENSG00000112091 ENSG00000164342 ENSG00000187888 ENSG00000124546	7	0.13	1	1
regulation of axonogenesis	5	No genes	0	0	ENSG00000115310 ENSG00000130203 ENSG00000169855 ENSG00000145147	4	0.07	1	1
gonad development	5	No genes	0	0	ENSG00000124733 ENSG00000113161 ENSG00000122641 ENSG00000125863 ENSG00000009307 ENSG00000123999 ENSG00000138293	7	0.13	1	1
metanephros development	5	No genes	0	0	ENSG00000145147	1	0.02	1	1
female gamete generation	5	No genes	0	0	ENSG00000100206 ENSG00000147202 ENSG00000183864 ENSG00000124486 ENSG00000140694 ENSG00000162385	6	0.11	1	1
establishment of blood-nerve barrier	5	No genes	0	0	ENSG00000134202	1	0.02	1	1
interaction with host	5	No genes	0	0	ENSG00000185507 ENSG00000123124 ENSG00000064393 ENSG00000130234 ENSG00000136986 ENSG00000110651 ENSG00000110400 ENSG00000198373 ENSG00000078747	9	0.16	1	1
regulation of cell organization and biogenesis	5	ENSG00000162704 ENSG00000146872	2	0.5	ENSG00000109819 ENSG00000115306 ENSG00000071051 ENSG00000127831 ENSG00000165175 ENSG00000196405 ENSG00000107562 ENSG00000135407 ENSG00000158092 ENSG00000100106 ENSG00000136950 ENSG00000078018 ENSG00000077549 ENSG00000074054 ENSG00000165527 ENSG00000163466 ENSG00000163554 ENSG00000148180 ENSG00000119335 ENSG00000197321 ENSG00000197694 ENSG00000158856 ENSG00000111229 ENSG00000198586 ENSG00000047849…	32	0.58	1	1
somatic muscle development	5	No genes	0	0	ENSG00000144810	1	0.02	1	1
detection of virus	5	No genes	0	0	ENSG00000164342	1	0.02	1	1
positive regulation of hormone secretion	5	No genes	0	0	ENSG00000122641 ENSG00000123999	2	0.04	1	1
chemosensory behavior	5	No genes	0	0	ENSG00000036828	1	0.02	1	1
regulation of eye pigmentation	5	No genes	0	0	ENSG00000100099	1	0.02	1	1
gliogenesis	5	No genes	0	0	ENSG00000145147	1	0.02	1	1
loss of chromatin silencing	5	No genes	0	0	ENSG00000137309 ENSG00000111875	2	0.04	1	1
intracellular protein transport in other organism during symbiotic interaction	5	No genes	0	0	ENSG00000136986	1	0.02	1	1
memory	5	No genes	0	0	ENSG00000147852	1	0.02	1	1
eye development (sensu Vertebrata)	5	No genes	0	0	ENSG00000138061 ENSG00000151615	2	0.04	1	1
carbon utilization by fixation of carbon dioxide	5	No genes	0	0	ENSG00000134313 ENSG00000075240	2	0.04	1	1
regulation of BMP signaling pathway	5	No genes	0	0	ENSG00000198742	1	0.02	1	1
learning	5	No genes	0	0	ENSG00000010810	1	0.02	1	1
interphase	5	ENSG00000185324 ENSG00000097007	2	0.5	ENSG00000069345 ENSG00000163697 ENSG00000013573 ENSG00000145604 ENSG00000094804 ENSG00000139842 ENSG00000055130 ENSG00000099804 ENSG00000119414 ENSG00000108094 ENSG00000060982 ENSG00000075218 ENSG00000053254 ENSG00000101412 ENSG00000097046 ENSG00000180198 ENSG00000182481 ENSG00000187836 ENSG00000134057 ENSG00000121774 ENSG00000176248 ENSG00000147133 ENSG00000123374 ENSG00000166313 ENSG00000094880…	37	0.67	1	1
metabolic compound salvage	5	No genes	0	0	ENSG00000198931 ENSG00000156110 ENSG00000165704	3	0.05	1	1
parturition	5	No genes	0	0	ENSG00000168970 ENSG00000185022	2	0.04	1	1
segment specification	5	No genes	0	0	ENSG00000168283	1	0.02	1	1
regulation of vasoconstriction	5	No genes	0	0	ENSG00000078401 ENSG00000124205 ENSG00000135643 ENSG00000197584	4	0.07	1	1
regulation of circadian rhythm	5	No genes	0	0	ENSG00000054277	1	0.02	1	1
gastrulation	5	No genes	0	0	ENSG00000136826 ENSG00000137384 ENSG00000145147	3	0.05	1	1
positive regulation of cell adhesion	5	No genes	0	0	ENSG00000006210 ENSG00000173432 ENSG00000198959	3	0.05	1	1
hormone metabolism	5	ENSG00000131748	1	0.25	ENSG00000118271 ENSG00000073737 ENSG00000148926 ENSG00000166922 ENSG00000112474 ENSG00000167165 ENSG00000182240 ENSG00000124302 ENSG00000160882 ENSG00000117594 ENSG00000072042 ENSG00000198610 ENSG00000169093 ENSG00000086696 ENSG00000185630	15	0.27	1	1
external encapsulating structure organization and biogenesis	5	No genes	0	0	ENSG00000138604	1	0.02	1	1
eye photoreceptor cell differentiation	5	No genes	0	0	ENSG00000160007	1	0.02	1	1
ER-nuclear sterol response pathway	5	No genes	0	0	ENSG00000114650	1	0.02	1	1
lactation	5	No genes	0	0	ENSG00000113494 ENSG00000180914	2	0.04	1	1
cell glucose homeostasis	5	No genes	0	0	ENSG00000109819	1	0.02	1	1
antigen processing	6	ENSG00000166710 ENSG00000164307 ENSG00000010704 ENSG00000196306 ENSG00000112493 ENSG00000198638 ENSG00000198479 ENSG00000197499	8	2.15	ENSG00000137361 ENSG00000168384 ENSG00000166623 ENSG00000168383 ENSG00000196126 ENSG00000164308 ENSG00000196188 ENSG00000112091 ENSG00000137403 ENSG00000198334 ENSG00000112095 ENSG00000100991 ENSG00000187888 ENSG00000080469 ENSG00000196735 ENSG00000124546 ENSG00000198502	17	0.34	0.000173924	0.043852
inflammatory response	6	ENSG00000113580 ENSG00000012779 ENSG00000101017 ENSG00000099964 ENSG00000163734 ENSG00000169245 ENSG00000111956 ENSG00000124875 ENSG00000125730 ENSG00000109320 ENSG00000163735 ENSG00000163661 ENSG00000132965 ENSG00000168398 ENSG00000081041 ENSG00000161570 ENSG00000173366 ENSG00000073756	18	4.84	ENSG00000086102 ENSG00000163823 ENSG00000187681 ENSG00000128271 ENSG00000101000 ENSG00000185507 ENSG00000163221 ENSG00000072736 ENSG00000146070 ENSG00000108691 ENSG00000174125 ENSG00000108700 ENSG00000137462 ENSG00000137335 ENSG00000138356 ENSG00000170345 ENSG00000138755 ENSG00000068024 ENSG00000125538 ENSG00000007171 ENSG00000061273 ENSG00000196083 ENSG00000160255 ENSG00000123609 ENSG00000165168…	89	1.76	0.000299831	0.0621721
peptide hormone secretion	6	ENSG00000069482 ENSG00000112033 ENSG00000148660	3	0.81	ENSG00000132639 ENSG00000106089	2	0.04	0.00288227	0.418361
antigen presentation	6	ENSG00000166710 ENSG00000010704 ENSG00000196306 ENSG00000198638 ENSG00000198479 ENSG00000197499	6	1.61	ENSG00000137361 ENSG00000168384 ENSG00000166623 ENSG00000168383 ENSG00000196126 ENSG00000137315 ENSG00000112091 ENSG00000137403 ENSG00000198334 ENSG00000160862 ENSG00000112095 ENSG00000100991 ENSG00000187888 ENSG00000104870 ENSG00000080469 ENSG00000196735 ENSG00000184444 ENSG00000124546 ENSG00000153029 ENSG00000198502	20	0.4	0.00709271	0.823105
fatty acid biosynthesis	6	ENSG00000012779 ENSG00000099964 ENSG00000132965 ENSG00000131791 ENSG00000073756 ENSG00000149485	6	1.61	ENSG00000076555 ENSG00000138029 ENSG00000106617 ENSG00000169710 ENSG00000004779 ENSG00000099194 ENSG00000152463 ENSG00000132356 ENSG00000111725 ENSG00000100294 ENSG00000181929 ENSG00000103150 ENSG00000085871 ENSG00000148334 ENSG00000111669 ENSG00000110958 ENSG00000111144 ENSG00000149313 ENSG00000095303 ENSG00000145284 ENSG00000151093 ENSG00000132142 ENSG00000066322	23	0.46	0.0122978	1
hormone secretion	6	ENSG00000069482 ENSG00000112033 ENSG00000148660	3	0.81	ENSG00000122641 ENSG00000166922 ENSG00000123999 ENSG00000132639 ENSG00000106089	5	0.1	0.0138164	1
regulation of protein metabolism	6	ENSG00000162704 ENSG00000106682	2	0.54	ENSG00000109819 ENSG00000145191 ENSG00000131503 ENSG00000174125 ENSG00000115306 ENSG00000198843 ENSG00000130811 ENSG00000154310 ENSG00000071051 ENSG00000122641 ENSG00000156508 ENSG00000127831 ENSG00000165175 ENSG00000158417 ENSG00000182240 ENSG00000085760 ENSG00000147677 ENSG00000196405 ENSG00000104131 ENSG00000185104 ENSG00000160255 ENSG00000137713 ENSG00000011422 ENSG00000132356 ENSG00000123999…	121	2.39	0.0169988	1
organic acid biosynthesis	6	ENSG00000012779 ENSG00000099964 ENSG00000132965 ENSG00000131791 ENSG00000073756 ENSG00000149485	6	1.61	ENSG00000076555 ENSG00000138029 ENSG00000106617 ENSG00000169710 ENSG00000004779 ENSG00000099194 ENSG00000152463 ENSG00000132356 ENSG00000111725 ENSG00000100294 ENSG00000146233 ENSG00000181929 ENSG00000169692 ENSG00000103150 ENSG00000085871 ENSG00000148334 ENSG00000111669 ENSG00000110958 ENSG00000111144 ENSG00000109814 ENSG00000149313 ENSG00000095303 ENSG00000168448 ENSG00000145284 ENSG00000151093…	27	0.53	0.0227684	1
leukotriene metabolism	6	ENSG00000012779 ENSG00000132965	2	0.54	ENSG00000085871 ENSG00000111144	2	0.04	0.0256469	1
negative regulation of transport	6	ENSG00000162734 ENSG00000100906 ENSG00000069399	3	0.81	ENSG00000138757 ENSG00000119950 ENSG00000136238 ENSG00000185104 ENSG00000165527 ENSG00000112559 ENSG00000146232	7	0.14	0.0267173	1
cellular defense response	6	ENSG00000110719 ENSG00000114514 ENSG00000108342 ENSG00000176956 ENSG00000116701 ENSG00000161570	6	1.61	ENSG00000166974 ENSG00000197471 ENSG00000128271 ENSG00000011600 ENSG00000112096 ENSG00000108679 ENSG00000122641 ENSG00000138755 ENSG00000143669 ENSG00000112486 ENSG00000123999 ENSG00000136451 ENSG00000137315 ENSG00000173585 ENSG00000150093 ENSG00000196188 ENSG00000126581 ENSG00000150782 ENSG00000096264 ENSG00000118785 ENSG00000197405 ENSG00000113263 ENSG00000086015 ENSG00000187888 ENSG00000184444…	29	0.57	0.0297507	1
secretory pathway	6	ENSG00000112493 ENSG00000116266 ENSG00000161570	3	0.81	ENSG00000197969 ENSG00000100568 ENSG00000105829 ENSG00000100196 ENSG00000138768 ENSG00000105402 ENSG00000138802 ENSG00000134308 ENSG00000156113 ENSG00000198722 ENSG00000070367 ENSG00000176986 ENSG00000138073 ENSG00000134265 ENSG00000184056 ENSG00000121542 ENSG00000106636 ENSG00000067167 ENSG00000101298 ENSG00000108700 ENSG00000095139 ENSG00000160218 ENSG00000108587 ENSG00000101199 ENSG00000101310…	126	2.49	0.0338162	1
small GTPase mediated signal transduction	6	ENSG00000123728 ENSG00000069974 ENSG00000155366 ENSG00000117280 ENSG00000124209 ENSG00000144566 ENSG00000141542 ENSG00000120805 ENSG00000144840 ENSG00000171700 ENSG00000110025 ENSG00000143344 ENSG00000177105 ENSG00000126458 ENSG00000172602 ENSG00000079974 ENSG00000047648 ENSG00000150594	18	4.84	ENSG00000175220 ENSG00000132669 ENSG00000115904 ENSG00000115963 ENSG00000134215 ENSG00000041353 ENSG00000143545 ENSG00000175906 ENSG00000187266 ENSG00000172575 ENSG00000141013 ENSG00000138757 ENSG00000165023 ENSG00000150760 ENSG00000167964 ENSG00000162980 ENSG00000168638 ENSG00000138175 ENSG00000138193 ENSG00000132254 ENSG00000147324 ENSG00000109756 ENSG00000168118 ENSG00000174903 ENSG00000126858…	140	2.77	0.0354481	1
alkene biosynthesis	6	ENSG00000012779 ENSG00000132965	2	0.54	ENSG00000085871 ENSG00000067064 ENSG00000111144	3	0.06	0.0408233	1
response to UV	6	ENSG00000198211 ENSG00000168496	2	0.54	ENSG00000145736 ENSG00000197641 ENSG00000135945	3	0.06	0.0408233	1
regulation of cellular biosynthesis	6	ENSG00000106682	1	0.27	ENSG00000109819 ENSG00000145191 ENSG00000131503 ENSG00000174125 ENSG00000198843 ENSG00000130811 ENSG00000154310 ENSG00000122641 ENSG00000156508 ENSG00000158417 ENSG00000182240 ENSG00000085760 ENSG00000147677 ENSG00000104131 ENSG00000137713 ENSG00000132356 ENSG00000123999 ENSG00000100353 ENSG00000082153 ENSG00000168028 ENSG00000115211 ENSG00000113575 ENSG00000153250 ENSG00000112425 ENSG00000100003…	78	1.54	0.0422353	1
Golgi vesicle transport	6	ENSG00000112493	1	0.27	ENSG00000197969 ENSG00000105829 ENSG00000100196 ENSG00000138768 ENSG00000105402 ENSG00000138802 ENSG00000070367 ENSG00000176986 ENSG00000138073 ENSG00000134265 ENSG00000121542 ENSG00000095139 ENSG00000160218 ENSG00000108587 ENSG00000101199 ENSG00000101310 ENSG00000154917 ENSG00000134287 ENSG00000138674 ENSG00000139921 ENSG00000104388 ENSG00000152433 ENSG00000116521 ENSG00000140497 ENSG00000180398…	80	1.58	0.042829	1
ER to Golgi transport	6	No genes	0	0	ENSG00000105829 ENSG00000100196 ENSG00000138768 ENSG00000105402 ENSG00000138802 ENSG00000176986 ENSG00000138073 ENSG00000134265 ENSG00000121542 ENSG00000160218 ENSG00000108587 ENSG00000101199 ENSG00000101310 ENSG00000154917 ENSG00000134287 ENSG00000138674 ENSG00000139921 ENSG00000104388 ENSG00000152433 ENSG00000180398 ENSG00000079332 ENSG00000168818 ENSG00000168374 ENSG00000108433 ENSG00000105438…	53	1.05	0.0492497	1
negative regulation of cellular metabolism	6	ENSG00000139613 ENSG00000096717 ENSG00000133895 ENSG00000130770 ENSG00000068903 ENSG00000073584 ENSG00000114514 ENSG00000178764 ENSG00000198081 ENSG00000172059 ENSG00000112033 ENSG00000168214 ENSG00000140968 ENSG00000100320 ENSG00000178951	15	4.03	ENSG00000086102 ENSG00000100211 ENSG00000077463 ENSG00000116030 ENSG00000117505 ENSG00000100118 ENSG00000188986 ENSG00000112312 ENSG00000185507 ENSG00000138386 ENSG00000131503 ENSG00000155090 ENSG00000183850 ENSG00000094804 ENSG00000167085 ENSG00000122641 ENSG00000073282 ENSG00000169554 ENSG00000123124 ENSG00000160967 ENSG00000142082 ENSG00000123933 ENSG00000183010 ENSG00000015171 ENSG00000167491…	115	2.28	0.0499862	1
negative regulation of programmed cell death	6	ENSG00000139211 ENSG00000099964 ENSG00000142208 ENSG00000111956 ENSG00000162734 ENSG00000118503 ENSG00000109320 ENSG00000113734 ENSG00000139644	9	2.42	ENSG00000112981 ENSG00000173039 ENSG00000115310 ENSG00000112715 ENSG00000107262 ENSG00000108691 ENSG00000171791 ENSG00000157764 ENSG00000120833 ENSG00000150907 ENSG00000113494 ENSG00000114125 ENSG00000139921 ENSG00000132356 ENSG00000026036 ENSG00000081770 ENSG00000172175 ENSG00000167772 ENSG00000126581 ENSG00000129473 ENSG00000159140 ENSG00000140379 ENSG00000116478 ENSG00000140443 ENSG00000187764…	62	1.23	0.0582705	1
regulation of protein biosynthesis	6	ENSG00000106682	1	0.27	ENSG00000145191 ENSG00000131503 ENSG00000174125 ENSG00000198843 ENSG00000130811 ENSG00000154310 ENSG00000122641 ENSG00000156508 ENSG00000158417 ENSG00000182240 ENSG00000085760 ENSG00000147677 ENSG00000104131 ENSG00000137713 ENSG00000132356 ENSG00000123999 ENSG00000100353 ENSG00000082153 ENSG00000168028 ENSG00000115211 ENSG00000113575 ENSG00000153250 ENSG00000112425 ENSG00000187840 ENSG00000075151…	75	1.48	0.0625576	1
cell growth	6	ENSG00000143787 ENSG00000103034	2	0.54	ENSG00000142871 ENSG00000172020 ENSG00000176046 ENSG00000091831 ENSG00000175792 ENSG00000163697 ENSG00000077782 ENSG00000167779 ENSG00000120833 ENSG00000142227 ENSG00000138193 ENSG00000170677 ENSG00000141510 ENSG00000136518 ENSG00000112983 ENSG00000146674 ENSG00000141753 ENSG00000172977 ENSG00000115461 ENSG00000185338 ENSG00000175183 ENSG00000160691 ENSG00000108654 ENSG00000109084 ENSG00000116954…	94	1.86	0.0647962	1
regulation of innate immune response	6	ENSG00000164307	1	0.27	No genes	0	0	0.0685714	1
positive regulation of fat cell differentiation	6	ENSG00000112033	1	0.27	No genes	0	0	0.0685714	1
decidualization	6	ENSG00000112033	1	0.27	No genes	0	0	0.0685714	1
determination of anterior/posterior axis, embryo	6	ENSG00000108511	1	0.27	No genes	0	0	0.0685714	1
peptide stabilization	6	ENSG00000112493	1	0.27	No genes	0	0	0.0685714	1
water transport	6	ENSG00000106125	1	0.27	No genes	0	0	0.0685714	1
negative regulation of I-kappaB kinase/NF-kappaB cascade	6	ENSG00000118503	1	0.27	No genes	0	0	0.0685714	1
mating	6	ENSG00000124102	1	0.27	No genes	0	0	0.0685714	1
visual behavior	6	ENSG00000125971	1	0.27	No genes	0	0	0.0685714	1
regulation of macrophage activation	6	ENSG00000099964	1	0.27	No genes	0	0	0.0685714	1
regional subdivision	6	ENSG00000108511	1	0.27	No genes	0	0	0.0685714	1
positive regulation of I-kappaB kinase/NF-kappaB cascade	6	ENSG00000127666 ENSG00000101017 ENSG00000155366 ENSG00000154978 ENSG00000100614 ENSG00000143466 ENSG00000162924 ENSG00000130303	8	2.15	ENSG00000173039 ENSG00000142867 ENSG00000134970 ENSG00000188092 ENSG00000132024 ENSG00000183735 ENSG00000116729 ENSG00000168040 ENSG00000100097 ENSG00000102871 ENSG00000067182 ENSG00000175104 ENSG00000143369 ENSG00000104529 ENSG00000181104 ENSG00000111711 ENSG00000172175 ENSG00000171302 ENSG00000120889 ENSG00000145632 ENSG00000152661 ENSG00000121858 ENSG00000198553 ENSG00000168961 ENSG00000175348…	54	1.07	0.0714609	1
carbohydrate catabolism	6	ENSG00000135677 ENSG00000152556 ENSG00000106633 ENSG00000172331 ENSG00000151116 ENSG00000133048 ENSG00000064886 ENSG00000105953	8	2.15	ENSG00000115159 ENSG00000130383 ENSG00000169919 ENSG00000105679 ENSG00000179163 ENSG00000160211 ENSG00000181192 ENSG00000159322 ENSG00000171298 ENSG00000197652 ENSG00000134333 ENSG00000163218 ENSG00000176920 ENSG00000102893 ENSG00000105220 ENSG00000130313 ENSG00000111716 ENSG00000067057 ENSG00000168291 ENSG00000171314 ENSG00000113552 ENSG00000111640 ENSG00000136872 ENSG00000156413 ENSG00000109107…	55	1.09	0.0754219	1
cytoplasmic sequestering of protein	6	ENSG00000100906 ENSG00000069399	2	0.54	ENSG00000138757 ENSG00000119950 ENSG00000185104 ENSG00000112559 ENSG00000146232	5	0.1	0.0782611	1
anion transport	6	ENSG00000112112 ENSG00000141526 ENSG00000074201 ENSG00000113504 ENSG00000155380 ENSG00000114270 ENSG00000078668 ENSG00000169504	8	2.15	ENSG00000100796 ENSG00000080573 ENSG00000080493 ENSG00000173918 ENSG00000103249 ENSG00000123500 ENSG00000128311 ENSG00000163359 ENSG00000182871 ENSG00000197467 ENSG00000033867 ENSG00000118596 ENSG00000128309 ENSG00000155850 ENSG00000064651 ENSG00000113411 ENSG00000112782 ENSG00000131094 ENSG00000084636 ENSG00000162613 ENSG00000109738 ENSG00000096238 ENSG00000109572 ENSG00000142156 ENSG00000049089…	57	1.13	0.084211	1
RNA metabolism	6	ENSG00000178149 ENSG00000166197 ENSG00000086189 ENSG00000066044 ENSG00000116754 ENSG00000125944 ENSG00000167971 ENSG00000169718 ENSG00000148337 ENSG00000185246 ENSG00000100320 ENSG00000161547 ENSG00000172183 ENSG00000115866	14	3.76	ENSG00000109819 ENSG00000029639 ENSG00000139218 ENSG00000086102 ENSG00000119314 ENSG00000140829 ENSG00000171824 ENSG00000137321 ENSG00000141759 ENSG00000077312 ENSG00000167264 ENSG00000138668 ENSG00000151846 ENSG00000048740 ENSG00000106355 ENSG00000123136 ENSG00000169249 ENSG00000115053 ENSG00000115524 ENSG00000174243 ENSG00000165494 ENSG00000129317 ENSG00000150527 ENSG00000137333 ENSG00000198563…	302	5.98	0.0848538	1
Wnt receptor signaling pathway	6	ENSG00000162552 ENSG00000087095 ENSG00000111968 ENSG00000108509 ENSG00000164930 ENSG00000166167 ENSG00000119509	7	1.88	ENSG00000100211 ENSG00000155760 ENSG00000107404 ENSG00000178585 ENSG00000081059 ENSG00000171735 ENSG00000105856 ENSG00000134982 ENSG00000082701 ENSG00000072803 ENSG00000137713 ENSG00000113712 ENSG00000106483 ENSG00000161202 ENSG00000162337 ENSG00000113575 ENSG00000181274 ENSG00000070770 ENSG00000004975 ENSG00000148737 ENSG00000196781 ENSG00000070018 ENSG00000114251 ENSG00000109062 ENSG00000151292…	47	0.93	0.0949955	1
regulation of protein transport	6	ENSG00000100906 ENSG00000069399	2	0.54	ENSG00000138757 ENSG00000119950 ENSG00000185104 ENSG00000067560 ENSG00000112559 ENSG00000146232	6	0.12	0.0997426	1
superoxide metabolism	6	ENSG00000116701 ENSG00000142168	2	0.54	ENSG00000112096 ENSG00000007171 ENSG00000109610 ENSG00000140279 ENSG00000173992 ENSG00000051523	6	0.12	0.0997426	1
response to pathogenic bacteria	6	ENSG00000109320 ENSG00000100906	2	0.54	ENSG00000108691 ENSG00000174125 ENSG00000159128 ENSG00000198183 ENSG00000106804 ENSG00000027697	6	0.12	0.0997426	1
neuron maturation	6	ENSG00000112033 ENSG00000172602	2	0.54	ENSG00000197971 ENSG00000137409 ENSG00000133424 ENSG00000100151 ENSG00000010278 ENSG00000188157	6	0.12	0.0997426	1
cellular macromolecule catabolism	6	ENSG00000135677 ENSG00000152556 ENSG00000172046 ENSG00000106633 ENSG00000196470 ENSG00000172331 ENSG00000143947 ENSG00000066044 ENSG00000112082 ENSG00000100985 ENSG00000151116 ENSG00000162174 ENSG00000133048 ENSG00000083799 ENSG00000064886 ENSG00000105953 ENSG00000156256 ENSG00000090686 ENSG00000172183 ENSG00000166167	20	5.38	ENSG00000140455 ENSG00000171824 ENSG00000115159 ENSG00000129559 ENSG00000138668 ENSG00000130383 ENSG00000196611 ENSG00000169919 ENSG00000072401 ENSG00000105679 ENSG00000099953 ENSG00000185651 ENSG00000111667 ENSG00000179163 ENSG00000123091 ENSG00000160211 ENSG00000126067 ENSG00000181192 ENSG00000159322 ENSG00000100902 ENSG00000162290 ENSG00000116005 ENSG00000170315 ENSG00000104517 ENSG00000006717…	185	3.66	0.118714	1
response to oxidative stress	6	ENSG00000068903 ENSG00000184470 ENSG00000161570 ENSG00000142168	4	1.08	ENSG00000112981 ENSG00000167468 ENSG00000112096 ENSG00000121691 ENSG00000023572 ENSG00000114125 ENSG00000130203 ENSG00000175806 ENSG00000009307 ENSG00000198865 ENSG00000120129 ENSG00000115694 ENSG00000164830 ENSG00000117592 ENSG00000116157 ENSG00000039650 ENSG00000172939 ENSG00000197582 ENSG00000107438 ENSG00000177556 ENSG00000176153 ENSG00000167815 ENSG00000157566 ENSG00000100983	24	0.47	0.121412	1
gene silencing	6	ENSG00000096717 ENSG00000068903	2	0.54	ENSG00000077463 ENSG00000142082 ENSG00000183010 ENSG00000124523 ENSG00000100697 ENSG00000149187 ENSG00000010803	7	0.14	0.122616	1
B cell proliferation	6	ENSG00000101017	1	0.27	ENSG00000110651	1	0.02	0.132453	1
macrophage activation	6	ENSG00000099964	1	0.27	ENSG00000174125	1	0.02	0.132453	1
neurotransmitter biosynthesis	6	ENSG00000128683	1	0.27	ENSG00000136750	1	0.02	0.132453	1
regulation of chromatin assembly or disassembly	6	ENSG00000146872	1	0.27	ENSG00000198586	1	0.02	0.132453	1
fatty acid transport	6	ENSG00000112033	1	0.27	ENSG00000117528	1	0.02	0.132453	1
cellular response to nutrient levels	6	ENSG00000149485	1	0.27	ENSG00000167772	1	0.02	0.132453	1
negative regulation of JNK cascade	6	ENSG00000135090	1	0.27	ENSG00000197372	1	0.02	0.132453	1
nucleobase transport	6	ENSG00000078668	1	0.27	ENSG00000089057	1	0.02	0.132453	1
humoral immune response	6	ENSG00000101017 ENSG00000153234 ENSG00000149131 ENSG00000125730 ENSG00000116815 ENSG00000109320 ENSG00000166285 ENSG00000130303	8	2.15	ENSG00000069493 ENSG00000009724 ENSG00000170017 ENSG00000108691 ENSG00000171791 ENSG00000196352 ENSG00000152804 ENSG00000136244 ENSG00000112486 ENSG00000182326 ENSG00000130675 ENSG00000125538 ENSG00000168040 ENSG00000160255 ENSG00000165168 ENSG00000120885 ENSG00000095585 ENSG00000197402 ENSG00000105220 ENSG00000150782 ENSG00000110852 ENSG00000117335 ENSG00000160710 ENSG00000085871 ENSG00000100368…	59	1.17	0.135693	1
regulation of immune response	6	ENSG00000099964 ENSG00000164307 ENSG00000073756	3	0.81	ENSG00000174125 ENSG00000071051 ENSG00000122641 ENSG00000123999 ENSG00000150782 ENSG00000158092 ENSG00000118785 ENSG00000110651 ENSG00000006210 ENSG00000086015 ENSG00000171150 ENSG00000164342 ENSG00000178562 ENSG00000173432 ENSG00000122188 ENSG00000129965	16	0.32	0.137292	1
protein biosynthesis	6	ENSG00000172172 ENSG00000135845 ENSG00000178149 ENSG00000154999 ENSG00000143947 ENSG00000116406 ENSG00000144908 ENSG00000101210 ENSG00000125445 ENSG00000122140 ENSG00000126005 ENSG00000112339 ENSG00000105193 ENSG00000145901 ENSG00000063177 ENSG00000152684 ENSG00000108963 ENSG00000117643 ENSG00000115866 ENSG00000106682 ENSG00000106305 ENSG00000147403	22	5.91	ENSG00000130714 ENSG00000184779 ENSG00000198449 ENSG00000136149 ENSG00000136908 ENSG00000102595 ENSG00000119826 ENSG00000173321 ENSG00000122406 ENSG00000140650 ENSG00000197756 ENSG00000178982 ENSG00000188226 ENSG00000170340 ENSG00000145191 ENSG00000198235 ENSG00000125844 ENSG00000174572 ENSG00000184391 ENSG00000175634 ENSG00000130383 ENSG00000112996 ENSG00000007541 ENSG00000137818 ENSG00000139239…	416	8.23	0.138096	1
G-protein coupled receptor protein signaling pathway	6	ENSG00000198211 ENSG00000175279 ENSG00000163734 ENSG00000142208 ENSG00000069482 ENSG00000125730 ENSG00000167191 ENSG00000152990 ENSG00000148498 ENSG00000171700 ENSG00000168398 ENSG00000139679 ENSG00000081041 ENSG00000102468 ENSG00000164930 ENSG00000182901 ENSG00000150594 ENSG00000072071	18	4.84	ENSG00000172020 ENSG00000050628 ENSG00000155760 ENSG00000008710 ENSG00000163823 ENSG00000110680 ENSG00000177257 ENSG00000020181 ENSG00000006128 ENSG00000069122 ENSG00000128271 ENSG00000180245 ENSG00000171936 ENSG00000143333 ENSG00000110148 ENSG00000160014 ENSG00000198668 ENSG00000108691 ENSG00000144891 ENSG00000140030 ENSG00000168787 ENSG00000138175 ENSG00000138193 ENSG00000146276 ENSG00000113262…	171	3.38	0.142199	1
vitamin biosynthesis	6	ENSG00000149962 ENSG00000111012	2	0.54	ENSG00000105835 ENSG00000073737 ENSG00000115919 ENSG00000157064 ENSG00000135002 ENSG00000106733 ENSG00000135069 ENSG00000108439	8	0.16	0.146591	1
macromolecule biosynthesis	6	ENSG00000172172 ENSG00000135845 ENSG00000178149 ENSG00000154999 ENSG00000143947 ENSG00000116406 ENSG00000144908 ENSG00000101210 ENSG00000125445 ENSG00000122140 ENSG00000149541 ENSG00000126005 ENSG00000112339 ENSG00000131459 ENSG00000105193 ENSG00000145901 ENSG00000063177 ENSG00000152684 ENSG00000108963 ENSG00000117643 ENSG00000115866 ENSG00000106682 ENSG00000106305 ENSG00000147403 ENSG00000182022	25	6.72	ENSG00000109819 ENSG00000174684 ENSG00000130714 ENSG00000184779 ENSG00000198449 ENSG00000136149 ENSG00000114480 ENSG00000136908 ENSG00000102595 ENSG00000119826 ENSG00000173321 ENSG00000122406 ENSG00000140650 ENSG00000197756 ENSG00000178982 ENSG00000198380 ENSG00000188226 ENSG00000170340 ENSG00000145191 ENSG00000165140 ENSG00000171310 ENSG00000198235 ENSG00000125844 ENSG00000174572 ENSG00000184391…	454	8.98	0.155151	1
second-messenger-mediated signaling	6	ENSG00000198211 ENSG00000175279 ENSG00000164104 ENSG00000132646 ENSG00000141736 ENSG00000148498 ENSG00000150594 ENSG00000168496	8	2.15	ENSG00000172020 ENSG00000159200 ENSG00000163823 ENSG00000110680 ENSG00000128271 ENSG00000110148 ENSG00000108691 ENSG00000144891 ENSG00000138193 ENSG00000109756 ENSG00000114353 ENSG00000131236 ENSG00000180914 ENSG00000152413 ENSG00000137713 ENSG00000112186 ENSG00000168970 ENSG00000060558 ENSG00000173598 ENSG00000121933 ENSG00000197402 ENSG00000169252 ENSG00000113575 ENSG00000163918 ENSG00000112664…	66	1.31	0.165104	1
nucleic acid transport	6	No genes	0	0	ENSG00000086102 ENSG00000101146 ENSG00000123136 ENSG00000198563 ENSG00000138757 ENSG00000101888 ENSG00000114503 ENSG00000111581 ENSG00000157349 ENSG00000125676 ENSG00000173598 ENSG00000166173 ENSG00000108349 ENSG00000125351 ENSG00000112664 ENSG00000030066 ENSG00000173744 ENSG00000102081 ENSG00000131795 ENSG00000174720 ENSG00000162231 ENSG00000121774 ENSG00000189416 ENSG00000069248 ENSG00000136937…	34	0.67	0.168329	1
RNA transport	6	No genes	0	0	ENSG00000086102 ENSG00000101146 ENSG00000123136 ENSG00000198563 ENSG00000138757 ENSG00000101888 ENSG00000114503 ENSG00000111581 ENSG00000157349 ENSG00000125676 ENSG00000173598 ENSG00000166173 ENSG00000108349 ENSG00000125351 ENSG00000112664 ENSG00000030066 ENSG00000173744 ENSG00000102081 ENSG00000131795 ENSG00000174720 ENSG00000162231 ENSG00000121774 ENSG00000189416 ENSG00000069248 ENSG00000136937…	34	0.67	0.168329	1
regulation of nucleocytoplasmic transport	6	ENSG00000100906 ENSG00000069399	2	0.54	ENSG00000138757 ENSG00000119950 ENSG00000185104 ENSG00000173598 ENSG00000112664 ENSG00000067560 ENSG00000121774 ENSG00000112559 ENSG00000146232	9	0.18	0.171409	1
negative regulation of protein metabolism	6	No genes	0	0	ENSG00000131503 ENSG00000115306 ENSG00000122641 ENSG00000127831 ENSG00000165175 ENSG00000196405 ENSG00000137713 ENSG00000132356 ENSG00000123999 ENSG00000136770 ENSG00000113575 ENSG00000135407 ENSG00000187840 ENSG00000100106 ENSG00000078018 ENSG00000077549 ENSG00000074054 ENSG00000163554 ENSG00000105568 ENSG00000148730 ENSG00000086232 ENSG00000166313 ENSG00000148180 ENSG00000119335 ENSG00000197321…	37	0.73	0.177456	1
phosphate metabolism	6	ENSG00000135090 ENSG00000071054 ENSG00000171862 ENSG00000181409 ENSG00000178127 ENSG00000173334 ENSG00000110921 ENSG00000159199 ENSG00000163932 ENSG00000142208 ENSG00000146872 ENSG00000068903 ENSG00000112679 ENSG00000102096 ENSG00000198648 ENSG00000134253 ENSG00000100241 ENSG00000104365 ENSG00000100614 ENSG00000141736 ENSG00000005882 ENSG00000159692 ENSG00000185324 ENSG00000087095 ENSG00000165264…	40	10.75	ENSG00000100796 ENSG00000113163 ENSG00000105053 ENSG00000128881 ENSG00000157306 ENSG00000105639 ENSG00000101336 ENSG00000116459 ENSG00000107566 ENSG00000065613 ENSG00000014914 ENSG00000106278 ENSG00000168918 ENSG00000136098 ENSG00000164896 ENSG00000158864 ENSG00000011566 ENSG00000117266 ENSG00000179295 ENSG00000101255 ENSG00000071242 ENSG00000175634 ENSG00000110955 ENSG00000066455 ENSG00000149554…	440	8.71	0.185033	1
establishment of cellular localization	6	ENSG00000198211 ENSG00000158486 ENSG00000128731 ENSG00000099331 ENSG00000117280 ENSG00000131748 ENSG00000144566 ENSG00000112493 ENSG00000105401 ENSG00000121722 ENSG00000120805 ENSG00000125971 ENSG00000110025 ENSG00000157077 ENSG00000100906 ENSG00000177105 ENSG00000126458 ENSG00000182287 ENSG00000136738 ENSG00000069399 ENSG00000160294 ENSG00000169180	22	5.91	ENSG00000197969 ENSG00000086102 ENSG00000100568 ENSG00000054523 ENSG00000105829 ENSG00000101146 ENSG00000100300 ENSG00000167553 ENSG00000100196 ENSG00000137501 ENSG00000006715 ENSG00000143545 ENSG00000138768 ENSG00000105402 ENSG00000138802 ENSG00000082898 ENSG00000125844 ENSG00000123136 ENSG00000070367 ENSG00000198033 ENSG00000176986 ENSG00000185359 ENSG00000138073 ENSG00000109466 ENSG00000134265…	397	7.86	0.19137	1
regulation of glucose import	6	ENSG00000162734	1	0.27	ENSG00000132356 ENSG00000128989	2	0.04	0.191964	1
positive regulation of JNK cascade	6	ENSG00000135090	1	0.27	ENSG00000064393 ENSG00000149930	2	0.04	0.191964	1
regulation of inflammatory response	6	ENSG00000073756	1	0.27	ENSG00000006210 ENSG00000173432	2	0.04	0.191964	1
regulation of glycolysis	6	ENSG00000152556	1	0.27	ENSG00000105679 ENSG00000122882	2	0.04	0.191964	1
redox signal response	6	ENSG00000068903	1	0.27	ENSG00000023572 ENSG00000114125	2	0.04	0.191964	1
regulation of insulin secretion	6	ENSG00000112033	1	0.27	ENSG00000132639 ENSG00000106089	2	0.04	0.191964	1
response to starvation	6	ENSG00000149485	1	0.27	ENSG00000109819 ENSG00000167772	2	0.04	0.191964	1
germ cell migration	6	ENSG00000162407	1	0.27	ENSG00000113161 ENSG00000067113	2	0.04	0.191964	1
monosaccharide transport	6	ENSG00000162734 ENSG00000112033	2	0.54	ENSG00000095637 ENSG00000197496 ENSG00000163736 ENSG00000132356 ENSG00000059804 ENSG00000117394 ENSG00000151617 ENSG00000128989 ENSG00000003056 ENSG00000129965	10	0.2	0.196844	1
neuron differentiation	6	ENSG00000196470 ENSG00000143947 ENSG00000112033 ENSG00000148498 ENSG00000172602	5	1.34	ENSG00000115310 ENSG00000092421 ENSG00000171055 ENSG00000163697 ENSG00000159674 ENSG00000099250 ENSG00000120833 ENSG00000170315 ENSG00000136244 ENSG00000006717 ENSG00000130203 ENSG00000087258 ENSG00000197956 ENSG00000118257 ENSG00000196405 ENSG00000182768 ENSG00000113758 ENSG00000197971 ENSG00000169855 ENSG00000137409 ENSG00000128245 ENSG00000149557 ENSG00000196655 ENSG00000133424 ENSG00000104435…	39	0.77	0.224164	1
intracellular transport	6	ENSG00000198211 ENSG00000158486 ENSG00000128731 ENSG00000099331 ENSG00000117280 ENSG00000131748 ENSG00000144566 ENSG00000112493 ENSG00000105401 ENSG00000121722 ENSG00000120805 ENSG00000125971 ENSG00000110025 ENSG00000157077 ENSG00000100906 ENSG00000177105 ENSG00000126458 ENSG00000182287 ENSG00000136738 ENSG00000069399 ENSG00000160294 ENSG00000169180	22	5.91	ENSG00000197969 ENSG00000086102 ENSG00000100568 ENSG00000054523 ENSG00000105829 ENSG00000101146 ENSG00000100300 ENSG00000167553 ENSG00000100196 ENSG00000137501 ENSG00000006715 ENSG00000143545 ENSG00000138768 ENSG00000105402 ENSG00000138802 ENSG00000082898 ENSG00000125844 ENSG00000123136 ENSG00000070367 ENSG00000198033 ENSG00000176986 ENSG00000185359 ENSG00000138073 ENSG00000109466 ENSG00000134265…	394	7.8	0.224868	1
protein kinase cascade	6	ENSG00000135090 ENSG00000071054 ENSG00000127666 ENSG00000101017 ENSG00000155366 ENSG00000112679 ENSG00000118503 ENSG00000154978 ENSG00000100614 ENSG00000087095 ENSG00000143466 ENSG00000162924 ENSG00000112079 ENSG00000130303 ENSG00000100906 ENSG00000069399 ENSG00000150594	17	4.57	ENSG00000173039 ENSG00000073009 ENSG00000151332 ENSG00000107566 ENSG00000159110 ENSG00000011566 ENSG00000124356 ENSG00000121653 ENSG00000101255 ENSG00000071242 ENSG00000138757 ENSG00000142867 ENSG00000077782 ENSG00000108691 ENSG00000174125 ENSG00000120833 ENSG00000138193 ENSG00000168615 ENSG00000100784 ENSG00000164543 ENSG00000170677 ENSG00000149269 ENSG00000134970 ENSG00000119185 ENSG00000109756…	173	3.42	0.241571	1
fat-soluble vitamin metabolism	6	ENSG00000114115	1	0.27	ENSG00000073737 ENSG00000072042 ENSG00000128918	3	0.06	0.247402	1
oxygen transport	6	ENSG00000134294	1	0.27	ENSG00000026025 ENSG00000198125 ENSG00000188170	3	0.06	0.247402	1
antibacterial humoral response	6	ENSG00000109320	1	0.27	ENSG00000187908 ENSG00000158270 ENSG00000154589	3	0.06	0.247402	1
negative regulation of Wnt receptor signaling pathway	6	ENSG00000087095	1	0.27	ENSG00000100211 ENSG00000107984 ENSG00000050165	3	0.06	0.247402	1
organic acid catabolism	6	ENSG00000112033	1	0.27	ENSG00000114054 ENSG00000146233 ENSG00000103066	3	0.06	0.247402	1
protein complex disassembly	6	ENSG00000073584	1	0.27	ENSG00000137309 ENSG00000092201 ENSG00000119335	3	0.06	0.247402	1
regulation of striated muscle development	6	ENSG00000068903	1	0.27	ENSG00000068024 ENSG00000061273 ENSG00000186260	3	0.06	0.247402	1
embryo implantation	6	ENSG00000112033	1	0.27	ENSG00000113494 ENSG00000067445 ENSG00000162244	3	0.06	0.247402	1
cellular lipid catabolism	6	ENSG00000103056 ENSG00000112033	2	0.54	ENSG00000116711 ENSG00000114054 ENSG00000168970 ENSG00000101846 ENSG00000146233 ENSG00000196743 ENSG00000166224 ENSG00000103066 ENSG00000117592 ENSG00000166311 ENSG00000176170 ENSG00000054983	12	0.24	0.248783	1
myeloid cell differentiation	6	ENSG00000184371 ENSG00000108342	2	0.54	ENSG00000122641 ENSG00000123999 ENSG00000070831 ENSG00000118785 ENSG00000197372 ENSG00000163565 ENSG00000164342 ENSG00000120659 ENSG00000095752 ENSG00000102265 ENSG00000160783 ENSG00000100813 ENSG00000198646	13	0.26	0.274959	1
cellular polysaccharide metabolism	6	ENSG00000152556 ENSG00000133048 ENSG00000064886 ENSG00000135447	4	1.08	ENSG00000174684 ENSG00000114480 ENSG00000172531 ENSG00000198756 ENSG00000162688 ENSG00000184203 ENSG00000171298 ENSG00000082701 ENSG00000102893 ENSG00000044446 ENSG00000100504 ENSG00000163754 ENSG00000112425 ENSG00000137700 ENSG00000056998 ENSG00000095380 ENSG00000130309 ENSG00000163806 ENSG00000117151 ENSG00000186298 ENSG00000077942 ENSG00000147408 ENSG00000187558 ENSG00000111726 ENSG00000104812…	28	0.55	0.275493	1
lipid catabolism	6	ENSG00000197943 ENSG00000103056 ENSG00000158006 ENSG00000112033	4	1.08	ENSG00000146070 ENSG00000101670 ENSG00000116711 ENSG00000114054 ENSG00000075651 ENSG00000184381 ENSG00000170890 ENSG00000168970 ENSG00000175535 ENSG00000101846 ENSG00000146233 ENSG00000130207 ENSG00000107798 ENSG00000196743 ENSG00000166224 ENSG00000103066 ENSG00000144837 ENSG00000160862 ENSG00000117592 ENSG00000182621 ENSG00000166311 ENSG00000101333 ENSG00000187021 ENSG00000168092 ENSG00000176170…	29	0.57	0.282425	1
polysaccharide metabolism	6	ENSG00000152556 ENSG00000133048 ENSG00000064886 ENSG00000135447	4	1.08	ENSG00000174684 ENSG00000114480 ENSG00000172531 ENSG00000198756 ENSG00000162688 ENSG00000184203 ENSG00000171298 ENSG00000082701 ENSG00000102893 ENSG00000044446 ENSG00000100504 ENSG00000163754 ENSG00000112425 ENSG00000137700 ENSG00000056998 ENSG00000095380 ENSG00000130309 ENSG00000163806 ENSG00000117151 ENSG00000186298 ENSG00000077942 ENSG00000147408 ENSG00000187558 ENSG00000111726 ENSG00000104812…	29	0.57	0.282425	1
regulation of nucleobase, nucleoside, nucleotide and nucleic acid metabolism	6	ENSG00000196652 ENSG00000139613 ENSG00000113580 ENSG00000132010 ENSG00000198131 ENSG00000187098 ENSG00000100644 ENSG00000071655 ENSG00000096717 ENSG00000153234 ENSG00000133895 ENSG00000158691 ENSG00000006704 ENSG00000112658 ENSG00000130770 ENSG00000133997 ENSG00000005339 ENSG00000146872 ENSG00000131196 ENSG00000068903 ENSG00000073584 ENSG00000114514 ENSG00000125686 ENSG00000164104 ENSG00000132646…	76	20.43	ENSG00000109819 ENSG00000124151 ENSG00000163602 ENSG00000157216 ENSG00000006468 ENSG00000185068 ENSG00000132604 ENSG00000137349 ENSG00000086102 ENSG00000100211 ENSG00000168283 ENSG00000153922 ENSG00000196819 ENSG00000173039 ENSG00000077463 ENSG00000165512 ENSG00000160199 ENSG00000141378 ENSG00000073009 ENSG00000082258 ENSG00000144791 ENSG00000117595 ENSG00000073614 ENSG00000178585 ENSG00000131408…	923	18.27	0.298789	1
C21-steroid hormone metabolism	6	ENSG00000131748	1	0.27	ENSG00000073737 ENSG00000148926 ENSG00000160882 ENSG00000185630	4	0.08	0.299047	1
synaptogenesis	6	ENSG00000143947	1	0.27	ENSG00000170315 ENSG00000006717 ENSG00000150991 ENSG00000152192	4	0.08	0.299047	1
DNA damage response, signal transduction resulting in induction of apoptosis	6	ENSG00000097007	1	0.27	ENSG00000136305 ENSG00000141510 ENSG00000090097 ENSG00000156709	4	0.08	0.299047	1
acute-phase response	6	ENSG00000115414 ENSG00000134339	2	0.54	ENSG00000132703 ENSG00000187681 ENSG00000136244 ENSG00000168610 ENSG00000128335 ENSG00000172216 ENSG00000185010 ENSG00000148965 ENSG00000196136 ENSG00000173432 ENSG00000197249 ENSG00000132693 ENSG00000129965 ENSG00000172016	14	0.28	0.301086	1
chemotaxis	6	ENSG00000163734 ENSG00000169245 ENSG00000124875 ENSG00000163735 ENSG00000081041 ENSG00000161570	6	1.61	ENSG00000142871 ENSG00000163823 ENSG00000177257 ENSG00000197471 ENSG00000112715 ENSG00000163736 ENSG00000108691 ENSG00000108700 ENSG00000138755 ENSG00000017797 ENSG00000100030 ENSG00000112486 ENSG00000075651 ENSG00000051382 ENSG00000160255 ENSG00000011422 ENSG00000138685 ENSG00000122861 ENSG00000107562 ENSG00000188061 ENSG00000173585 ENSG00000164022 ENSG00000171711 ENSG00000169855 ENSG00000118785…	54	1.07	0.302125	1
monosaccharide metabolism	6	ENSG00000152556 ENSG00000106633 ENSG00000005882 ENSG00000172331 ENSG00000151116 ENSG00000112033 ENSG00000131459 ENSG00000105953 ENSG00000182022	9	2.42	ENSG00000109819 ENSG00000115159 ENSG00000140650 ENSG00000198380 ENSG00000165140 ENSG00000130383 ENSG00000105679 ENSG00000006282 ENSG00000185950 ENSG00000160211 ENSG00000181192 ENSG00000159322 ENSG00000140400 ENSG00000116783 ENSG00000197652 ENSG00000134333 ENSG00000176920 ENSG00000186866 ENSG00000132356 ENSG00000117448 ENSG00000196547 ENSG00000112893 ENSG00000137104 ENSG00000112699 ENSG00000105220…	87	1.72	0.306551	1
amino sugar metabolism	6	ENSG00000133048 ENSG00000064886	2	0.54	ENSG00000117143 ENSG00000162694 ENSG00000113552 ENSG00000064225 ENSG00000133424 ENSG00000117151 ENSG00000117620 ENSG00000013375 ENSG00000175040 ENSG00000077942 ENSG00000147408 ENSG00000159921 ENSG00000135702 ENSG00000140835 ENSG00000124357	15	0.3	0.327048	1
defense response to bacteria	6	ENSG00000109320 ENSG00000173366	2	0.54	ENSG00000177257 ENSG00000163221 ENSG00000163736 ENSG00000164825 ENSG00000126550 ENSG00000007171 ENSG00000163218 ENSG00000171711 ENSG00000090382 ENSG00000115009 ENSG00000164342 ENSG00000105697 ENSG00000187908 ENSG00000158270 ENSG00000154589	15	0.3	0.327048	1
positive regulation of cell proliferation	6	ENSG00000110719 ENSG00000184371 ENSG00000169245 ENSG00000108342 ENSG00000163735 ENSG00000177105 ENSG00000150594	7	1.88	ENSG00000069345 ENSG00000105835 ENSG00000161955 ENSG00000014216 ENSG00000124356 ENSG00000112715 ENSG00000110148 ENSG00000135625 ENSG00000185950 ENSG00000099250 ENSG00000013573 ENSG00000141655 ENSG00000167323 ENSG00000071051 ENSG00000136244 ENSG00000101898 ENSG00000160691 ENSG00000146469 ENSG00000112486 ENSG00000197956 ENSG00000101224 ENSG00000111641 ENSG00000140285 ENSG00000138685 ENSG00000030582…	66	1.31	0.345984	1
S phase	6	ENSG00000097007	1	0.27	ENSG00000163697 ENSG00000013573 ENSG00000180198 ENSG00000166313 ENSG00000111328	5	0.1	0.347157	1
negative regulation of adenylate cyclase activity	6	ENSG00000150594	1	0.27	ENSG00000114353 ENSG00000197402 ENSG00000136160 ENSG00000065135 ENSG00000124493	5	0.1	0.347157	1
phenol metabolism	6	ENSG00000197165	1	0.27	ENSG00000189221 ENSG00000132207 ENSG00000181625 ENSG00000093010 ENSG00000131480	5	0.1	0.347157	1
leukocyte adhesion	6	ENSG00000111956	1	0.27	ENSG00000160255 ENSG00000112699 ENSG00000083457 ENSG00000104522 ENSG00000165025	5	0.1	0.347157	1
regulation of hormone secretion	6	ENSG00000112033	1	0.27	ENSG00000122641 ENSG00000166922 ENSG00000123999 ENSG00000132639 ENSG00000106089	5	0.1	0.347157	1
axon guidance	6	ENSG00000196470 ENSG00000143947	2	0.54	ENSG00000115310 ENSG00000092421 ENSG00000171055 ENSG00000159674 ENSG00000099250 ENSG00000170315 ENSG00000006717 ENSG00000130203 ENSG00000087258 ENSG00000118257 ENSG00000196405 ENSG00000149557 ENSG00000150991 ENSG00000145147 ENSG00000012171 ENSG00000135622	16	0.32	0.352746	1
regulation of protein kinase activity	6	ENSG00000112679 ENSG00000105401 ENSG00000150594	3	0.81	ENSG00000082258 ENSG00000145386 ENSG00000151332 ENSG00000175305 ENSG00000101255 ENSG00000149554 ENSG00000174125 ENSG00000111276 ENSG00000138193 ENSG00000110768 ENSG00000094804 ENSG00000034152 ENSG00000113328 ENSG00000184216 ENSG00000113494 ENSG00000117152 ENSG00000129355 ENSG00000160691 ENSG00000099860 ENSG00000051382 ENSG00000171033 ENSG00000137713 ENSG00000184545 ENSG00000132356 ENSG00000127564…	79	1.56	0.374302	1
nucleoside metabolism	6	ENSG00000130770 ENSG00000114956	2	0.54	ENSG00000112981 ENSG00000128059 ENSG00000141127 ENSG00000103200 ENSG00000188641 ENSG00000112664 ENSG00000100632 ENSG00000147224 ENSG00000114491 ENSG00000101911 ENSG00000161542 ENSG00000128951 ENSG00000198931 ENSG00000183696 ENSG00000156110 ENSG00000151576 ENSG00000165704	17	0.34	0.378094	1
biopolymer catabolism	6	ENSG00000172046 ENSG00000196470 ENSG00000143947 ENSG00000112082 ENSG00000100985 ENSG00000162174 ENSG00000133048 ENSG00000083799 ENSG00000064886 ENSG00000156256 ENSG00000090686 ENSG00000166167	12	3.23	ENSG00000161057 ENSG00000112812 ENSG00000140455 ENSG00000129559 ENSG00000197912 ENSG00000196611 ENSG00000072401 ENSG00000099953 ENSG00000185651 ENSG00000111667 ENSG00000123091 ENSG00000126067 ENSG00000100902 ENSG00000116005 ENSG00000170315 ENSG00000104517 ENSG00000006717 ENSG00000087191 ENSG00000117362 ENSG00000171298 ENSG00000129084 ENSG00000105325 ENSG00000038002 ENSG00000134109 ENSG00000149968…	126	2.49	0.390866	1
folic acid and derivative metabolism	6	ENSG00000144908	1	0.27	ENSG00000163738 ENSG00000179761 ENSG00000116984 ENSG00000136877 ENSG00000100714 ENSG00000065911	6	0.12	0.391973	1
isoprenoid biosynthesis	6	ENSG00000110921	1	0.27	ENSG00000152904 ENSG00000160752 ENSG00000081760 ENSG00000067064 ENSG00000079459 ENSG00000148459	6	0.12	0.391973	1
DNA catabolism	6	ENSG00000172183	1	0.27	ENSG00000160049 ENSG00000156709 ENSG00000172115 ENSG00000169598 ENSG00000013563 ENSG00000163687	6	0.12	0.391973	1
negative regulation of cell organization and biogenesis	6	No genes	0	0	ENSG00000115306 ENSG00000127831 ENSG00000165175 ENSG00000196405 ENSG00000135407 ENSG00000100106 ENSG00000078018 ENSG00000077549 ENSG00000074054 ENSG00000163554 ENSG00000148180 ENSG00000119335 ENSG00000197321 ENSG00000197694 ENSG00000158856 ENSG00000047849 ENSG00000198898 ENSG00000116584 ENSG00000137710 ENSG00000042493 ENSG00000116489	21	0.42	0.395172	1
proton transport	6	ENSG00000110719 ENSG00000159199 ENSG00000134253 ENSG00000033627 ENSG00000188126	5	1.34	ENSG00000100796 ENSG00000116459 ENSG00000110955 ENSG00000198563 ENSG00000125375 ENSG00000013573 ENSG00000167863 ENSG00000175567 ENSG00000074370 ENSG00000169020 ENSG00000155097 ENSG00000100554 ENSG00000131100 ENSG00000160916 ENSG00000134014 ENSG00000152234 ENSG00000171130 ENSG00000180389 ENSG00000114573 ENSG00000111788 ENSG00000135390 ENSG00000105726 ENSG00000117410 ENSG00000185883 ENSG00000099624…	46	0.91	0.395743	1
alcohol catabolism	6	ENSG00000152556 ENSG00000106633 ENSG00000172331 ENSG00000151116 ENSG00000105953	5	1.34	ENSG00000115159 ENSG00000130383 ENSG00000105679 ENSG00000160211 ENSG00000181192 ENSG00000159322 ENSG00000197652 ENSG00000134333 ENSG00000176920 ENSG00000105220 ENSG00000130313 ENSG00000111716 ENSG00000067057 ENSG00000168291 ENSG00000171314 ENSG00000111640 ENSG00000136872 ENSG00000156413 ENSG00000109107 ENSG00000198191 ENSG00000116747 ENSG00000186197 ENSG00000111669 ENSG00000140632 ENSG00000156510…	48	0.95	0.409459	1
apoptosis	6	ENSG00000101017 ENSG00000099964 ENSG00000096717 ENSG00000142208 ENSG00000112679 ENSG00000119326 ENSG00000088808 ENSG00000115267 ENSG00000087074 ENSG00000112977 ENSG00000111956 ENSG00000162734 ENSG00000118503 ENSG00000196470 ENSG00000109320 ENSG00000113269 ENSG00000113734 ENSG00000112033 ENSG00000097007 ENSG00000139644 ENSG00000100906 ENSG00000196954 ENSG00000003400 ENSG00000049249	24	6.45	ENSG00000163602 ENSG00000112981 ENSG00000173039 ENSG00000176046 ENSG00000141378 ENSG00000073009 ENSG00000115310 ENSG00000161955 ENSG00000164896 ENSG00000092421 ENSG00000198722 ENSG00000136305 ENSG00000101255 ENSG00000112715 ENSG00000107262 ENSG00000112996 ENSG00000128271 ENSG00000115129 ENSG00000142867 ENSG00000187288 ENSG00000187601 ENSG00000188229 ENSG00000073060 ENSG00000108691 ENSG00000171791…	278	5.5	0.412987	1
neuron morphogenesis during differentiation	6	ENSG00000196470 ENSG00000143947 ENSG00000148498	3	0.81	ENSG00000115310 ENSG00000092421 ENSG00000171055 ENSG00000163697 ENSG00000159674 ENSG00000099250 ENSG00000170315 ENSG00000006717 ENSG00000130203 ENSG00000087258 ENSG00000197956 ENSG00000118257 ENSG00000196405 ENSG00000113758 ENSG00000169855 ENSG00000149557 ENSG00000196655 ENSG00000150991 ENSG00000166313 ENSG00000145147 ENSG00000012171 ENSG00000152192 ENSG00000135622	23	0.46	0.419402	1
hormone biosynthesis	6	ENSG00000131748	1	0.27	ENSG00000148926 ENSG00000112474 ENSG00000124302 ENSG00000160882 ENSG00000169093 ENSG00000086696 ENSG00000185630	7	0.14	0.43372	1
mitotic sister chromatid segregation	6	ENSG00000136824	1	0.27	ENSG00000013573 ENSG00000072501 ENSG00000094880 ENSG00000113810 ENSG00000086827 ENSG00000109805 ENSG00000010292	7	0.14	0.43372	1
innate immune response	6	ENSG00000164307	1	0.27	ENSG00000096006 ENSG00000164825 ENSG00000163218 ENSG00000198183 ENSG00000128394 ENSG00000187908 ENSG00000158270	7	0.14	0.43372	1
regulation of programmed cell death	6	ENSG00000139211 ENSG00000099964 ENSG00000142208 ENSG00000115267 ENSG00000112977 ENSG00000111956 ENSG00000162734 ENSG00000118503 ENSG00000109320 ENSG00000113734 ENSG00000097007 ENSG00000139644 ENSG00000196954 ENSG00000003400 ENSG00000049249	15	4.03	ENSG00000112981 ENSG00000173039 ENSG00000176046 ENSG00000073009 ENSG00000115310 ENSG00000161955 ENSG00000164896 ENSG00000198722 ENSG00000136305 ENSG00000112715 ENSG00000107262 ENSG00000115129 ENSG00000142867 ENSG00000187288 ENSG00000188229 ENSG00000108691 ENSG00000171791 ENSG00000157764 ENSG00000120833 ENSG00000137379 ENSG00000164543 ENSG00000150907 ENSG00000139842 ENSG00000137462 ENSG00000141510…	166	3.29	0.452392	1
cellular carbohydrate metabolism	6	ENSG00000135677 ENSG00000128683 ENSG00000152556 ENSG00000163541 ENSG00000106633 ENSG00000005882 ENSG00000172331 ENSG00000149541 ENSG00000151116 ENSG00000112033 ENSG00000131459 ENSG00000133048 ENSG00000064886 ENSG00000105953 ENSG00000135447 ENSG00000182022	16	4.3	ENSG00000109819 ENSG00000174684 ENSG00000115159 ENSG00000114480 ENSG00000140650 ENSG00000198380 ENSG00000165140 ENSG00000138413 ENSG00000171310 ENSG00000172531 ENSG00000198756 ENSG00000130383 ENSG00000196611 ENSG00000169919 ENSG00000105679 ENSG00000006282 ENSG00000185950 ENSG00000137573 ENSG00000179163 ENSG00000113273 ENSG00000101365 ENSG00000160211 ENSG00000162688 ENSG00000181192 ENSG00000172340…	179	3.54	0.468604	1
regulation of progression through mitotic cell cycle	6	ENSG00000185324	1	0.27	ENSG00000163697 ENSG00000094804 ENSG00000142178 ENSG00000097046 ENSG00000180198 ENSG00000123374 ENSG00000166313 ENSG00000176170	8	0.16	0.472608	1
positive regulation of cellular metabolism	6	ENSG00000139613 ENSG00000143947 ENSG00000135373	3	0.81	ENSG00000109819 ENSG00000124151 ENSG00000073614 ENSG00000105679 ENSG00000118217 ENSG00000196482 ENSG00000174125 ENSG00000115641 ENSG00000034152 ENSG00000184216 ENSG00000172977 ENSG00000073282 ENSG00000170315 ENSG00000006717 ENSG00000159216 ENSG00000139921 ENSG00000132356 ENSG00000137309 ENSG00000134058 ENSG00000146592 ENSG00000155868 ENSG00000105663 ENSG00000112049 ENSG00000102974 ENSG00000100003…	73	1.44	0.488557	1
amine catabolism	6	ENSG00000108381 ENSG00000128683 ENSG00000125166	3	0.81	ENSG00000100577 ENSG00000198650 ENSG00000187615 ENSG00000131979 ENSG00000145020 ENSG00000151498 ENSG00000090857 ENSG00000148672 ENSG00000115919 ENSG00000182890 ENSG00000113924 ENSG00000081181 ENSG00000131203 ENSG00000151552 ENSG00000148090 ENSG00000053328 ENSG00000171759 ENSG00000111980 ENSG00000140905 ENSG00000131844 ENSG00000115419 ENSG00000188128 ENSG00000103876 ENSG00000150787 ENSG00000169910…	31	0.61	0.504236	1
integrin-mediated signaling pathway	6	ENSG00000126005 ENSG00000152684 ENSG00000161638	3	0.81	ENSG00000005884 ENSG00000132470 ENSG00000143127 ENSG00000132323 ENSG00000150760 ENSG00000156218 ENSG00000160255 ENSG00000079385 ENSG00000154734 ENSG00000150093 ENSG00000112851 ENSG00000105443 ENSG00000083457 ENSG00000111859 ENSG00000056345 ENSG00000137845 ENSG00000169398 ENSG00000165025 ENSG00000169896 ENSG00000138448 ENSG00000148848 ENSG00000134028 ENSG00000105855 ENSG00000005961 ENSG00000115221…	31	0.61	0.504236	1
synaptic transmission	6	ENSG00000184156 ENSG00000128683 ENSG00000172037 ENSG00000175279 ENSG00000147434 ENSG00000143947 ENSG00000102468	7	1.88	ENSG00000054523 ENSG00000078053 ENSG00000156113 ENSG00000006128 ENSG00000137880 ENSG00000101298 ENSG00000185313 ENSG00000189221 ENSG00000106688 ENSG00000132207 ENSG00000146276 ENSG00000131979 ENSG00000173786 ENSG00000034713 ENSG00000168356 ENSG00000147432 ENSG00000170315 ENSG00000006717 ENSG00000100030 ENSG00000130203 ENSG00000183044 ENSG00000137575 ENSG00000152413 ENSG00000166736 ENSG00000157152…	75	1.48	0.506754	1
M phase of mitotic cell cycle	6	ENSG00000135698 ENSG00000136824 ENSG00000068903 ENSG00000166197 ENSG00000118007 ENSG00000072609 ENSG00000154473	7	1.88	ENSG00000101146 ENSG00000141759 ENSG00000145386 ENSG00000166974 ENSG00000136098 ENSG00000091831 ENSG00000153140 ENSG00000013573 ENSG00000108055 ENSG00000147601 ENSG00000094804 ENSG00000113328 ENSG00000130177 ENSG00000114904 ENSG00000137601 ENSG00000004897 ENSG00000147400 ENSG00000160691 ENSG00000105325 ENSG00000101972 ENSG00000105127 ENSG00000101224 ENSG00000112941 ENSG00000167842 ENSG00000101367…	75	1.48	0.506754	1
nitric oxide biosynthesis	6	ENSG00000142208	1	0.27	ENSG00000137880 ENSG00000131979 ENSG00000007171 ENSG00000081181 ENSG00000111980 ENSG00000146648 ENSG00000096384 ENSG00000181019 ENSG00000129965	9	0.18	0.508832	1
carboxylic acid transport	6	ENSG00000141526 ENSG00000113504 ENSG00000155380 ENSG00000134294	4	1.08	ENSG00000081923 ENSG00000151632 ENSG00000100075 ENSG00000106688 ENSG00000111371 ENSG00000118596 ENSG00000115902 ENSG00000064651 ENSG00000040531 ENSG00000139974 ENSG00000155465 ENSG00000103042 ENSG00000151012 ENSG00000144746 ENSG00000177542 ENSG00000149150 ENSG00000047597 ENSG00000087916 ENSG00000139514 ENSG00000146828 ENSG00000070915 ENSG00000105281 ENSG00000092068 ENSG00000108932 ENSG00000140199…	38	0.75	0.530632	1
sterol metabolism	6	ENSG00000110921 ENSG00000131748 ENSG00000160179 ENSG00000112033	4	1.08	ENSG00000140943 ENSG00000073060 ENSG00000160752 ENSG00000106617 ENSG00000113161 ENSG00000104549 ENSG00000198911 ENSG00000132356 ENSG00000116133 ENSG00000172893 ENSG00000100243 ENSG00000128335 ENSG00000147955 ENSG00000147383 ENSG00000100003 ENSG00000142789 ENSG00000141447 ENSG00000067064 ENSG00000133935 ENSG00000012504 ENSG00000114650 ENSG00000001630 ENSG00000015520 ENSG00000130164 ENSG00000079459…	39	0.77	0.535841	1
transcription	6	ENSG00000196652 ENSG00000137699 ENSG00000139613 ENSG00000113580 ENSG00000132010 ENSG00000198131 ENSG00000187098 ENSG00000168763 ENSG00000100644 ENSG00000071655 ENSG00000096717 ENSG00000153234 ENSG00000133895 ENSG00000158691 ENSG00000006704 ENSG00000112658 ENSG00000133997 ENSG00000005339 ENSG00000131196 ENSG00000068903 ENSG00000073584 ENSG00000114514 ENSG00000125686 ENSG00000164104 ENSG00000135801…	76	20.43	ENSG00000109819 ENSG00000124151 ENSG00000163602 ENSG00000157216 ENSG00000006468 ENSG00000185068 ENSG00000132604 ENSG00000137349 ENSG00000086102 ENSG00000100211 ENSG00000168283 ENSG00000153922 ENSG00000196819 ENSG00000050628 ENSG00000173039 ENSG00000077463 ENSG00000165512 ENSG00000160199 ENSG00000141378 ENSG00000073009 ENSG00000082258 ENSG00000047315 ENSG00000146109 ENSG00000144791 ENSG00000117595…	966	19.12	0.539473	1
regulation of cell migration	6	ENSG00000130702	1	0.27	ENSG00000146648 ENSG00000135919 ENSG00000101384 ENSG00000120318 ENSG00000196569 ENSG00000053747 ENSG00000154133 ENSG00000176170 ENSG00000184916 ENSG00000112769	10	0.2	0.542574	1
regulation of secretion	6	ENSG00000112033	1	0.27	ENSG00000122641 ENSG00000166922 ENSG00000123999 ENSG00000136770 ENSG00000132639 ENSG00000106089 ENSG00000003147 ENSG00000173432 ENSG00000135643 ENSG00000129965	10	0.2	0.542574	1
G1 phase	6	ENSG00000185324	1	0.27	ENSG00000069345 ENSG00000094804 ENSG00000101412 ENSG00000097046 ENSG00000176248 ENSG00000147133 ENSG00000123374 ENSG00000094880 ENSG00000129757 ENSG00000173327	10	0.2	0.542574	1
regulation of phosphorus metabolism	6	ENSG00000068903	1	0.27	ENSG00000122641 ENSG00000160255 ENSG00000137713 ENSG00000123999 ENSG00000113575 ENSG00000110651 ENSG00000146648 ENSG00000105568 ENSG00000105647 ENSG00000175505	10	0.2	0.542574	1
cytokine and chemokine mediated signaling pathway	6	ENSG00000108342	1	0.27	ENSG00000163823 ENSG00000168610 ENSG00000197372 ENSG00000102007 ENSG00000006210 ENSG00000100368 ENSG00000157193 ENSG00000171150 ENSG00000028137 ENSG00000175505	10	0.2	0.542574	1
regulation of apoptosis	6	ENSG00000099964 ENSG00000142208 ENSG00000115267 ENSG00000112977 ENSG00000111956 ENSG00000162734 ENSG00000118503 ENSG00000109320 ENSG00000113734 ENSG00000097007 ENSG00000139644 ENSG00000196954 ENSG00000003400 ENSG00000049249	14	3.76	ENSG00000112981 ENSG00000173039 ENSG00000176046 ENSG00000073009 ENSG00000115310 ENSG00000161955 ENSG00000164896 ENSG00000198722 ENSG00000136305 ENSG00000112715 ENSG00000107262 ENSG00000115129 ENSG00000142867 ENSG00000187288 ENSG00000188229 ENSG00000108691 ENSG00000171791 ENSG00000157764 ENSG00000120833 ENSG00000137379 ENSG00000164543 ENSG00000150907 ENSG00000139842 ENSG00000137462 ENSG00000141510…	164	3.25	0.546683	1
cytoskeleton-dependent intracellular transport	6	ENSG00000198211 ENSG00000158486 ENSG00000099331 ENSG00000125971	4	1.08	ENSG00000054523 ENSG00000167553 ENSG00000198033 ENSG00000163697 ENSG00000188229 ENSG00000137474 ENSG00000137379 ENSG00000137285 ENSG00000167552 ENSG00000196405 ENSG00000126777 ENSG00000075886 ENSG00000079616 ENSG00000176014 ENSG00000157483 ENSG00000123416 ENSG00000142945 ENSG00000089177 ENSG00000118193 ENSG00000131437 ENSG00000077380 ENSG00000108423 ENSG00000104833 ENSG00000127824 ENSG00000140859…	41	0.81	0.547788	1
cytoskeleton organization and biogenesis	6	ENSG00000198211 ENSG00000162704 ENSG00000158486 ENSG00000099331 ENSG00000125971 ENSG00000148498 ENSG00000079819 ENSG00000125733 ENSG00000172602 ENSG00000047648 ENSG00000150594	11	2.96	ENSG00000138443 ENSG00000095637 ENSG00000175220 ENSG00000034510 ENSG00000054523 ENSG00000101146 ENSG00000078114 ENSG00000167553 ENSG00000170873 ENSG00000076321 ENSG00000197471 ENSG00000092421 ENSG00000075945 ENSG00000198033 ENSG00000163697 ENSG00000108518 ENSG00000188229 ENSG00000156983 ENSG00000137474 ENSG00000108055 ENSG00000115306 ENSG00000132376 ENSG00000135596 ENSG00000137379 ENSG00000146122…	189	3.74	0.567267	1
energy derivation by oxidation of organic compounds	6	ENSG00000128683 ENSG00000152556 ENSG00000163541 ENSG00000106633 ENSG00000172331 ENSG00000151116 ENSG00000131459 ENSG00000105953 ENSG00000135447	9	2.42	ENSG00000109819 ENSG00000114480 ENSG00000198380 ENSG00000095321 ENSG00000165140 ENSG00000138413 ENSG00000172531 ENSG00000105679 ENSG00000101365 ENSG00000160211 ENSG00000162688 ENSG00000181192 ENSG00000172340 ENSG00000108958 ENSG00000184203 ENSG00000159322 ENSG00000171298 ENSG00000197652 ENSG00000082701 ENSG00000134333 ENSG00000102893 ENSG00000143252 ENSG00000044446 ENSG00000100504 ENSG00000132356…	102	2.02	0.567631	1
biopolymer modification	6	ENSG00000128683 ENSG00000113558 ENSG00000135090 ENSG00000071054 ENSG00000135845 ENSG00000171862 ENSG00000181409 ENSG00000137397 ENSG00000198961 ENSG00000173334 ENSG00000110921 ENSG00000096717 ENSG00000172046 ENSG00000163932 ENSG00000142208 ENSG00000146872 ENSG00000068903 ENSG00000112679 ENSG00000128731 ENSG00000102096 ENSG00000198648 ENSG00000182446 ENSG00000134253 ENSG00000100241 ENSG00000104365…	69	18.55	ENSG00000109819 ENSG00000115486 ENSG00000029639 ENSG00000133135 ENSG00000086102 ENSG00000140455 ENSG00000168283 ENSG00000187608 ENSG00000130714 ENSG00000113163 ENSG00000131238 ENSG00000077463 ENSG00000105053 ENSG00000128881 ENSG00000145868 ENSG00000105639 ENSG00000136908 ENSG00000102595 ENSG00000101336 ENSG00000129559 ENSG00000006715 ENSG00000143799 ENSG00000100814 ENSG00000140650 ENSG00000184787…	882	17.45	0.572626	1
skeletal muscle fiber development	6	ENSG00000143947	1	0.27	ENSG00000048740 ENSG00000078618 ENSG00000146674 ENSG00000170315 ENSG00000006717 ENSG00000006652 ENSG00000133639 ENSG00000152601 ENSG00000101384 ENSG00000148848 ENSG00000150991	11	0.22	0.574004	1
retrograde transport, Golgi to ER	6	ENSG00000112493	1	0.27	ENSG00000095139 ENSG00000154917 ENSG00000181789 ENSG00000184432 ENSG00000122218 ENSG00000100151 ENSG00000129083 ENSG00000157916 ENSG00000107862 ENSG00000111481 ENSG00000105669	11	0.22	0.574004	1
skeletal muscle development	6	ENSG00000143947	1	0.27	ENSG00000048740 ENSG00000078618 ENSG00000146674 ENSG00000170315 ENSG00000006717 ENSG00000006652 ENSG00000133639 ENSG00000152601 ENSG00000101384 ENSG00000148848 ENSG00000150991	11	0.22	0.574004	1
heme metabolism	6	ENSG00000023330	1	0.27	ENSG00000080819 ENSG00000103415 ENSG00000126088 ENSG00000188690 ENSG00000066926 ENSG00000100292 ENSG00000082641 ENSG00000149397 ENSG00000143224 ENSG00000148218 ENSG00000006695	11	0.22	0.574004	1
spermatogenesis	6	ENSG00000126803 ENSG00000196470 ENSG00000107140 ENSG00000131773	4	1.08	ENSG00000112981 ENSG00000105639 ENSG00000096006 ENSG00000175792 ENSG00000173262 ENSG00000124733 ENSG00000124226 ENSG00000012817 ENSG00000042980 ENSG00000101443 ENSG00000108666 ENSG00000100206 ENSG00000164611 ENSG00000133639 ENSG00000158480 ENSG00000158796 ENSG00000070770 ENSG00000129473 ENSG00000181929 ENSG00000100918 ENSG00000134874 ENSG00000127530 ENSG00000132141 ENSG00000156697 ENSG00000071626…	45	0.89	0.576574	1
ribosome biogenesis and assembly	6	ENSG00000166197 ENSG00000086189	2	0.54	ENSG00000029639 ENSG00000171824 ENSG00000053372 ENSG00000100138 ENSG00000134697 ENSG00000177971 ENSG00000105171 ENSG00000175340 ENSG00000141543 ENSG00000117395 ENSG00000136718 ENSG00000122687 ENSG00000124383 ENSG00000178896 ENSG00000137876 ENSG00000087269 ENSG00000109536 ENSG00000083520 ENSG00000179041 ENSG00000136271 ENSG00000156697 ENSG00000181163 ENSG00000130826 ENSG00000120699 ENSG00000109534…	51	1.01	0.582328	1
mitochondrial transport	6	ENSG00000131748	1	0.27	ENSG00000100075 ENSG00000114120 ENSG00000141510 ENSG00000175567 ENSG00000169100 ENSG00000005022 ENSG00000130204 ENSG00000085491 ENSG00000102078 ENSG00000100372 ENSG00000128654 ENSG00000151729	12	0.24	0.60328	1
protein import	6	ENSG00000157077 ENSG00000100906 ENSG00000069399 ENSG00000160294 ENSG00000169180	5	1.34	ENSG00000082898 ENSG00000167004 ENSG00000138757 ENSG00000101888 ENSG00000102898 ENSG00000119950 ENSG00000025800 ENSG00000110713 ENSG00000125691 ENSG00000166037 ENSG00000198700 ENSG00000155561 ENSG00000196911 ENSG00000126953 ENSG00000185104 ENSG00000181104 ENSG00000047410 ENSG00000109519 ENSG00000162198 ENSG00000083312 ENSG00000132286 ENSG00000065150 ENSG00000196497 ENSG00000145907 ENSG00000117408…	57	1.13	0.613752	1
aromatic amino acid family metabolism	6	No genes	0	0	ENSG00000100577 ENSG00000107165 ENSG00000198650 ENSG00000080166 ENSG00000131979 ENSG00000115919 ENSG00000113924 ENSG00000131203 ENSG00000151552 ENSG00000171759 ENSG00000188128 ENSG00000103876 ENSG00000150787 ENSG00000099977	14	0.28	0.618234	1
protein secretion	6	No genes	0	0	ENSG00000175906 ENSG00000162896 ENSG00000182240 ENSG00000136770 ENSG00000171951 ENSG00000100262 ENSG00000058262 ENSG00000155660 ENSG00000108849 ENSG00000087460 ENSG00000173432 ENSG00000119681 ENSG00000127022 ENSG00000129965	14	0.28	0.618234	1
membrane fusion	6	No genes	0	0	ENSG00000100568 ENSG00000105402 ENSG00000134265 ENSG00000197548 ENSG00000183155 ENSG00000108433 ENSG00000119541 ENSG00000115271 ENSG00000049245 ENSG00000101558 ENSG00000102189 ENSG00000010278 ENSG00000135823 ENSG00000029725	14	0.28	0.618234	1
endosome transport	6	No genes	0	0	ENSG00000197969 ENSG00000143669 ENSG00000069329 ENSG00000115234 ENSG00000169252 ENSG00000143878 ENSG00000161011 ENSG00000119396 ENSG00000122958 ENSG00000039319 ENSG00000102189 ENSG00000142910 ENSG00000003056 ENSG00000100281 ENSG00000100284	15	0.3	0.61901	1
negative regulation of cell growth	6	No genes	0	0	ENSG00000163697 ENSG00000141510 ENSG00000137713 ENSG00000164741 ENSG00000133639 ENSG00000113575 ENSG00000184205 ENSG00000074276 ENSG00000105568 ENSG00000166313 ENSG00000173101 ENSG00000153487 ENSG00000130288 ENSG00000077684 ENSG00000101079	15	0.3	0.61901	1
mitochondrion organization and biogenesis	6	No genes	0	0	ENSG00000109819 ENSG00000104671 ENSG00000141510 ENSG00000087470 ENSG00000126953 ENSG00000132286 ENSG00000116688 ENSG00000134809 ENSG00000100575 ENSG00000150779 ENSG00000025708 ENSG00000198836 ENSG00000151729 ENSG00000171109 ENSG00000099800	15	0.3	0.61901	1
negative regulation of cell size	6	No genes	0	0	ENSG00000163697 ENSG00000141510 ENSG00000137713 ENSG00000164741 ENSG00000133639 ENSG00000113575 ENSG00000184205 ENSG00000074276 ENSG00000105568 ENSG00000166313 ENSG00000173101 ENSG00000153487 ENSG00000130288 ENSG00000077684 ENSG00000101079	15	0.3	0.61901	1
peroxisome organization and biogenesis	6	No genes	0	0	ENSG00000139197 ENSG00000131779 ENSG00000166821 ENSG00000117528 ENSG00000119541 ENSG00000183785 ENSG00000101986 ENSG00000157911 ENSG00000124587 ENSG00000108733 ENSG00000162735 ENSG00000162928 ENSG00000121680 ENSG00000127980 ENSG00000034693 ENSG00000164751	16	0.32	0.62148	1
nucleotide-sugar metabolism	6	No genes	0	0	ENSG00000088451 ENSG00000140650 ENSG00000112699 ENSG00000117143 ENSG00000162694 ENSG00000104522 ENSG00000169764 ENSG00000100445 ENSG00000117620 ENSG00000090013 ENSG00000109814 ENSG00000147408 ENSG00000139180 ENSG00000117308 ENSG00000159921 ENSG00000115652	16	0.32	0.62148	1
sulfur amino acid metabolism	6	No genes	0	0	ENSG00000128294 ENSG00000175806 ENSG00000111962 ENSG00000179918 ENSG00000116761 ENSG00000116984 ENSG00000023909 ENSG00000129596 ENSG00000001084 ENSG00000102172 ENSG00000124275 ENSG00000100714 ENSG00000139531 ENSG00000038274 ENSG00000078872 ENSG00000169902	16	0.32	0.62148	1
intracellular protein transport	6	ENSG00000128731 ENSG00000117280 ENSG00000144566 ENSG00000105401 ENSG00000121722 ENSG00000120805 ENSG00000110025 ENSG00000157077 ENSG00000100906 ENSG00000177105 ENSG00000126458 ENSG00000182287 ENSG00000136738 ENSG00000069399 ENSG00000160294 ENSG00000169180	16	4.3	ENSG00000100568 ENSG00000100300 ENSG00000137501 ENSG00000143545 ENSG00000138768 ENSG00000105402 ENSG00000138802 ENSG00000082898 ENSG00000125844 ENSG00000176986 ENSG00000185359 ENSG00000109466 ENSG00000134265 ENSG00000042753 ENSG00000167004 ENSG00000138757 ENSG00000067167 ENSG00000101888 ENSG00000139197 ENSG00000103496 ENSG00000062725 ENSG00000120725 ENSG00000102898 ENSG00000117500 ENSG00000095139…	256	5.07	0.621956	1
sulfur compound biosynthesis	6	No genes	0	0	ENSG00000171310 ENSG00000138604 ENSG00000136213 ENSG00000133475 ENSG00000179918 ENSG00000169826 ENSG00000116761 ENSG00000122863 ENSG00000116984 ENSG00000182197 ENSG00000023909 ENSG00000001084 ENSG00000147408 ENSG00000100031 ENSG00000124275 ENSG00000100714 ENSG00000100121 ENSG00000038274 ENSG00000100983	19	0.38	0.636814	1
intra-Golgi transport	6	No genes	0	0	ENSG00000105402 ENSG00000134265 ENSG00000095139 ENSG00000108587 ENSG00000100083 ENSG00000090615 ENSG00000181789 ENSG00000164597 ENSG00000184432 ENSG00000125447 ENSG00000122218 ENSG00000135775 ENSG00000129083 ENSG00000103365 ENSG00000141198 ENSG00000111481 ENSG00000124222 ENSG00000105669 ENSG00000100284	19	0.38	0.636814	1
Notch signaling pathway	6	ENSG00000168214 ENSG00000138613	2	0.54	ENSG00000073282 ENSG00000091073 ENSG00000117362 ENSG00000151694 ENSG00000178498 ENSG00000071537 ENSG00000112049 ENSG00000137845 ENSG00000101346 ENSG00000134250 ENSG00000080815 ENSG00000161021 ENSG00000101384 ENSG00000162736 ENSG00000018236 ENSG00000188223 ENSG00000184916 ENSG00000074181 ENSG00000143801 ENSG00000142192 ENSG00000065526	21	0.42	0.669203	1
aminoglycan metabolism	6	ENSG00000135677 ENSG00000149541	2	0.54	ENSG00000171310 ENSG00000169919 ENSG00000179163 ENSG00000113273 ENSG00000138604 ENSG00000136213 ENSG00000151655 ENSG00000122863 ENSG00000182197 ENSG00000010404 ENSG00000127415 ENSG00000151348 ENSG00000181523 ENSG00000131446 ENSG00000109814 ENSG00000147408 ENSG00000123243 ENSG00000108784 ENSG00000068001 ENSG00000141012 ENSG00000175264	21	0.42	0.669203	1
M phase of meiotic cell cycle	6	ENSG00000126803 ENSG00000102096	2	0.54	ENSG00000149554 ENSG00000108055 ENSG00000101972 ENSG00000100206 ENSG00000164754 ENSG00000100918 ENSG00000196074 ENSG00000072501 ENSG00000156697 ENSG00000119684 ENSG00000149311 ENSG00000185800 ENSG00000086827 ENSG00000113522 ENSG00000196584 ENSG00000076053 ENSG00000188486 ENSG00000185379 ENSG00000131462 ENSG00000124702 ENSG00000164823	21	0.42	0.669203	1
nucleotide biosynthesis	6	ENSG00000159199 ENSG00000134253 ENSG00000178035 ENSG00000116337 ENSG00000188126 ENSG00000138031 ENSG00000149962	7	1.88	ENSG00000100796 ENSG00000112981 ENSG00000157306 ENSG00000116459 ENSG00000105835 ENSG00000110955 ENSG00000128271 ENSG00000198563 ENSG00000013573 ENSG00000093072 ENSG00000167863 ENSG00000128059 ENSG00000102967 ENSG00000169020 ENSG00000148926 ENSG00000171793 ENSG00000164116 ENSG00000128050 ENSG00000155097 ENSG00000100554 ENSG00000131100 ENSG00000160916 ENSG00000134014 ENSG00000152234 ENSG00000141127…	85	1.68	0.678891	1
positive regulation of programmed cell death	6	ENSG00000112977 ENSG00000097007 ENSG00000196954 ENSG00000003400 ENSG00000049249	5	1.34	ENSG00000176046 ENSG00000073009 ENSG00000161955 ENSG00000164896 ENSG00000198722 ENSG00000136305 ENSG00000115129 ENSG00000142867 ENSG00000187288 ENSG00000188229 ENSG00000137379 ENSG00000164543 ENSG00000139842 ENSG00000137462 ENSG00000141510 ENSG00000146674 ENSG00000114125 ENSG00000055130 ENSG00000122641 ENSG00000073282 ENSG00000100030 ENSG00000064393 ENSG00000130203 ENSG00000180855 ENSG00000035664…	95	1.88	0.687133	1
enzyme linked receptor protein signaling pathway	6	ENSG00000141738 ENSG00000115414 ENSG00000141736 ENSG00000142675 ENSG00000168398 ENSG00000157077 ENSG00000143787 ENSG00000166949	8	2.15	ENSG00000095637 ENSG00000043462 ENSG00000170873 ENSG00000146247 ENSG00000085514 ENSG00000112715 ENSG00000077782 ENSG00000121989 ENSG00000155090 ENSG00000197965 ENSG00000138193 ENSG00000100784 ENSG00000116741 ENSG00000184216 ENSG00000106123 ENSG00000113494 ENSG00000071051 ENSG00000172500 ENSG00000160691 ENSG00000142627 ENSG00000166037 ENSG00000064393 ENSG00000136754 ENSG00000135341 ENSG00000148672…	93	1.84	0.688563	1
cellular protein metabolism	6	ENSG00000172172 ENSG00000198211 ENSG00000162704 ENSG00000128683 ENSG00000113558 ENSG00000135090 ENSG00000071054 ENSG00000135845 ENSG00000171862 ENSG00000178149 ENSG00000091704 ENSG00000181409 ENSG00000101017 ENSG00000119321 ENSG00000126803 ENSG00000137397 ENSG00000154999 ENSG00000164307 ENSG00000198961 ENSG00000173334 ENSG00000010704 ENSG00000110921 ENSG00000096717 ENSG00000172046 ENSG00000005339…	122	32.8	ENSG00000109819 ENSG00000161057 ENSG00000189241 ENSG00000115486 ENSG00000133135 ENSG00000112812 ENSG00000086102 ENSG00000140455 ENSG00000168283 ENSG00000187608 ENSG00000130714 ENSG00000113163 ENSG00000131238 ENSG00000077463 ENSG00000101146 ENSG00000105053 ENSG00000184779 ENSG00000198449 ENSG00000167553 ENSG00000117533 ENSG00000128881 ENSG00000136149 ENSG00000141759 ENSG00000145868 ENSG00000105639…	1711	33.86	0.691367	1
cofactor catabolism	6	ENSG00000163541 ENSG00000144908	2	0.54	ENSG00000138413 ENSG00000101365 ENSG00000172340 ENSG00000108958 ENSG00000167165 ENSG00000143252 ENSG00000103415 ENSG00000168291 ENSG00000062485 ENSG00000122729 ENSG00000166411 ENSG00000007202 ENSG00000091483 ENSG00000182054 ENSG00000065833 ENSG00000136143 ENSG00000100292 ENSG00000146701 ENSG00000117118 ENSG00000014641 ENSG00000100412 ENSG00000067829 ENSG00000119689 ENSG00000073578	24	0.47	0.697944	1
coenzyme metabolism	6	ENSG00000163541 ENSG00000159199 ENSG00000134253 ENSG00000144908 ENSG00000188126 ENSG00000149962	6	1.61	ENSG00000100796 ENSG00000116459 ENSG00000105835 ENSG00000095321 ENSG00000138413 ENSG00000110955 ENSG00000198563 ENSG00000013573 ENSG00000101365 ENSG00000119673 ENSG00000160211 ENSG00000167863 ENSG00000164398 ENSG00000172340 ENSG00000108958 ENSG00000169020 ENSG00000023572 ENSG00000124217 ENSG00000138621 ENSG00000155097 ENSG00000100554 ENSG00000131100 ENSG00000120137 ENSG00000160916 ENSG00000134014…	105	2.08	0.70391	1
nucleotide metabolism	6	ENSG00000159199 ENSG00000134253 ENSG00000178035 ENSG00000116337 ENSG00000188126 ENSG00000138031 ENSG00000149962	7	1.88	ENSG00000100796 ENSG00000112981 ENSG00000157306 ENSG00000116459 ENSG00000105835 ENSG00000110955 ENSG00000128271 ENSG00000198563 ENSG00000135318 ENSG00000013573 ENSG00000076043 ENSG00000093072 ENSG00000160211 ENSG00000173786 ENSG00000167863 ENSG00000128059 ENSG00000102967 ENSG00000169020 ENSG00000185013 ENSG00000148926 ENSG00000171793 ENSG00000164116 ENSG00000128050 ENSG00000113448 ENSG00000155097…	118	2.34	0.72038	1
stress-activated protein kinase signaling pathway	6	ENSG00000135090	1	0.27	ENSG00000011566 ENSG00000121653 ENSG00000149269 ENSG00000154310 ENSG00000064393 ENSG00000138834 ENSG00000141503 ENSG00000197372 ENSG00000143507 ENSG00000169967 ENSG00000007565 ENSG00000169727 ENSG00000123143 ENSG00000085511 ENSG00000073803 ENSG00000149930 ENSG00000074696 ENSG00000139625 ENSG00000129675 ENSG00000012983 ENSG00000008735 ENSG00000006432 ENSG00000197442 ENSG00000050748 ENSG00000109339…	31	0.61	0.722406	1
protein catabolism	6	ENSG00000172046 ENSG00000196470 ENSG00000143947 ENSG00000112082 ENSG00000100985 ENSG00000162174 ENSG00000083799 ENSG00000156256 ENSG00000090686 ENSG00000166167	10	2.69	ENSG00000161057 ENSG00000112812 ENSG00000140455 ENSG00000129559 ENSG00000197912 ENSG00000196611 ENSG00000072401 ENSG00000099953 ENSG00000185651 ENSG00000111667 ENSG00000123091 ENSG00000126067 ENSG00000100902 ENSG00000116005 ENSG00000170315 ENSG00000104517 ENSG00000006717 ENSG00000087191 ENSG00000117362 ENSG00000129084 ENSG00000105325 ENSG00000038002 ENSG00000134109 ENSG00000149968 ENSG00000138081…	123	2.43	0.727437	1
positive regulation of protein kinase activity	6	ENSG00000150594	1	0.27	ENSG00000101255 ENSG00000174125 ENSG00000138193 ENSG00000034152 ENSG00000184216 ENSG00000113494 ENSG00000160691 ENSG00000099860 ENSG00000051382 ENSG00000132356 ENSG00000138685 ENSG00000172175 ENSG00000169252 ENSG00000120889 ENSG00000100065 ENSG00000110651 ENSG00000130222 ENSG00000169967 ENSG00000197405 ENSG00000007565 ENSG00000106804 ENSG00000123143 ENSG00000085511 ENSG00000073803 ENSG00000149930…	33	0.65	0.727636	1
nitrogen compound catabolism	6	ENSG00000108381 ENSG00000128683 ENSG00000125166	3	0.81	ENSG00000100577 ENSG00000198650 ENSG00000128311 ENSG00000187615 ENSG00000131979 ENSG00000145020 ENSG00000128309 ENSG00000151498 ENSG00000090857 ENSG00000148672 ENSG00000115919 ENSG00000182890 ENSG00000113924 ENSG00000081181 ENSG00000131203 ENSG00000151552 ENSG00000148090 ENSG00000053328 ENSG00000171759 ENSG00000111980 ENSG00000140905 ENSG00000131844 ENSG00000115419 ENSG00000188128 ENSG00000103876…	33	0.65	0.734684	1
amino acid metabolism	6	ENSG00000108381 ENSG00000128683 ENSG00000178149 ENSG00000159692 ENSG00000131459 ENSG00000125166 ENSG00000115866 ENSG00000105552	8	2.15	ENSG00000065154 ENSG00000100577 ENSG00000070669 ENSG00000198380 ENSG00000145191 ENSG00000107165 ENSG00000139631 ENSG00000198650 ENSG00000080166 ENSG00000172053 ENSG00000112855 ENSG00000185875 ENSG00000187615 ENSG00000131979 ENSG00000140105 ENSG00000128059 ENSG00000145982 ENSG00000143374 ENSG00000171793 ENSG00000146733 ENSG00000145020 ENSG00000128294 ENSG00000117593 ENSG00000130707 ENSG00000151498…	134	2.65	0.735427	1
amine biosynthesis	6	ENSG00000159692 ENSG00000105552 ENSG00000197165	3	0.81	ENSG00000070669 ENSG00000185875 ENSG00000146733 ENSG00000130707 ENSG00000137106 ENSG00000183010 ENSG00000168129 ENSG00000060982 ENSG00000116649 ENSG00000155096 ENSG00000123505 ENSG00000179918 ENSG00000116761 ENSG00000171759 ENSG00000138381 ENSG00000135069 ENSG00000116984 ENSG00000115758 ENSG00000104904 ENSG00000092621 ENSG00000081307 ENSG00000139163 ENSG00000084774 ENSG00000188985 ENSG00000021826…	35	0.69	0.743203	1
nitrogen compound biosynthesis	6	ENSG00000159692 ENSG00000105552 ENSG00000197165	3	0.81	ENSG00000070669 ENSG00000185875 ENSG00000146733 ENSG00000130707 ENSG00000137106 ENSG00000183010 ENSG00000168129 ENSG00000060982 ENSG00000116649 ENSG00000155096 ENSG00000123505 ENSG00000179918 ENSG00000116761 ENSG00000171759 ENSG00000138381 ENSG00000135069 ENSG00000116984 ENSG00000115758 ENSG00000104904 ENSG00000092621 ENSG00000081307 ENSG00000139163 ENSG00000084774 ENSG00000188985 ENSG00000021826…	35	0.69	0.743203	1
membrane lipid biosynthesis	6	ENSG00000135845 ENSG00000103502 ENSG00000149485	3	0.81	ENSG00000155189 ENSG00000007541 ENSG00000156471 ENSG00000116711 ENSG00000108474 ENSG00000133731 ENSG00000132356 ENSG00000128274 ENSG00000198964 ENSG00000177511 ENSG00000100564 ENSG00000148154 ENSG00000133027 ENSG00000174607 ENSG00000043822 ENSG00000143393 ENSG00000105655 ENSG00000163624 ENSG00000169692 ENSG00000011405 ENSG00000110651 ENSG00000134255 ENSG00000133511 ENSG00000115525 ENSG00000111666…	37	0.73	0.752874	1
ATP metabolism	6	ENSG00000159199 ENSG00000134253 ENSG00000188126	3	0.81	ENSG00000100796 ENSG00000116459 ENSG00000110955 ENSG00000198563 ENSG00000013573 ENSG00000167863 ENSG00000169020 ENSG00000155097 ENSG00000100554 ENSG00000131100 ENSG00000160916 ENSG00000134014 ENSG00000152234 ENSG00000171130 ENSG00000180389 ENSG00000114573 ENSG00000111788 ENSG00000135390 ENSG00000117410 ENSG00000185883 ENSG00000099624 ENSG00000147416 ENSG00000154723 ENSG00000167283 ENSG00000113732…	39	0.77	0.763413	1
cation homeostasis	6	ENSG00000010704 ENSG00000168398 ENSG00000161570 ENSG00000111012	4	1.08	ENSG00000163823 ENSG00000110680 ENSG00000110148 ENSG00000108691 ENSG00000144891 ENSG00000138193 ENSG00000115657 ENSG00000047457 ENSG00000112486 ENSG00000100554 ENSG00000111199 ENSG00000036828 ENSG00000060558 ENSG00000109572 ENSG00000107562 ENSG00000159167 ENSG00000173585 ENSG00000136997 ENSG00000141837 ENSG00000198838 ENSG00000100739 ENSG00000171878 ENSG00000167996 ENSG00000151623 ENSG00000179218…	47	0.93	0.777251	1
oxidative phosphorylation	6	ENSG00000178127 ENSG00000159199 ENSG00000134253 ENSG00000165264 ENSG00000188126	5	1.34	ENSG00000100796 ENSG00000116459 ENSG00000158864 ENSG00000110955 ENSG00000013573 ENSG00000109390 ENSG00000167863 ENSG00000110717 ENSG00000169020 ENSG00000023228 ENSG00000155097 ENSG00000100554 ENSG00000131100 ENSG00000134014 ENSG00000152234 ENSG00000171130 ENSG00000184076 ENSG00000180389 ENSG00000114573 ENSG00000111788 ENSG00000166136 ENSG00000140740 ENSG00000135390 ENSG00000117410 ENSG00000185883…	60	1.19	0.802511	1
regulation of progression through cell cycle	6	ENSG00000171862 ENSG00000135698 ENSG00000068903 ENSG00000132646 ENSG00000087074 ENSG00000116148 ENSG00000186575 ENSG00000064933 ENSG00000185324 ENSG00000105401 ENSG00000125347 ENSG00000097007 ENSG00000083799 ENSG00000072609 ENSG00000148337 ENSG00000177105 ENSG00000069399 ENSG00000154473	18	4.84	ENSG00000106993 ENSG00000082258 ENSG00000069345 ENSG00000101773 ENSG00000115484 ENSG00000145386 ENSG00000175305 ENSG00000170873 ENSG00000104320 ENSG00000112237 ENSG00000135624 ENSG00000134308 ENSG00000133740 ENSG00000091831 ENSG00000112312 ENSG00000112715 ENSG00000175634 ENSG00000116809 ENSG00000137333 ENSG00000142867 ENSG00000163697 ENSG00000149554 ENSG00000163736 ENSG00000013573 ENSG00000171791…	269	5.32	0.810089	1
nucleocytoplasmic transport	6	ENSG00000157077 ENSG00000100906 ENSG00000069399 ENSG00000160294 ENSG00000169180	5	1.34	ENSG00000086102 ENSG00000101146 ENSG00000082898 ENSG00000123136 ENSG00000167004 ENSG00000198563 ENSG00000138757 ENSG00000101888 ENSG00000102898 ENSG00000119950 ENSG00000025800 ENSG00000114503 ENSG00000110713 ENSG00000125691 ENSG00000166037 ENSG00000111581 ENSG00000157349 ENSG00000198700 ENSG00000155561 ENSG00000196911 ENSG00000185104 ENSG00000125676 ENSG00000173598 ENSG00000181104 ENSG00000047410…	82	1.62	0.832206	1
negative regulation of progression through cell cycle	6	ENSG00000171862 ENSG00000087074 ENSG00000186575 ENSG00000064933 ENSG00000125347 ENSG00000083799	6	1.61	ENSG00000170873 ENSG00000091831 ENSG00000112312 ENSG00000116809 ENSG00000142867 ENSG00000163697 ENSG00000175197 ENSG00000111276 ENSG00000099956 ENSG00000100532 ENSG00000167323 ENSG00000139842 ENSG00000141510 ENSG00000134982 ENSG00000055130 ENSG00000122641 ENSG00000127603 ENSG00000129355 ENSG00000108984 ENSG00000171444 ENSG00000015171 ENSG00000103479 ENSG00000188551 ENSG00000185920 ENSG00000007237…	95	1.88	0.844154	1
electron transport	6	ENSG00000104723 ENSG00000012779 ENSG00000178127 ENSG00000100644 ENSG00000165264 ENSG00000099795 ENSG00000166347 ENSG00000184470 ENSG00000130489 ENSG00000133816 ENSG00000111012 ENSG00000198470 ENSG00000104951	13	3.49	ENSG00000008283 ENSG00000138109 ENSG00000115159 ENSG00000197763 ENSG00000141759 ENSG00000167693 ENSG00000115944 ENSG00000158864 ENSG00000124588 ENSG00000076258 ENSG00000083099 ENSG00000091140 ENSG00000138115 ENSG00000167004 ENSG00000131143 ENSG00000197930 ENSG00000145990 ENSG00000121691 ENSG00000184983 ENSG00000189221 ENSG00000109390 ENSG00000135596 ENSG00000117054 ENSG00000135297 ENSG00000110717…	196	3.88	0.888628	1
cellular lipid metabolism	6	ENSG00000197943 ENSG00000135845 ENSG00000012779 ENSG00000099964 ENSG00000110921 ENSG00000100241 ENSG00000131748 ENSG00000103056 ENSG00000160179 ENSG00000103502 ENSG00000112033 ENSG00000132965 ENSG00000131791 ENSG00000116906 ENSG00000129968 ENSG00000073756 ENSG00000149485 ENSG00000197165	18	4.84	ENSG00000109819 ENSG00000160285 ENSG00000155189 ENSG00000014914 ENSG00000186153 ENSG00000152904 ENSG00000095321 ENSG00000140943 ENSG00000198756 ENSG00000076555 ENSG00000167468 ENSG00000172292 ENSG00000104823 ENSG00000007541 ENSG00000121578 ENSG00000035681 ENSG00000156471 ENSG00000138029 ENSG00000073060 ENSG00000160752 ENSG00000151632 ENSG00000104671 ENSG00000197142 ENSG00000073737 ENSG00000106617…	241	4.77	0.899905	1
DNA metabolism	6	ENSG00000139613 ENSG00000049541 ENSG00000096717 ENSG00000101003 ENSG00000146872 ENSG00000068903 ENSG00000189060 ENSG00000073584 ENSG00000164104 ENSG00000132646 ENSG00000155229 ENSG00000076003 ENSG00000064933 ENSG00000168214 ENSG00000097007 ENSG00000112477 ENSG00000111642 ENSG00000123415 ENSG00000172183 ENSG00000115866 ENSG00000160294 ENSG00000009413 ENSG00000158373 ENSG00000170734 ENSG00000168496	25	6.72	ENSG00000109819 ENSG00000189241 ENSG00000185068 ENSG00000137349 ENSG00000168283 ENSG00000153922 ENSG00000196819 ENSG00000108468 ENSG00000077463 ENSG00000116062 ENSG00000143799 ENSG00000101773 ENSG00000148229 ENSG00000132475 ENSG00000065613 ENSG00000104320 ENSG00000100118 ENSG00000112312 ENSG00000172732 ENSG00000102030 ENSG00000132383 ENSG00000160633 ENSG00000175792 ENSG00000135318 ENSG00000149554…	335	6.63	0.914102	1
fluid secretion	6	No genes	0	0	ENSG00000144891 ENSG00000146469 ENSG00000197208	3	0.06	1	1
positive regulation of cell activation	6	No genes	0	0	ENSG00000071051 ENSG00000150782 ENSG00000158092 ENSG00000118785 ENSG00000110651 ENSG00000171150 ENSG00000178562	7	0.14	1	1
intracellular receptor-mediated signaling pathway	6	ENSG00000125686 ENSG00000100320	2	0.54	ENSG00000109819 ENSG00000124151 ENSG00000091831 ENSG00000115641 ENSG00000108510 ENSG00000172977 ENSG00000104517 ENSG00000180182 ENSG00000184634 ENSG00000134058 ENSG00000136146 ENSG00000012822 ENSG00000033800 ENSG00000007565 ENSG00000117713 ENSG00000175221 ENSG00000042429 ENSG00000008838 ENSG00000013561 ENSG00000171570 ENSG00000067113 ENSG00000140682 ENSG00000124225 ENSG00000138293 ENSG00000180530…	33	0.65	1	1
tissue regeneration	6	No genes	0	0	ENSG00000131669	1	0.02	1	1
regulation of microtubule polymerization or depolymerization	6	No genes	0	0	ENSG00000165175 ENSG00000078018 ENSG00000074054 ENSG00000047849 ENSG00000116584	5	0.1	1	1
glycerol ether biosynthesis	6	No genes	0	0	ENSG00000138193	1	0.02	1	1
endosome organization and biogenesis	6	ENSG00000124209	1	0.27	ENSG00000197969 ENSG00000143669 ENSG00000069329 ENSG00000109572 ENSG00000115234 ENSG00000169252 ENSG00000143878 ENSG00000161011 ENSG00000119396 ENSG00000122958 ENSG00000039319 ENSG00000102189 ENSG00000142910 ENSG00000003056 ENSG00000100281 ENSG00000100284	16	0.32	1	1
glycerolipid biosynthesis	6	No genes	0	0	ENSG00000138193	1	0.02	1	1
positive regulation of Notch signaling pathway	6	No genes	0	0	ENSG00000073282	1	0.02	1	1
plasma membrane organization and biogenesis	6	No genes	0	0	ENSG00000120742 ENSG00000188313 ENSG00000114698	3	0.06	1	1
oogenesis	6	No genes	0	0	ENSG00000147202	1	0.02	1	1
male gonad development	6	No genes	0	0	ENSG00000124733 ENSG00000009307 ENSG00000138293	3	0.06	1	1
positive regulation of muscle contraction	6	No genes	0	0	ENSG00000176170	1	0.02	1	1
quinone cofactor metabolism	6	No genes	0	0	ENSG00000119723 ENSG00000167113 ENSG00000167186	3	0.06	1	1
acylglycerol metabolism	6	No genes	0	0	ENSG00000138193 ENSG00000185000 ENSG00000175535 ENSG00000187697	4	0.08	1	1
regulation of ion transport	6	No genes	0	0	ENSG00000145740	1	0.02	1	1
S-adenosylmethionine metabolism	6	No genes	0	0	ENSG00000038274	1	0.02	1	1
negative regulation of cellular defense response	6	No genes	0	0	ENSG00000122641 ENSG00000123999	2	0.04	1	1
cocaine metabolism	6	No genes	0	0	ENSG00000114200	1	0.02	1	1
molecular hydrogen transport	6	No genes	0	0	ENSG00000089057	1	0.02	1	1
DNA damage checkpoint	6	No genes	0	0	ENSG00000145386 ENSG00000149554 ENSG00000075218 ENSG00000053254 ENSG00000090097 ENSG00000172613 ENSG00000136273	7	0.14	1	1
DNA damage response, signal transduction by p53 class mediator	6	No genes	0	0	ENSG00000075218 ENSG00000090097	2	0.04	1	1
carbohydrate mediated signaling	6	No genes	0	0	ENSG00000158270	1	0.02	1	1
vesicle fusion	6	No genes	0	0	ENSG00000102189 ENSG00000135823	2	0.04	1	1
positive regulation of eye pigmentation	6	No genes	0	0	ENSG00000100099	1	0.02	1	1
melatonin metabolism	6	No genes	0	0	ENSG00000169093	1	0.02	1	1
negative regulation of bone remodeling	6	No genes	0	0	ENSG00000118785	1	0.02	1	1
nucleobase biosynthesis	6	No genes	0	0	ENSG00000128059 ENSG00000102967 ENSG00000128050 ENSG00000188641 ENSG00000114491 ENSG00000159131 ENSG00000084774 ENSG00000021826 ENSG00000163655	9	0.18	1	1
interphase of mitotic cell cycle	6	ENSG00000185324 ENSG00000097007	2	0.54	ENSG00000069345 ENSG00000163697 ENSG00000013573 ENSG00000145604 ENSG00000094804 ENSG00000139842 ENSG00000055130 ENSG00000099804 ENSG00000119414 ENSG00000108094 ENSG00000060982 ENSG00000075218 ENSG00000053254 ENSG00000101412 ENSG00000097046 ENSG00000180198 ENSG00000182481 ENSG00000187836 ENSG00000134057 ENSG00000121774 ENSG00000176248 ENSG00000147133 ENSG00000123374 ENSG00000166313 ENSG00000094880…	37	0.73	1	1
protein transport	6	ENSG00000123728 ENSG00000155366 ENSG00000128731 ENSG00000117280 ENSG00000124209 ENSG00000144566 ENSG00000031823 ENSG00000130724 ENSG00000151116 ENSG00000105401 ENSG00000141542 ENSG00000121722 ENSG00000120805 ENSG00000144840 ENSG00000160948 ENSG00000110025 ENSG00000157077 ENSG00000100906 ENSG00000177105 ENSG00000126458 ENSG00000182287 ENSG00000136738 ENSG00000069399 ENSG00000116266 ENSG00000160294…	26	6.99	ENSG00000143376 ENSG00000100568 ENSG00000105829 ENSG00000115963 ENSG00000100300 ENSG00000100196 ENSG00000132612 ENSG00000137501 ENSG00000143545 ENSG00000138768 ENSG00000105402 ENSG00000138802 ENSG00000082898 ENSG00000125844 ENSG00000070367 ENSG00000176986 ENSG00000185359 ENSG00000138073 ENSG00000109466 ENSG00000134265 ENSG00000042753 ENSG00000167004 ENSG00000184056 ENSG00000138757 ENSG00000184708…	363	7.18	1	1
entry into host	6	No genes	0	0	ENSG00000123124 ENSG00000130234 ENSG00000110651 ENSG00000110400 ENSG00000198373 ENSG00000078747	6	0.12	1	1
hydrogen peroxide catabolism	6	No genes	0	0	ENSG00000121691	1	0.02	1	1
aromatic compound biosynthesis	6	No genes	0	0	ENSG00000116096 ENSG00000131979 ENSG00000124217 ENSG00000151552 ENSG00000166228 ENSG00000164172 ENSG00000150787 ENSG00000171723 ENSG00000160688	9	0.18	1	1
vasculogenesis	6	No genes	0	0	ENSG00000112715 ENSG00000044090	2	0.04	1	1
mitochondrial membrane organization and biogenesis	6	No genes	0	0	ENSG00000141510 ENSG00000087470 ENSG00000126953 ENSG00000132286 ENSG00000134809 ENSG00000100575 ENSG00000150779 ENSG00000198836 ENSG00000099800	9	0.18	1	1
phosphoenolpyruvate-dependent sugar phosphotransferase system	6	No genes	0	0	ENSG00000136478 ENSG00000166471	2	0.04	1	1
substrate-bound cell migration	6	No genes	0	0	ENSG00000137575 ENSG00000198087 ENSG00000150630 ENSG00000113296	4	0.08	1	1
immune cell activation	6	ENSG00000101017 ENSG00000099964	2	0.54	ENSG00000174125 ENSG00000113494 ENSG00000071051 ENSG00000122641 ENSG00000136244 ENSG00000123124 ENSG00000068024 ENSG00000139921 ENSG00000061273 ENSG00000123999 ENSG00000078902 ENSG00000095585 ENSG00000150782 ENSG00000158092 ENSG00000067082 ENSG00000118785 ENSG00000102034 ENSG00000110651 ENSG00000006210 ENSG00000089289 ENSG00000117090 ENSG00000171150 ENSG00000197976 ENSG00000169429 ENSG00000178562…	31	0.61	1	1
myoblast development	6	No genes	0	0	ENSG00000148848	1	0.02	1	1
mesoderm formation	6	No genes	0	0	ENSG00000136826 ENSG00000137384 ENSG00000145147	3	0.06	1	1
amino acid derivative metabolism	6	ENSG00000197165	1	0.27	ENSG00000118271 ENSG00000189221 ENSG00000132207 ENSG00000116005 ENSG00000183044 ENSG00000115919 ENSG00000131203 ENSG00000116649 ENSG00000155096 ENSG00000123505 ENSG00000181625 ENSG00000115758 ENSG00000104904 ENSG00000139163 ENSG00000093010 ENSG00000131480 ENSG00000171766 ENSG00000102172 ENSG00000180304 ENSG00000169093 ENSG00000038274 ENSG00000095059	22	0.44	1	1
urea cycle	6	No genes	0	0	ENSG00000130707 ENSG00000081181 ENSG00000021826 ENSG00000169910	4	0.08	1	1
nucleotide-sugar transport	6	No genes	0	0	ENSG00000055291 ENSG00000117620 ENSG00000138459 ENSG00000102100	4	0.08	1	1
regulation of carbohydrate metabolism	6	No genes	0	0	ENSG00000109819 ENSG00000105679 ENSG00000132356 ENSG00000128989	4	0.08	1	1
neuron adhesion	6	No genes	0	0	ENSG00000169862 ENSG00000154654	2	0.04	1	1
negative regulation of protein kinase activity	6	ENSG00000112679	1	0.27	ENSG00000151332 ENSG00000101255 ENSG00000117152 ENSG00000171033 ENSG00000137713 ENSG00000184545 ENSG00000180370 ENSG00000113575 ENSG00000197372 ENSG00000128245 ENSG00000186834 ENSG00000169727 ENSG00000168734 ENSG00000105568 ENSG00000139318 ENSG00000175793 ENSG00000101391 ENSG00000198369 ENSG00000138835 ENSG00000122188 ENSG00000197906 ENSG00000139687	22	0.44	1	1
protein insertion into membrane	6	No genes	0	0	ENSG00000155463 ENSG00000146648	2	0.04	1	1
positive regulation of caspase activity	6	No genes	0	0	ENSG00000141510 ENSG00000181104 ENSG00000132906 ENSG00000099968 ENSG00000120868 ENSG00000120889 ENSG00000137409 ENSG00000115415 ENSG00000103490 ENSG00000172115 ENSG00000105327 ENSG00000169031 ENSG00000184047	13	0.26	1	1
negative regulation of cell motility	6	No genes	0	0	ENSG00000120318	1	0.02	1	1
myoblast maturation	6	No genes	0	0	ENSG00000148848	1	0.02	1	1
cell wall catabolism	6	No genes	0	0	ENSG00000164830 ENSG00000090382	2	0.04	1	1
regulation of lipid metabolism	6	No genes	0	0	ENSG00000109819 ENSG00000132356 ENSG00000167772 ENSG00000100003 ENSG00000114650 ENSG00000067113 ENSG00000196136	7	0.14	1	1
nucleoside catabolism	6	No genes	0	0	ENSG00000188641 ENSG00000112664	2	0.04	1	1
regulation of cellular defense response	6	No genes	0	0	ENSG00000122641 ENSG00000123999	2	0.04	1	1
regulation of smooth muscle contraction	6	No genes	0	0	ENSG00000138193 ENSG00000101608 ENSG00000182674 ENSG00000176170	4	0.08	1	1
glucocorticoid metabolism	6	No genes	0	0	ENSG00000117594	1	0.02	1	1
negative regulation of lymphocyte differentiation	6	No genes	0	0	ENSG00000122641 ENSG00000123999 ENSG00000171150	3	0.06	1	1
synaptic vesicle transport	6	No genes	0	0	ENSG00000101298 ENSG00000159082 ENSG00000132639 ENSG00000102189 ENSG00000102003 ENSG00000079805	6	0.12	1	1
imprinting	6	No genes	0	0	ENSG00000181649 ENSG00000162595	2	0.04	1	1
ER-nuclear signaling pathway	6	No genes	0	0	ENSG00000118217 ENSG00000136986 ENSG00000114650 ENSG00000165280	4	0.08	1	1
thyroid hormone metabolism	6	No genes	0	0	ENSG00000118271	1	0.02	1	1
regulation of protein catabolism	6	No genes	0	0	ENSG00000185104 ENSG00000049759 ENSG00000135679 ENSG00000171570 ENSG00000129965	5	0.1	1	1
carbohydrate biosynthesis	6	ENSG00000149541 ENSG00000131459 ENSG00000182022	3	0.81	ENSG00000109819 ENSG00000174684 ENSG00000114480 ENSG00000140650 ENSG00000198380 ENSG00000165140 ENSG00000171310 ENSG00000198756 ENSG00000162688 ENSG00000016864 ENSG00000138604 ENSG00000136213 ENSG00000132356 ENSG00000168282 ENSG00000112699 ENSG00000105220 ENSG00000163754 ENSG00000117143 ENSG00000100417 ENSG00000169826 ENSG00000105655 ENSG00000056998 ENSG00000122863 ENSG00000104522 ENSG00000182197…	46	0.91	1	1
protein targeting to ER	6	No genes	0	0	ENSG00000067167 ENSG00000100883 ENSG00000141519 ENSG00000153037 ENSG00000140319 ENSG00000163479 ENSG00000124783 ENSG00000114850 ENSG00000124795 ENSG00000008952	10	0.2	1	1
regulation of Cdc42 GTPase activity	6	No genes	0	0	ENSG00000102302 ENSG00000180263	2	0.04	1	1
myoblast cell fate commitment	6	No genes	0	0	ENSG00000006652	1	0.02	1	1
positive chemotaxis	6	No genes	0	0	ENSG00000112715 ENSG00000118785 ENSG00000169429	3	0.06	1	1
hydrogen peroxide metabolism	6	No genes	0	0	ENSG00000121691 ENSG00000140279	2	0.04	1	1
regulation of cytokine production	6	No genes	0	0	ENSG00000174125 ENSG00000122641 ENSG00000123999 ENSG00000086015 ENSG00000164342 ENSG00000173432 ENSG00000129965	7	0.14	1	1
peroxisomal transport	6	No genes	0	0	ENSG00000101986	1	0.02	1	1
embryonic limb morphogenesis	6	No genes	0	0	ENSG00000152601 ENSG00000127922 ENSG00000107829 ENSG00000184916	4	0.08	1	1
negative regulation of immune response	6	No genes	0	0	ENSG00000122641 ENSG00000123999 ENSG00000171150 ENSG00000173432 ENSG00000122188	5	0.1	1	1
regulation of exocytosis	6	No genes	0	0	ENSG00000165125 ENSG00000067715	2	0.04	1	1
regulation of actin polymerization and/or depolymerization	6	ENSG00000162704	1	0.27	ENSG00000115306 ENSG00000071051 ENSG00000127831 ENSG00000196405 ENSG00000107562 ENSG00000135407 ENSG00000158092 ENSG00000100106 ENSG00000136950 ENSG00000077549 ENSG00000165527 ENSG00000163466 ENSG00000163554 ENSG00000148180 ENSG00000197321 ENSG00000197694 ENSG00000158856 ENSG00000111229 ENSG00000198898 ENSG00000137710 ENSG00000042493 ENSG00000116489 ENSG00000070087	23	0.46	1	1
nonapoptotic programmed cell death	6	No genes	0	0	ENSG00000163631	1	0.02	1	1
positive regulation of nitric-oxide synthase activity	6	No genes	0	0	ENSG00000129965	1	0.02	1	1
sensory perception of light stimulus	6	ENSG00000074201 ENSG00000167191 ENSG00000174483 ENSG00000156973	4	1.08	ENSG00000065154 ENSG00000131238 ENSG00000125746 ENSG00000180245 ENSG00000143333 ENSG00000138207 ENSG00000137474 ENSG00000177697 ENSG00000182871 ENSG00000156313 ENSG00000066629 ENSG00000140263 ENSG00000007062 ENSG00000138061 ENSG00000115380 ENSG00000125863 ENSG00000054277 ENSG00000111215 ENSG00000109846 ENSG00000100949 ENSG00000099204 ENSG00000117360 ENSG00000139329 ENSG00000163624 ENSG00000116791…	57	1.13	1	1
regulation of action potential	6	No genes	0	0	ENSG00000075142 ENSG00000133424 ENSG00000135643 ENSG00000197584	4	0.08	1	1
cation transport	6	ENSG00000184156 ENSG00000110719 ENSG00000010704 ENSG00000158445 ENSG00000159199 ENSG00000187688 ENSG00000134253 ENSG00000113504 ENSG00000109079 ENSG00000033627 ENSG00000188126 ENSG00000006071	12	3.23	ENSG00000100796 ENSG00000165240 ENSG00000096433 ENSG00000157388 ENSG00000116459 ENSG00000173826 ENSG00000069849 ENSG00000070961 ENSG00000081923 ENSG00000152049 ENSG00000156113 ENSG00000170502 ENSG00000111319 ENSG00000110955 ENSG00000180901 ENSG00000198563 ENSG00000125375 ENSG00000013573 ENSG00000185313 ENSG00000108700 ENSG00000160218 ENSG00000167863 ENSG00000168356 ENSG00000175567 ENSG00000074370…	172	3.4	1	1
defense response to fungi	6	No genes	0	0	ENSG00000163221 ENSG00000126550 ENSG00000105697 ENSG00000158270	4	0.08	1	1
positive regulation of progression through cell cycle	6	No genes	0	0	ENSG00000160691 ENSG00000176170	2	0.04	1	1
embryonic development (sensu Mammalia)	6	No genes	0	0	ENSG00000137845 ENSG00000152601 ENSG00000153233 ENSG00000172379 ENSG00000033170 ENSG00000198646	6	0.12	1	1
regulation of lymphocyte activation	6	No genes	0	0	ENSG00000071051 ENSG00000122641 ENSG00000123999 ENSG00000150782 ENSG00000158092 ENSG00000118785 ENSG00000110651 ENSG00000171150 ENSG00000178562 ENSG00000122188	10	0.2	1	1
alcohol biosynthesis	6	ENSG00000182022	1	0.27	ENSG00000109819 ENSG00000140650 ENSG00000165140 ENSG00000132356 ENSG00000112699 ENSG00000105220 ENSG00000100417 ENSG00000105655 ENSG00000104522 ENSG00000111669 ENSG00000100889 ENSG00000128989 ENSG00000128272 ENSG00000124253 ENSG00000167186	15	0.3	1	1
regulation of proteolysis	6	No genes	0	0	ENSG00000011422 ENSG00000136770 ENSG00000135919 ENSG00000197641 ENSG00000102265 ENSG00000057149	6	0.12	1	1
pigment biosynthesis	6	ENSG00000023330	1	0.27	ENSG00000107165 ENSG00000080819 ENSG00000080166 ENSG00000126088 ENSG00000188690 ENSG00000099977 ENSG00000065000 ENSG00000066926 ENSG00000082641 ENSG00000149397 ENSG00000143224 ENSG00000148218 ENSG00000006695	13	0.26	1	1
exocytosis	6	ENSG00000116266 ENSG00000161570	2	0.54	ENSG00000100568 ENSG00000138768 ENSG00000134308 ENSG00000198722 ENSG00000070367 ENSG00000184056 ENSG00000106636 ENSG00000101298 ENSG00000108700 ENSG00000182473 ENSG00000076944 ENSG00000090989 ENSG00000091428 ENSG00000066777 ENSG00000168818 ENSG00000136854 ENSG00000132639 ENSG00000049245 ENSG00000101558 ENSG00000181031 ENSG00000136631 ENSG00000106089 ENSG00000136933 ENSG00000165125 ENSG00000092108…	33	0.65	1	1
dopamine transport	6	No genes	0	0	ENSG00000100151	1	0.02	1	1
lymphocyte differentiation	6	No genes	0	0	ENSG00000122641 ENSG00000136244 ENSG00000123124 ENSG00000068024 ENSG00000061273 ENSG00000123999 ENSG00000095585 ENSG00000067082 ENSG00000171150 ENSG00000184916 ENSG00000095752	11	0.22	1	1
establishment of nucleus localization	6	No genes	0	0	ENSG00000100242	1	0.02	1	1
myoblast cell fate determination	6	No genes	0	0	ENSG00000006652	1	0.02	1	1
creatine metabolism	6	No genes	0	0	ENSG00000171766	1	0.02	1	1
ureteric bud development	6	No genes	0	0	ENSG00000145147	1	0.02	1	1
erythrocyte maturation	6	No genes	0	0	ENSG00000102265	1	0.02	1	1
response to nutrient	6	No genes	0	0	ENSG00000114353 ENSG00000113739 ENSG00000197594 ENSG00000159167 ENSG00000130338 ENSG00000180616 ENSG00000147162 ENSG00000143420	8	0.16	1	1
M phase specific microtubule process	6	No genes	0	0	ENSG00000182481 ENSG00000187836	2	0.04	1	1
endocytosis	6	ENSG00000010704 ENSG00000124209 ENSG00000144566 ENSG00000121722 ENSG00000157077 ENSG00000182287	6	1.61	ENSG00000132669 ENSG00000078053 ENSG00000196923 ENSG00000128271 ENSG00000042753 ENSG00000114520 ENSG00000150760 ENSG00000157191 ENSG00000159082 ENSG00000100280 ENSG00000197324 ENSG00000120586 ENSG00000073921 ENSG00000087470 ENSG00000136238 ENSG00000177548 ENSG00000106367 ENSG00000185722 ENSG00000144366 ENSG00000198399 ENSG00000115234 ENSG00000100266 ENSG00000062598 ENSG00000162337 ENSG00000169252…	83	1.64	1	1
regulation of lipid kinase activity	6	No genes	0	0	ENSG00000110651	1	0.02	1	1
lipoprotein transport	6	No genes	0	0	ENSG00000186908	1	0.02	1	1
aromatic compound catabolism	6	No genes	0	0	ENSG00000100577 ENSG00000198650 ENSG00000131979 ENSG00000143819 ENSG00000115919 ENSG00000113924 ENSG00000131203 ENSG00000151552 ENSG00000171759 ENSG00000188128 ENSG00000103876 ENSG00000150787	12	0.24	1	1
formation of primary germ layer	6	No genes	0	0	ENSG00000136826 ENSG00000137384 ENSG00000145147	3	0.06	1	1
positive regulation of calcium-independent cell-cell adhesion	6	No genes	0	0	ENSG00000006210	1	0.02	1	1
regulation of fibroblast proliferation	6	No genes	0	0	ENSG00000197956	1	0.02	1	1
positive regulation of JAK-STAT cascade	6	No genes	0	0	ENSG00000175505	1	0.02	1	1
acrosome reaction	6	No genes	0	0	ENSG00000126522	1	0.02	1	1
organelle fusion	6	No genes	0	0	ENSG00000116688 ENSG00000198836 ENSG00000171109	3	0.06	1	1
regulated secretory pathway	6	No genes	0	0	ENSG00000156113 ENSG00000101298 ENSG00000157152 ENSG00000132639 ENSG00000119396 ENSG00000067715 ENSG00000003147 ENSG00000135643 ENSG00000115107	9	0.18	1	1
regulation of cellular pH	6	No genes	0	0	ENSG00000100554 ENSG00000109572 ENSG00000047249	3	0.06	1	1
folic acid transport	6	No genes	0	0	ENSG00000164933 ENSG00000110195	2	0.04	1	1
regulation of follicle-stimulating hormone secretion	6	No genes	0	0	ENSG00000122641 ENSG00000123999	2	0.04	1	1
hormone-mediated signaling	6	No genes	0	0	ENSG00000159346 ENSG00000006831	2	0.04	1	1
immune cell chemotaxis	6	No genes	0	0	ENSG00000160255 ENSG00000118785 ENSG00000089505 ENSG00000006210 ENSG00000165025 ENSG00000169429 ENSG00000173432	7	0.14	1	1
neurotransmitter catabolism	6	No genes	0	0	ENSG00000189221 ENSG00000183044 ENSG00000093010	3	0.06	1	1
nucleotide catabolism	6	No genes	0	0	ENSG00000135318 ENSG00000173786 ENSG00000133805 ENSG00000197217 ENSG00000183696 ENSG00000131473 ENSG00000023697	7	0.14	1	1
neurotransmitter secretion	6	No genes	0	0	ENSG00000156113 ENSG00000101298 ENSG00000157152 ENSG00000132639 ENSG00000119396 ENSG00000067715 ENSG00000003147 ENSG00000135643	8	0.16	1	1
hydrogen peroxide biosynthesis	6	No genes	0	0	ENSG00000140279	1	0.02	1	1
positive regulation of cell organization and biogenesis	6	No genes	0	0	ENSG00000109819	1	0.02	1	1
defense response to pathogen	6	No genes	0	0	ENSG00000198113 ENSG00000196365	2	0.04	1	1
nucleoside salvage	6	No genes	0	0	ENSG00000198931 ENSG00000156110 ENSG00000165704	3	0.06	1	1
polyol metabolism	6	No genes	0	0	ENSG00000115159 ENSG00000197763 ENSG00000140263 ENSG00000198814 ENSG00000170095 ENSG00000149476 ENSG00000158555 ENSG00000006007 ENSG00000152642	9	0.18	1	1
monoamine transport	6	No genes	0	0	ENSG00000165646 ENSG00000100151	2	0.04	1	1
hemocyte differentiation (sensu Arthropoda)	6	No genes	0	0	ENSG00000095585 ENSG00000105372	2	0.04	1	1
regulation of amino acid metabolism	6	No genes	0	0	ENSG00000160255 ENSG00000137713 ENSG00000113575 ENSG00000110651 ENSG00000146648 ENSG00000105568 ENSG00000175505	7	0.14	1	1
positive regulation of immune response	6	No genes	0	0	ENSG00000174125 ENSG00000071051 ENSG00000150782 ENSG00000158092 ENSG00000118785 ENSG00000110651 ENSG00000006210 ENSG00000171150 ENSG00000164342 ENSG00000178562 ENSG00000173432 ENSG00000129965	12	0.24	1	1
regulation of endocytosis	6	No genes	0	0	ENSG00000042753 ENSG00000136238 ENSG00000115234 ENSG00000165527 ENSG00000049759 ENSG00000039319 ENSG00000179348 ENSG00000136717	8	0.16	1	1
regulation of steroid metabolism	6	No genes	0	0	ENSG00000132356 ENSG00000100003 ENSG00000114650	3	0.06	1	1
negative regulation of lipid metabolism	6	No genes	0	0	ENSG00000132356 ENSG00000114650	2	0.04	1	1
negative regulation of lipoprotein lipase activity	6	No genes	0	0	ENSG00000167772	1	0.02	1	1
intracellular protein transport in host	6	No genes	0	0	ENSG00000136986	1	0.02	1	1
positive regulation of cuticle pigmentation	6	No genes	0	0	ENSG00000100099	1	0.02	1	1
negative regulation of myeloid cell differentiation	6	No genes	0	0	ENSG00000122641 ENSG00000123999 ENSG00000197372 ENSG00000164342	4	0.08	1	1
sensory perception of chemical stimulus	6	ENSG00000138031	1	0.27	ENSG00000171936 ENSG00000168787 ENSG00000168131 ENSG00000168124 ENSG00000127530 ENSG00000197405 ENSG00000121381 ENSG00000187847 ENSG00000184166 ENSG00000168158 ENSG00000145147 ENSG00000121379 ENSG00000065615	13	0.26	1	1
actin polymerization and/or depolymerization	6	ENSG00000162704 ENSG00000047648	2	0.54	ENSG00000138443 ENSG00000156983 ENSG00000115306 ENSG00000071051 ENSG00000115935 ENSG00000127831 ENSG00000136238 ENSG00000196405 ENSG00000107562 ENSG00000135407 ENSG00000158092 ENSG00000100106 ENSG00000136950 ENSG00000112290 ENSG00000077549 ENSG00000165527 ENSG00000163466 ENSG00000163554 ENSG00000132970 ENSG00000133627 ENSG00000148180 ENSG00000197321 ENSG00000197694 ENSG00000158856 ENSG00000111229…	30	0.59	1	1
septin ring organization	6	No genes	0	0	ENSG00000103274	1	0.02	1	1
negative regulation of catabolism	6	No genes	0	0	ENSG00000129965	1	0.02	1	1
negative regulation of cell activation	6	No genes	0	0	ENSG00000122641 ENSG00000123999 ENSG00000171150 ENSG00000122188	4	0.08	1	1
positive regulation of lymphocyte differentiation	6	No genes	0	0	ENSG00000171150	1	0.02	1	1
sterol transport	6	No genes	0	0	ENSG00000015520 ENSG00000141458	2	0.04	1	1
microtubule organizing center organization and biogenesis	6	No genes	0	0	ENSG00000153140 ENSG00000181163	2	0.04	1	1
negative regulation of epidermal growth factor receptor activity	6	No genes	0	0	ENSG00000129515	1	0.02	1	1
regulation of fatty acid metabolism	6	No genes	0	0	ENSG00000109819 ENSG00000132356	2	0.04	1	1
phosphatidylethanolamine metabolism	6	No genes	0	0	ENSG00000139163	1	0.02	1	1
antibiotic metabolism	6	No genes	0	0	ENSG00000115520	1	0.02	1	1
positive regulation of vasodilation	6	No genes	0	0	ENSG00000129965	1	0.02	1	1
regulation of T cell differentiation	6	No genes	0	0	ENSG00000171150	1	0.02	1	1
sensory perception of mechanical stimulus	6	ENSG00000112112 ENSG00000187098 ENSG00000186575	3	0.81	ENSG00000179295 ENSG00000125746 ENSG00000164904 ENSG00000137474 ENSG00000177697 ENSG00000141655 ENSG00000156313 ENSG00000100345 ENSG00000152591 ENSG00000117479 ENSG00000100473 ENSG00000107485 ENSG00000105928 ENSG00000091536 ENSG00000126953 ENSG00000134899 ENSG00000107537 ENSG00000152661 ENSG00000053918 ENSG00000109501 ENSG00000136160 ENSG00000169131 ENSG00000131504 ENSG00000101849 ENSG00000100575…	50	0.99	1	1
vasoconstriction	6	No genes	0	0	ENSG00000135744 ENSG00000078401 ENSG00000124205 ENSG00000135643 ENSG00000197584	5	0.1	1	1
antifungal humoral response	6	No genes	0	0	ENSG00000158270	1	0.02	1	1
cobalamin transport	6	No genes	0	0	ENSG00000134827 ENSG00000185339	2	0.04	1	1
nucleoside transport	6	No genes	0	0	ENSG00000112759 ENSG00000156222	2	0.04	1	1
formate metabolism	6	No genes	0	0	ENSG00000136371	1	0.02	1	1
basal protein localization	6	No genes	0	0	ENSG00000112851	1	0.02	1	1
calcium-independent cell-matrix adhesion	6	No genes	0	0	ENSG00000008710	1	0.02	1	1
regulation of peptidyl-tyrosine phosphorylation	6	No genes	0	0	ENSG00000160255 ENSG00000137713 ENSG00000113575 ENSG00000110651 ENSG00000146648 ENSG00000105568 ENSG00000175505	7	0.14	1	1
follicle-stimulating hormone secretion	6	No genes	0	0	ENSG00000122641 ENSG00000123999	2	0.04	1	1
positive regulation of transport	6	No genes	0	0	ENSG00000132356 ENSG00000067560 ENSG00000049759 ENSG00000128989 ENSG00000179348	5	0.1	1	1
retinol metabolism	6	No genes	0	0	ENSG00000073737 ENSG00000072042	2	0.04	1	1
organelle fission	6	No genes	0	0	ENSG00000131779 ENSG00000166821 ENSG00000198836	3	0.06	1	1
cell-substrate junction assembly	6	No genes	0	0	ENSG00000091409	1	0.02	1	1
aminophospholipid transport	6	No genes	0	0	ENSG00000166377 ENSG00000058063	2	0.04	1	1
biogenic amine metabolism	6	ENSG00000197165	1	0.27	ENSG00000118271 ENSG00000189221 ENSG00000132207 ENSG00000115919 ENSG00000131203 ENSG00000116649 ENSG00000155096 ENSG00000123505 ENSG00000181625 ENSG00000115758 ENSG00000104904 ENSG00000139163 ENSG00000093010 ENSG00000131480 ENSG00000102172 ENSG00000180304 ENSG00000169093 ENSG00000095059	18	0.36	1	1
regulation of protein complex assembly	6	No genes	0	0	ENSG00000172534	1	0.02	1	1
positive regulation of cell size	6	No genes	0	0	ENSG00000176170	1	0.02	1	1
ethanol metabolism	6	No genes	0	0	ENSG00000197894	1	0.02	1	1
negative regulation of axonogenesis	6	No genes	0	0	ENSG00000115310	1	0.02	1	1
oligopeptide transport	6	No genes	0	0	ENSG00000088386 ENSG00000080469 ENSG00000168394	3	0.06	1	1
arginine catabolism	6	No genes	0	0	ENSG00000081181 ENSG00000111980 ENSG00000169910 ENSG00000153904	4	0.08	1	1
melanin metabolism	6	No genes	0	0	ENSG00000107165 ENSG00000080166 ENSG00000099977	3	0.06	1	1
intracellular sequestering of iron ion	6	No genes	0	0	ENSG00000167996 ENSG00000075142	2	0.04	1	1
neutral lipid biosynthesis	6	No genes	0	0	ENSG00000138193	1	0.02	1	1
regulation of histone modification	6	No genes	0	0	ENSG00000109819 ENSG00000119335	2	0.04	1	1
regulation of nonapoptotic programmed cell death	6	No genes	0	0	ENSG00000163631	1	0.02	1	1
nucleobase catabolism	6	No genes	0	0	ENSG00000188641	1	0.02	1	1
bone mineralization	6	No genes	0	0	ENSG00000143367 ENSG00000125363 ENSG00000118785 ENSG00000160783	4	0.08	1	1
vesicle docking	6	ENSG00000116266	1	0.27	ENSG00000100568 ENSG00000138768 ENSG00000070367 ENSG00000184056 ENSG00000106636 ENSG00000101298 ENSG00000076944 ENSG00000168818 ENSG00000136854 ENSG00000132639 ENSG00000049245 ENSG00000136631 ENSG00000136933 ENSG00000092108 ENSG00000118640	15	0.3	1	1
terpene metabolism	6	No genes	0	0	ENSG00000067064	1	0.02	1	1
mitotic sister chromatid cohesion	6	No genes	0	0	ENSG00000072501	1	0.02	1	1
post-Golgi transport	6	No genes	0	0	ENSG00000197969 ENSG00000070367 ENSG00000116521 ENSG00000140497 ENSG00000085365 ENSG00000079950 ENSG00000119396 ENSG00000172915 ENSG00000115107 ENSG00000103733	10	0.2	1	1
regulation of lipid biosynthesis	6	No genes	0	0	ENSG00000132356 ENSG00000100003 ENSG00000114650	3	0.06	1	1
positive regulation of myoblast differentiation	6	No genes	0	0	ENSG00000146674 ENSG00000133639	2	0.04	1	1
fever	6	No genes	0	0	ENSG00000125538 ENSG00000115008	2	0.04	1	1
negative regulation of endothelial cell differentiation	6	No genes	0	0	ENSG00000112049	1	0.02	1	1
sulfur utilization	6	No genes	0	0	ENSG00000138801 ENSG00000198682	2	0.04	1	1
lipopolysaccharide biosynthesis	6	No genes	0	0	ENSG00000198756 ENSG00000095380 ENSG00000130309 ENSG00000111726 ENSG00000159921	5	0.1	1	1
detection of light stimulus	6	No genes	0	0	ENSG00000113262 ENSG00000054277 ENSG00000138741 ENSG00000021300	4	0.08	1	1
lysosomal transport	6	No genes	0	0	ENSG00000113273 ENSG00000143669 ENSG00000169252 ENSG00000143878 ENSG00000003056 ENSG00000100281	6	0.12	1	1
Golgi organization and biogenesis	6	No genes	0	0	ENSG00000107651 ENSG00000173230 ENSG00000135775	3	0.06	1	1
vesicle organization and biogenesis	6	No genes	0	0	ENSG00000085832 ENSG00000039319	2	0.04	1	1
cyanate catabolism	6	No genes	0	0	ENSG00000128311 ENSG00000128309	2	0.04	1	1
regulation of axon extension	6	No genes	0	0	ENSG00000115310 ENSG00000130203	2	0.04	1	1
glyoxylate metabolism	6	No genes	0	0	ENSG00000138413 ENSG00000182054	2	0.04	1	1
biopolymer biosynthesis	6	No genes	0	0	ENSG00000174684 ENSG00000114480 ENSG00000198756 ENSG00000162688 ENSG00000163754 ENSG00000056998 ENSG00000095380 ENSG00000130309 ENSG00000147408 ENSG00000111726 ENSG00000104812 ENSG00000159921 ENSG00000038274	13	0.26	1	1
positive regulation of adenylate cyclase activity	6	No genes	0	0	ENSG00000110680 ENSG00000128271 ENSG00000131236 ENSG00000112186 ENSG00000121933 ENSG00000169252 ENSG00000151617 ENSG00000141433 ENSG00000170425	9	0.18	1	1
cytokine metabolism	6	No genes	0	0	ENSG00000174125 ENSG00000122641 ENSG00000123999 ENSG00000150782 ENSG00000086015 ENSG00000164342 ENSG00000178562	7	0.14	1	1
regulation of striated muscle contraction	6	No genes	0	0	ENSG00000075142 ENSG00000130595	2	0.04	1	1
retinoic acid metabolism	6	No genes	0	0	ENSG00000073737	1	0.02	1	1
water-soluble vitamin metabolism	6	ENSG00000149962	1	0.27	ENSG00000157306 ENSG00000105835 ENSG00000160211 ENSG00000115919 ENSG00000130313 ENSG00000157064 ENSG00000135002 ENSG00000089057 ENSG00000106733 ENSG00000135069 ENSG00000196511 ENSG00000108439 ENSG00000169814 ENSG00000111669 ENSG00000140632 ENSG00000142657 ENSG00000177156 ENSG00000078070 ENSG00000153574	19	0.38	1	1
G2 phase	6	No genes	0	0	ENSG00000075218 ENSG00000053254 ENSG00000182481 ENSG00000187836	4	0.08	1	1
amino acid derivative catabolism	6	No genes	0	0	ENSG00000115919 ENSG00000131203 ENSG00000095059	3	0.06	1	1
glial cell migration	6	No genes	0	0	ENSG00000145147	1	0.02	1	1
chondroitin sulfate proteoglycan metabolism	6	No genes	0	0	ENSG00000171310 ENSG00000136213 ENSG00000169826 ENSG00000122863 ENSG00000147408	5	0.1	1	1
eye photoreceptor cell development	6	No genes	0	0	ENSG00000160007	1	0.02	1	1
carbohydrate phosphorylation	6	No genes	0	0	ENSG00000156958	1	0.02	1	1
positive regulation of protein metabolism	6	No genes	0	0	ENSG00000109819 ENSG00000174125 ENSG00000071051 ENSG00000158092 ENSG00000110651 ENSG00000114650 ENSG00000165527 ENSG00000171570 ENSG00000164342 ENSG00000178562 ENSG00000175505	11	0.22	1	1
negative regulation of calcium-dependent cell-cell adhesion	6	No genes	0	0	ENSG00000089327	1	0.02	1	1
nucleobase metabolism	6	No genes	0	0	ENSG00000128059 ENSG00000102967 ENSG00000128050 ENSG00000188641 ENSG00000114491 ENSG00000159131 ENSG00000084774 ENSG00000021826 ENSG00000025708 ENSG00000163655 ENSG00000198931	11	0.22	1	1
epidermis morphogenesis	6	No genes	0	0	ENSG00000184916	1	0.02	1	1
centromere and kinetochore complex maturation	6	No genes	0	0	ENSG00000125817	1	0.02	1	1
cyanate metabolism	6	No genes	0	0	ENSG00000128311 ENSG00000128309	2	0.04	1	1
drug transport	6	No genes	0	0	ENSG00000110628 ENSG00000135953	2	0.04	1	1
positive regulation of cell motility	6	No genes	0	0	ENSG00000146648 ENSG00000176170	2	0.04	1	1
synaptic vesicle membrane organization and biogenesis	6	No genes	0	0	ENSG00000102003	1	0.02	1	1
osmosensory signaling pathway via two-component system	6	No genes	0	0	ENSG00000151332	1	0.02	1	1
regulation of calcium-dependent cell-cell adhesion	6	No genes	0	0	ENSG00000089327	1	0.02	1	1
regulation of B cell differentiation	6	No genes	0	0	ENSG00000122641 ENSG00000123999	2	0.04	1	1
positive regulation of 1-phosphatidylinositol 4-kinase activity	6	No genes	0	0	ENSG00000110651	1	0.02	1	1
positive regulation of protein secretion	6	No genes	0	0	ENSG00000173432 ENSG00000129965	2	0.04	1	1
response to metal ion	6	No genes	0	0	ENSG00000165240 ENSG00000187193 ENSG00000145740 ENSG00000104419 ENSG00000049759 ENSG00000188786	6	0.12	1	1
regulation of monocyte differentiation	6	No genes	0	0	ENSG00000122641 ENSG00000123999 ENSG00000197372 ENSG00000164342 ENSG00000160783 ENSG00000100813	6	0.12	1	1
autophagic vacuole formation	6	No genes	0	0	ENSG00000168397 ENSG00000145782 ENSG00000101844 ENSG00000187576	4	0.08	1	1
nucleus localization	6	No genes	0	0	ENSG00000100242	1	0.02	1	1
entry into cell of other organism during symbiotic interaction	6	No genes	0	0	ENSG00000123124 ENSG00000130234 ENSG00000110651 ENSG00000110400 ENSG00000198373 ENSG00000078747	6	0.12	1	1
positive regulation of axonogenesis	6	No genes	0	0	ENSG00000169855 ENSG00000145147	2	0.04	1	1
nuclear transport	6	ENSG00000157077 ENSG00000100906 ENSG00000069399 ENSG00000160294 ENSG00000169180	5	1.34	ENSG00000086102 ENSG00000101146 ENSG00000082898 ENSG00000123136 ENSG00000167004 ENSG00000198563 ENSG00000138757 ENSG00000101888 ENSG00000102898 ENSG00000119950 ENSG00000025800 ENSG00000114503 ENSG00000110713 ENSG00000125691 ENSG00000166037 ENSG00000111581 ENSG00000157349 ENSG00000198700 ENSG00000155561 ENSG00000196911 ENSG00000185104 ENSG00000125676 ENSG00000173598 ENSG00000181104 ENSG00000047410…	78	1.54	1	1
negative regulation of vasodilation	6	No genes	0	0	ENSG00000129965	1	0.02	1	1
fusion of sperm to egg plasma membrane	6	No genes	0	0	ENSG00000010278	1	0.02	1	1
positive regulation of carbohydrate metabolism	6	No genes	0	0	ENSG00000109819 ENSG00000105679 ENSG00000132356 ENSG00000128989	4	0.08	1	1
regulation of chemotaxis	6	No genes	0	0	ENSG00000112715 ENSG00000118785 ENSG00000169429 ENSG00000145147	4	0.08	1	1
detection of calcium ion	6	No genes	0	0	ENSG00000036828 ENSG00000067715 ENSG00000135643 ENSG00000197584	4	0.08	1	1
chromosome localization	6	No genes	0	0	ENSG00000094880	1	0.02	1	1
negative regulation of retroviral genome replication	6	No genes	0	0	ENSG00000128394	1	0.02	1	1
photoperiodism	6	No genes	0	0	ENSG00000134852	1	0.02	1	1
S-adenosylmethionine biosynthesis	6	No genes	0	0	ENSG00000038274	1	0.02	1	1
sphingosine metabolism	6	No genes	0	0	ENSG00000176170	1	0.02	1	1
sensory organ development	6	No genes	0	0	ENSG00000179050	1	0.02	1	1
regulation of calcium-independent cell-cell adhesion	6	No genes	0	0	ENSG00000006210	1	0.02	1	1
detection of bacterial lipoprotein	6	No genes	0	0	ENSG00000174125	1	0.02	1	1
neurotransmitter uptake	6	No genes	0	0	ENSG00000132639 ENSG00000130821	2	0.04	1	1
xenobiotic metabolism	6	No genes	0	0	ENSG00000076258 ENSG00000163221 ENSG00000126550 ENSG00000167165 ENSG00000143819 ENSG00000160870 ENSG00000197592 ENSG00000105697 ENSG00000106258 ENSG00000181019 ENSG00000187134 ENSG00000160868	12	0.24	1	1
determination of left/right symmetry	6	No genes	0	0	ENSG00000101350	1	0.02	1	1
oligosaccharide metabolism	6	No genes	0	0	ENSG00000177239 ENSG00000177511 ENSG00000168282 ENSG00000135775 ENSG00000115275 ENSG00000086062 ENSG00000033170 ENSG00000073849	8	0.16	1	1
thiamin transport	6	No genes	0	0	ENSG00000117479	1	0.02	1	1
response to carbohydrate stimulus	6	No genes	0	0	ENSG00000158270	1	0.02	1	1
positive regulation of endothelial cell differentiation	6	No genes	0	0	ENSG00000133639	1	0.02	1	1
porphyrin metabolism	6	ENSG00000023330	1	0.27	ENSG00000080819 ENSG00000167165 ENSG00000103415 ENSG00000126088 ENSG00000188690 ENSG00000136143 ENSG00000066926 ENSG00000100292 ENSG00000082641 ENSG00000149397 ENSG00000143224 ENSG00000148218 ENSG00000136444 ENSG00000006695	14	0.28	1	1
nucleotide-sugar biosynthesis	6	No genes	0	0	ENSG00000140650 ENSG00000112699 ENSG00000104522	3	0.06	1	1
regulation of carbohydrate biosynthesis	6	No genes	0	0	ENSG00000109819 ENSG00000132356 ENSG00000128989	3	0.06	1	1
peptide modification	6	No genes	0	0	ENSG00000145730	1	0.02	1	1
eye development (sensu Mammalia)	6	No genes	0	0	ENSG00000138061 ENSG00000151615	2	0.04	1	1
spindle localization	6	No genes	0	0	ENSG00000007168	1	0.02	1	1
eye pigment metabolism	6	No genes	0	0	ENSG00000065000	1	0.02	1	1
vacuole organization and biogenesis	6	No genes	0	0	ENSG00000113273 ENSG00000143669 ENSG00000169252 ENSG00000103174 ENSG00000143878 ENSG00000160766 ENSG00000177628 ENSG00000197746 ENSG00000124479 ENSG00000003056 ENSG00000100099 ENSG00000107521 ENSG00000100281	13	0.26	1	1
regulation of retroviral genome replication	6	No genes	0	0	ENSG00000128394 ENSG00000169429	2	0.04	1	1
cytokine production	6	No genes	0	0	ENSG00000174125 ENSG00000122641 ENSG00000123999 ENSG00000150782 ENSG00000086015 ENSG00000164342 ENSG00000178562 ENSG00000173432 ENSG00000129965	9	0.18	1	1
negative regulation of hormone secretion	6	No genes	0	0	ENSG00000122641 ENSG00000123999	2	0.04	1	1
neuron lineage restriction	6	No genes	0	0	ENSG00000172379	1	0.02	1	1
cofactor biosynthesis	6	ENSG00000159199 ENSG00000134253 ENSG00000188126 ENSG00000149962 ENSG00000023330	5	1.34	ENSG00000100796 ENSG00000116459 ENSG00000105835 ENSG00000110955 ENSG00000198563 ENSG00000080819 ENSG00000013573 ENSG00000167863 ENSG00000169020 ENSG00000124217 ENSG00000138621 ENSG00000155097 ENSG00000100554 ENSG00000131100 ENSG00000120137 ENSG00000160916 ENSG00000134014 ENSG00000152234 ENSG00000163738 ENSG00000171130 ENSG00000115919 ENSG00000180389 ENSG00000126088 ENSG00000114573 ENSG00000111788…	75	1.48	1	1
vacuolar transport	6	No genes	0	0	ENSG00000006715 ENSG00000113273 ENSG00000143669 ENSG00000100554 ENSG00000169252 ENSG00000143878 ENSG00000047249 ENSG00000003056 ENSG00000100281	9	0.18	1	1
prophase	6	No genes	0	0	ENSG00000196074	1	0.02	1	1
chromosome organization and biogenesis	6	ENSG00000139613 ENSG00000136824 ENSG00000096717 ENSG00000146872 ENSG00000068903 ENSG00000189060 ENSG00000073584 ENSG00000164104 ENSG00000112477 ENSG00000111642 ENSG00000158373	11	2.96	ENSG00000109819 ENSG00000189241 ENSG00000132604 ENSG00000168283 ENSG00000153922 ENSG00000196819 ENSG00000108468 ENSG00000077463 ENSG00000198887 ENSG00000132475 ENSG00000100118 ENSG00000138668 ENSG00000102030 ENSG00000160633 ENSG00000175792 ENSG00000196591 ENSG00000108055 ENSG00000099956 ENSG00000147601 ENSG00000178691 ENSG00000100784 ENSG00000113648 ENSG00000167085 ENSG00000108773 ENSG00000136518…	157	3.11	1	1
positive regulation of vascular endothelial growth factor receptor signaling pathway	6	No genes	0	0	ENSG00000112715	1	0.02	1	1
cell projection biogenesis	6	No genes	0	0	ENSG00000170873 ENSG00000132254 ENSG00000136238 ENSG00000089327 ENSG00000102302 ENSG00000180263	6	0.12	1	1
detection of bacteria	6	No genes	0	0	ENSG00000174125 ENSG00000163218	2	0.04	1	1
induction of host defense response	6	No genes	0	0	ENSG00000185507	1	0.02	1	1
amino acid transport	6	ENSG00000113504 ENSG00000134294	2	0.54	ENSG00000106688 ENSG00000111371 ENSG00000115902 ENSG00000064651 ENSG00000040531 ENSG00000139974 ENSG00000155465 ENSG00000103042 ENSG00000151012 ENSG00000144746 ENSG00000177542 ENSG00000149150 ENSG00000047597 ENSG00000087916 ENSG00000139514 ENSG00000146828 ENSG00000070915 ENSG00000105281 ENSG00000092068 ENSG00000140199 ENSG00000103257 ENSG00000163848 ENSG00000138079 ENSG00000110436 ENSG00000111897…	29	0.57	1	1
positive regulation of neuron differentiation	6	No genes	0	0	ENSG00000120833	1	0.02	1	1
regulation of bone resorption	6	No genes	0	0	ENSG00000160783	1	0.02	1	1
anaphase	6	No genes	0	0	ENSG00000137497 ENSG00000002822 ENSG00000089053 ENSG00000164162	4	0.08	1	1
pteridine and derivative metabolism	6	No genes	0	0	ENSG00000116096 ENSG00000131979 ENSG00000124217 ENSG00000151552 ENSG00000166228 ENSG00000164172 ENSG00000150787 ENSG00000171723 ENSG00000160688	9	0.18	1	1
detection of pathogenic bacteria	6	No genes	0	0	ENSG00000174125	1	0.02	1	1
establishment of chromosome localization	6	No genes	0	0	ENSG00000094880	1	0.02	1	1
positive regulation of cell growth	6	No genes	0	0	ENSG00000176170	1	0.02	1	1
vesicle targeting	6	No genes	0	0	ENSG00000106636 ENSG00000170348 ENSG00000086598 ENSG00000129354 ENSG00000162236	5	0.1	1	1
blood vessel morphogenesis	6	ENSG00000164307 ENSG00000141736	2	0.54	ENSG00000161955 ENSG00000112715 ENSG00000099250 ENSG00000044090 ENSG00000113578 ENSG00000118257 ENSG00000128052 ENSG00000079385 ENSG00000187045 ENSG00000138685 ENSG00000133639 ENSG00000167772 ENSG00000150782 ENSG00000112049 ENSG00000143878 ENSG00000006327 ENSG00000161381 ENSG00000101384 ENSG00000025708 ENSG00000169429 ENSG00000166825 ENSG00000181784 ENSG00000154133 ENSG00000176170 ENSG00000150630…	31	0.61	1	1
estrogen metabolism	6	No genes	0	0	ENSG00000112474 ENSG00000167165 ENSG00000086696	3	0.06	1	1
anion homeostasis	6	No genes	0	0	ENSG00000144006	1	0.02	1	1
gamma-aminobutyric acid metabolism	6	No genes	0	0	ENSG00000183044	1	0.02	1	1
signal peptide processing	6	No genes	0	0	ENSG00000189015 ENSG00000164738 ENSG00000118363 ENSG00000129128 ENSG00000140612 ENSG00000114902	6	0.12	1	1
steroid biosynthesis	6	ENSG00000110921 ENSG00000131748	2	0.54	ENSG00000160285 ENSG00000160752 ENSG00000106617 ENSG00000116171 ENSG00000113494 ENSG00000113161 ENSG00000148926 ENSG00000112474 ENSG00000198189 ENSG00000104549 ENSG00000182827 ENSG00000132356 ENSG00000116133 ENSG00000172893 ENSG00000100243 ENSG00000132196 ENSG00000147955 ENSG00000147383 ENSG00000146233 ENSG00000100003 ENSG00000067064 ENSG00000133935 ENSG00000114650 ENSG00000001630 ENSG00000160882…	35	0.69	1	1
embryonic hemopoiesis	6	No genes	0	0	ENSG00000118058	1	0.02	1	1
regulation of ossification	6	No genes	0	0	ENSG00000118785 ENSG00000197372 ENSG00000160783	3	0.06	1	1
cell wall organization and biogenesis	6	No genes	0	0	ENSG00000138604	1	0.02	1	1
defense response to Gram-positive bacteria	6	No genes	0	0	ENSG00000163218	1	0.02	1	1
heparan sulfate proteoglycan metabolism	6	No genes	0	0	ENSG00000137573 ENSG00000138604 ENSG00000182197 ENSG00000147408	4	0.08	1	1
negative chemotaxis	6	No genes	0	0	ENSG00000145147	1	0.02	1	1
peptide hormone processing	6	No genes	0	0	ENSG00000166922 ENSG00000182240	2	0.04	1	1
lymphocyte activation	6	ENSG00000101017	1	0.27	ENSG00000113494 ENSG00000071051 ENSG00000122641 ENSG00000136244 ENSG00000123124 ENSG00000068024 ENSG00000061273 ENSG00000123999 ENSG00000095585 ENSG00000150782 ENSG00000158092 ENSG00000067082 ENSG00000118785 ENSG00000102034 ENSG00000110651 ENSG00000089289 ENSG00000117090 ENSG00000171150 ENSG00000197976 ENSG00000178562 ENSG00000197892 ENSG00000184916 ENSG00000095752 ENSG00000122188 ENSG00000129965	25	0.49	1	1
tetracycline transport	6	No genes	0	0	ENSG00000110628 ENSG00000135953	2	0.04	1	1
glutamate signaling pathway	6	No genes	0	0	ENSG00000113262 ENSG00000152413 ENSG00000103942 ENSG00000051128	4	0.08	1	1
immune cell mediated cytotoxicity	6	No genes	0	0	ENSG00000188229 ENSG00000137379	2	0.04	1	1
regulation of nitric oxide biosynthesis	6	No genes	0	0	ENSG00000146648 ENSG00000096384 ENSG00000129965	3	0.06	1	1
auditory receptor cell differentiation	6	No genes	0	0	ENSG00000184916	1	0.02	1	1
one-carbon compound catabolism	6	No genes	0	0	ENSG00000128311 ENSG00000128309	2	0.04	1	1
negative regulation of biosynthesis	6	No genes	0	0	ENSG00000131503 ENSG00000122641 ENSG00000132356 ENSG00000123999 ENSG00000187840 ENSG00000114650 ENSG00000148730 ENSG00000086232 ENSG00000166313 ENSG00000181784 ENSG00000130288	11	0.22	1	1
immune cell migration	6	No genes	0	0	ENSG00000160255 ENSG00000118785 ENSG00000089505 ENSG00000006210 ENSG00000165025 ENSG00000169429 ENSG00000173432	7	0.14	1	1
regulation of lymphocyte proliferation	6	No genes	0	0	ENSG00000071051 ENSG00000150782 ENSG00000158092 ENSG00000118785 ENSG00000110651 ENSG00000178562	6	0.12	1	1
vasodilation	6	No genes	0	0	ENSG00000129965	1	0.02	1	1
regulation of cell redox homeostasis	6	No genes	0	0	ENSG00000023572 ENSG00000171570 ENSG00000023318	3	0.06	1	1
positive regulation of myeloid cell differentiation	6	No genes	0	0	ENSG00000100813	1	0.02	1	1
nuclear organization and biogenesis	6	No genes	0	0	ENSG00000110713 ENSG00000137497 ENSG00000163635	3	0.06	1	1
negative regulation of BMP signaling pathway	6	No genes	0	0	ENSG00000198742	1	0.02	1	1
negative regulation of blood coagulation	6	No genes	0	0	ENSG00000187045 ENSG00000122861 ENSG00000185245 ENSG00000164344	4	0.08	1	1
nucleoside biosynthesis	6	No genes	0	0	ENSG00000151576	1	0.02	1	1
metaphase	6	No genes	0	0	ENSG00000002822	1	0.02	1	1
blood coagulation	6	ENSG00000101017 ENSG00000149131 ENSG00000104368	3	0.81	ENSG00000115486 ENSG00000128271 ENSG00000101000 ENSG00000186807 ENSG00000105825 ENSG00000184500 ENSG00000164111 ENSG00000137801 ENSG00000088926 ENSG00000196405 ENSG00000011422 ENSG00000172638 ENSG00000187045 ENSG00000106366 ENSG00000122861 ENSG00000181104 ENSG00000171560 ENSG00000171557 ENSG00000126218 ENSG00000056345 ENSG00000090621 ENSG00000164251 ENSG00000016402 ENSG00000188313 ENSG00000185010…	45	0.89	1	1
protein retention in ER	6	No genes	0	0	ENSG00000167004	1	0.02	1	1
photoreceptor cell development	6	No genes	0	0	ENSG00000160007	1	0.02	1	1
regulation of cytokine secretion	6	No genes	0	0	ENSG00000173432 ENSG00000129965	2	0.04	1	1
pH reduction	6	No genes	0	0	ENSG00000100554 ENSG00000109572 ENSG00000047249	3	0.06	1	1
virus-host interaction	6	No genes	0	0	ENSG00000185507 ENSG00000064393 ENSG00000136986	3	0.06	1	1
angiogenesis	6	ENSG00000164307 ENSG00000141736	2	0.54	ENSG00000161955 ENSG00000112715 ENSG00000099250 ENSG00000113578 ENSG00000118257 ENSG00000128052 ENSG00000079385 ENSG00000187045 ENSG00000138685 ENSG00000133639 ENSG00000167772 ENSG00000150782 ENSG00000112049 ENSG00000143878 ENSG00000006327 ENSG00000161381 ENSG00000101384 ENSG00000025708 ENSG00000169429 ENSG00000166825 ENSG00000181784 ENSG00000154133 ENSG00000176170 ENSG00000150630 ENSG00000164134…	30	0.59	1	1
cytosol to ER transport	6	No genes	0	0	ENSG00000100991 ENSG00000080469	2	0.04	1	1
insemination	6	No genes	0	0	ENSG00000006128	1	0.02	1	1
female gonad development	6	No genes	0	0	ENSG00000122641 ENSG00000123999	2	0.04	1	1
androgen metabolism	6	No genes	0	0	ENSG00000073737 ENSG00000198610	2	0.04	1	1
cytoplasmic transport	6	No genes	0	0	ENSG00000189416 ENSG00000188529	2	0.04	1	1
osmosensory signaling pathway	6	No genes	0	0	ENSG00000151332 ENSG00000111199	2	0.04	1	1
negative regulation of cell proliferation	6	ENSG00000186575 ENSG00000159692 ENSG00000185324 ENSG00000172059 ENSG00000049249 ENSG00000180228	6	1.61	ENSG00000185359 ENSG00000141013 ENSG00000149554 ENSG00000155090 ENSG00000171791 ENSG00000167779 ENSG00000111276 ENSG00000142227 ENSG00000119950 ENSG00000100532 ENSG00000094804 ENSG00000182871 ENSG00000167085 ENSG00000140105 ENSG00000139842 ENSG00000071051 ENSG00000055130 ENSG00000129355 ENSG00000136244 ENSG00000136754 ENSG00000151208 ENSG00000123933 ENSG00000125538 ENSG00000182636 ENSG00000123080…	81	1.6	1	1
positive regulation of transforming growth factor beta receptor signaling pathway	6	No genes	0	0	ENSG00000064393	1	0.02	1	1
establishment of spindle localization	6	No genes	0	0	ENSG00000007168	1	0.02	1	1
barrier septum formation	6	No genes	0	0	ENSG00000147439	1	0.02	1	1
epidermal cell differentiation	6	No genes	0	0	ENSG00000184916	1	0.02	1	1
regulation of myoblast differentiation	6	No genes	0	0	ENSG00000146674 ENSG00000133639	2	0.04	1	1
mesodermal cell fate determination	6	No genes	0	0	ENSG00000136826 ENSG00000137384	2	0.04	1	1
carnitine transport	6	No genes	0	0	ENSG00000197375	1	0.02	1	1
indole and derivative metabolism	6	No genes	0	0	ENSG00000115919 ENSG00000131203 ENSG00000169093	3	0.06	1	1
metallo-sulfur cluster assembly	6	No genes	0	0	ENSG00000136003	1	0.02	1	1
amino acid derivative biosynthesis	6	No genes	0	0	ENSG00000116649 ENSG00000155096 ENSG00000123505 ENSG00000115758 ENSG00000104904 ENSG00000139163 ENSG00000171766 ENSG00000169093 ENSG00000095059	9	0.18	1	1
glutathione metabolism	6	No genes	0	0	ENSG00000023572 ENSG00000104687 ENSG00000133475 ENSG00000023909 ENSG00000001084 ENSG00000100031 ENSG00000100121 ENSG00000100983	8	0.16	1	1
indole derivative biosynthesis	6	No genes	0	0	ENSG00000169093	1	0.02	1	1
keratan sulfate metabolism	6	No genes	0	0	ENSG00000175264	1	0.02	1	1
positive regulation of biosynthesis	6	No genes	0	0	ENSG00000174125 ENSG00000132356 ENSG00000146648 ENSG00000114650 ENSG00000164342 ENSG00000096384 ENSG00000178562 ENSG00000129965	8	0.16	1	1
carboxylic acid metabolism	6	ENSG00000108381 ENSG00000128683 ENSG00000178149 ENSG00000012779 ENSG00000099964 ENSG00000144908 ENSG00000159692 ENSG00000112033 ENSG00000131459 ENSG00000125166 ENSG00000132965 ENSG00000131791 ENSG00000116906 ENSG00000129968 ENSG00000115866 ENSG00000105552 ENSG00000073756 ENSG00000149485	18	4.84	ENSG00000109819 ENSG00000065154 ENSG00000100577 ENSG00000070669 ENSG00000198380 ENSG00000145191 ENSG00000095321 ENSG00000165140 ENSG00000138413 ENSG00000107165 ENSG00000139631 ENSG00000076555 ENSG00000104823 ENSG00000198650 ENSG00000138029 ENSG00000080166 ENSG00000172053 ENSG00000197142 ENSG00000106617 ENSG00000101365 ENSG00000112855 ENSG00000119673 ENSG00000169710 ENSG00000116711 ENSG00000185875…	243	4.81	1	1
negative regulation of JAK-STAT cascade	6	No genes	0	0	ENSG00000185338 ENSG00000137713 ENSG00000113575 ENSG00000105568	4	0.08	1	1
purine salvage	6	No genes	0	0	ENSG00000198931 ENSG00000156110 ENSG00000165704	3	0.06	1	1
patterning of blood vessels	6	No genes	0	0	ENSG00000112049	1	0.02	1	1
telophase	6	No genes	0	0	ENSG00000002822	1	0.02	1	1
lung development	6	No genes	0	0	ENSG00000123124	1	0.02	1	1
cuticle biosynthesis	6	No genes	0	0	ENSG00000100099	1	0.02	1	1
generation of action potential	6	No genes	0	0	ENSG00000135643 ENSG00000197584	2	0.04	1	1
leukocyte adhesive activation	6	No genes	0	0	ENSG00000006210	1	0.02	1	1
sperm-egg recognition	6	No genes	0	0	ENSG00000188372 ENSG00000090920	2	0.04	1	1
response to arsenic	6	No genes	0	0	ENSG00000087087 ENSG00000198356	2	0.04	1	1
intercellular junction assembly and/or maintenance	6	No genes	0	0	ENSG00000163558 ENSG00000102981 ENSG00000152661 ENSG00000104067 ENSG00000010278	5	0.1	1	1
cell wall biosynthesis	6	No genes	0	0	ENSG00000138604	1	0.02	1	1
T cell proliferation	6	No genes	0	0	ENSG00000071051 ENSG00000150782 ENSG00000158092 ENSG00000118785 ENSG00000102034 ENSG00000178562	6	0.12	1	1
regulation of tyrosine phosphorylation of STAT protein	6	No genes	0	0	ENSG00000137713 ENSG00000113575 ENSG00000105568 ENSG00000175505	4	0.08	1	1
natural killer cell proliferation	6	No genes	0	0	ENSG00000102034	1	0.02	1	1
arginine biosynthesis	6	No genes	0	0	ENSG00000130707 ENSG00000084774 ENSG00000021826 ENSG00000169910	4	0.08	1	1
detection of virus	6	No genes	0	0	ENSG00000164342	1	0.02	1	1
positive regulation of hormone secretion	6	No genes	0	0	ENSG00000122641 ENSG00000123999	2	0.04	1	1
positive regulation of catabolism	6	No genes	0	0	ENSG00000171570	1	0.02	1	1
intracellular copper ion transport	6	No genes	0	0	ENSG00000173992	1	0.02	1	1
response to pathogenic fungi	6	No genes	0	0	ENSG00000169248	1	0.02	1	1
sulfur compound catabolism	6	No genes	0	0	ENSG00000139531	1	0.02	1	1
biotin metabolism	6	No genes	0	0	ENSG00000169814 ENSG00000078070	2	0.04	1	1
antibiotic biosynthesis	6	No genes	0	0	ENSG00000115520	1	0.02	1	1
positive regulation of lipid metabolism	6	No genes	0	0	ENSG00000109819 ENSG00000132356 ENSG00000167772	3	0.06	1	1
creatine transport	6	No genes	0	0	ENSG00000189177	1	0.02	1	1
localization within membrane	6	No genes	0	0	ENSG00000155463 ENSG00000146648	2	0.04	1	1
neutrophil activation	6	No genes	0	0	ENSG00000169429	1	0.02	1	1
focal adhesion formation	6	No genes	0	0	ENSG00000095637 ENSG00000149930	2	0.04	1	1
poly-N-acetyllactosamine metabolism	6	No genes	0	0	ENSG00000174684	1	0.02	1	1
brain development	6	No genes	0	0	ENSG00000167081 ENSG00000155966 ENSG00000114062 ENSG00000125820 ENSG00000092621 ENSG00000184271 ENSG00000176749 ENSG00000101391 ENSG00000108465 ENSG00000132467 ENSG00000185630 ENSG00000198646	12	0.24	1	1
ethanolamine metabolism	6	No genes	0	0	ENSG00000139163	1	0.02	1	1
eye photoreceptor cell differentiation	6	No genes	0	0	ENSG00000160007	1	0.02	1	1
nitric oxide mediated signal transduction	6	No genes	0	0	ENSG00000164116 ENSG00000061918 ENSG00000111980 ENSG00000153904	4	0.08	1	1
antigen processing, endogenous antigen via MHC class I	7	ENSG00000166710 ENSG00000164307 ENSG00000010704 ENSG00000196306 ENSG00000112493 ENSG00000198638 ENSG00000198479 ENSG00000197499	8	2.51	ENSG00000137361 ENSG00000164308 ENSG00000137403 ENSG00000100991 ENSG00000187888 ENSG00000080469	6	0.14	8.78267e-07	0.000509922
antigen presentation, endogenous antigen	7	ENSG00000166710 ENSG00000010704 ENSG00000196306 ENSG00000198638 ENSG00000198479 ENSG00000197499	6	1.88	ENSG00000137361 ENSG00000137403 ENSG00000100991 ENSG00000187888 ENSG00000080469	5	0.11	3.25747e-05	0.0105072
insulin secretion	7	ENSG00000069482 ENSG00000112033 ENSG00000148660	3	0.94	ENSG00000132639 ENSG00000106089	2	0.05	0.00281046	0.418361
UV protection	7	ENSG00000198211 ENSG00000168496	2	0.63	No genes	0	0	0.00461083	0.581967
negative regulation of nucleobase, nucleoside, nucleotide and nucleic acid metabolism	7	ENSG00000139613 ENSG00000096717 ENSG00000133895 ENSG00000130770 ENSG00000068903 ENSG00000073584 ENSG00000114514 ENSG00000178764 ENSG00000198081 ENSG00000172059 ENSG00000112033 ENSG00000168214 ENSG00000140968 ENSG00000100320 ENSG00000178951	15	4.7	ENSG00000086102 ENSG00000100211 ENSG00000077463 ENSG00000116030 ENSG00000117505 ENSG00000100118 ENSG00000188986 ENSG00000112312 ENSG00000185507 ENSG00000138386 ENSG00000155090 ENSG00000183850 ENSG00000094804 ENSG00000167085 ENSG00000073282 ENSG00000169554 ENSG00000123124 ENSG00000160967 ENSG00000142082 ENSG00000123933 ENSG00000183010 ENSG00000015171 ENSG00000167491 ENSG00000172465 ENSG00000100603…	100	2.29	0.0131027	1
mRNA metabolism	7	ENSG00000116754 ENSG00000125944 ENSG00000148337 ENSG00000161547	4	1.25	ENSG00000109819 ENSG00000139218 ENSG00000086102 ENSG00000119314 ENSG00000140829 ENSG00000171824 ENSG00000141759 ENSG00000077312 ENSG00000151846 ENSG00000106355 ENSG00000123136 ENSG00000115053 ENSG00000115524 ENSG00000174243 ENSG00000165494 ENSG00000137333 ENSG00000198563 ENSG00000138757 ENSG00000011304 ENSG00000147140 ENSG00000100836 ENSG00000101888 ENSG00000071894 ENSG00000111605 ENSG00000063244…	163	3.73	0.01776	1
I-kappaB kinase/NF-kappaB cascade	7	ENSG00000127666 ENSG00000101017 ENSG00000155366 ENSG00000118503 ENSG00000154978 ENSG00000100614 ENSG00000143466 ENSG00000162924 ENSG00000130303 ENSG00000100906 ENSG00000069399	11	3.45	ENSG00000173039 ENSG00000073009 ENSG00000107566 ENSG00000138757 ENSG00000142867 ENSG00000174125 ENSG00000134970 ENSG00000184216 ENSG00000188092 ENSG00000132024 ENSG00000183735 ENSG00000116729 ENSG00000168040 ENSG00000100097 ENSG00000102871 ENSG00000067182 ENSG00000185104 ENSG00000175104 ENSG00000143369 ENSG00000104529 ENSG00000168256 ENSG00000181104 ENSG00000111711 ENSG00000172175 ENSG00000171302…	69	1.58	0.0218793	1
carboxylic acid biosynthesis	7	ENSG00000012779 ENSG00000099964 ENSG00000132965 ENSG00000131791 ENSG00000073756 ENSG00000149485	6	1.88	ENSG00000076555 ENSG00000138029 ENSG00000106617 ENSG00000169710 ENSG00000004779 ENSG00000099194 ENSG00000152463 ENSG00000132356 ENSG00000111725 ENSG00000100294 ENSG00000146233 ENSG00000181929 ENSG00000169692 ENSG00000103150 ENSG00000085871 ENSG00000148334 ENSG00000111669 ENSG00000110958 ENSG00000111144 ENSG00000109814 ENSG00000149313 ENSG00000095303 ENSG00000168448 ENSG00000145284 ENSG00000151093…	27	0.62	0.0218853	1
leukotriene biosynthesis	7	ENSG00000012779 ENSG00000132965	2	0.63	ENSG00000085871 ENSG00000111144	2	0.05	0.0252343	1
amino sugar catabolism	7	ENSG00000133048 ENSG00000064886	2	0.63	ENSG00000113552 ENSG00000117151	2	0.05	0.0252343	1
RNA processing	7	ENSG00000166197 ENSG00000086189 ENSG00000116754 ENSG00000125944 ENSG00000167971 ENSG00000169718 ENSG00000148337 ENSG00000185246 ENSG00000161547	9	2.82	ENSG00000109819 ENSG00000029639 ENSG00000139218 ENSG00000086102 ENSG00000119314 ENSG00000140829 ENSG00000171824 ENSG00000137321 ENSG00000141759 ENSG00000077312 ENSG00000167264 ENSG00000138668 ENSG00000048740 ENSG00000106355 ENSG00000123136 ENSG00000169249 ENSG00000115053 ENSG00000115524 ENSG00000174243 ENSG00000165494 ENSG00000129317 ENSG00000150527 ENSG00000137333 ENSG00000198563 ENSG00000138757…	248	5.67	0.0294933	1
DNA replication	7	ENSG00000049541 ENSG00000101003 ENSG00000164104 ENSG00000132646 ENSG00000076003 ENSG00000064933 ENSG00000097007 ENSG00000115866 ENSG00000160294 ENSG00000009413 ENSG00000170734 ENSG00000168496	12	3.76	ENSG00000116062 ENSG00000148229 ENSG00000100118 ENSG00000112312 ENSG00000132383 ENSG00000094804 ENSG00000167085 ENSG00000175482 ENSG00000168118 ENSG00000171120 ENSG00000198056 ENSG00000152942 ENSG00000110713 ENSG00000099804 ENSG00000132740 ENSG00000139921 ENSG00000106399 ENSG00000164053 ENSG00000106628 ENSG00000112941 ENSG00000137713 ENSG00000166548 ENSG00000133119 ENSG00000113318 ENSG00000137309…	84	1.92	0.037071	1
polysaccharide catabolism	7	ENSG00000133048 ENSG00000064886	2	0.63	ENSG00000171298 ENSG00000102893 ENSG00000117151	3	0.07	0.0401836	1
organic anion transport	7	ENSG00000141526 ENSG00000155380	2	0.63	ENSG00000118596 ENSG00000084453 ENSG00000170190	3	0.07	0.0401836	1
ER to Golgi transport	7	No genes	0	0	ENSG00000105829 ENSG00000100196 ENSG00000138768 ENSG00000105402 ENSG00000138802 ENSG00000176986 ENSG00000138073 ENSG00000134265 ENSG00000121542 ENSG00000160218 ENSG00000108587 ENSG00000101199 ENSG00000101310 ENSG00000154917 ENSG00000134287 ENSG00000138674 ENSG00000139921 ENSG00000104388 ENSG00000152433 ENSG00000180398 ENSG00000079332 ENSG00000168818 ENSG00000168374 ENSG00000108433 ENSG00000105438…	53	1.21	0.0486888	1
chromatin silencing	7	ENSG00000096717 ENSG00000068903	2	0.63	ENSG00000077463 ENSG00000142082 ENSG00000183010 ENSG00000124523	4	0.09	0.057606	1
regulation of protein biosynthesis	7	ENSG00000106682	1	0.31	ENSG00000145191 ENSG00000131503 ENSG00000174125 ENSG00000198843 ENSG00000130811 ENSG00000154310 ENSG00000122641 ENSG00000156508 ENSG00000158417 ENSG00000182240 ENSG00000085760 ENSG00000147677 ENSG00000104131 ENSG00000137713 ENSG00000132356 ENSG00000123999 ENSG00000100353 ENSG00000082153 ENSG00000168028 ENSG00000115211 ENSG00000113575 ENSG00000153250 ENSG00000112425 ENSG00000187840 ENSG00000075151…	75	1.72	0.0618115	1
folic acid and derivative catabolism	7	ENSG00000144908	1	0.31	No genes	0	0	0.0680026	1
regulation of innate immune response	7	ENSG00000164307	1	0.31	No genes	0	0	0.0680026	1
growth hormone secretion	7	ENSG00000069482	1	0.31	No genes	0	0	0.0680026	1
determination of anterior/posterior axis, embryo	7	ENSG00000108511	1	0.31	No genes	0	0	0.0680026	1
peptide antigen stabilization	7	ENSG00000112493	1	0.31	No genes	0	0	0.0680026	1
neuron remodeling	7	ENSG00000172602	1	0.31	No genes	0	0	0.0680026	1
copulation	7	ENSG00000124102	1	0.31	No genes	0	0	0.0680026	1
negative regulation of glucose import	7	ENSG00000162734	1	0.31	No genes	0	0	0.0680026	1
regulation of nucleoside metabolism	7	ENSG00000130770	1	0.31	No genes	0	0	0.0680026	1
10-formyltetrahydrofolate metabolism	7	ENSG00000144908	1	0.31	No genes	0	0	0.0680026	1
regulation of macrophage activation	7	ENSG00000099964	1	0.31	No genes	0	0	0.0680026	1
granulocyte differentiation	7	ENSG00000108342	1	0.31	No genes	0	0	0.0680026	1
purine transport	7	ENSG00000078668	1	0.31	No genes	0	0	0.0680026	1
cellular carbohydrate catabolism	7	ENSG00000135677 ENSG00000152556 ENSG00000106633 ENSG00000172331 ENSG00000151116 ENSG00000133048 ENSG00000064886 ENSG00000105953	8	2.51	ENSG00000115159 ENSG00000130383 ENSG00000169919 ENSG00000105679 ENSG00000179163 ENSG00000160211 ENSG00000181192 ENSG00000159322 ENSG00000171298 ENSG00000197652 ENSG00000134333 ENSG00000163218 ENSG00000176920 ENSG00000102893 ENSG00000105220 ENSG00000130313 ENSG00000111716 ENSG00000067057 ENSG00000168291 ENSG00000171314 ENSG00000113552 ENSG00000111640 ENSG00000136872 ENSG00000156413 ENSG00000109107…	55	1.26	0.0731547	1
Rho protein signal transduction	7	ENSG00000177105 ENSG00000047648 ENSG00000150594	3	0.94	ENSG00000175220 ENSG00000172757 ENSG00000136238 ENSG00000165699 ENSG00000067560 ENSG00000132694 ENSG00000120318 ENSG00000137962 ENSG00000141522 ENSG00000173156 ENSG00000163947 ENSG00000116584	12	0.27	0.0770531	1
complement activation	7	ENSG00000149131 ENSG00000125730 ENSG00000166285	3	0.94	ENSG00000009724 ENSG00000196352 ENSG00000182326 ENSG00000120885 ENSG00000117335 ENSG00000166278 ENSG00000106804 ENSG00000123838 ENSG00000080910 ENSG00000166308 ENSG00000198209 ENSG00000000971	12	0.27	0.0770531	1
negative regulation of protein transport	7	ENSG00000100906 ENSG00000069399	2	0.63	ENSG00000138757 ENSG00000119950 ENSG00000185104 ENSG00000112559 ENSG00000146232	5	0.11	0.0770983	1
negative regulation of nucleocytoplasmic transport	7	ENSG00000100906 ENSG00000069399	2	0.63	ENSG00000138757 ENSG00000119950 ENSG00000185104 ENSG00000112559 ENSG00000146232	5	0.11	0.0770983	1
cytoplasmic sequestering of transcription factor	7	ENSG00000100906 ENSG00000069399	2	0.63	ENSG00000138757 ENSG00000119950 ENSG00000185104 ENSG00000112559 ENSG00000146232	5	0.11	0.0770983	1
phosphoinositide-mediated signaling	7	ENSG00000164104 ENSG00000132646 ENSG00000141736 ENSG00000148498 ENSG00000168496	5	1.57	ENSG00000172020 ENSG00000110680 ENSG00000110148 ENSG00000144891 ENSG00000138193 ENSG00000180914 ENSG00000152413 ENSG00000060558 ENSG00000163918 ENSG00000136160 ENSG00000146648 ENSG00000197405 ENSG00000115825 ENSG00000151617 ENSG00000175063 ENSG00000006530 ENSG00000100151 ENSG00000186912 ENSG00000067113 ENSG00000123975 ENSG00000176890 ENSG00000176170 ENSG00000100422 ENSG00000196639 ENSG00000149091…	31	0.71	0.0940246	1
regulation of protein import into nucleus	7	ENSG00000100906 ENSG00000069399	2	0.63	ENSG00000138757 ENSG00000119950 ENSG00000185104 ENSG00000067560 ENSG00000112559 ENSG00000146232	6	0.14	0.0983003	1
monocarboxylic acid transport	7	ENSG00000141526 ENSG00000155380	2	0.63	ENSG00000081923 ENSG00000151632 ENSG00000118596 ENSG00000108932 ENSG00000168679 ENSG00000198610 ENSG00000170190	7	0.16	0.120891	1
humoral defense mechanism (sensu Vertebrata)	7	ENSG00000101017 ENSG00000153234 ENSG00000149131 ENSG00000125730 ENSG00000116815 ENSG00000109320	6	1.88	ENSG00000069493 ENSG00000009724 ENSG00000170017 ENSG00000196352 ENSG00000152804 ENSG00000112486 ENSG00000182326 ENSG00000125538 ENSG00000168040 ENSG00000160255 ENSG00000165168 ENSG00000120885 ENSG00000197402 ENSG00000110852 ENSG00000117335 ENSG00000160710 ENSG00000085871 ENSG00000100368 ENSG00000143198 ENSG00000166278 ENSG00000169217 ENSG00000106804 ENSG00000100811 ENSG00000143119 ENSG00000117090…	39	0.89	0.123287	1
serotonin receptor signaling pathway	7	ENSG00000102468	1	0.31	ENSG00000147246	1	0.02	0.131394	1
macrophage activation	7	ENSG00000099964	1	0.31	ENSG00000174125	1	0.02	0.131394	1
cellular response to starvation	7	ENSG00000149485	1	0.31	ENSG00000167772	1	0.02	0.131394	1
succinate metabolism	7	ENSG00000128683	1	0.31	ENSG00000136750	1	0.02	0.131394	1
frizzled-2 signaling pathway	7	ENSG00000162552	1	0.31	ENSG00000114251	1	0.02	0.131394	1
protein biosynthesis	7	ENSG00000172172 ENSG00000135845 ENSG00000178149 ENSG00000154999 ENSG00000143947 ENSG00000116406 ENSG00000144908 ENSG00000101210 ENSG00000125445 ENSG00000122140 ENSG00000126005 ENSG00000112339 ENSG00000105193 ENSG00000145901 ENSG00000063177 ENSG00000152684 ENSG00000108963 ENSG00000117643 ENSG00000115866 ENSG00000106682 ENSG00000106305 ENSG00000147403	22	6.9	ENSG00000130714 ENSG00000184779 ENSG00000198449 ENSG00000136149 ENSG00000136908 ENSG00000102595 ENSG00000119826 ENSG00000173321 ENSG00000122406 ENSG00000140650 ENSG00000197756 ENSG00000178982 ENSG00000188226 ENSG00000170340 ENSG00000145191 ENSG00000198235 ENSG00000125844 ENSG00000174572 ENSG00000184391 ENSG00000175634 ENSG00000130383 ENSG00000112996 ENSG00000007541 ENSG00000137818 ENSG00000139239…	416	9.52	0.134582	1
negative regulation of apoptosis	7	ENSG00000099964 ENSG00000142208 ENSG00000111956 ENSG00000162734 ENSG00000118503 ENSG00000109320 ENSG00000113734 ENSG00000139644	8	2.51	ENSG00000112981 ENSG00000173039 ENSG00000115310 ENSG00000112715 ENSG00000107262 ENSG00000108691 ENSG00000171791 ENSG00000157764 ENSG00000120833 ENSG00000150907 ENSG00000113494 ENSG00000114125 ENSG00000139921 ENSG00000132356 ENSG00000026036 ENSG00000081770 ENSG00000172175 ENSG00000167772 ENSG00000126581 ENSG00000129473 ENSG00000159140 ENSG00000140379 ENSG00000116478 ENSG00000140443 ENSG00000187764…	61	1.4	0.139936	1
RNA transport	7	No genes	0	0	ENSG00000086102 ENSG00000101146 ENSG00000123136 ENSG00000198563 ENSG00000138757 ENSG00000101888 ENSG00000114503 ENSG00000111581 ENSG00000157349 ENSG00000125676 ENSG00000173598 ENSG00000166173 ENSG00000108349 ENSG00000125351 ENSG00000112664 ENSG00000030066 ENSG00000173744 ENSG00000102081 ENSG00000131795 ENSG00000174720 ENSG00000162231 ENSG00000121774 ENSG00000189416 ENSG00000069248 ENSG00000136937…	34	0.78	0.167779	1
regulation of nucleocytoplasmic transport	7	ENSG00000100906 ENSG00000069399	2	0.63	ENSG00000138757 ENSG00000119950 ENSG00000185104 ENSG00000173598 ENSG00000112664 ENSG00000067560 ENSG00000121774 ENSG00000112559 ENSG00000146232	9	0.21	0.169128	1
nuclear export	7	No genes	0	0	ENSG00000086102 ENSG00000101146 ENSG00000123136 ENSG00000198563 ENSG00000138757 ENSG00000101888 ENSG00000114503 ENSG00000111581 ENSG00000157349 ENSG00000125676 ENSG00000173598 ENSG00000166173 ENSG00000108349 ENSG00000125351 ENSG00000112664 ENSG00000030066 ENSG00000173744 ENSG00000102081 ENSG00000179218 ENSG00000131795 ENSG00000130227 ENSG00000174720 ENSG00000162231 ENSG00000121774 ENSG00000189416…	37	0.85	0.176079	1
fatty acid metabolism	7	ENSG00000012779 ENSG00000099964 ENSG00000112033 ENSG00000132965 ENSG00000131791 ENSG00000116906 ENSG00000129968 ENSG00000073756 ENSG00000149485	9	2.82	ENSG00000109819 ENSG00000095321 ENSG00000076555 ENSG00000104823 ENSG00000138029 ENSG00000197142 ENSG00000106617 ENSG00000119673 ENSG00000169710 ENSG00000116711 ENSG00000117054 ENSG00000004779 ENSG00000164398 ENSG00000114054 ENSG00000099194 ENSG00000104763 ENSG00000159346 ENSG00000165475 ENSG00000164120 ENSG00000152463 ENSG00000132356 ENSG00000168970 ENSG00000134716 ENSG00000060971 ENSG00000111725…	75	1.72	0.182555	1
neuropeptide signaling pathway	7	ENSG00000069482 ENSG00000152990 ENSG00000072071	3	0.94	ENSG00000008710 ENSG00000020181 ENSG00000006128 ENSG00000069122 ENSG00000166922 ENSG00000112414 ENSG00000183793 ENSG00000075275 ENSG00000164326 ENSG00000171551 ENSG00000188599 ENSG00000181195 ENSG00000143126 ENSG00000197696 ENSG00000173698 ENSG00000109472 ENSG00000117114 ENSG00000008300 ENSG00000122585	19	0.43	0.185158	1
regulation of DNA metabolism	7	ENSG00000146872 ENSG00000132646 ENSG00000170734	3	0.94	ENSG00000109819 ENSG00000112312 ENSG00000094804 ENSG00000124208 ENSG00000137713 ENSG00000113575 ENSG00000184205 ENSG00000182481 ENSG00000187836 ENSG00000105568 ENSG00000114030 ENSG00000123374 ENSG00000119335 ENSG00000113522 ENSG00000169139 ENSG00000163191 ENSG00000198586 ENSG00000168685 ENSG00000079246	19	0.43	0.185158	1
regulation of mitosis	7	ENSG00000068903 ENSG00000072609 ENSG00000154473	3	0.94	ENSG00000145386 ENSG00000091831 ENSG00000147601 ENSG00000130177 ENSG00000160691 ENSG00000188551 ENSG00000127564 ENSG00000100462 ENSG00000180198 ENSG00000128245 ENSG00000124688 ENSG00000164109 ENSG00000065883 ENSG00000002822 ENSG00000094880 ENSG00000086827 ENSG00000175756 ENSG00000164162 ENSG00000114395	19	0.43	0.185158	1
negative regulation of striated muscle development	7	ENSG00000068903	1	0.31	ENSG00000068024 ENSG00000061273	2	0.05	0.190487	1
regulation of inflammatory response	7	ENSG00000073756	1	0.31	ENSG00000006210 ENSG00000173432	2	0.05	0.190487	1
redox signal response	7	ENSG00000068903	1	0.31	ENSG00000023572 ENSG00000114125	2	0.05	0.190487	1
hexose transport	7	ENSG00000162734 ENSG00000112033	2	0.63	ENSG00000095637 ENSG00000197496 ENSG00000163736 ENSG00000132356 ENSG00000059804 ENSG00000117394 ENSG00000151617 ENSG00000128989 ENSG00000003056 ENSG00000129965	10	0.23	0.194297	1
phosphorylation	7	ENSG00000135090 ENSG00000071054 ENSG00000181409 ENSG00000178127 ENSG00000173334 ENSG00000110921 ENSG00000159199 ENSG00000163932 ENSG00000142208 ENSG00000146872 ENSG00000068903 ENSG00000102096 ENSG00000198648 ENSG00000134253 ENSG00000104365 ENSG00000141736 ENSG00000005882 ENSG00000159692 ENSG00000185324 ENSG00000087095 ENSG00000165264 ENSG00000143466 ENSG00000107968 ENSG00000107140 ENSG00000137193…	32	10.03	ENSG00000100796 ENSG00000113163 ENSG00000105053 ENSG00000128881 ENSG00000105639 ENSG00000101336 ENSG00000116459 ENSG00000107566 ENSG00000065613 ENSG00000136098 ENSG00000164896 ENSG00000158864 ENSG00000011566 ENSG00000117266 ENSG00000101255 ENSG00000071242 ENSG00000175634 ENSG00000110955 ENSG00000066455 ENSG00000149554 ENSG00000151239 ENSG00000077782 ENSG00000121989 ENSG00000108691 ENSG00000013573…	347	7.94	0.200497	1
energy reserve metabolism	7	ENSG00000152556 ENSG00000131459 ENSG00000135447	3	0.94	ENSG00000114480 ENSG00000198380 ENSG00000172531 ENSG00000162688 ENSG00000184203 ENSG00000171298 ENSG00000082701 ENSG00000102893 ENSG00000044446 ENSG00000100504 ENSG00000163754 ENSG00000112425 ENSG00000137700 ENSG00000056998 ENSG00000163806 ENSG00000186298 ENSG00000187558 ENSG00000116678 ENSG00000104812 ENSG00000132825	20	0.46	0.202938	1
aspartate family amino acid metabolism	7	ENSG00000108381 ENSG00000125166	2	0.63	ENSG00000070669 ENSG00000185875 ENSG00000175806 ENSG00000053328 ENSG00000138381 ENSG00000116984 ENSG00000102172 ENSG00000124275 ENSG00000100714 ENSG00000139531 ENSG00000120053	11	0.25	0.219894	1
nucleoside monophosphate metabolism	7	ENSG00000178035 ENSG00000116337	2	0.63	ENSG00000093072 ENSG00000128050 ENSG00000133805 ENSG00000147224 ENSG00000114491 ENSG00000159131 ENSG00000101911 ENSG00000035687 ENSG00000163655 ENSG00000176890 ENSG00000156110	11	0.25	0.219894	1
nerve ensheathment	7	ENSG00000112033	1	0.31	ENSG00000197971 ENSG00000133424 ENSG00000010278	3	0.07	0.245571	1
mitotic chromosome condensation	7	ENSG00000136824	1	0.31	ENSG00000113810 ENSG00000109805 ENSG00000010292	3	0.07	0.245571	1
vitamin A metabolism	7	ENSG00000114115	1	0.31	ENSG00000073737 ENSG00000072042 ENSG00000128918	3	0.07	0.245571	1
nucleosome disassembly	7	ENSG00000073584	1	0.31	ENSG00000137309 ENSG00000092201 ENSG00000119335	3	0.07	0.245571	1
C21-steroid hormone biosynthesis	7	ENSG00000131748	1	0.31	ENSG00000148926 ENSG00000160882 ENSG00000185630	3	0.07	0.245571	1
synaptic growth at neuromuscular junction	7	ENSG00000143947	1	0.31	ENSG00000170315 ENSG00000006717 ENSG00000150991	3	0.07	0.245571	1
carboxylic acid catabolism	7	ENSG00000112033	1	0.31	ENSG00000114054 ENSG00000146233 ENSG00000103066	3	0.07	0.245571	1
aminoglycan catabolism	7	ENSG00000135677	1	0.31	ENSG00000169919 ENSG00000179163 ENSG00000068001	3	0.07	0.245571	1
cellular lipid catabolism	7	ENSG00000103056 ENSG00000112033	2	0.63	ENSG00000116711 ENSG00000114054 ENSG00000168970 ENSG00000101846 ENSG00000146233 ENSG00000196743 ENSG00000166224 ENSG00000103066 ENSG00000117592 ENSG00000166311 ENSG00000176170 ENSG00000054983	12	0.27	0.245745	1
apoptotic program	7	No genes	0	0	ENSG00000171791 ENSG00000160049 ENSG00000141510 ENSG00000030110 ENSG00000181104 ENSG00000132906 ENSG00000099968 ENSG00000120868 ENSG00000120889 ENSG00000100290 ENSG00000137409 ENSG00000143384 ENSG00000002330 ENSG00000087088 ENSG00000156709 ENSG00000115415 ENSG00000103490 ENSG00000172115 ENSG00000106144 ENSG00000130288 ENSG00000105327 ENSG00000165806 ENSG00000064012 ENSG00000143801 ENSG00000073905…	31	0.71	0.267996	1
glucosamine metabolism	7	ENSG00000133048 ENSG00000064886	2	0.63	ENSG00000117143 ENSG00000162694 ENSG00000113552 ENSG00000133424 ENSG00000117151 ENSG00000117620 ENSG00000013375 ENSG00000175040 ENSG00000077942 ENSG00000159921 ENSG00000135702 ENSG00000140835 ENSG00000124357	13	0.3	0.271698	1
cellular polysaccharide metabolism	7	ENSG00000152556 ENSG00000133048 ENSG00000064886 ENSG00000135447	4	1.25	ENSG00000174684 ENSG00000114480 ENSG00000172531 ENSG00000198756 ENSG00000162688 ENSG00000184203 ENSG00000171298 ENSG00000082701 ENSG00000102893 ENSG00000044446 ENSG00000100504 ENSG00000163754 ENSG00000112425 ENSG00000137700 ENSG00000056998 ENSG00000095380 ENSG00000130309 ENSG00000163806 ENSG00000117151 ENSG00000186298 ENSG00000077942 ENSG00000147408 ENSG00000187558 ENSG00000111726 ENSG00000104812…	28	0.64	0.273724	1
translation	7	ENSG00000178149 ENSG00000101210 ENSG00000126005 ENSG00000115866 ENSG00000106682	5	1.57	ENSG00000178982 ENSG00000145191 ENSG00000137818 ENSG00000131503 ENSG00000172053 ENSG00000198843 ENSG00000130811 ENSG00000112855 ENSG00000140105 ENSG00000154310 ENSG00000114942 ENSG00000145982 ENSG00000143374 ENSG00000156508 ENSG00000117593 ENSG00000158417 ENSG00000175340 ENSG00000085760 ENSG00000147677 ENSG00000104131 ENSG00000137713 ENSG00000067704 ENSG00000104529 ENSG00000100353 ENSG00000143486…	121	2.77	0.278714	1
DNA ligation	7	ENSG00000164104	1	0.31	ENSG00000100118 ENSG00000170430 ENSG00000189403 ENSG00000196419	4	0.09	0.296918	1
cortical cytoskeleton organization and biogenesis	7	ENSG00000079819	1	0.31	ENSG00000088367 ENSG00000002834 ENSG00000165527 ENSG00000082397	4	0.09	0.296918	1
spermatid differentiation	7	ENSG00000126803	1	0.31	ENSG00000112981 ENSG00000133639 ENSG00000070770 ENSG00000086015	4	0.09	0.296918	1
chromosome condensation	7	ENSG00000136824	1	0.31	ENSG00000113810 ENSG00000109805 ENSG00000010292 ENSG00000100813	4	0.09	0.296918	1
receptor mediated endocytosis	7	ENSG00000010704 ENSG00000182287	2	0.63	ENSG00000196923 ENSG00000120586 ENSG00000073921 ENSG00000136238 ENSG00000106367 ENSG00000169252 ENSG00000143393 ENSG00000165527 ENSG00000197081 ENSG00000136933 ENSG00000106976 ENSG00000110195 ENSG00000003056 ENSG00000137642	14	0.32	0.297619	1
hexose metabolism	7	ENSG00000152556 ENSG00000106633 ENSG00000005882 ENSG00000172331 ENSG00000151116 ENSG00000112033 ENSG00000131459 ENSG00000105953 ENSG00000182022	9	2.82	ENSG00000109819 ENSG00000115159 ENSG00000140650 ENSG00000198380 ENSG00000165140 ENSG00000130383 ENSG00000105679 ENSG00000006282 ENSG00000185950 ENSG00000160211 ENSG00000181192 ENSG00000159322 ENSG00000140400 ENSG00000116783 ENSG00000197652 ENSG00000134333 ENSG00000176920 ENSG00000186866 ENSG00000132356 ENSG00000117448 ENSG00000196547 ENSG00000112893 ENSG00000137104 ENSG00000112699 ENSG00000105220…	86	1.97	0.299056	1
monosaccharide metabolism	7	ENSG00000152556 ENSG00000106633 ENSG00000005882 ENSG00000172331 ENSG00000151116 ENSG00000112033 ENSG00000131459 ENSG00000105953 ENSG00000182022	9	2.82	ENSG00000109819 ENSG00000115159 ENSG00000140650 ENSG00000198380 ENSG00000165140 ENSG00000130383 ENSG00000105679 ENSG00000006282 ENSG00000185950 ENSG00000160211 ENSG00000181192 ENSG00000159322 ENSG00000140400 ENSG00000116783 ENSG00000197652 ENSG00000134333 ENSG00000176920 ENSG00000186866 ENSG00000132356 ENSG00000117448 ENSG00000196547 ENSG00000112893 ENSG00000137104 ENSG00000112699 ENSG00000105220…	87	1.99	0.302813	1
antimicrobial humoral response	7	ENSG00000101017 ENSG00000153234 ENSG00000116815 ENSG00000109320	4	1.25	ENSG00000069493 ENSG00000009724 ENSG00000170017 ENSG00000152804 ENSG00000112486 ENSG00000125538 ENSG00000168040 ENSG00000160255 ENSG00000165168 ENSG00000197402 ENSG00000110852 ENSG00000160710 ENSG00000085871 ENSG00000100368 ENSG00000143198 ENSG00000169217 ENSG00000100811 ENSG00000143119 ENSG00000117090 ENSG00000115009 ENSG00000112062 ENSG00000111729 ENSG00000006075 ENSG00000006074 ENSG00000150637…	32	0.73	0.305044	1
biopolymer glycosylation	7	ENSG00000116406 ENSG00000117643	2	0.63	ENSG00000130714 ENSG00000136908 ENSG00000102595 ENSG00000140650 ENSG00000170340 ENSG00000130383 ENSG00000177239 ENSG00000127324 ENSG00000171124 ENSG00000136732 ENSG00000169255 ENSG00000182606 ENSG00000143641 ENSG00000134109 ENSG00000176920 ENSG00000117069 ENSG00000134910 ENSG00000167130 ENSG00000132581 ENSG00000177511 ENSG00000117242 ENSG00000140297 ENSG00000118705 ENSG00000168282 ENSG00000071073…	64	1.46	0.322231	1
amino sugar metabolism	7	ENSG00000133048 ENSG00000064886	2	0.63	ENSG00000117143 ENSG00000162694 ENSG00000113552 ENSG00000064225 ENSG00000133424 ENSG00000117151 ENSG00000117620 ENSG00000013375 ENSG00000175040 ENSG00000077942 ENSG00000147408 ENSG00000159921 ENSG00000135702 ENSG00000140835 ENSG00000124357	15	0.34	0.323394	1
cholesterol metabolism	7	ENSG00000110921 ENSG00000131748 ENSG00000160179 ENSG00000112033	4	1.25	ENSG00000140943 ENSG00000073060 ENSG00000160752 ENSG00000106617 ENSG00000113161 ENSG00000198911 ENSG00000132356 ENSG00000116133 ENSG00000172893 ENSG00000100243 ENSG00000128335 ENSG00000147383 ENSG00000100003 ENSG00000142789 ENSG00000141447 ENSG00000067064 ENSG00000012504 ENSG00000114650 ENSG00000001630 ENSG00000015520 ENSG00000130164 ENSG00000079459 ENSG00000157978 ENSG00000112972 ENSG00000147852…	34	0.78	0.324838	1
regulation of angiogenesis	7	ENSG00000141736	1	0.31	ENSG00000133639 ENSG00000167772 ENSG00000143878 ENSG00000176170 ENSG00000169031	5	0.11	0.34478	1
neuromuscular junction development	7	ENSG00000143947	1	0.31	ENSG00000048740 ENSG00000078618 ENSG00000170315 ENSG00000006717 ENSG00000150991	5	0.11	0.34478	1
purine nucleoside metabolism	7	ENSG00000114956	1	0.31	ENSG00000112664 ENSG00000198931 ENSG00000156110 ENSG00000151576 ENSG00000165704	5	0.11	0.34478	1
ribonucleoside metabolism	7	ENSG00000114956	1	0.31	ENSG00000112664 ENSG00000198931 ENSG00000156110 ENSG00000151576 ENSG00000165704	5	0.11	0.34478	1
S phase of mitotic cell cycle	7	ENSG00000097007	1	0.31	ENSG00000163697 ENSG00000013573 ENSG00000180198 ENSG00000166313 ENSG00000111328	5	0.11	0.34478	1
catecholamine metabolism	7	ENSG00000197165	1	0.31	ENSG00000189221 ENSG00000132207 ENSG00000181625 ENSG00000093010 ENSG00000131480	5	0.11	0.34478	1
response to reactive oxygen species	7	ENSG00000184470	1	0.31	ENSG00000112981 ENSG00000112096 ENSG00000121691 ENSG00000023572 ENSG00000130203	5	0.11	0.34478	1
monovalent inorganic cation transport	7	ENSG00000184156 ENSG00000110719 ENSG00000158445 ENSG00000159199 ENSG00000134253 ENSG00000113504 ENSG00000109079 ENSG00000033627 ENSG00000188126 ENSG00000006071	10	3.13	ENSG00000100796 ENSG00000116459 ENSG00000173826 ENSG00000069849 ENSG00000152049 ENSG00000156113 ENSG00000111319 ENSG00000110955 ENSG00000180901 ENSG00000198563 ENSG00000125375 ENSG00000013573 ENSG00000185313 ENSG00000160218 ENSG00000167863 ENSG00000168356 ENSG00000175567 ENSG00000074370 ENSG00000169020 ENSG00000104756 ENSG00000064651 ENSG00000155097 ENSG00000100554 ENSG00000131100 ENSG00000160916…	103	2.36	0.345162	1
main pathways of carbohydrate metabolism	7	ENSG00000128683 ENSG00000152556 ENSG00000163541 ENSG00000106633 ENSG00000172331 ENSG00000151116 ENSG00000105953	7	2.19	ENSG00000109819 ENSG00000165140 ENSG00000138413 ENSG00000105679 ENSG00000101365 ENSG00000160211 ENSG00000181192 ENSG00000172340 ENSG00000108958 ENSG00000159322 ENSG00000197652 ENSG00000134333 ENSG00000143252 ENSG00000132356 ENSG00000105220 ENSG00000130313 ENSG00000111716 ENSG00000067057 ENSG00000168291 ENSG00000171314 ENSG00000111640 ENSG00000062485 ENSG00000136872 ENSG00000122729 ENSG00000109107…	71	1.62	0.370053	1
nuclear import	7	ENSG00000157077 ENSG00000100906 ENSG00000069399 ENSG00000160294 ENSG00000169180	5	1.57	ENSG00000082898 ENSG00000167004 ENSG00000138757 ENSG00000101888 ENSG00000102898 ENSG00000119950 ENSG00000025800 ENSG00000110713 ENSG00000125691 ENSG00000166037 ENSG00000198700 ENSG00000155561 ENSG00000196911 ENSG00000185104 ENSG00000181104 ENSG00000047410 ENSG00000162198 ENSG00000083312 ENSG00000065150 ENSG00000196497 ENSG00000145907 ENSG00000117408 ENSG00000133704 ENSG00000108424 ENSG00000182481…	45	1.03	0.387073	1
protein import into nucleus	7	ENSG00000157077 ENSG00000100906 ENSG00000069399 ENSG00000160294 ENSG00000169180	5	1.57	ENSG00000082898 ENSG00000167004 ENSG00000138757 ENSG00000101888 ENSG00000102898 ENSG00000119950 ENSG00000025800 ENSG00000110713 ENSG00000125691 ENSG00000166037 ENSG00000198700 ENSG00000155561 ENSG00000196911 ENSG00000185104 ENSG00000181104 ENSG00000047410 ENSG00000162198 ENSG00000083312 ENSG00000065150 ENSG00000196497 ENSG00000145907 ENSG00000117408 ENSG00000133704 ENSG00000108424 ENSG00000182481…	45	1.03	0.387073	1
branched chain family amino acid metabolism	7	ENSG00000105552	1	0.31	ENSG00000151498 ENSG00000060982 ENSG00000148090 ENSG00000131844 ENSG00000078070 ENSG00000119711	6	0.14	0.389394	1
folic acid and derivative metabolism	7	ENSG00000144908	1	0.31	ENSG00000163738 ENSG00000179761 ENSG00000116984 ENSG00000136877 ENSG00000100714 ENSG00000065911	6	0.14	0.389394	1
DNA catabolism	7	ENSG00000172183	1	0.31	ENSG00000160049 ENSG00000156709 ENSG00000172115 ENSG00000169598 ENSG00000013563 ENSG00000163687	6	0.14	0.389394	1
biopolymer methylation	7	No genes	0	0	ENSG00000138050 ENSG00000117697 ENSG00000170345 ENSG00000167491 ENSG00000126457 ENSG00000130816 ENSG00000114735 ENSG00000160310 ENSG00000142453 ENSG00000185238 ENSG00000066651 ENSG00000100151 ENSG00000085224 ENSG00000120265 ENSG00000138382 ENSG00000088305 ENSG00000165819 ENSG00000171681 ENSG00000107614 ENSG00000116237	20	0.46	0.394781	1
protein depolymerization	7	No genes	0	0	ENSG00000115306 ENSG00000127831 ENSG00000165175 ENSG00000196405 ENSG00000140854 ENSG00000135407 ENSG00000100106 ENSG00000078018 ENSG00000077549 ENSG00000074054 ENSG00000163554 ENSG00000148180 ENSG00000197321 ENSG00000197694 ENSG00000158856 ENSG00000047849 ENSG00000198898 ENSG00000116584 ENSG00000137710 ENSG00000042493 ENSG00000116489	21	0.48	0.394956	1
pyrimidine nucleotide metabolism	7	No genes	0	0	ENSG00000112981 ENSG00000102967 ENSG00000171793 ENSG00000103200 ENSG00000047230 ENSG00000197217 ENSG00000011052 ENSG00000103024 ENSG00000121054 ENSG00000123009 ENSG00000114491 ENSG00000129187 ENSG00000084774 ENSG00000156136 ENSG00000025708 ENSG00000162368 ENSG00000128951 ENSG00000176890 ENSG00000143156 ENSG00000125618 ENSG00000172113 ENSG00000119711	22	0.5	0.396779	1
inorganic anion transport	7	ENSG00000112112 ENSG00000074201 ENSG00000113504 ENSG00000114270 ENSG00000169504	5	1.57	ENSG00000100796 ENSG00000080573 ENSG00000173918 ENSG00000103249 ENSG00000123500 ENSG00000128311 ENSG00000163359 ENSG00000182871 ENSG00000197467 ENSG00000033867 ENSG00000128309 ENSG00000155850 ENSG00000064651 ENSG00000113411 ENSG00000112782 ENSG00000131094 ENSG00000084636 ENSG00000162613 ENSG00000109738 ENSG00000096238 ENSG00000109572 ENSG00000142156 ENSG00000049089 ENSG00000089356 ENSG00000070915…	47	1.08	0.399269	1
monosaccharide catabolism	7	ENSG00000152556 ENSG00000106633 ENSG00000172331 ENSG00000151116 ENSG00000105953	5	1.57	ENSG00000115159 ENSG00000130383 ENSG00000105679 ENSG00000160211 ENSG00000181192 ENSG00000159322 ENSG00000197652 ENSG00000134333 ENSG00000176920 ENSG00000105220 ENSG00000130313 ENSG00000111716 ENSG00000067057 ENSG00000168291 ENSG00000171314 ENSG00000111640 ENSG00000136872 ENSG00000156413 ENSG00000109107 ENSG00000198191 ENSG00000116747 ENSG00000186197 ENSG00000111669 ENSG00000140632 ENSG00000156510…	47	1.08	0.399269	1
JAK-STAT cascade	7	No genes	0	0	ENSG00000159110 ENSG00000124356 ENSG00000108691 ENSG00000120833 ENSG00000170677 ENSG00000113494 ENSG00000185338 ENSG00000138378 ENSG00000137713 ENSG00000170581 ENSG00000123609 ENSG00000142166 ENSG00000181104 ENSG00000168610 ENSG00000113575 ENSG00000033800 ENSG00000105568 ENSG00000171150 ENSG00000115415 ENSG00000173757 ENSG00000175505 ENSG00000068078 ENSG00000096968	23	0.53	0.400101	1
transmembrane receptor protein serine/threonine kinase signaling pathway	7	ENSG00000157077 ENSG00000143787 ENSG00000166949	3	0.94	ENSG00000121989 ENSG00000155090 ENSG00000184216 ENSG00000064393 ENSG00000135341 ENSG00000168522 ENSG00000122176 ENSG00000170365 ENSG00000114739 ENSG00000135503 ENSG00000185932 ENSG00000108854 ENSG00000163513 ENSG00000198742 ENSG00000101665 ENSG00000069702 ENSG00000105329 ENSG00000113658 ENSG00000130513 ENSG00000119681 ENSG00000141646 ENSG00000107779 ENSG00000115170	23	0.53	0.417704	1
neurite morphogenesis	7	ENSG00000196470 ENSG00000143947 ENSG00000148498	3	0.94	ENSG00000115310 ENSG00000092421 ENSG00000171055 ENSG00000163697 ENSG00000159674 ENSG00000099250 ENSG00000170315 ENSG00000006717 ENSG00000130203 ENSG00000087258 ENSG00000197956 ENSG00000118257 ENSG00000196405 ENSG00000113758 ENSG00000169855 ENSG00000149557 ENSG00000196655 ENSG00000150991 ENSG00000166313 ENSG00000145147 ENSG00000012171 ENSG00000152192 ENSG00000135622	23	0.53	0.417704	1
protein modification	7	ENSG00000128683 ENSG00000113558 ENSG00000135090 ENSG00000071054 ENSG00000135845 ENSG00000171862 ENSG00000181409 ENSG00000137397 ENSG00000198961 ENSG00000173334 ENSG00000110921 ENSG00000096717 ENSG00000172046 ENSG00000163932 ENSG00000142208 ENSG00000146872 ENSG00000068903 ENSG00000112679 ENSG00000128731 ENSG00000102096 ENSG00000198648 ENSG00000182446 ENSG00000134253 ENSG00000100241 ENSG00000104365…	68	21.32	ENSG00000109819 ENSG00000115486 ENSG00000133135 ENSG00000086102 ENSG00000140455 ENSG00000168283 ENSG00000187608 ENSG00000130714 ENSG00000113163 ENSG00000131238 ENSG00000077463 ENSG00000105053 ENSG00000128881 ENSG00000145868 ENSG00000105639 ENSG00000136908 ENSG00000102595 ENSG00000101336 ENSG00000129559 ENSG00000006715 ENSG00000143799 ENSG00000100814 ENSG00000140650 ENSG00000184787 ENSG00000107566…	852	19.49	0.422193	1
proteolysis	7	ENSG00000091704 ENSG00000164307 ENSG00000172046 ENSG00000005001 ENSG00000188723 ENSG00000196470 ENSG00000197635 ENSG00000143947 ENSG00000116406 ENSG00000112082 ENSG00000100985 ENSG00000161956 ENSG00000113269 ENSG00000104368 ENSG00000101160 ENSG00000174483 ENSG00000162174 ENSG00000166285 ENSG00000125851 ENSG00000083799 ENSG00000140479 ENSG00000196954 ENSG00000156256 ENSG00000090686 ENSG00000003400…	26	8.15	ENSG00000161057 ENSG00000133135 ENSG00000112812 ENSG00000140455 ENSG00000129559 ENSG00000164733 ENSG00000197912 ENSG00000174080 ENSG00000014216 ENSG00000140943 ENSG00000009724 ENSG00000167759 ENSG00000078618 ENSG00000167748 ENSG00000196611 ENSG00000072401 ENSG00000108523 ENSG00000084073 ENSG00000173636 ENSG00000112029 ENSG00000165688 ENSG00000099953 ENSG00000119912 ENSG00000184012 ENSG00000185651…	302	6.91	0.424898	1
water-soluble vitamin biosynthesis	7	ENSG00000149962	1	0.31	ENSG00000105835 ENSG00000115919 ENSG00000157064 ENSG00000135002 ENSG00000106733 ENSG00000135069 ENSG00000108439	7	0.16	0.430979	1
isoprenoid metabolism	7	ENSG00000110921	1	0.31	ENSG00000152904 ENSG00000160752 ENSG00000081760 ENSG00000067064 ENSG00000079459 ENSG00000148459 ENSG00000106538	7	0.16	0.430979	1
lymphocyte proliferation	7	ENSG00000101017	1	0.31	ENSG00000071051 ENSG00000150782 ENSG00000158092 ENSG00000118785 ENSG00000102034 ENSG00000110651 ENSG00000178562	7	0.16	0.430979	1
regulation of synapse structure and function	7	ENSG00000143947	1	0.31	ENSG00000170315 ENSG00000006717 ENSG00000130203 ENSG00000113758 ENSG00000128245 ENSG00000150991 ENSG00000100151	7	0.16	0.430979	1
platelet activation	7	ENSG00000101017	1	0.31	ENSG00000196405 ENSG00000171557 ENSG00000188313 ENSG00000010278 ENSG00000173432 ENSG00000185245 ENSG00000095752	7	0.16	0.430979	1
regulation of transcription	7	ENSG00000196652 ENSG00000139613 ENSG00000113580 ENSG00000132010 ENSG00000198131 ENSG00000187098 ENSG00000100644 ENSG00000071655 ENSG00000096717 ENSG00000153234 ENSG00000133895 ENSG00000158691 ENSG00000006704 ENSG00000112658 ENSG00000133997 ENSG00000005339 ENSG00000131196 ENSG00000068903 ENSG00000073584 ENSG00000114514 ENSG00000125686 ENSG00000164104 ENSG00000135801 ENSG00000105176 ENSG00000170260…	72	22.57	ENSG00000109819 ENSG00000124151 ENSG00000163602 ENSG00000157216 ENSG00000006468 ENSG00000185068 ENSG00000132604 ENSG00000137349 ENSG00000086102 ENSG00000100211 ENSG00000168283 ENSG00000153922 ENSG00000196819 ENSG00000173039 ENSG00000077463 ENSG00000165512 ENSG00000160199 ENSG00000141378 ENSG00000073009 ENSG00000082258 ENSG00000144791 ENSG00000117595 ENSG00000073614 ENSG00000178585 ENSG00000131408…	906	20.72	0.432589	1
G-protein signaling, coupled to cyclic nucleotide second messenger	7	ENSG00000198211 ENSG00000175279 ENSG00000150594	3	0.94	ENSG00000163823 ENSG00000110680 ENSG00000128271 ENSG00000108691 ENSG00000114353 ENSG00000131236 ENSG00000112186 ENSG00000121933 ENSG00000197402 ENSG00000169252 ENSG00000180616 ENSG00000136160 ENSG00000065135 ENSG00000185149 ENSG00000151617 ENSG00000141433 ENSG00000169676 ENSG00000171522 ENSG00000183751 ENSG00000087460 ENSG00000158195 ENSG00000149295 ENSG00000124493 ENSG00000170425 ENSG00000198873…	26	0.59	0.444203	1
lipid biosynthesis	7	ENSG00000135845 ENSG00000012779 ENSG00000099964 ENSG00000110921 ENSG00000131748 ENSG00000103502 ENSG00000132965 ENSG00000131791 ENSG00000073756 ENSG00000149485	10	3.13	ENSG00000160285 ENSG00000155189 ENSG00000152904 ENSG00000198756 ENSG00000076555 ENSG00000172292 ENSG00000007541 ENSG00000156471 ENSG00000138029 ENSG00000160752 ENSG00000104671 ENSG00000106617 ENSG00000116171 ENSG00000169710 ENSG00000138193 ENSG00000116711 ENSG00000004779 ENSG00000081760 ENSG00000113494 ENSG00000113161 ENSG00000148926 ENSG00000112474 ENSG00000198189 ENSG00000104549 ENSG00000108474…	106	2.42	0.451466	1
cellular protein catabolism	7	ENSG00000172046 ENSG00000196470 ENSG00000143947 ENSG00000112082 ENSG00000100985 ENSG00000162174 ENSG00000083799 ENSG00000156256 ENSG00000090686 ENSG00000166167	10	3.13	ENSG00000140455 ENSG00000129559 ENSG00000196611 ENSG00000072401 ENSG00000099953 ENSG00000185651 ENSG00000111667 ENSG00000123091 ENSG00000126067 ENSG00000100902 ENSG00000116005 ENSG00000170315 ENSG00000104517 ENSG00000006717 ENSG00000117362 ENSG00000129084 ENSG00000105325 ENSG00000038002 ENSG00000134109 ENSG00000149968 ENSG00000138081 ENSG00000110344 ENSG00000185104 ENSG00000114062 ENSG00000077254…	107	2.45	0.453736	1
actin filament-based movement	7	ENSG00000099331	1	0.31	ENSG00000163697 ENSG00000137474 ENSG00000196405 ENSG00000157483 ENSG00000166313 ENSG00000197535 ENSG00000166866 ENSG00000196586	8	0.18	0.46974	1
regulation of progression through mitotic cell cycle	7	ENSG00000185324	1	0.31	ENSG00000163697 ENSG00000094804 ENSG00000142178 ENSG00000097046 ENSG00000180198 ENSG00000123374 ENSG00000166313 ENSG00000176170	8	0.18	0.46974	1
protein polymerization	7	ENSG00000198211 ENSG00000162704 ENSG00000047648	3	0.94	ENSG00000167553 ENSG00000198033 ENSG00000188229 ENSG00000156983 ENSG00000137379 ENSG00000137285 ENSG00000071051 ENSG00000167552 ENSG00000151849 ENSG00000136238 ENSG00000075886 ENSG00000171557 ENSG00000176014 ENSG00000158092 ENSG00000136950 ENSG00000123416 ENSG00000112290 ENSG00000165527 ENSG00000163466 ENSG00000104833 ENSG00000132970 ENSG00000127824 ENSG00000137267 ENSG00000133627 ENSG00000148180…	29	0.66	0.47677	1
cyclic-nucleotide-mediated signaling	7	ENSG00000198211 ENSG00000175279 ENSG00000150594	3	0.94	ENSG00000163823 ENSG00000110680 ENSG00000128271 ENSG00000108691 ENSG00000109756 ENSG00000114353 ENSG00000131236 ENSG00000112186 ENSG00000173598 ENSG00000121933 ENSG00000197402 ENSG00000169252 ENSG00000112664 ENSG00000180616 ENSG00000136160 ENSG00000065135 ENSG00000185149 ENSG00000151617 ENSG00000141433 ENSG00000169676 ENSG00000171522 ENSG00000183751 ENSG00000087460 ENSG00000158195 ENSG00000149295…	29	0.66	0.47677	1
microtubule-based process	7	ENSG00000198211 ENSG00000158486 ENSG00000125971	3	0.94	ENSG00000054523 ENSG00000101146 ENSG00000167553 ENSG00000075945 ENSG00000198033 ENSG00000188229 ENSG00000108055 ENSG00000137379 ENSG00000137285 ENSG00000167552 ENSG00000165175 ENSG00000151849 ENSG00000126777 ENSG00000140854 ENSG00000075886 ENSG00000010017 ENSG00000126216 ENSG00000075218 ENSG00000079616 ENSG00000135525 ENSG00000153575 ENSG00000176014 ENSG00000180198 ENSG00000123416 ENSG00000142945…	71	1.62	0.48457	1
amino acid catabolism	7	ENSG00000108381 ENSG00000128683 ENSG00000125166	3	0.94	ENSG00000100577 ENSG00000198650 ENSG00000187615 ENSG00000131979 ENSG00000145020 ENSG00000151498 ENSG00000090857 ENSG00000148672 ENSG00000115919 ENSG00000182890 ENSG00000113924 ENSG00000081181 ENSG00000131203 ENSG00000151552 ENSG00000148090 ENSG00000053328 ENSG00000171759 ENSG00000111980 ENSG00000140905 ENSG00000131844 ENSG00000115419 ENSG00000188128 ENSG00000103876 ENSG00000150787 ENSG00000169910…	30	0.69	0.488562	1
heme biosynthesis	7	ENSG00000023330	1	0.31	ENSG00000080819 ENSG00000126088 ENSG00000188690 ENSG00000066926 ENSG00000082641 ENSG00000149397 ENSG00000143224 ENSG00000148218 ENSG00000006695	9	0.21	0.505868	1
monocyte differentiation	7	ENSG00000184371	1	0.31	ENSG00000122641 ENSG00000123999 ENSG00000070831 ENSG00000197372 ENSG00000163565 ENSG00000164342 ENSG00000120659 ENSG00000160783 ENSG00000100813	9	0.21	0.505868	1
regulation of Wnt receptor signaling pathway	7	ENSG00000087095	1	0.31	ENSG00000100211 ENSG00000137713 ENSG00000113575 ENSG00000148737 ENSG00000105568 ENSG00000107984 ENSG00000163904 ENSG00000152284 ENSG00000050165	9	0.21	0.505868	1
aminoglycan biosynthesis	7	ENSG00000149541	1	0.31	ENSG00000171310 ENSG00000138604 ENSG00000136213 ENSG00000122863 ENSG00000182197 ENSG00000151348 ENSG00000131446 ENSG00000109814 ENSG00000147408	9	0.21	0.505868	1
sensory perception of smell	7	ENSG00000138031	1	0.31	ENSG00000171936 ENSG00000168787 ENSG00000168131 ENSG00000168124 ENSG00000127530 ENSG00000187847 ENSG00000184166 ENSG00000168158 ENSG00000145147	9	0.21	0.505868	1
DNA recombination	7	ENSG00000168214	1	0.31	ENSG00000100118 ENSG00000172732 ENSG00000132383 ENSG00000175792 ENSG00000149554 ENSG00000147140 ENSG00000121031 ENSG00000141510 ENSG00000132740 ENSG00000164053 ENSG00000100206 ENSG00000164754 ENSG00000145723 ENSG00000189403 ENSG00000100918 ENSG00000183207 ENSG00000182481 ENSG00000187836 ENSG00000119684 ENSG00000149311 ENSG00000152457 ENSG00000196419 ENSG00000163084 ENSG00000114030 ENSG00000085224…	38	0.87	0.51757	1
actin filament-based process	7	ENSG00000162704 ENSG00000099331 ENSG00000079819 ENSG00000125733 ENSG00000172602 ENSG00000047648 ENSG00000150594	7	2.19	ENSG00000138443 ENSG00000095637 ENSG00000078114 ENSG00000170873 ENSG00000163697 ENSG00000108518 ENSG00000156983 ENSG00000137474 ENSG00000115306 ENSG00000132376 ENSG00000146122 ENSG00000132254 ENSG00000100592 ENSG00000088367 ENSG00000071051 ENSG00000167193 ENSG00000172757 ENSG00000115935 ENSG00000127831 ENSG00000137575 ENSG00000136238 ENSG00000196405 ENSG00000113758 ENSG00000170890 ENSG00000147202…	79	1.81	0.521319	1
regulation of phosphate metabolism	7	ENSG00000068903	1	0.31	ENSG00000122641 ENSG00000160255 ENSG00000137713 ENSG00000123999 ENSG00000113575 ENSG00000110651 ENSG00000146648 ENSG00000105568 ENSG00000105647 ENSG00000175505	10	0.23	0.539542	1
frizzled signaling pathway	7	ENSG00000164930	1	0.31	ENSG00000155760 ENSG00000107404 ENSG00000161202 ENSG00000004975 ENSG00000196781 ENSG00000065717 ENSG00000140332 ENSG00000104953 ENSG00000104290 ENSG00000106829	10	0.23	0.539542	1
G1 phase of mitotic cell cycle	7	ENSG00000185324	1	0.31	ENSG00000069345 ENSG00000094804 ENSG00000101412 ENSG00000097046 ENSG00000176248 ENSG00000147133 ENSG00000123374 ENSG00000094880 ENSG00000129757 ENSG00000173327	10	0.23	0.539542	1
regulation of apoptosis	7	ENSG00000099964 ENSG00000142208 ENSG00000115267 ENSG00000112977 ENSG00000111956 ENSG00000162734 ENSG00000118503 ENSG00000109320 ENSG00000113734 ENSG00000097007 ENSG00000139644 ENSG00000196954 ENSG00000003400 ENSG00000049249	14	4.39	ENSG00000112981 ENSG00000173039 ENSG00000176046 ENSG00000073009 ENSG00000115310 ENSG00000161955 ENSG00000164896 ENSG00000198722 ENSG00000136305 ENSG00000112715 ENSG00000107262 ENSG00000115129 ENSG00000142867 ENSG00000187288 ENSG00000188229 ENSG00000108691 ENSG00000171791 ENSG00000157764 ENSG00000120833 ENSG00000137379 ENSG00000164543 ENSG00000150907 ENSG00000139842 ENSG00000137462 ENSG00000141510…	164	3.75	0.543022	1
di-, tri-valent inorganic cation homeostasis	7	ENSG00000010704 ENSG00000168398 ENSG00000161570 ENSG00000111012	4	1.25	ENSG00000163823 ENSG00000110680 ENSG00000110148 ENSG00000108691 ENSG00000144891 ENSG00000138193 ENSG00000115657 ENSG00000047457 ENSG00000112486 ENSG00000111199 ENSG00000036828 ENSG00000060558 ENSG00000107562 ENSG00000159167 ENSG00000173585 ENSG00000136997 ENSG00000141837 ENSG00000198838 ENSG00000100739 ENSG00000171878 ENSG00000167996 ENSG00000179218 ENSG00000075142 ENSG00000164251 ENSG00000087086…	41	0.94	0.545301	1
metal ion homeostasis	7	ENSG00000010704 ENSG00000168398 ENSG00000161570 ENSG00000111012	4	1.25	ENSG00000163823 ENSG00000110680 ENSG00000110148 ENSG00000108691 ENSG00000144891 ENSG00000138193 ENSG00000115657 ENSG00000047457 ENSG00000112486 ENSG00000111199 ENSG00000036828 ENSG00000060558 ENSG00000107562 ENSG00000159167 ENSG00000173585 ENSG00000136997 ENSG00000141837 ENSG00000198838 ENSG00000100739 ENSG00000171878 ENSG00000167996 ENSG00000151623 ENSG00000179218 ENSG00000075142 ENSG00000164251…	43	0.98	0.558581	1
transcription, DNA-dependent	7	ENSG00000196652 ENSG00000137699 ENSG00000139613 ENSG00000113580 ENSG00000132010 ENSG00000198131 ENSG00000187098 ENSG00000100644 ENSG00000071655 ENSG00000096717 ENSG00000153234 ENSG00000133895 ENSG00000158691 ENSG00000006704 ENSG00000112658 ENSG00000133997 ENSG00000005339 ENSG00000131196 ENSG00000068903 ENSG00000073584 ENSG00000114514 ENSG00000125686 ENSG00000164104 ENSG00000135801 ENSG00000105176…	70	21.94	ENSG00000109819 ENSG00000124151 ENSG00000163602 ENSG00000157216 ENSG00000006468 ENSG00000185068 ENSG00000137349 ENSG00000086102 ENSG00000100211 ENSG00000168283 ENSG00000153922 ENSG00000196819 ENSG00000050628 ENSG00000173039 ENSG00000077463 ENSG00000165512 ENSG00000160199 ENSG00000073009 ENSG00000082258 ENSG00000047315 ENSG00000146109 ENSG00000144791 ENSG00000117595 ENSG00000073614 ENSG00000178585…	899	20.56	0.566631	1
skeletal muscle fiber development	7	ENSG00000143947	1	0.31	ENSG00000048740 ENSG00000078618 ENSG00000146674 ENSG00000170315 ENSG00000006717 ENSG00000006652 ENSG00000133639 ENSG00000152601 ENSG00000101384 ENSG00000148848 ENSG00000150991	11	0.25	0.570928	1
porphyrin biosynthesis	7	ENSG00000023330	1	0.31	ENSG00000080819 ENSG00000126088 ENSG00000188690 ENSG00000136143 ENSG00000066926 ENSG00000082641 ENSG00000149397 ENSG00000143224 ENSG00000148218 ENSG00000136444 ENSG00000006695	11	0.25	0.570928	1
retrograde transport, Golgi to ER	7	ENSG00000112493	1	0.31	ENSG00000095139 ENSG00000154917 ENSG00000181789 ENSG00000184432 ENSG00000122218 ENSG00000100151 ENSG00000129083 ENSG00000157916 ENSG00000107862 ENSG00000111481 ENSG00000105669	11	0.25	0.570928	1
establishment and/or maintenance of cell polarity	7	ENSG00000148498	1	0.31	ENSG00000197471 ENSG00000131236 ENSG00000112186 ENSG00000070831 ENSG00000163558 ENSG00000135525 ENSG00000112851 ENSG00000102981 ENSG00000129277 ENSG00000132694 ENSG00000198752	11	0.25	0.570928	1
lipoprotein biosynthesis	7	ENSG00000135845	1	0.31	ENSG00000007541 ENSG00000152465 ENSG00000108474 ENSG00000168522 ENSG00000100564 ENSG00000100949 ENSG00000109501 ENSG00000165282 ENSG00000069943 ENSG00000151665 ENSG00000136448	11	0.25	0.570928	1
pyridine nucleotide metabolism	7	ENSG00000149962	1	0.31	ENSG00000105835 ENSG00000160211 ENSG00000115919 ENSG00000130313 ENSG00000157064 ENSG00000106733 ENSG00000111669 ENSG00000140632 ENSG00000142657 ENSG00000177156 ENSG00000153574	11	0.25	0.570928	1
heme metabolism	7	ENSG00000023330	1	0.31	ENSG00000080819 ENSG00000103415 ENSG00000126088 ENSG00000188690 ENSG00000066926 ENSG00000100292 ENSG00000082641 ENSG00000149397 ENSG00000143224 ENSG00000148218 ENSG00000006695	11	0.25	0.570928	1
protein targeting	7	ENSG00000105401 ENSG00000157077 ENSG00000100906 ENSG00000069399 ENSG00000160294 ENSG00000169180	6	1.88	ENSG00000100300 ENSG00000082898 ENSG00000125844 ENSG00000167004 ENSG00000138757 ENSG00000067167 ENSG00000101888 ENSG00000139197 ENSG00000102898 ENSG00000119950 ENSG00000034713 ENSG00000025800 ENSG00000100216 ENSG00000100883 ENSG00000141519 ENSG00000182606 ENSG00000110713 ENSG00000125691 ENSG00000166037 ENSG00000137575 ENSG00000198700 ENSG00000155561 ENSG00000196911 ENSG00000126953 ENSG00000185104…	112	2.56	0.578908	1
di-, tri-valent inorganic cation transport	7	ENSG00000010704 ENSG00000187688	2	0.63	ENSG00000165240 ENSG00000096433 ENSG00000157388 ENSG00000070961 ENSG00000108700 ENSG00000074370 ENSG00000136868 ENSG00000047457 ENSG00000111199 ENSG00000100243 ENSG00000144935 ENSG00000196689 ENSG00000134827 ENSG00000141837 ENSG00000198838 ENSG00000171878 ENSG00000123191 ENSG00000167996 ENSG00000136867 ENSG00000107819 ENSG00000089472 ENSG00000083067 ENSG00000087086 ENSG00000173992 ENSG00000145740…	50	1.14	0.580417	1
lipid modification	7	ENSG00000100241	1	0.31	ENSG00000014914 ENSG00000100330 ENSG00000139505 ENSG00000104643 ENSG00000072319 ENSG00000063601 ENSG00000171100 ENSG00000087053 ENSG00000067113 ENSG00000108389 ENSG00000157106 ENSG00000150712	12	0.27	0.600181	1
B cell activation	7	ENSG00000101017	1	0.31	ENSG00000122641 ENSG00000136244 ENSG00000068024 ENSG00000061273 ENSG00000123999 ENSG00000095585 ENSG00000067082 ENSG00000110651 ENSG00000089289 ENSG00000197976 ENSG00000095752 ENSG00000122188	12	0.27	0.600181	1
aromatic amino acid family metabolism	7	No genes	0	0	ENSG00000100577 ENSG00000107165 ENSG00000198650 ENSG00000080166 ENSG00000131979 ENSG00000115919 ENSG00000113924 ENSG00000131203 ENSG00000151552 ENSG00000171759 ENSG00000188128 ENSG00000103876 ENSG00000150787 ENSG00000099977	14	0.32	0.6183	1
DNA modification	7	No genes	0	0	ENSG00000138050 ENSG00000117697 ENSG00000198805 ENSG00000170345 ENSG00000167491 ENSG00000130816 ENSG00000114735 ENSG00000066651 ENSG00000100151 ENSG00000085224 ENSG00000138382 ENSG00000088305 ENSG00000171681 ENSG00000107614	14	0.32	0.6183	1
endosome transport	7	No genes	0	0	ENSG00000197969 ENSG00000143669 ENSG00000069329 ENSG00000115234 ENSG00000169252 ENSG00000143878 ENSG00000161011 ENSG00000119396 ENSG00000122958 ENSG00000039319 ENSG00000102189 ENSG00000142910 ENSG00000003056 ENSG00000100281 ENSG00000100284	15	0.34	0.618842	1
negative regulation of cell growth	7	No genes	0	0	ENSG00000163697 ENSG00000141510 ENSG00000137713 ENSG00000164741 ENSG00000133639 ENSG00000113575 ENSG00000184205 ENSG00000074276 ENSG00000105568 ENSG00000166313 ENSG00000173101 ENSG00000153487 ENSG00000130288 ENSG00000077684 ENSG00000101079	15	0.34	0.618842	1
negative regulation of actin filament depolymerization	7	No genes	0	0	ENSG00000115306 ENSG00000127831 ENSG00000196405 ENSG00000135407 ENSG00000100106 ENSG00000077549 ENSG00000163554 ENSG00000148180 ENSG00000197321 ENSG00000197694 ENSG00000158856 ENSG00000198898 ENSG00000137710 ENSG00000042493 ENSG00000116489	15	0.34	0.618842	1
G1/S transition of mitotic cell cycle	7	No genes	0	0	ENSG00000145604 ENSG00000139842 ENSG00000055130 ENSG00000099804 ENSG00000119414 ENSG00000108094 ENSG00000060982 ENSG00000097046 ENSG00000180198 ENSG00000189369 ENSG00000036257 ENSG00000135446 ENSG00000166266 ENSG00000110092 ENSG00000103342	15	0.34	0.618842	1
sulfur amino acid metabolism	7	No genes	0	0	ENSG00000128294 ENSG00000175806 ENSG00000111962 ENSG00000179918 ENSG00000116761 ENSG00000116984 ENSG00000023909 ENSG00000129596 ENSG00000001084 ENSG00000102172 ENSG00000124275 ENSG00000100714 ENSG00000139531 ENSG00000038274 ENSG00000078872 ENSG00000169902	16	0.37	0.621081	1
purine nucleotide metabolism	7	ENSG00000159199 ENSG00000134253 ENSG00000178035 ENSG00000116337 ENSG00000188126	5	1.57	ENSG00000100796 ENSG00000112981 ENSG00000116459 ENSG00000110955 ENSG00000198563 ENSG00000013573 ENSG00000093072 ENSG00000167863 ENSG00000128059 ENSG00000169020 ENSG00000128050 ENSG00000155097 ENSG00000100554 ENSG00000131100 ENSG00000160916 ENSG00000134014 ENSG00000152234 ENSG00000103200 ENSG00000171130 ENSG00000180389 ENSG00000114573 ENSG00000133805 ENSG00000111788 ENSG00000135390 ENSG00000117410…	59	1.35	0.621347	1
positive regulation of nucleobase, nucleoside, nucleotide and nucleic acid metabolism	7	ENSG00000139613 ENSG00000143947 ENSG00000135373	3	0.94	ENSG00000109819 ENSG00000124151 ENSG00000073614 ENSG00000118217 ENSG00000196482 ENSG00000115641 ENSG00000034152 ENSG00000184216 ENSG00000172977 ENSG00000073282 ENSG00000170315 ENSG00000006717 ENSG00000159216 ENSG00000139921 ENSG00000137309 ENSG00000134058 ENSG00000146592 ENSG00000155868 ENSG00000105663 ENSG00000112049 ENSG00000102974 ENSG00000100003 ENSG00000102034 ENSG00000048649 ENSG00000033800…	64	1.46	0.625228	1
glycoprotein biosynthesis	7	ENSG00000116406 ENSG00000145901 ENSG00000117643	3	0.94	ENSG00000130714 ENSG00000136908 ENSG00000102595 ENSG00000140650 ENSG00000170340 ENSG00000130383 ENSG00000177239 ENSG00000127324 ENSG00000171124 ENSG00000136732 ENSG00000169255 ENSG00000182606 ENSG00000143641 ENSG00000182240 ENSG00000134109 ENSG00000176920 ENSG00000117069 ENSG00000134910 ENSG00000167130 ENSG00000132581 ENSG00000177511 ENSG00000117242 ENSG00000140297 ENSG00000118705 ENSG00000168282…	65	1.49	0.626065	1
intra-Golgi transport	7	No genes	0	0	ENSG00000105402 ENSG00000134265 ENSG00000095139 ENSG00000108587 ENSG00000100083 ENSG00000090615 ENSG00000181789 ENSG00000164597 ENSG00000184432 ENSG00000125447 ENSG00000122218 ENSG00000135775 ENSG00000129083 ENSG00000103365 ENSG00000141198 ENSG00000111481 ENSG00000124222 ENSG00000105669 ENSG00000100284	19	0.43	0.635769	1
glycoprotein metabolism	7	ENSG00000116406 ENSG00000162174 ENSG00000145901 ENSG00000117643	4	1.25	ENSG00000130714 ENSG00000136908 ENSG00000102595 ENSG00000140650 ENSG00000170340 ENSG00000130383 ENSG00000177239 ENSG00000127324 ENSG00000186318 ENSG00000171124 ENSG00000136732 ENSG00000169255 ENSG00000182606 ENSG00000143641 ENSG00000117362 ENSG00000182240 ENSG00000038002 ENSG00000134109 ENSG00000176920 ENSG00000117069 ENSG00000134910 ENSG00000167130 ENSG00000132581 ENSG00000177511 ENSG00000117242…	76	1.74	0.657441	1
glycosaminoglycan metabolism	7	ENSG00000135677 ENSG00000149541	2	0.63	ENSG00000171310 ENSG00000169919 ENSG00000179163 ENSG00000113273 ENSG00000138604 ENSG00000136213 ENSG00000151655 ENSG00000122863 ENSG00000182197 ENSG00000010404 ENSG00000127415 ENSG00000151348 ENSG00000181523 ENSG00000109814 ENSG00000147408 ENSG00000123243 ENSG00000108784 ENSG00000068001 ENSG00000141012 ENSG00000175264	20	0.46	0.658663	1
meiosis	7	ENSG00000126803 ENSG00000102096	2	0.63	ENSG00000149554 ENSG00000108055 ENSG00000101972 ENSG00000100206 ENSG00000164754 ENSG00000100918 ENSG00000196074 ENSG00000072501 ENSG00000156697 ENSG00000119684 ENSG00000149311 ENSG00000185800 ENSG00000086827 ENSG00000113522 ENSG00000196584 ENSG00000076053 ENSG00000188486 ENSG00000185379 ENSG00000131462 ENSG00000124702 ENSG00000164823	21	0.48	0.667453	1
cell cycle checkpoint	7	ENSG00000072609 ENSG00000154473	2	0.63	ENSG00000101773 ENSG00000145386 ENSG00000175305 ENSG00000104320 ENSG00000149554 ENSG00000094804 ENSG00000141510 ENSG00000138764 ENSG00000075218 ENSG00000053254 ENSG00000090097 ENSG00000113456 ENSG00000072501 ENSG00000172613 ENSG00000164109 ENSG00000147889 ENSG00000002822 ENSG00000136273 ENSG00000086827 ENSG00000175054 ENSG00000139687	21	0.48	0.667453	1
aminoglycan metabolism	7	ENSG00000135677 ENSG00000149541	2	0.63	ENSG00000171310 ENSG00000169919 ENSG00000179163 ENSG00000113273 ENSG00000138604 ENSG00000136213 ENSG00000151655 ENSG00000122863 ENSG00000182197 ENSG00000010404 ENSG00000127415 ENSG00000151348 ENSG00000181523 ENSG00000131446 ENSG00000109814 ENSG00000147408 ENSG00000123243 ENSG00000108784 ENSG00000068001 ENSG00000141012 ENSG00000175264	21	0.48	0.667453	1
Ras protein signal transduction	7	ENSG00000126458 ENSG00000150594	2	0.63	ENSG00000115904 ENSG00000172575 ENSG00000141013 ENSG00000138757 ENSG00000138193 ENSG00000075651 ENSG00000138685 ENSG00000108061 ENSG00000177885 ENSG00000068831 ENSG00000124782 ENSG00000145907 ENSG00000145703 ENSG00000163818 ENSG00000134250 ENSG00000196712 ENSG00000068028 ENSG00000056687 ENSG00000099942 ENSG00000140575 ENSG00000116288	21	0.48	0.667453	1
coenzyme catabolism	7	ENSG00000163541 ENSG00000144908	2	0.63	ENSG00000138413 ENSG00000101365 ENSG00000172340 ENSG00000108958 ENSG00000143252 ENSG00000168291 ENSG00000062485 ENSG00000122729 ENSG00000166411 ENSG00000007202 ENSG00000091483 ENSG00000182054 ENSG00000065833 ENSG00000136143 ENSG00000146701 ENSG00000117118 ENSG00000014641 ENSG00000100412 ENSG00000067829 ENSG00000119689 ENSG00000073578	21	0.48	0.667453	1
nucleotide biosynthesis	7	ENSG00000159199 ENSG00000134253 ENSG00000178035 ENSG00000116337 ENSG00000188126 ENSG00000138031 ENSG00000149962	7	2.19	ENSG00000100796 ENSG00000112981 ENSG00000157306 ENSG00000116459 ENSG00000105835 ENSG00000110955 ENSG00000128271 ENSG00000198563 ENSG00000013573 ENSG00000093072 ENSG00000167863 ENSG00000128059 ENSG00000102967 ENSG00000169020 ENSG00000148926 ENSG00000171793 ENSG00000164116 ENSG00000128050 ENSG00000155097 ENSG00000100554 ENSG00000131100 ENSG00000160916 ENSG00000134014 ENSG00000152234 ENSG00000141127…	85	1.94	0.676303	1
dephosphorylation	7	ENSG00000171862 ENSG00000112679 ENSG00000100241 ENSG00000100614 ENSG00000163719 ENSG00000132334 ENSG00000178834	7	2.19	ENSG00000157306 ENSG00000014914 ENSG00000106278 ENSG00000179295 ENSG00000132323 ENSG00000143727 ENSG00000136205 ENSG00000173482 ENSG00000127952 ENSG00000120875 ENSG00000169410 ENSG00000119383 ENSG00000070778 ENSG00000084112 ENSG00000165996 ENSG00000196396 ENSG00000119414 ENSG00000175354 ENSG00000100330 ENSG00000139505 ENSG00000101224 ENSG00000137713 ENSG00000184545 ENSG00000070159 ENSG00000112245…	86	1.97	0.679341	1
positive regulation of apoptosis	7	ENSG00000112977 ENSG00000097007 ENSG00000196954 ENSG00000003400 ENSG00000049249	5	1.57	ENSG00000176046 ENSG00000073009 ENSG00000161955 ENSG00000164896 ENSG00000198722 ENSG00000136305 ENSG00000115129 ENSG00000142867 ENSG00000187288 ENSG00000188229 ENSG00000137379 ENSG00000164543 ENSG00000139842 ENSG00000137462 ENSG00000141510 ENSG00000146674 ENSG00000114125 ENSG00000055130 ENSG00000122641 ENSG00000073282 ENSG00000100030 ENSG00000064393 ENSG00000130203 ENSG00000180855 ENSG00000035664…	94	2.15	0.684703	1
glutamine family amino acid metabolism	7	ENSG00000128683 ENSG00000131459	2	0.63	ENSG00000070669 ENSG00000198380 ENSG00000128059 ENSG00000171793 ENSG00000130707 ENSG00000148672 ENSG00000183010 ENSG00000182890 ENSG00000135423 ENSG00000081181 ENSG00000111980 ENSG00000137563 ENSG00000115419 ENSG00000084774 ENSG00000021826 ENSG00000106789 ENSG00000001084 ENSG00000169910 ENSG00000059573 ENSG00000163655 ENSG00000153904 ENSG00000135821 ENSG00000136750	23	0.53	0.686112	1
RNA catabolism	7	ENSG00000066044 ENSG00000172183	2	0.63	ENSG00000171824 ENSG00000138668 ENSG00000162290 ENSG00000151461 ENSG00000117751 ENSG00000125351 ENSG00000148090 ENSG00000104889 ENSG00000026297 ENSG00000090621 ENSG00000131795 ENSG00000171865 ENSG00000189369 ENSG00000110063 ENSG00000181784 ENSG00000075914 ENSG00000140694 ENSG00000157106 ENSG00000023191 ENSG00000005007 ENSG00000128016 ENSG00000103342 ENSG00000169062	23	0.53	0.686112	1
ATP synthesis coupled electron transport	7	ENSG00000178127 ENSG00000165264	2	0.63	ENSG00000158864 ENSG00000109390 ENSG00000110717 ENSG00000023228 ENSG00000184076 ENSG00000166136 ENSG00000198886 ENSG00000198786 ENSG00000110536 ENSG00000164258 ENSG00000187949 ENSG00000145494 ENSG00000168653 ENSG00000119013 ENSG00000090266 ENSG00000115286 ENSG00000167792 ENSG00000136521 ENSG00000065518 ENSG00000156467 ENSG00000151366 ENSG00000167774 ENSG00000197883 ENSG00000173660 ENSG00000137806	25	0.57	0.705638	1
cellular respiration	7	ENSG00000163541	1	0.31	ENSG00000109819 ENSG00000138413 ENSG00000101365 ENSG00000172340 ENSG00000108958 ENSG00000143252 ENSG00000140740 ENSG00000168291 ENSG00000062485 ENSG00000155463 ENSG00000148290 ENSG00000122729 ENSG00000166411 ENSG00000007202 ENSG00000091483 ENSG00000182054 ENSG00000102078 ENSG00000065833 ENSG00000136143 ENSG00000146701 ENSG00000172115 ENSG00000156467 ENSG00000117118 ENSG00000010256 ENSG00000014641…	30	0.69	0.720171	1
JNK cascade	7	ENSG00000135090	1	0.31	ENSG00000011566 ENSG00000121653 ENSG00000149269 ENSG00000154310 ENSG00000064393 ENSG00000138834 ENSG00000141503 ENSG00000197372 ENSG00000143507 ENSG00000169967 ENSG00000007565 ENSG00000169727 ENSG00000123143 ENSG00000085511 ENSG00000073803 ENSG00000149930 ENSG00000074696 ENSG00000139625 ENSG00000129675 ENSG00000012983 ENSG00000008735 ENSG00000006432 ENSG00000197442 ENSG00000050748 ENSG00000109339…	31	0.71	0.721821	1
protein catabolism	7	ENSG00000172046 ENSG00000196470 ENSG00000143947 ENSG00000112082 ENSG00000100985 ENSG00000162174 ENSG00000083799 ENSG00000156256 ENSG00000090686 ENSG00000166167	10	3.13	ENSG00000161057 ENSG00000112812 ENSG00000140455 ENSG00000129559 ENSG00000197912 ENSG00000196611 ENSG00000072401 ENSG00000099953 ENSG00000185651 ENSG00000111667 ENSG00000123091 ENSG00000126067 ENSG00000100902 ENSG00000116005 ENSG00000170315 ENSG00000104517 ENSG00000006717 ENSG00000087191 ENSG00000117362 ENSG00000129084 ENSG00000105325 ENSG00000038002 ENSG00000134109 ENSG00000149968 ENSG00000138081…	123	2.81	0.725496	1
positive regulation of protein kinase activity	7	ENSG00000150594	1	0.31	ENSG00000101255 ENSG00000174125 ENSG00000138193 ENSG00000034152 ENSG00000184216 ENSG00000113494 ENSG00000160691 ENSG00000099860 ENSG00000051382 ENSG00000132356 ENSG00000138685 ENSG00000172175 ENSG00000169252 ENSG00000120889 ENSG00000100065 ENSG00000110651 ENSG00000130222 ENSG00000169967 ENSG00000197405 ENSG00000007565 ENSG00000106804 ENSG00000123143 ENSG00000085511 ENSG00000073803 ENSG00000149930…	33	0.75	0.726729	1
energy coupled proton transport, down electrochemical gradient	7	ENSG00000159199 ENSG00000134253 ENSG00000188126	3	0.94	ENSG00000100796 ENSG00000116459 ENSG00000110955 ENSG00000013573 ENSG00000167863 ENSG00000169020 ENSG00000155097 ENSG00000100554 ENSG00000131100 ENSG00000134014 ENSG00000152234 ENSG00000171130 ENSG00000180389 ENSG00000114573 ENSG00000111788 ENSG00000135390 ENSG00000117410 ENSG00000185883 ENSG00000099624 ENSG00000147416 ENSG00000154723 ENSG00000167283 ENSG00000113732 ENSG00000061987 ENSG00000128524…	33	0.75	0.733479	1
microtubule-based movement	7	ENSG00000198211 ENSG00000158486 ENSG00000125971	3	0.94	ENSG00000054523 ENSG00000167553 ENSG00000198033 ENSG00000188229 ENSG00000137379 ENSG00000137285 ENSG00000167552 ENSG00000126777 ENSG00000075886 ENSG00000079616 ENSG00000176014 ENSG00000123416 ENSG00000142945 ENSG00000089177 ENSG00000118193 ENSG00000131437 ENSG00000077380 ENSG00000108423 ENSG00000104833 ENSG00000127824 ENSG00000140859 ENSG00000137267 ENSG00000101350 ENSG00000152086 ENSG00000198836…	33	0.75	0.733479	1
ATP synthesis coupled proton transport	7	ENSG00000159199 ENSG00000134253 ENSG00000188126	3	0.94	ENSG00000100796 ENSG00000116459 ENSG00000110955 ENSG00000013573 ENSG00000167863 ENSG00000169020 ENSG00000155097 ENSG00000100554 ENSG00000131100 ENSG00000134014 ENSG00000152234 ENSG00000171130 ENSG00000180389 ENSG00000114573 ENSG00000111788 ENSG00000135390 ENSG00000117410 ENSG00000185883 ENSG00000099624 ENSG00000147416 ENSG00000154723 ENSG00000167283 ENSG00000113732 ENSG00000061987 ENSG00000128524…	33	0.75	0.733479	1
amino acid metabolism	7	ENSG00000108381 ENSG00000128683 ENSG00000178149 ENSG00000159692 ENSG00000131459 ENSG00000125166 ENSG00000115866 ENSG00000105552	8	2.51	ENSG00000065154 ENSG00000100577 ENSG00000070669 ENSG00000198380 ENSG00000145191 ENSG00000107165 ENSG00000139631 ENSG00000198650 ENSG00000080166 ENSG00000172053 ENSG00000112855 ENSG00000185875 ENSG00000187615 ENSG00000131979 ENSG00000140105 ENSG00000128059 ENSG00000145982 ENSG00000143374 ENSG00000171793 ENSG00000146733 ENSG00000145020 ENSG00000128294 ENSG00000117593 ENSG00000130707 ENSG00000151498…	134	3.06	0.734377	1
protein complex assembly	7	ENSG00000101017 ENSG00000010704 ENSG00000005339 ENSG00000189060 ENSG00000164104 ENSG00000112493 ENSG00000148498 ENSG00000115866 ENSG00000158373	9	2.82	ENSG00000109819 ENSG00000189241 ENSG00000101146 ENSG00000117533 ENSG00000141759 ENSG00000124164 ENSG00000132475 ENSG00000132703 ENSG00000075945 ENSG00000134265 ENSG00000197822 ENSG00000105926 ENSG00000147168 ENSG00000113648 ENSG00000100280 ENSG00000141510 ENSG00000134982 ENSG00000175899 ENSG00000101161 ENSG00000115935 ENSG00000197903 ENSG00000073282 ENSG00000061936 ENSG00000073921 ENSG00000170202…	147	3.36	0.746154	1
ribosome biogenesis	7	ENSG00000166197 ENSG00000086189	2	0.63	ENSG00000029639 ENSG00000171824 ENSG00000053372 ENSG00000134697 ENSG00000177971 ENSG00000105171 ENSG00000141543 ENSG00000117395 ENSG00000136718 ENSG00000122687 ENSG00000124383 ENSG00000178896 ENSG00000137876 ENSG00000087269 ENSG00000109536 ENSG00000083520 ENSG00000179041 ENSG00000136271 ENSG00000156697 ENSG00000130826 ENSG00000120699 ENSG00000109534 ENSG00000101361 ENSG00000117133 ENSG00000165733…	44	1.01	0.767873	1
group transfer coenzyme metabolism	7	ENSG00000159199 ENSG00000134253 ENSG00000144908 ENSG00000188126	4	1.25	ENSG00000100796 ENSG00000116459 ENSG00000110955 ENSG00000198563 ENSG00000013573 ENSG00000167863 ENSG00000169020 ENSG00000138621 ENSG00000155097 ENSG00000100554 ENSG00000131100 ENSG00000120137 ENSG00000160916 ENSG00000134014 ENSG00000152234 ENSG00000163738 ENSG00000171130 ENSG00000180389 ENSG00000114573 ENSG00000111788 ENSG00000179761 ENSG00000135390 ENSG00000117410 ENSG00000185883 ENSG00000099624…	48	1.1	0.778612	1
MAPKKK cascade	7	ENSG00000135090 ENSG00000112679 ENSG00000150594	3	0.94	ENSG00000151332 ENSG00000011566 ENSG00000121653 ENSG00000101255 ENSG00000077782 ENSG00000138193 ENSG00000149269 ENSG00000109756 ENSG00000120875 ENSG00000154310 ENSG00000117152 ENSG00000160691 ENSG00000064393 ENSG00000099860 ENSG00000051382 ENSG00000137713 ENSG00000184545 ENSG00000132356 ENSG00000138685 ENSG00000169252 ENSG00000113575 ENSG00000138834 ENSG00000141503 ENSG00000110651 ENSG00000162889…	61	1.4	0.800161	1
ribonucleotide metabolism	7	ENSG00000159199 ENSG00000134253 ENSG00000178035 ENSG00000116337 ENSG00000188126	5	1.57	ENSG00000100796 ENSG00000112981 ENSG00000116459 ENSG00000110955 ENSG00000198563 ENSG00000013573 ENSG00000093072 ENSG00000167863 ENSG00000169020 ENSG00000128050 ENSG00000155097 ENSG00000100554 ENSG00000131100 ENSG00000160916 ENSG00000134014 ENSG00000152234 ENSG00000103200 ENSG00000171130 ENSG00000180389 ENSG00000114573 ENSG00000133805 ENSG00000111788 ENSG00000135390 ENSG00000197217 ENSG00000117410…	62	1.42	0.804896	1
transmembrane receptor protein tyrosine kinase signaling pathway	7	ENSG00000141738 ENSG00000115414 ENSG00000141736 ENSG00000142675 ENSG00000168398	5	1.57	ENSG00000095637 ENSG00000043462 ENSG00000170873 ENSG00000146247 ENSG00000085514 ENSG00000112715 ENSG00000077782 ENSG00000197965 ENSG00000138193 ENSG00000100784 ENSG00000116741 ENSG00000106123 ENSG00000113494 ENSG00000071051 ENSG00000172500 ENSG00000160691 ENSG00000142627 ENSG00000166037 ENSG00000136754 ENSG00000148672 ENSG00000171105 ENSG00000148053 ENSG00000197122 ENSG00000115325 ENSG00000128052…	65	1.49	0.81114	1
mitosis	7	ENSG00000136824 ENSG00000068903 ENSG00000166197 ENSG00000118007 ENSG00000072609 ENSG00000154473	6	1.88	ENSG00000101146 ENSG00000141759 ENSG00000145386 ENSG00000166974 ENSG00000136098 ENSG00000091831 ENSG00000153140 ENSG00000013573 ENSG00000108055 ENSG00000147601 ENSG00000094804 ENSG00000113328 ENSG00000130177 ENSG00000114904 ENSG00000137601 ENSG00000004897 ENSG00000147400 ENSG00000160691 ENSG00000105325 ENSG00000101972 ENSG00000105127 ENSG00000101224 ENSG00000112941 ENSG00000167842 ENSG00000101367…	75	1.72	0.822166	1
induction of programmed cell death	7	ENSG00000112977 ENSG00000097007 ENSG00000196954 ENSG00000003400 ENSG00000049249	5	1.57	ENSG00000176046 ENSG00000073009 ENSG00000161955 ENSG00000164896 ENSG00000198722 ENSG00000136305 ENSG00000115129 ENSG00000142867 ENSG00000187288 ENSG00000188229 ENSG00000137379 ENSG00000164543 ENSG00000139842 ENSG00000137462 ENSG00000141510 ENSG00000114125 ENSG00000055130 ENSG00000122641 ENSG00000073282 ENSG00000100030 ENSG00000064393 ENSG00000130203 ENSG00000180855 ENSG00000035664 ENSG00000030110…	86	1.97	0.832757	1
metal ion transport	7	ENSG00000184156 ENSG00000010704 ENSG00000158445 ENSG00000187688 ENSG00000113504 ENSG00000109079 ENSG00000006071	7	2.19	ENSG00000165240 ENSG00000096433 ENSG00000157388 ENSG00000173826 ENSG00000069849 ENSG00000070961 ENSG00000152049 ENSG00000156113 ENSG00000111319 ENSG00000180901 ENSG00000185313 ENSG00000108700 ENSG00000160218 ENSG00000168356 ENSG00000074370 ENSG00000147804 ENSG00000136868 ENSG00000104756 ENSG00000047457 ENSG00000064651 ENSG00000111199 ENSG00000100243 ENSG00000105711 ENSG00000144935 ENSG00000143153…	113	2.58	0.853928	1
DNA packaging	7	ENSG00000139613 ENSG00000096717 ENSG00000146872 ENSG00000068903 ENSG00000189060 ENSG00000073584 ENSG00000164104 ENSG00000112477 ENSG00000111642 ENSG00000158373	10	3.13	ENSG00000109819 ENSG00000189241 ENSG00000168283 ENSG00000153922 ENSG00000196819 ENSG00000108468 ENSG00000077463 ENSG00000132475 ENSG00000100118 ENSG00000102030 ENSG00000160633 ENSG00000175792 ENSG00000196591 ENSG00000099956 ENSG00000178691 ENSG00000100784 ENSG00000113648 ENSG00000167085 ENSG00000108773 ENSG00000136518 ENSG00000196199 ENSG00000112983 ENSG00000128510 ENSG00000172977 ENSG00000198830…	131	3	0.864644	1
protein folding	7	ENSG00000119321 ENSG00000126803 ENSG00000182446 ENSG00000105176 ENSG00000110011 ENSG00000105401 ENSG00000135924 ENSG00000163956 ENSG00000110025 ENSG00000130489 ENSG00000153132	11	3.45	ENSG00000102595 ENSG00000069345 ENSG00000115484 ENSG00000116957 ENSG00000132703 ENSG00000135624 ENSG00000150753 ENSG00000146731 ENSG00000166598 ENSG00000107262 ENSG00000118217 ENSG00000197930 ENSG00000171530 ENSG00000126756 ENSG00000120725 ENSG00000162616 ENSG00000023572 ENSG00000166922 ENSG00000164163 ENSG00000188603 ENSG00000185122 ENSG00000176826 ENSG00000151835 ENSG00000170606 ENSG00000105993…	149	3.41	0.873924	1
dicarboxylic acid transport	7	No genes	0	0	ENSG00000106688 ENSG00000115902 ENSG00000105281 ENSG00000162383 ENSG00000110436	5	0.11	1	1
synaptic vesicle endocytosis	7	No genes	0	0	ENSG00000159082 ENSG00000102189 ENSG00000102003	3	0.07	1	1
mesodermal cell differentiation	7	No genes	0	0	ENSG00000136826 ENSG00000137384	2	0.05	1	1
hemocyte development	7	No genes	0	0	ENSG00000095585 ENSG00000105372	2	0.05	1	1
response to zinc ion	7	No genes	0	0	ENSG00000145740	1	0.02	1	1
cell wall organization and biogenesis (sensu Bacteria)	7	No genes	0	0	ENSG00000138604	1	0.02	1	1
L-ascorbic acid metabolism	7	No genes	0	0	ENSG00000089057	1	0.02	1	1
heparan sulfate proteoglycan biosynthesis	7	No genes	0	0	ENSG00000138604 ENSG00000182197 ENSG00000147408	3	0.07	1	1
malate metabolism	7	No genes	0	0	ENSG00000151376 ENSG00000065833 ENSG00000082212 ENSG00000146701 ENSG00000014641	5	0.11	1	1
positive regulation of glycolysis	7	No genes	0	0	ENSG00000105679	1	0.02	1	1
phosphagen metabolism	7	No genes	0	0	ENSG00000171766	1	0.02	1	1
transmembrane receptor protein tyrosine phosphatase signaling pathway	7	No genes	0	0	ENSG00000038382 ENSG00000060656 ENSG00000142949 ENSG00000105894 ENSG00000153707	5	0.11	1	1
negative regulation of nonapoptotic programmed cell death	7	No genes	0	0	ENSG00000163631	1	0.02	1	1
S-adenosylmethionine metabolism	7	No genes	0	0	ENSG00000038274	1	0.02	1	1
negative regulation of cellular defense response	7	No genes	0	0	ENSG00000122641 ENSG00000123999	2	0.05	1	1
GDP-L-fucose metabolism	7	No genes	0	0	ENSG00000112699 ENSG00000104522	2	0.05	1	1
DNA integration	7	No genes	0	0	ENSG00000099956	1	0.02	1	1
positive regulation of amino acid metabolism	7	No genes	0	0	ENSG00000110651 ENSG00000175505	2	0.05	1	1
peroxisomal membrane transport	7	No genes	0	0	ENSG00000101986	1	0.02	1	1
regulation of G-protein coupled receptor protein signaling pathway	7	ENSG00000182901	1	0.31	ENSG00000143333 ENSG00000138193 ENSG00000116741 ENSG00000117152 ENSG00000159788 ENSG00000168243 ENSG00000143248 ENSG00000132329 ENSG00000176533 ENSG00000138835 ENSG00000169220 ENSG00000198873 ENSG00000108370 ENSG00000108262	14	0.32	1	1
iron-sulfur cluster assembly	7	No genes	0	0	ENSG00000136003	1	0.02	1	1
neutral lipid metabolism	7	No genes	0	0	ENSG00000138193 ENSG00000185000 ENSG00000175535 ENSG00000187697	4	0.09	1	1
vesicle fusion	7	No genes	0	0	ENSG00000102189 ENSG00000135823	2	0.05	1	1
nuclear migration	7	No genes	0	0	ENSG00000100242	1	0.02	1	1
DNA repair	7	ENSG00000164104 ENSG00000132646 ENSG00000155229 ENSG00000064933 ENSG00000097007 ENSG00000123415 ENSG00000009413 ENSG00000170734 ENSG00000168496	9	2.82	ENSG00000185068 ENSG00000137349 ENSG00000116062 ENSG00000143799 ENSG00000101773 ENSG00000065613 ENSG00000104320 ENSG00000100118 ENSG00000172732 ENSG00000132383 ENSG00000147140 ENSG00000076248 ENSG00000129071 ENSG00000145736 ENSG00000108055 ENSG00000132207 ENSG00000110768 ENSG00000121031 ENSG00000137074 ENSG00000141510 ENSG00000136936 ENSG00000134574 ENSG00000172977 ENSG00000152942 ENSG00000132740…	123	2.81	1	1
nucleobase biosynthesis	7	No genes	0	0	ENSG00000128059 ENSG00000102967 ENSG00000128050 ENSG00000188641 ENSG00000114491 ENSG00000159131 ENSG00000084774 ENSG00000021826 ENSG00000163655	9	0.21	1	1
disaccharide metabolism	7	No genes	0	0	ENSG00000127415	1	0.02	1	1
tRNA metabolism	7	ENSG00000178149 ENSG00000169718 ENSG00000115866	3	0.94	ENSG00000137321 ENSG00000167264 ENSG00000129317 ENSG00000141642 ENSG00000172053 ENSG00000112855 ENSG00000140105 ENSG00000145982 ENSG00000143374 ENSG00000163684 ENSG00000117593 ENSG00000105171 ENSG00000043514 ENSG00000110060 ENSG00000067704 ENSG00000121486 ENSG00000177192 ENSG00000136628 ENSG00000164022 ENSG00000136480 ENSG00000065427 ENSG00000011376 ENSG00000091127 ENSG00000137513 ENSG00000152464…	53	1.21	1	1
hydrogen peroxide catabolism	7	No genes	0	0	ENSG00000121691	1	0.02	1	1
calcium-mediated signaling	7	No genes	0	0	ENSG00000159200 ENSG00000138193 ENSG00000168970 ENSG00000173598 ENSG00000112664 ENSG00000146648 ENSG00000172348 ENSG00000169429 ENSG00000115020 ENSG00000176170 ENSG00000110931	11	0.25	1	1
[truncated: 1,447 more rows]
